# Supplementary material for: Multi-environment ecogenomics analysis of the cosmopolitan phylum Gemmatimonadota
Source: Microbiol Spectr. 2023 Sep 21;11(5):e01112-23. doi: 10.1128/spectrum.01112-23 (PMC10581226; doi:10.1128/spectrum.01112-23)
Supplement: Table S1 — Basic characteristics of newly assembled Gemmatimonadota MAGs. [file spectrum.01112-23-s0002.xlsx]

## Sheet: Gemmatimonadota MAGs
Supplemental Table 1. Basic characteristics, taxonomic classification and accession numbers of 16 assembled Gemmatimonadota MAGs from four Spanish reservoirs.
user_genome	classification	pplacer_taxonomy	input_file	total_sequence_length	gc	count	average_distance	median_distance	coding_density	Completeness	Contamination	Strain heterogeneity	Estimate of genome size	SAMPLE TYPE	ORIGIN	RESERVOIR OF ORIGIN	GEOGRAPHIC LOCATION	DEPTH	ACCESSION NUMBER
AMD10m-Mar20-Gemma	d__Bacteria;p__Gemmatimonadota;c__Gemmatimonadetes;o__Gemmatimonadales;f__Gemmatimonadaceae;g__Fen-1231;s__	d__Bacteria;p__Gemmatimonadota;c__Gemmatimonadetes;o__Gemmatimonadales;f__Gemmatimonadaceae;g__;s__	AMD10m-Mar20-Gemma	2152902	70.684	1900	46.7616	16	96	84.48	1.72	100	2.50458e+06	freshwater metagenome	freshwater	Amadorio	Spain	10m	JARIER000000000
AMD20m-Mar20-Gemma	d__Bacteria;p__Gemmatimonadota;c__Gemmatimonadetes;o__Gemmatimonadales;f__Gemmatimonadaceae;g__Fen-1231;s__	d__Bacteria;p__Gemmatimonadota;c__Gemmatimonadetes;o__Gemmatimonadales;f__Gemmatimonadaceae;g__;s__	AMD-20m-Mar20	2159225	70.895	1924	46.7448	15	96	94.36	1.72	100	2.24893e+06	freshwater metagenome	freshwater	Amadorio	Spain	20m	JARIES000000000
AMD20m-Sep20-Gemma	d__Bacteria;p__Gemmatimonadota;c__Gemmatimonadetes;o__Gemmatimonadales;f__Gemmatimonadaceae;g__Fen-1231;s__	d__Bacteria;p__Gemmatimonadota;c__Gemmatimonadetes;o__Gemmatimonadales;f__Gemmatimonadaceae;g__;s__	AMD20m-Sep20	2217037	64.852	1854	59.0151	27	95	73.82	0.31	0	2.99399e+06	freshwater metagenome	freshwater	Amadorio	Spain	20m	JARIET000000000
AMD-out-agri-Mar20-bin1-Gemma	d__Bacteria;p__Gemmatimonadota;c__Gemmatimonadetes;o__Gemmatimonadales;f__Gemmatimonadaceae;g__Fen-1231;s__	d__Bacteria;p__Gemmatimonadota;c__Gemmatimonadetes;o__Gemmatimonadales;f__Gemmatimonadaceae;g__;s__	AMD-sal-agri-Mar20-bin1	1962662	70.981	1736	45.2177	14	96	83.07	1.72	100	2.32202e+06	freshwater metagenome	freshwater	Amadorio	Spain	outlet of reservoir	JARIEU000000000
AMD-out-agri-Mar20-bin2-Gemma	d__Bacteria;p__Gemmatimonadota;c__Gemmatimonadetes;o__Gemmatimonadales;f__Gemmatimonadaceae;g__Gemmatimonas;s__	d__Bacteria;p__Gemmatimonadota;c__Gemmatimonadetes;o__Gemmatimonadales;f__Gemmatimonadaceae;g__Gemmatimonas;s__	AMD-sal-agri-Mar20-bin2	3597879	67.706	3053	71.6204	31	94	91.38	0	0	3.93727e+06	freshwater metagenome	freshwater	Amadorio	Spain	outlet of reservoir	JARIEV000000000
AMD-out-hum-Mar20-Gemma	d__Bacteria;p__Gemmatimonadota;c__Gemmatimonadetes;o__Gemmatimonadales;f__Gemmatimonadaceae;g__Fen-1231;s__	d__Bacteria;p__Gemmatimonadota;c__Gemmatimonadetes;o__Gemmatimonadales;f__Gemmatimonadaceae;g__;s__	AMD-sal-hum-Mar20	2041415	70.843	1787	47.1947	15	96	90.6	1.72	100	2.21446e+06	freshwater metagenome	freshwater	Amadorio	Spain	outlet of reservoir	JARIEW000000000
BENA-tail-Mar20-Gemma	d__Bacteria;p__Gemmatimonadota;c__Gemmatimonadetes;o__Gemmatimonadales;f__Gemmatimonadaceae;g__Gemmatimonas;s__	d__Bacteria;p__Gemmatimonadota;c__Gemmatimonadetes;o__Gemmatimonadales;f__Gemmatimonadaceae;g__Gemmatimonas;s__	BENA-cola-Mar20	3496653	67.644	2899	72.7968	30	94	100	0	0	3496653	freshwater metagenome	freshwater	Benageber	Spain	tailwaters	JARIEX000000000
BENA-out-Oct20-Gemma	d__Bacteria;p__Gemmatimonadota;c__Gemmatimonadetes;o__Gemmatimonadales;f__Gemmatimonadaceae;g__Fen-1231;s__	d__Bacteria;p__Gemmatimonadota;c__Gemmatimonadetes;o__Gemmatimonadales;f__Gemmatimonadaceae;g__;s__	BENA-sal-Oct20	3148963	67.436	2615	75.0593	35	94	67.79	0	0	4.64517e+06	freshwater metagenome	freshwater	Benageber	Spain	outlet of reservoir	JARIEY000000000
LOR20m-Mar20-Gemma	d__Bacteria;p__Gemmatimonadota;c__Gemmatimonadetes;o__Gemmatimonadales;f__Gemmatimonadaceae;g__Gemmatimonas;s__	d__Bacteria;p__Gemmatimonadota;c__Gemmatimonadetes;o__Gemmatimonadales;f__Gemmatimonadaceae;g__Gemmatimonas;s__	LOR9m-Oct20	2208837	70.65	1948	46.1134	15	96	96.55	0	0	2.28776e+06	freshwater metagenome	freshwater	Loriguilla	Spain	20m	JARIEZ000000000
LOR9m-Oct20-Gemma	d__Bacteria;p__Gemmatimonadota;c__Gemmatimonadetes;o__Gemmatimonadales;f__Gemmatimonadaceae;g__Fen-1231;s__	d__Bacteria;p__Gemmatimonadota;c__Gemmatimonadetes;o__Gemmatimonadales;f__Gemmatimonadaceae;g__;s__	LORI20m-Mar20	3664117	67.552	3044	74.7776	32	94	95.53	3.61	33.33	3.6971e+06	freshwater metagenome	freshwater	Loriguilla	Spain	9m	JARIFA000000000
LOR-out-Mar20-Gemma	d__Bacteria;p__Gemmatimonadota;c__Gemmatimonadetes;o__Gemmatimonadales;f__Gemmatimonadaceae;g__Gemmatimonas;s__	d__Bacteria;p__Gemmatimonadota;c__Gemmatimonadetes;o__Gemmatimonadales;f__Gemmatimonadaceae;g__Gemmatimonas;s__	LOR-sal-Mar20	3338378	67.622	2796	74.02	31	94	82.13	0	0	4.06475e+06	freshwater metagenome	freshwater	Loriguilla	Spain	outlet of reservoir	JARIFB000000000
TOUS20m-Mar20-Gemma	d__Bacteria;p__Gemmatimonadota;c__Gemmatimonadetes;o__Gemmatimonadales;f__Gemmatimonadaceae;g__Fen-1231;s__	d__Bacteria;p__Gemmatimonadota;c__Gemmatimonadetes;o__Gemmatimonadales;f__Gemmatimonadaceae;g__;s__	TOUS20m-Mar20	1715743	68.805	1531	37.3867	10	97	85.34	0.31	100	2.00425e+06	freshwater metagenome	freshwater	Tous	Spain	20m	JARIFC000000000
TOUS20m-Sep20-Gemma	d__Bacteria;p__Gemmatimonadota;c__Gemmatimonadetes;o__Gemmatimonadales;f__Gemmatimonadaceae;g__Fen-1231;s__	d__Bacteria;p__Gemmatimonadota;c__Gemmatimonadetes;o__Gemmatimonadales;f__Gemmatimonadaceae;g__;s__	TOUS20m-Sep20	1888036	68.792	1709	37.3329	13	97	86.44	1.72	100	2.14665e+06	freshwater metagenome	freshwater	Tous	Spain	20m	JARIFD000000000
TOUS-tail-Mar20-Gemma	d__Bacteria;p__Gemmatimonadota;c__Gemmatimonadetes;o__Gemmatimonadales;f__Gemmatimonadaceae;g__Fen-1231;s__	d__Bacteria;p__Gemmatimonadota;c__Gemmatimonadetes;o__Gemmatimonadales;f__Gemmatimonadaceae;g__;s__	TOUS-cola-Mar20	1406637	68.913	1286	38.1477	9	97	79.31	1.72	100	1.74309e+06	freshwater metagenome	freshwater	Tous	Spain	tailwaters	JARIFE000000000
TOUS-out-Mar20-Gemma	d__Bacteria;p__Gemmatimonadota;c__Gemmatimonadetes;o__Gemmatimonadales;f__Gemmatimonadaceae;g__Fen-1231;s__	d__Bacteria;p__Gemmatimonadota;c__Gemmatimonadetes;o__Gemmatimonadales;f__Gemmatimonadaceae;g__;s__	TOUS-sal-Mar20	1537924	68.607	1385	38.2686	9	97	80.17	0.16	100	1.91526e+06	freshwater metagenome	freshwater	Tous	Spain	outlet of reservoir	JARIFF000000000
TOUS-out-Sep20-Gemma	d__Bacteria;p__Gemmatimonadota;c__Gemmatimonadetes;o__Gemmatimonadales;f__Gemmatimonadaceae;g__Fen-1231;s__	d__Bacteria;p__Gemmatimonadota;c__Gemmatimonadetes;o__Gemmatimonadales;f__Gemmatimonadaceae;g__;s__	TOUS-sal-Sep20	2008074	69.053	1808	40.3208	13	96	84.48	1.72	0	2.3361e+06	freshwater metagenome	freshwater	Tous	Spain	outlet of reservoir	JARIFG000000000
