# Supplementary material for: Multi-environment ecogenomics analysis of the cosmopolitan phylum Gemmatimonadota
Source: Microbiol Spectr. 2023 Sep 21;11(5):e01112-23. doi: 10.1128/spectrum.01112-23 (PMC10581226; doi:10.1128/spectrum.01112-23)
Supplement: Table S2 — Basic characteristics of all Gemmatimonadota genomes. [file spectrum.01112-23-s0003.xlsx]

## Sheet: Sheet1
Supplemental Table 2. Basic characteristics and taxonomic classification of all Gemmatimonadota MAGs downloaded from NCBI (3rd of May, 2021), and previously published freshwater MAGs (in total 731 MAGs) (Sheet 1). The second sheet shows final set of MAGs chosen after removing MAGs/SAGs which taxonomically belonged to closely related bacterial phyla, and removing all MAGs/SAGs with completeness lo…

## Sheet: All Gemmatimonadota MAGs
user_genome	classification	pplacer_taxonomy	input_file	total_sequence_length	gc	count	average_distance	median_distance	coding_density	Completeness	Contamination	Strain heterogeneity	Estimate of genome size	GCA		GENBANK	ORGANISM NAME	SAMPLE TYPE	ISOLATION SOURCE	ORIGIN	GEOGRAPHIC LOCATION	LATITUDE AND LONGITUD	ISOLATE	DEPTH
GCA_001918085.1_ASM191808v1_genomic.gbff	d__Bacteria;p__Gemmatimonadota;c__Gemmatimonadetes;o__Gemmatimonadales;f__GWC2-71-9;g__13-1-40CM-70-15;s__13-1-40CM-70-15 sp003223415	d__Bacteria;p__Gemmatimonadota;c__Gemmatimonadetes;o__Gemmatimonadales;f__GWC2-71-9;g__;s__	GCA_001918085.1_ASM191808v1_genomic.gbff	5988887	69.186	5341	80.4965	24	93	98.28	71.87	26.32	1.71416e+06	GCA_001918085.1	ASM191808v1	MNFG00000000.1	Gemmatimonadetes bacterium 13_1_40CM_4_69_8 (bacteria)	soil metagenome	soil	soil	USA: Angelo, CA	39.74 N 123.63 W		40cm
GCA_002255295.1_ASM225529v1_genomic.gbff	d__Bacteria;p__Gemmatimonadota;c__Gemmatimonadetes;o__Gemmatimonadales;f__Gemmatimonadaceae;g__;s__	d__Bacteria;p__Gemmatimonadota;c__Gemmatimonadetes;o__Gemmatimonadales;f__Gemmatimonadaceae;g__;s__	GCA_002255295.1_ASM225529v1_genomic.gbff	2523274	69.989	1668	51.9928	12.5	97	62.35	26.96	22.73	2.95589e+06	GCA_002255295.1	ASM225529v1	NCBA00000000.1	Gemmatimonadetes bacterium 21-71-4 (bacteria)	mine drainage metagenome	Mine wastewater	wastewater	Canada: Ontario	46.65 N 81.32 W	isolate 21-71-4
GCA_001303825.1_ASM130382v1_genomic.gbff	d__Bacteria;p__Gemmatimonadota;c__Gemmatimonadetes;o__;f__;g__;s__	d__Bacteria;p__Gemmatimonadota;c__Gemmatimonadetes;o__;f__;g__;s__	GCA_001303825.1_ASM130382v1_genomic.gbff	4296877	65.533	3602	154.996	77.5	87	93.57	20.69	85.71	3.64204e+06	GCA_001303825.1	ASM130382v1	LJUM00000000.1	Gemmatimonas sp. SM23_52 (bacteria)	sediment metagenome	Sulfate-methane transisition zone estuary sediments 16-26 cm	sediments	USA: White Oak River Estuary, North Carolina	34.7414 N 77.1234 W	isolate SM23_52	16-26cm
GCA_011776405.1_ASM1177640v1_genomic.gbff	d__Bacteria;p__Gemmatimonadota;c__Gemmatimonadetes;o__;f__;g__;s__	d__Bacteria;p__Gemmatimonadota;c__Gemmatimonadetes;o__;f__;g__;s__	GCA_011776405.1_ASM1177640v1_genomic.gbff	3544438	65.381	3446	108.194	75	89	74.1	19.33	17.31	3.8587e+06	GCA_011776405.1	ASM1177640v1	JAABXI000000000.1	Gemmatimonadetes bacterium (bacteria)	marine sediment metagenome	Pelagic sediment	marine sediment	India: Gulf of Kutch	22.6 N 69.5 E	isolate CS2-K009	1-100 cm
GCA_011777035.1_ASM1177703v1_genomic.gbff	d__Bacteria;p__Gemmatimonadota;c__Gemmatimonadetes;o__Longimicrobiales;f__RSA9;g__;s__	d__Bacteria;p__Gemmatimonadota;c__Gemmatimonadetes;o__Longimicrobiales;f__RSA9;g__;s__	GCA_011777035.1_ASM1177703v1_genomic.gbff	5043435	68.646	5339	101.505	72	89	68.31	18.15	22.22	6.04311e+06	GCA_011777035.1	ASM1177703v1	JAABWD000000000.1	Gemmatimonadetes bacterium (bacteria)	marine sediment metagenome	Pelagic sediment	marine sediment	India: Gulf of Kutch	22.6 N 69.5 E	isolate A-K012	1-100 cm
GCA_001914985.1_ASM191498v1_genomic.gbff	d__Bacteria;p__Gemmatimonadota;c__Gemmatimonadetes;o__Gemmatimonadales;f__GWC2-71-9;g__20CM-4-69-16;s__20CM-4-69-16 sp003220795	d__Bacteria;p__Gemmatimonadota;c__Gemmatimonadetes;o__Gemmatimonadales;f__GWC2-71-9;g__20CM-4-69-16;s__	GCA_001914985.1_ASM191498v1_genomic.gbff	3773553	69.312	3127	55.166	12	95	81.11	17.24	30.77	3.85032e+06	GCA_001914985.1	ASM191498v1	MNDP00000000.1	Gemmatimonadetes bacterium 13_2_20CM_2_69_23 (bacteria)	soil metagenome	soil	soil	USA: Angelo, CA	39.74 N 123.63 W		20cm
GCA_014860095.1_ASM1486009v1_genomic.gbff	d__Bacteria;p__Gemmatimonadota;c__Gemmatimonadetes;o__Gemmatimonadales;f__GWC2-71-9;g__;s__	d__Bacteria;p__Gemmatimonadota;c__Gemmatimonadetes;o__Gemmatimonadales;f__GWC2-71-9;g__;s__	GCA_014860095.1_ASM1486009v1_genomic.gbff	4436326	67.585	3650	79.1334	44	93	72.02	17.18	0	5.10159e+06	GCA_014860095.1	ASM1486009v1	JACZKI000000000.1	Gemmatimonadales bacterium (bacteria)	marine sediment metagenome	Bothnian Sea site NB8 sediments 37-42 cm depth; used to inoculate methane- and iron-fed bioreactor (T0); bioreactor biomass 16 months after reactor inoculation (T1); and 29 months after reactor inoculation (T2)	marine sediment	Sweden: Bothnian Sea	63.484517 N 19.830400 E	isolate MAG41	37-42 cm
GCA_001917695.1_ASM191769v1_genomic.gbff	d__Bacteria;p__Gemmatimonadota;c__Gemmatimonadetes;o__Gemmatimonadales;f__GWC2-71-9;g__20CM-2-65-7;s__	d__Bacteria;p__Gemmatimonadota;c__Gemmatimonadetes;o__Gemmatimonadales;f__GWC2-71-9;g__20CM-2-65-7;s__	GCA_001917695.1_ASM191769v1_genomic.gbff	2837437	65.938	2609	59.0951	11	95	59.64	16.38	50	3.97831e+06	GCA_001917695.1	ASM191769v1	MNEM00000000.1	Gemmatimonadetes bacterium 13_1_40CM_66_11 (bacteria)	soil metagenome	soil	soil	USA: Angelo, CA	39.74 N 123.63 W		40cm
GCA_012270935.1_ASM1227093v1_genomic.gbff	d__Bacteria;p__Gemmatimonadota;c__Gemmatimonadetes;o__Longimicrobiales;f__UBA6960;g__Bin94;s__	d__Bacteria;p__Gemmatimonadota;c__Gemmatimonadetes;o__Longimicrobiales;f__UBA6960;g__;s__	GCA_012270935.1_ASM1227093v1_genomic.gbff	4739380	66.199	3820	116.644	48	91	79.31	13.29	0	5.18159e+06	GCA_012270935.1	ASM1227093v1	JAAXHK000000000.1	Gemmatimonadetes bacterium (bacteria)	coral reef metagenome	host Porites lutea	host associated	Australia: Orpheus Island	18.5446 S 146.4881 E	isolate Plut_88887
GCA_000494605.1_ASM49460v1_genomic.gbff	d__Bacteria;p__Firmicutes;c__Bacilli;o__Paenibacillales;f__Paenibacillaceae;g__ZCTH02-B3;s__	d__Bacteria;p__Firmicutes;c__Bacilli;o__Paenibacillales;f__Paenibacillaceae;g__;s__	GCA_000494605.1_ASM49460v1_genomic.gbff	2912590	57.795	2154	108.195	58	92	11.76	11.91	100	2.18172e+07	GCA_000494605.1	ASM49460v1	AYLA00000000.1	Gemmatimonadetes bacterium JGI 0000112-M07 (bacteria)			other
GCA_011775345.1_ASM1177534v1_genomic.gbff	d__Bacteria;p__Gemmatimonadota;c__Gemmatimonadetes;o__Longimicrobiales;f__RSA9;g__;s__	d__Bacteria;p__Gemmatimonadota;c__Gemmatimonadetes;o__Longimicrobiales;f__RSA9;g__;s__	GCA_011775345.1_ASM1177534v1_genomic.gbff	5800070	67.108	6510	113.07	82	87	61.32	11.08	33.33	8.41067e+06	GCA_011775345.1	ASM1177534v1	JAABZJ000000000.1	Gemmatimonadetes bacterium (bacteria)	marine sediment metagenome	Pelagic sediment	marine sediment	India: Gulf of Kutch	22.6 N 69.5 E	isolate KS1-K054	1-100 cm
GCA_003221955.1_ASM322195v1_genomic.gbff	d__Bacteria;p__Gemmatimonadota;c__Gemmatimonadetes;o__Gemmatimonadales;f__GWC2-71-9;g__AG41;s__	d__Bacteria;p__Gemmatimonadota;c__Gemmatimonadetes;o__Gemmatimonadales;f__GWC2-71-9;g__AG41;s__	GCA_003221955.1_ASM322195v1_genomic.gbff	3707244	68.523	3381	55.9287	13	95	100	10.66	60	3.31205e+06	GCA_003221955.1	ASM322195v1	QHUO00000000.1	Gemmatimonadetes bacterium (bacteria)	soil metagenome	meadow soil	soil	USA: Angelo Coast Range Reserve, CA	39.74 N 123.63 W	isolate AG26
GCA_012964545.1_ASM1296454v1_genomic.gbff	d__Bacteria;p__Gemmatimonadota;c__Gemmatimonadetes;o__Longimicrobiales;f__UBA6960;g__UBA887;s__UBA887 sp002313925	d__Bacteria;p__Gemmatimonadota;c__Gemmatimonadetes;o__Longimicrobiales;f__UBA6960;g__UBA887;s__	GCA_012964545.1_ASM1296454v1_genomic.gbff	2131511	52.519	1718	76.2392	42	94	90.33	10.34	50	2.1157e+06	GCA_012964545.1	ASM1296454v1	DTTR00000000.1	Gemmatimonadetes bacterium (bacteria)	marine metagenome	Mariner hydrothermal plume 25m	hydrothermal vent	Pacific Ocean:Lau Basin	22.1803048833333 S 176.601440383333 W	isolate UWMA-0083
GCA_013817455.1_ASM1381745v1_genomic.gbff	d__Bacteria;p__Gemmatimonadota;c__Gemmatimonadetes;o__;f__;g__;s__	d__Bacteria;p__Gemmatimonadota;c__;o__;f__;g__;s__	GCA_013817455.1_ASM1381745v1_genomic.gbff	2626469	67.648	2417	81.3984	33	93	63.26	10.29	0	3.72464e+06	GCA_013817455.1	ASM1381745v1	JACDCS000000000.1	Gemmatimonadetes bacterium (bacteria)	soil metagenome	mineral soil	soil	Antarctica: Mackay Glacier regions, Mount Seuss	77.0157 S 161.405 E	isolate MGR_bin314	0 - 5 cm
GCA_011776605.1_ASM1177660v1_genomic.gbff	d__Bacteria;p__Gemmatimonadota;c__Gemmatimonadetes;o__;f__;g__;s__	d__Bacteria;p__Gemmatimonadota;c__Gemmatimonadetes;o__;f__;g__;s__	GCA_011776605.1_ASM1177660v1_genomic.gbff	3856915	65.716	3653	109.566	68	90	87.93	10.27	23.08	3.93587e+06	GCA_011776605.1	ASM1177660v1	JAABWY000000000.1	Gemmatimonadetes bacterium (bacteria)	marine sediment metagenome	Pelagic sediment	marine sediment	India: Gulf of Kutch	22.6 N 69.5 E	isolate CS1-K023	1-100 cm
GCA_001802085.1_ASM180208v1_genomic.gbff	d__Bacteria;p__Gemmatimonadota;c__Gemmatimonadetes;o__Gemmatimonadales;f__GWC2-71-9;g__;s__	d__Bacteria;p__Gemmatimonadota;c__Gemmatimonadetes;o__Gemmatimonadales;f__GWC2-71-9;g__;s__	GCA_001802085.1_ASM180208v1_genomic.gbff	2692425	67.72	1987	80.4721	38	94	77.12	10.11	10	3.13825e+06	GCA_001802085.1	ASM180208v1	MGZG00000000.1	Gemmatimonadetes bacterium RIFCSPLOWO2_12_FULL_68_9 (bacteria)	subsurface metagenome	Rifle well FP-101 under low O2 conditions; 1.2 micron filter; full assembly	groundwater	USA: Rifle, CO	39.5369 N 107.7828 W
GCA_011774305.1_ASM1177430v1_genomic.gbff	d__Bacteria;p__Gemmatimonadota;c__Gemmatimonadetes;o__;f__;g__;s__	d__Bacteria;p__Gemmatimonadota;c__Gemmatimonadetes;o__;f__;g__;s__	GCA_011774305.1_ASM1177430v1_genomic.gbff	4115591	65.658	3935	111.293	70	89	87.93	9.8	10	4.22184e+06	GCA_011774305.1	ASM1177430v1	JAACBJ000000000.1	Gemmatimonadetes bacterium (bacteria)	marine sediment metagenome	Pelagic sediment	marine sediment	India: Gulf of Kutch	22.6 N 69.5 E	isolate KS4-K060	1-100 cm
GCA_011777185.1_ASM1177718v1_genomic.gbff	d__Bacteria;p__Gemmatimonadota;c__Gemmatimonadetes;o__;f__;g__;s__	d__Bacteria;p__Gemmatimonadota;c__Gemmatimonadetes;o__;f__;g__;s__	GCA_011777185.1_ASM1177718v1_genomic.gbff	4115591	65.658	3933	111.362	70	89	87.93	9.8	10	4.22184e+06	GCA_011777185.1	ASM1177718v1	JAABVU000000000.1	Gemmatimonadetes bacterium (bacteria)	marine sediment metagenome	Pelagic sediment	marine sediment	India: Gulf of Kutch	22.6 N 69.5 E	isolate ACK-K060	1-100 cm
GCA_013697855.1_ASM1369785v1_genomic.gbff	d__Bacteria;p__Gemmatimonadota;c__Gemmatimonadetes;o__Gemmatimonadales;f__Gemmatimonadaceae;g__;s__	d__Bacteria;p__Gemmatimonadota;c__Gemmatimonadetes;o__Gemmatimonadales;f__Gemmatimonadaceae;g__;s__	GCA_013697855.1_ASM1369785v1_genomic.gbff	2720040	57.427	2458	59.9028	14	95	92.95	9.72	100	2.64191e+06	GCA_013697855.1	ASM1369785v1	JACCWC000000000.1	Gemmatimonadaceae bacterium (bacteria)	soil metagenome	mineral soil	soil	Antarctica: Mackay Glacier regions		isolate MGR_bin142	0 - 5 cm
GCA_012963425.1_ASM1296342v1_genomic.gbff	d__Bacteria;p__Gemmatimonadota;c__Gemmatimonadetes;o__Longimicrobiales;f__UBA6960;g__UBA887;s__UBA887 sp002311875	d__Bacteria;p__Gemmatimonadota;c__Gemmatimonadetes;o__Longimicrobiales;f__UBA6960;g__UBA887;s__	GCA_012963425.1_ASM1296342v1_genomic.gbff	3011241	55.524	1984	83.1724	45	95	85.58	9.25	18.18	3.19315e+06	GCA_012963425.1	ASM1296342v1	DTVS00000000.1	Gemmatimonadetes bacterium (bacteria)	marine metagenome	Dilute Hydrothermal Plume	hydrothermal vent	Atlantic Ocean:Mid Cayman Rise	18.3763666666667 N 81.7980833333333 W	isolate UWMA-0139
GCA_011775065.1_ASM1177506v1_genomic.gbff	d__Bacteria;p__Gemmatimonadota;c__Gemmatimonadetes;o__;f__;g__;s__	d__Bacteria;p__Gemmatimonadota;c__Gemmatimonadetes;o__;f__;g__;s__	GCA_011775065.1_ASM1177506v1_genomic.gbff	3980195	65.856	3754	109.407	68	90	87.93	9.09	30	4.11509e+06	GCA_011775065.1	ASM1177506v1	JAABZX000000000.1	Gemmatimonadetes bacterium (bacteria)	marine sediment metagenome	Pelagic sediment	marine sediment	India: Gulf of Kutch	22.6 N 69.5 E	isolate KS2-K027	1-100 cm
GCA_017998675.1_ASM1799867v1_genomic.gbff	d__Bacteria;p__Gemmatimonadota;c__Gemmatimonadetes;o__Gemmatimonadales;f__Gemmatimonadaceae;g__Fen-1231;s__	d__Bacteria;p__Gemmatimonadota;c__Gemmatimonadetes;o__Gemmatimonadales;f__Gemmatimonadaceae;g__;s__	GCA_017998675.1_ASM1799867v1_genomic.gbff	3235575	70.65	2711	57.3663	22	95	82.92	8.97	36.36	3.55203e+06	GCA_017998675.1	ASM1799867v1	JAGOCS000000000.1	Gemmatimonadaceae bacterium (bacteria)	wastewater metagenome	wastewater	wastewater	Germany: Goettingen	51.554117 N 9.916972 E
GCA_001303085.1_ASM130308v1_genomic.gbff	d__Bacteria;p__Gemmatimonadota;c__Gemmatimonadetes;o__Longimicrobiales;f__UBA6960;g__;s__	d__Bacteria;p__Gemmatimonadota;c__Gemmatimonadetes;o__Longimicrobiales;f__UBA6960;g__;s__	GCA_001303085.1_ASM130308v1_genomic.gbff	3209539	68.175	2717	122.35	63	90	81.97	8.78	4.76	3.57172e+06	GCA_001303085.1	ASM130308v1	LJNO00000000.1	Gemmatimonas sp. SG8_23 (bacteria)	sediment metagenome	Sulfate-rich zone estuary sediments 8-12 cm	sediments	USA: White Oak River Estuary, North Carolina	34.7414 N 77.1234 W	isolate SG8_23	8-12cm
GCA_003151705.1_20120700_P3D_genomic.gbff	d__Bacteria;p__Gemmatimonadota;c__Gemmatimonadetes;o__Gemmatimonadales;f__Gemmatimonadaceae;g__Fen-1231;s__	d__Bacteria;p__Gemmatimonadota;c__Gemmatimonadetes;o__Gemmatimonadales;f__Gemmatimonadaceae;g__;s__	GCA_003151705.1_20120700_P3D_genomic.gbff	4858425	67.286	4185	96.4437	38	92	77.59	8.46	0	5.73193e+06	GCA_003151705.1	20120700_P3D	PLYF00000000.1	Gemmatimonadetes bacterium (bacteria)	peat metagenome	permafrost active layer soil	permafrost	Sweden: Stordalen Mire	68.3535 N 19.0472 E	isolate palsa_1249	0.3-0.33
GCA_013812025.1_ASM1381202v1_genomic.gbff	d__Bacteria;p__Gemmatimonadota;c__Gemmatimonadetes;o__Gemmatimonadales;f__Gemmatimonadaceae;g__;s__	d__Bacteria;p__Gemmatimonadota;c__Gemmatimonadetes;o__Gemmatimonadales;f__Gemmatimonadaceae;g__;s__	GCA_013812025.1_ASM1381202v1_genomic.gbff	3277667	62.153	2599	88.3601	33	93	72.18	8.24	35.71	4.16679e+06	GCA_013812025.1	ASM1381202v1	JACCUD000000000.1	Gemmatimonadaceae bacterium (bacteria)	soil metagenome	mineral soil	soil	Antarctica: Mackay Glacier regions		isolate MGR_bin91	0 - 5 cm
GCA_013817605.1_ASM1381760v1_genomic.gbff	d__Bacteria;p__Gemmatimonadota;c__Gemmatimonadetes;o__Gemmatimonadales;f__GWC2-71-9;g__;s__	d__Bacteria;p__Gemmatimonadota;c__Gemmatimonadetes;o__Gemmatimonadales;f__GWC2-71-9;g__;s__	GCA_013817605.1_ASM1381760v1_genomic.gbff	3523668	69.16	2975	74.9331	23	94	84.72	8.07	57.14	3.82355e+06	GCA_013817605.1	ASM1381760v1	JACDCL000000000.1	Gemmatimonadales bacterium (bacteria)	soil metagenome	mineral soil	soil	Antarctica: Mackay Glacier regions, Mount Seuss	77.0138 S 161.428 E	isolate MGR_bin307	0 - 5 cm
GCA_011774375.1_ASM1177437v1_genomic.gbff	d__Bacteria;p__Gemmatimonadota;c__Gemmatimonadetes;o__Longimicrobiales;f__RSA9;g__;s__	d__Bacteria;p__Gemmatimonadota;c__Gemmatimonadetes;o__Longimicrobiales;f__RSA9;g__;s__	GCA_011774375.1_ASM1177437v1_genomic.gbff	4675278	68.498	5071	103.201	74	89	54.99	7.92	25	7.82869e+06	GCA_011774375.1	ASM1177437v1	JAACBG000000000.1	Gemmatimonadetes bacterium (bacteria)	marine sediment metagenome	Pelagic sediment	marine sediment	India: Gulf of Kutch	22.6 N 69.5 E	isolate KS4-K026	1-100 cm
GCA_011777255.1_ASM1177725v1_genomic.gbff	d__Bacteria;p__Gemmatimonadota;c__Gemmatimonadetes;o__Longimicrobiales;f__RSA9;g__;s__	d__Bacteria;p__Gemmatimonadota;c__Gemmatimonadetes;o__Longimicrobiales;f__RSA9;g__;s__	GCA_011777255.1_ASM1177725v1_genomic.gbff	4675278	68.498	5063	103.368	75	89	54.99	7.92	25	7.82869e+06	GCA_011777255.1	ASM1177725v1	JAABVR000000000.1	Gemmatimonadetes bacterium (bacteria)	marine sediment metagenome	Pelagic sediment	marine sediment	India: Gulf of Kutch	22.6 N 69.5 E	isolate ACK-K026	1-100 cm
GCA_013043845.1_ASM1304384v1_genomic.gbff	d__Bacteria;p__Gemmatimonadota;c__Gemmatimonadetes;o__Longimicrobiales;f__UBA6960;g__;s__	d__Bacteria;p__Gemmatimonadota;c__Gemmatimonadetes;o__Longimicrobiales;f__UBA6960;g__;s__	GCA_013043845.1_ASM1304384v1_genomic.gbff	4044679	66.399	3016	91.9589	55	93	63.71	7.92	42.86	5.84577e+06	GCA_013043845.1	ASM1304384v1	JABDNL000000000.1	Gemmatimonadetes bacterium (bacteria)	beach sand metagenome	beach sand	marine sediment	Australia: Middle Park Beach, Port Phillip Bay site A	37.851 S 144.954 E	isolate Site_A3	0 - 16 cm
GCA_013002935.1_ASM1300293v1_genomic.gbff	d__Bacteria;p__Gemmatimonadota;c__Gemmatimonadetes;o__Longimicrobiales;f__UBA6960;g__;s__	d__Bacteria;p__Gemmatimonadota;c__Gemmatimonadetes;o__Longimicrobiales;f__UBA6960;g__;s__	GCA_013002935.1_ASM1300293v1_genomic.gbff	2847745	69.458	2258	75.6408	33	94	66.22	7.76	40	3.96672e+06	GCA_013002935.1	ASM1300293v1	JABDLR000000000.1	Gemmatimonadetes bacterium (bacteria)	beach sand metagenome	beach sand	marine sediment	Australia: Middle Park Beach, Port Phillip Bay	37.85 S 144.95 E	isolate SS_bin_80	0 -17 cm
GCA_011773335.1_ASM1177333v1_genomic.gbff	d__Bacteria;p__Gemmatimonadota;c__Gemmatimonadetes;o__Gemmatimonadales;f__GWC2-71-9;g__;s__	d__Bacteria;p__Gemmatimonadota;c__Gemmatimonadetes;o__Gemmatimonadales;f__GWC2-71-9;g__;s__	GCA_011773335.1_ASM1177333v1_genomic.gbff	5243692	63.318	4606	128.946	80	89	84.25	7.37	25	5.76526e+06	GCA_011773335.1	ASM1177333v1	WVXU00000000.1	Gemmatimonadales bacterium (bacteria)	marine sediment metagenome	Pelagic sediment	marine sediment	India: Gulf of Khambhat	21.5 N 72.5 E	isolate CS1-C069	1-100 cm
GCA_011776905.1_ASM1177690v1_genomic.gbff	d__Bacteria;p__Gemmatimonadota;c__Gemmatimonadetes;o__;f__;g__;s__	d__Bacteria;p__Gemmatimonadota;c__Gemmatimonadetes;o__;f__;g__;s__	GCA_011776905.1_ASM1177690v1_genomic.gbff	4118841	65.582	3971	110.88	72	89	87.93	7.37	37.5	4.339e+06	GCA_011776905.1	ASM1177690v1	JAABWJ000000000.1	Gemmatimonadetes bacterium (bacteria)	marine sediment metagenome	Pelagic sediment	marine sediment	India: Gulf of Kutch	22.6 N 69.5 E	isolate A-K048	1-100 cm
GCA_012964885.1_ASM1296488v1_genomic.gbff	d__Bacteria;p__Gemmatimonadota;c__Gemmatimonadetes;o__Longimicrobiales;f__UBA6960;g__UBA887;s__UBA887 sp002311875	d__Bacteria;p__Gemmatimonadota;c__Gemmatimonadetes;o__Longimicrobiales;f__UBA6960;g__UBA887;s__	GCA_012964885.1_ASM1296488v1_genomic.gbff	2220646	55.066	1782	78.1532	40	94	66.82	7.24	0	3.08272e+06	GCA_012964885.1	ASM1296488v1	DTTH00000000.1	Gemmatimonadetes bacterium (bacteria)	marine metagenome	Mariner hydrothermal plume 25m	hydrothermal vent	Pacific Ocean:Lau Basin	22.1803048833333 S 176.601440383333 W	isolate UWMA-0073
GCA_011771345.1_ASM1177134v1_genomic.gbff	d__Bacteria;p__Gemmatimonadota;c__Gemmatimonadetes;o__Gemmatimonadales;f__GWC2-71-9;g__;s__	d__Bacteria;p__Gemmatimonadota;c__Gemmatimonadetes;o__Gemmatimonadales;f__GWC2-71-9;g__;s__	GCA_011771345.1_ASM1177134v1_genomic.gbff	3409282	64.348	2930	113.899	65	90	75.78	7.21	25.81	4.17455e+06	GCA_011771345.1	ASM1177134v1	WWBS00000000.1	Gemmatimonadetes bacterium (bacteria)	marine sediment metagenome	Pelagic sediment	marine sediment	India: Gulf of Khambhat	21.5 N 72.5 E	isolate KS4-C060	1-100 cm
GCA_011773695.1_ASM1177369v1_genomic.gbff	d__Bacteria;p__Gemmatimonadota;c__Gemmatimonadetes;o__Gemmatimonadales;f__GWC2-71-9;g__;s__	d__Bacteria;p__Gemmatimonadota;c__Gemmatimonadetes;o__Gemmatimonadales;f__GWC2-71-9;g__;s__	GCA_011773695.1_ASM1177369v1_genomic.gbff	3409282	64.348	2930	113.899	65	90	75.78	7.21	25.81	4.17455e+06	GCA_011773695.1	ASM1177369v1	WVXC00000000.1	Gemmatimonadetes bacterium (bacteria)	marine sediment metagenome	Pelagic sediment	marine sediment	India: Gulf of Khambhat	21.5 N 72.5 E	isolate ACK-C060	1-100 cm
GCA_003230455.1_ASM323045v1_genomic.gbff	d__Bacteria;p__Gemmatimonadota;c__Gemmatimonadetes;o__;f__;g__;s__	d__Bacteria;p__Gemmatimonadota;c__Gemmatimonadetes;o__;f__;g__;s__	GCA_003230455.1_ASM323045v1_genomic.gbff	2926962	64.57	2399	89.4206	35	93	76.33	7.21	80	3.55814e+06	GCA_003230455.1	ASM323045v1	QIDZ00000000.1	Gemmatimonadetes bacterium (bacteria)	hydrothermal vent metagenome	marine hydrothermal sulfide sediment TVG13	hydrothermal vent	Atlantic Ocean: Mid-Atlantic Ridge, Guaymas Basin, Black smoker hydrothermal vent	15.16 S 13.35 W	isolate SZUA-214
GCA_011771585.1_ASM1177158v1_genomic.gbff	d__Bacteria;p__Gemmatimonadota;c__Gemmatimonadetes;o__Gemmatimonadales;f__GWC2-71-9;g__;s__	d__Bacteria;p__Gemmatimonadota;c__Gemmatimonadetes;o__Gemmatimonadales;f__GWC2-71-9;g__;s__	GCA_011771585.1_ASM1177158v1_genomic.gbff	4194012	64.231	3603	121.357	73	90	84.09	7.21	26.67	4.62793e+06	GCA_011771585.1	ASM1177158v1	WWBE00000000.1	Gemmatimonadetes bacterium (bacteria)	marine sediment metagenome	Pelagic sediment	marine sediment	India: Gulf of Khambhat	21.5 N 72.5 E	isolate KS3-C054	1-100 cm
GCA_001303165.1_ASM130316v1_genomic.gbff	d__Bacteria;p__Gemmatimonadota;c__Gemmatimonadetes;o__Gemmatimonadales;f__GWC2-71-9;g__;s__	d__Bacteria;p__Gemmatimonadota;c__Gemmatimonadetes;o__Gemmatimonadales;f__GWC2-71-9;g__;s__	GCA_001303165.1_ASM130316v1_genomic.gbff	3856507	67.177	3177	148.183	68	88	72.18	7.05	0	4.96623e+06	GCA_001303165.1	ASM130316v1	LJNQ00000000.1	Gemmatimonas sp. SG8_28 (bacteria)	sediment metagenome	Sulfate-rich zone estuary sediments 8-12 cm	sediments	USA: White Oak River Estuary, North Carolina	34.7414 N 77.1234 W	isolate SG8_28	8-12cm
GCA_003561415.1_ASM356141v1_genomic.gbff	d__Bacteria;p__Gemmatimonadota;c__Gemmatimonadetes;o__Longimicrobiales;f__UBA6960;g__T3Sed10-66;s__T3Sed10-66 sp003556585	d__Bacteria;p__Gemmatimonadota;c__Gemmatimonadetes;o__Longimicrobiales;f__UBA6960;g__T3Sed10-66;s__	GCA_003561415.1_ASM356141v1_genomic.gbff	4368368	66.846	3357	110.819	58	91	92.41	7.05	20	4.39389e+06	GCA_003561415.1	ASM356141v1	PWWU00000000.1	Gemmatimonadetes bacterium (bacteria)	soda lake metagenome	hypersaline soda lake sediment	soda lake sediments	Russia: Kulunda Steppe	52.11 N 79.17 E	isolate CSSed11_64	top layer
GCA_003235755.1_ASM323575v1_genomic.gbff	d__Bacteria;p__Gemmatimonadota;c__Gemmatimonadetes;o__;f__;g__;s__	d__Bacteria;p__Gemmatimonadota;c__;o__;f__;g__;s__	GCA_003235755.1_ASM323575v1_genomic.gbff	1416840	67.801	961	89.6639	37	94	30.02	6.9	16.67	4.394e+06	GCA_003235755.1	ASM323575v1	QJYW00000000.1	Gemmatimonadetes bacterium (bacteria)	hydrothermal vent metagenome	marine hydrothermal sulfide sediment TVG11	hydrothermal vent	Atlantic Ocean: Mid-Atlantic Ridge, South	15.16 S 13.35 W	isolate SZUA-330
GCA_002712565.1_ASM271256v1_genomic.gbff	d__Bacteria;p__Gemmatimonadota;c__Gemmatimonadetes;o__Longimicrobiales;f__UBA6960;g__UBA822;s__UBA822 sp002712565	d__Bacteria;p__Gemmatimonadota;c__Gemmatimonadetes;o__Longimicrobiales;f__UBA6960;g__UBA822;s__	GCA_002712565.1_ASM271256v1_genomic.gbff	1878145	60.476	1654	83.0453	41	93	71.79	6.9	0	2.43565e+06	GCA_002712565.1	ASM271256v1	PAUA00000000.1	Gemmatimonadetes bacterium (bacteria)	marine metagenome	South Atlantic Ocean	marine	Atlantic Ocean		isolate SAT1551	5-1000m
GCA_017998845.1_ASM1799884v1_genomic.gbff	d__Bacteria;p__Gemmatimonadota;c__Gemmatimonadetes;o__Gemmatimonadales;f__GWC2-71-9;g__Palsa-1233;s__	d__Bacteria;p__Gemmatimonadota;c__Gemmatimonadetes;o__Gemmatimonadales;f__GWC2-71-9;g__;s__	GCA_017998845.1_ASM1799884v1_genomic.gbff	2979555	68.06	2548	75.4141	22	94	75.71	6.9	0	3.66394e+06	GCA_017998845.1	ASM1799884v1	JAGOCH000000000.1	Gemmatimonadales bacterium (bacteria)	wastewater metagenome	wastewater	wastewater	Germany: Goettingen	51.554753 N 9.918294 E
GCA_016880195.1_ASM1688019v1_genomic.gbff	d__Bacteria;p__Gemmatimonadota;c__Gemmatimonadetes;o__Gemmatimonadales;f__GWC2-71-9;g__;s__	d__Bacteria;p__Gemmatimonadota;c__Gemmatimonadetes;o__Gemmatimonadales;f__GWC2-71-9;g__;s__	GCA_016880195.1_ASM1688019v1_genomic.gbff	2995922	67.183	2361	45.7891	6	96	76.97	6.9	25	3.62375e+06	GCA_016880195.1	ASM1688019v1	JAEHDU000000000.1	Gemmatimonadetes bacterium (bacteria)	sediment metagenome	sediment from a natural stream that has been contaminated with Hg from upstream sources	sediments	USA: Oak Ridge National Lab East Fork Poplar Creek (EFPC) study site	35.97 N 84.36 W	isolate EFPC_8	0-12 cm
GCA_903878335.1_freshwater_MAG_---_LaPlata-a_bin-1403_genomic.gbff	d__Bacteria;p__Latescibacterota;c__UBA2968;o__UBA8231;f__SLHA01;g__;s__	d__Bacteria;p__Latescibacterota;c__UBA2968;o__UBA8231;f__;g__;s__	GCA_903878335.1_freshwater_MAG_---_LaPlata-a_bin-1403_genomic.gbff	6948959	68.677	4474	147.984	71	90	82.45	6.9	0	7.84655e+06	GCA_903878335.1	freshwater MAG --- LaPlata-a_bin-1403	CAIRHM000000000.1	uncultured Gemmatimonadetes bacterium (bacteria	freshwater metagenome	freshwater	freshwater	Puerto Rico	-66.23666666666666 DD 18.333333333333332 DD
GCA_002693325.1_ASM269332v1_genomic.gbff	d__Bacteria;p__Latescibacterota;c__UBA2968;o__UBA8231;f__GCA-002724215;g__GCA-2693325;s__GCA-2693325 sp002693325	d__Bacteria;p__Latescibacterota;c__UBA2968;o__UBA8231;f__GCA-002724215;g__;s__	GCA_002693325.1_ASM269332v1_genomic.gbff	3573524	40.998	2964	75.1255	36	94	85.34	6.9	25	3.89847e+06	GCA_002693325.1	ASM269332v1	NZPK00000000.1	Gemmatimonadetes bacterium (bacteria)	marine metagenome	Eastern Africa Coastal Province	marine	Indian Ocean		isolate EAC654	5-1000m
GCA_007129815.1_ASM712981v1_genomic.gbff	d__Bacteria;p__Gemmatimonadota;c__Gemmatimonadetes;o__Longimicrobiales;f__UBA6960;g__CSSed11-55;s__CSSed11-55 sp007121555	d__Bacteria;p__Gemmatimonadota;c__Gemmatimonadetes;o__Longimicrobiales;f__UBA6960;g__CSSed11-55;s__	GCA_007129815.1_ASM712981v1_genomic.gbff	3552297	66.959	2752	101.365	56.5	92	87.77	6.9	75	3.76802e+06	GCA_007129815.1	ASM712981v1	SKUT00000000.1	Gemmatimonadetes bacterium (bacteria)	soda lake metagenome	hypersaline soda lake sediment	soda lake sediments	Russia: Kulunda Steppe	52.11 N 79.17 E	isolate CSSed162cmB_119R1
GCA_011775355.1_ASM1177535v1_genomic.gbff	d__Bacteria;p__Gemmatimonadota;c__Gemmatimonadetes;o__;f__;g__;s__	d__Bacteria;p__Gemmatimonadota;c__Gemmatimonadetes;o__;f__;g__;s__	GCA_011775355.1_ASM1177535v1_genomic.gbff	4268477	65.529	4101	112.142	73	89	87.93	6.9	20	4.51945e+06	GCA_011775355.1	ASM1177535v1	JAABZH000000000.1	Gemmatimonadetes bacterium (bacteria)	marine sediment metagenome	Pelagic sediment	marine sediment	India: Gulf of Kutch	22.6 N 69.5 E	isolate KS1-K052	1-100 cm
GCA_003220985.1_ASM322098v1_genomic.gbff	d__Bacteria;p__Gemmatimonadota;c__Gemmatimonadetes;o__Gemmatimonadales;f__GWC2-71-9;g__20CM-2-65-7;s__20CM-2-65-7 sp003220985	d__Bacteria;p__Gemmatimonadota;c__Gemmatimonadetes;o__Gemmatimonadales;f__GWC2-71-9;g__20CM-2-65-7;s__	GCA_003220985.1_ASM322098v1_genomic.gbff	3234803	65.269	3113	50.9765	11	95	90.13	6.9	40	3.3414e+06	GCA_003220985.1	ASM322098v1	QHTY00000000.1	Gemmatimonadetes bacterium (bacteria)	soil metagenome	meadow soil	soil	USA: Angelo Coast Range Reserve, CA	39.74 N 123.63 W	isolate AG40
GCA_009840045.1_ASM984004v1_genomic.gbff	d__Bacteria;p__Latescibacterota;c__;o__;f__;g__;s__	d__Bacteria;p__Latescibacterota;c__;o__;f__;g__;s__	GCA_009840045.1_ASM984004v1_genomic.gbff	3942403	62.1	3369	98.5931	48	92	98.28	6.9	100	3.73461e+06	GCA_009840045.1	ASM984004v1	VXOL00000000.1	Gemmatimonadetes bacterium (bacteria)	sponge metagenome	host Ircinia ramosa	host associated	Australia: Great Barrier Reef	18.49 S 147.38 E	isolate SB0662_bin_31
GCA_013002425.1_ASM1300242v1_genomic.gbff	d__Bacteria;p__Eisenbacteria;c__;o__;f__;g__;s__	d__Bacteria;p__;c__;o__;f__;g__;s__	GCA_013002425.1_ASM1300242v1_genomic.gbff	3888216	63.237	2922	72.3765	28	95	86.91	6.66	55.56	4.17588e+06	GCA_013002425.1	ASM1300242v1	JABDJQ000000000.1	Gemmatimonadetes bacterium (bacteria)	beach sand metagenome	beach sand	marine sediment	Australia: Middle Park Beach, Port Phillip Bay	37.85 S 144.95 E	isolate SS_bin_27	0 -17 cm
GCA_009836845.1_ASM983684v1_genomic.gbff	d__Bacteria;p__Gemmatimonadota;c__Gemmatimonadetes;o__Longimicrobiales;f__UBA6960;g__Bin94;s__	d__Bacteria;p__Gemmatimonadota;c__Gemmatimonadetes;o__Longimicrobiales;f__UBA6960;g__;s__	GCA_009836845.1_ASM983684v1_genomic.gbff	5477774	66.821	4320	98.4706	35.5	92	98.28	6.38	0	5.21804e+06	GCA_009836845.1	ASM983684v1	VXUR00000000.1	Gemmatimonadetes bacterium (bacteria)	sponge metagenome	host Ircinia ramosa	host associated	Australia: Great Barrier Reef	18.49 S 147.38 E	isolate SB0666_bin_33
GCA_003220855.1_ASM322085v1_genomic.gbff	d__Bacteria;p__Gemmatimonadota;c__Gemmatimonadetes;o__Gemmatimonadales;f__GWC2-71-9;g__AG41;s__AG41 sp003220855	d__Bacteria;p__Gemmatimonadota;c__Gemmatimonadetes;o__Gemmatimonadales;f__GWC2-71-9;g__AG41;s__	GCA_003220855.1_ASM322085v1_genomic.gbff	2962657	69.374	2700	44.9526	11	96	86.21	6.19	40	3.22384e+06	GCA_003220855.1	ASM322085v1	QHTP00000000.1	Gemmatimonadetes bacterium (bacteria)	soil metagenome	meadow soil	soil	USA: Angelo Coast Range Reserve, CA	39.74 N 123.63 W	isolate AG49
GCA_013362025.1_ASM1336202v1_genomic.gbff	d__Bacteria;p__Gemmatimonadota;c__Gemmatimonadetes;o__Gemmatimonadales;f__Gemmatimonadaceae;g__;s__	d__Bacteria;p__Gemmatimonadota;c__Gemmatimonadetes;o__Gemmatimonadales;f__Gemmatimonadaceae;g__;s__	GCA_013362025.1_ASM1336202v1_genomic.gbff	3539451	70.275	3075	87.1743	40	92	82.76	6.11	44.44	4.01545e+06	GCA_013362025.1	ASM1336202v1	JABFWX000000000.1	Gemmatimonadaceae bacterium (bacteria)	soil metagenome	biochar-amended oxisol soil plot 4	soil	USA: Poamoho, Hawaii	21.5416 N 158.0875 W	isolate Bin4.31	0-10
GCA_011775645.1_ASM1177564v1_genomic.gbff	d__Bacteria;p__Gemmatimonadota;c__Gemmatimonadetes;o__;f__;g__;s__	d__Bacteria;p__Gemmatimonadota;c__Gemmatimonadetes;o__;f__;g__;s__	GCA_011775645.1_ASM1177564v1_genomic.gbff	3411065	65.924	3167	110.219	68	90	58.62	6.03	20	5.46806e+06	GCA_011775645.1	ASM1177564v1	JAABYS000000000.1	Gemmatimonadetes bacterium (bacteria)	marine sediment metagenome	Pelagic sediment	marine sediment	India: Gulf of Kutch	22.6 N 69.5 E	isolate CS4-K023	1-100 cm
GCA_011776015.1_ASM1177601v1_genomic.gbff	d__Bacteria;p__Gemmatimonadota;c__Gemmatimonadetes;o__;f__;g__;s__	d__Bacteria;p__Gemmatimonadota;c__Gemmatimonadetes;o__;f__;g__;s__	GCA_011776015.1_ASM1177601v1_genomic.gbff	3721095	65.911	3514	109.735	70	90	74.14	6.03	20	4.71636e+06	GCA_011776015.1	ASM1177601v1	JAABYB000000000.1	Gemmatimonadetes bacterium (bacteria)	marine sediment metagenome	Pelagic sediment	marine sediment	India: Gulf of Kutch	22.6 N 69.5 E	isolate CS3-K039	1-100 cm
GCA_009845445.1_ASM984544v1_genomic.gbff	d__Bacteria;p__Gemmatimonadota;c__Gemmatimonadetes;o__Longimicrobiales;f__UBA6960;g__Bin94;s__	d__Bacteria;p__Gemmatimonadota;c__Gemmatimonadetes;o__Longimicrobiales;f__UBA6960;g__;s__	GCA_009845445.1_ASM984544v1_genomic.gbff	2359278	67.169	1697	78.0218	26	94	76.8	6.03	0	2.88674e+06	GCA_009845445.1	ASM984544v1	VXZP00000000.1	Gemmatimonadetes bacterium (bacteria)	sponge metagenome	host Ircinia ramosa	host associated	Australia: Great Barrier Reef	18.49 S 147.38 E	isolate SB0670_bin_38
GCA_003695865.1_ASM369586v1_genomic.gbff	d__Bacteria;p__Gemmatimonadota;c__Gemmatimonadetes;o__Longimicrobiales;f__UBA6960;g__J028;s__J028 sp003695865	d__Bacteria;p__Gemmatimonadota;c__Gemmatimonadetes;o__Longimicrobiales;f__UBA6960;g__;s__	GCA_003695865.1_ASM369586v1_genomic.gbff	3179226	71.351	2296	82.7931	40	94	98.12	6.03	0	3.04476e+06	GCA_003695865.1	ASM369586v1	RFGQ00000000.1	Gemmatimonadetes bacterium (bacteria)	hot springs metagenome	iron-rich hot spring	other -hot spring	Japan: Tokyo Prefecture, Shikinejima Island, Jinata Onsen	34.318 N 139.216 E	isolate J028
GCA_015492755.1_ASM1549275v1_genomic.gbff	d__Bacteria;p__Gemmatimonadota;c__Gemmatimonadetes;o__Longimicrobiales;f__UBA6960;g__;s__	d__Bacteria;p__Gemmatimonadota;c__Gemmatimonadetes;o__Longimicrobiales;f__UBA6960;g__;s__	GCA_015492755.1_ASM1549275v1_genomic.gbff	2964457	69.813	2231	77.8637	24	94	83.62	5.96	5.26	3.33386e+06	GCA_015492755.1	ASM1549275v1	WGEM00000000.1	Gemmatimonadetes bacterium (bacteria)	hydrothermal vent metagenome	deep-sea hydrothermal deposit	hydrothermal vent	Pacific Ocean	34.86208959 S 179.0573881 E	isolate S146_37
GCA_003223375.1_ASM322337v1_genomic.gbff	d__Bacteria;p__Gemmatimonadota;c__Gemmatimonadetes;o__Gemmatimonadales;f__GWC2-71-9;g__AG41;s__	d__Bacteria;p__Gemmatimonadota;c__Gemmatimonadetes;o__Gemmatimonadales;f__GWC2-71-9;g__AG41;s__	GCA_003223375.1_ASM322337v1_genomic.gbff	2469129	68.725	2211	49.1904	11	96	66.77	5.83	50	3.48237e+06	GCA_003223375.1	ASM322337v1	QHUX00000000.1	Gemmatimonadetes bacterium (bacteria)	soil metagenome	meadow soil	soil	USA: Angelo Coast Range Reserve, CA	39.74 N 123.63 W	isolate AG18
GCA_903914375.1_freshwater_MAG_---_Erken-D5_bin-1232_genomic.gbff	d__Bacteria;p__Gemmatimonadota;c__Gemmatimonadetes;o__Gemmatimonadales;f__Gemmatimonadaceae;g__Gemmatimonas;s__Gemmatimonas sp002737115	d__Bacteria;p__Gemmatimonadota;c__Gemmatimonadetes;o__Gemmatimonadales;f__Gemmatimonadaceae;g__Gemmatimonas;s__	GCA_903914375.1_freshwater_MAG_---_Erken-D5_bin-1232_genomic.gbff	2393173	65.597	1560	89.009	36	94	57.57	5.64	33.33	3.92253e+06	GCA_903914375.1	freshwater MAG --- Erken-D5_bin-1232	CAIWOU000000000.1	uncultured Gemmatimonadetes bacterium (bacteria)	freshwater metagenome	freshwater	freshwater	Sweden	18.641944444444444 DD 59.83638888888889 DD		10m
GCA_001303265.1_ASM130326v1_genomic.gbff	d__Bacteria;p__Gemmatimonadota;c__Gemmatimonadetes;o__Gemmatimonadales;f__GWC2-71-9;g__;s__	d__Bacteria;p__Gemmatimonadota;c__Gemmatimonadetes;o__Gemmatimonadales;f__GWC2-71-9;g__;s__	GCA_001303265.1_ASM130326v1_genomic.gbff	3691854	60.041	3103	164.593	92	86	49.69	5.58	30.77	7.01519e+06	GCA_001303265.1	ASM130326v1	LJNM00000000.1	Gemmatimonas sp. SG8_17 (bacteria)	sediment metagenome	Sulfate-rich zone estuary sediments 8-12 cm	sediments	USA: White Oak River Estuary, North Carolina	34.7414 N 77.1234 W	isolate SG8_17	8-12cm
GCA_003221855.1_ASM322185v1_genomic.gbff	d__Bacteria;p__Gemmatimonadota;c__Gemmatimonadetes;o__Gemmatimonadales;f__GWC2-71-9;g__AG41;s__AG41 sp003222085	d__Bacteria;p__Gemmatimonadota;c__Gemmatimonadetes;o__Gemmatimonadales;f__GWC2-71-9;g__AG41;s__	GCA_003221855.1_ASM322185v1_genomic.gbff	3519416	68.819	3215	54.7748	14	95	96.24	5.49	60	3.45615e+06	GCA_003221855.1	ASM322185v1	QHUG00000000.1	Gemmatimonadetes bacterium (bacteria)	soil metagenome	meadow soil	soil	USA: Angelo Coast Range Reserve, CA	39.74 N 123.63 W	isolate AG33
GCA_013042585.1_ASM1304258v1_genomic.gbff	d__Bacteria;p__Gemmatimonadota;c__Gemmatimonadetes;o__Longimicrobiales;f__UBA6960;g__;s__	d__Bacteria;p__Gemmatimonadota;c__Gemmatimonadetes;o__Longimicrobiales;f__UBA6960;g__;s__	GCA_013042585.1_ASM1304258v1_genomic.gbff	3580786	69.188	2824	72.7429	34	94	72.81	5.33	40	4.65586e+06	GCA_013042585.1	ASM1304258v1	JABDPW000000000.1	Gemmatimonadetes bacterium (bacteria)	beach sand metagenome	Beach sand	marine sediment	Australia: Middle Park Beach, Port Phillip Bay site B	37.856 S 144.964 E	isolate Site_B24	0 - 16 cm
GCA_003220875.1_ASM322087v1_genomic.gbff	d__Bacteria;p__Gemmatimonadota;c__Gemmatimonadetes;o__Gemmatimonadales;f__GWC2-71-9;g__40CM-2-70-7;s__40CM-2-70-7 sp003222205	d__Bacteria;p__Gemmatimonadota;c__Gemmatimonadetes;o__Gemmatimonadales;f__GWC2-71-9;g__;s__	GCA_003220875.1_ASM322087v1_genomic.gbff	2562194	69.664	2280	46.2794	10	96	86.44	5.33	100	2.80614e+06	GCA_003220875.1	ASM322087v1	QHTR00000000.1	Gemmatimonadetes bacterium (bacteria)	soil metagenome	meadow soil	soil	USA: Angelo Coast Range Reserve, CA	39.74 N 123.63 W	isolate AG47
GCA_002695775.1_ASM269577v1_genomic.gbff	d__Bacteria;p__Gemmatimonadota;c__Gemmatimonadetes;o__Longimicrobiales;f__UBA6960;g__UBA822;s__	d__Bacteria;p__Gemmatimonadota;c__Gemmatimonadetes;o__Longimicrobiales;f__UBA6960;g__;s__	GCA_002695775.1_ASM269577v1_genomic.gbff	2387925	61.665	2062	78.1901	37.5	93	96.55	5.33	0	2.34143e+06	GCA_002695775.1	ASM269577v1	NZQB00000000.1	Gemmatimonadetes bacterium (bacteria)	marine metagenome	Eastern Africa Coastal Province	marine	Indian Ocean		isolate EAC635	5-1000m
GCA_009843765.1_ASM984376v1_genomic.gbff	d__Bacteria;p__Gemmatimonadota;c__Gemmatimonadetes;o__;f__;g__;s__	d__Bacteria;p__Gemmatimonadota;c__Gemmatimonadetes;o__;f__;g__;s__	GCA_009843765.1_ASM984376v1_genomic.gbff	3087209	69.038	2523	56.1019	25	95	96.55	5.33	0	3.0271e+06	GCA_009843765.1	ASM984376v1	VYCV00000000.1	Gemmatimonadales bacterium (bacteria)	sponge metagenome	host Ircinia ramosa	host associated	Australia: Great Barrier Reef	18.49 S 147.38 E	isolate SB0675_bin_24
GCA_004526165.1_ASM452616v1_genomic.gbff	d__Bacteria;p__Gemmatimonadota;c__Gemmatimonadetes;o__Longimicrobiales;f__UBA6960;g__;s__	d__Bacteria;p__Gemmatimonadota;c__Gemmatimonadetes;o__Longimicrobiales;f__UBA6960;g__;s__	GCA_004526165.1_ASM452616v1_genomic.gbff	2268555	60.937	1618	81.2942	33.5	94	37.66	5.17	20	5.71235e+06	GCA_004526165.1	ASM452616v1	SPBC00000000.1	Gemmatimonadales bacterium (bacteria)	marine sediment metagenome	Bothnian Sea sediment, site NB8	marine sediment	Sweden: Bothnian Sea	63.29 N 19.49 E		33.2
GCA_003248155.1_ASM324815v1_genomic.gbff	d__Bacteria;p__Gemmatimonadota;c__Gemmatimonadetes;o__Longimicrobiales;f__UBA6960;g__;s__	d__Bacteria;p__Gemmatimonadota;c__Gemmatimonadetes;o__Longimicrobiales;f__UBA6960;g__;s__	GCA_003248155.1_ASM324815v1_genomic.gbff	2908395	65.038	1752	93.1912	53	94	39.42	5.17	0	6.99653e+06	GCA_003248155.1	ASM324815v1	QJXY00000000.1	Gemmatimonadetes bacterium (bacteria)	hydrothermal vent metagenome	marine hydrothermal sulfide sediment TVG11	hydrothermal vent	Atlantic Ocean: Mid-Atlantic Ridge, South	15.16 S 13.35 W	isolate SZUA-306
GCA_017884835.1_ASM1788483v1_genomic.gbff	d__Bacteria;p__Gemmatimonadota;c__Gemmatimonadetes;o__Gemmatimonadales;f__GWC2-71-9;g__;s__	d__Bacteria;p__Gemmatimonadota;c__Gemmatimonadetes;o__Gemmatimonadales;f__GWC2-71-9;g__;s__	GCA_017884835.1_ASM1788483v1_genomic.gbff	2503583	67.724	2088	87.3851	24	93	45.15	5.17	0	5.25836e+06	GCA_017884835.1	ASM1788483v1	JAFNHG000000000.1	Gemmatimonadetes bacterium (bacteria)	freshwater sediment metagenome	freshwater lake sediment	sediments	Sweden: near Abisko	68.358418 N 19.045650 E	isolate bin_67	6 m
GCA_001304415.1_ASM130441v1_genomic.gbff	d__Bacteria;p__Gemmatimonadota;c__Gemmatimonadetes;o__;f__;g__;s__	d__Bacteria;p__Gemmatimonadota;c__Gemmatimonadetes;o__;f__;g__;s__	GCA_001304415.1_ASM130441v1_genomic.gbff	2814545	61.702	2437	148.92	73	87	46.61	5.17	0	5.72631e+06	GCA_001304415.1	ASM130441v1	LJTP00000000.1	Gemmatimonas sp. SG8_38_2 (bacteria)	sediment metagenome	Sulfate-rich zone estuary sediments 8-12 cm	sediments	USA: White Oak River Estuary, North Carolina	34.7414 N 77.1234 W	isolate SG8_38_2	8-12cm
GCA_013697945.1_ASM1369794v1_genomic.gbff	d__Bacteria;p__Gemmatimonadota;c__Gemmatimonadetes;o__Gemmatimonadales;f__Gemmatimonadaceae;g__;s__	d__Bacteria;p__Gemmatimonadota;c__Gemmatimonadetes;o__Gemmatimonadales;f__Gemmatimonadaceae;g__;s__	GCA_013697945.1_ASM1369794v1_genomic.gbff	2677705	61.71	2419	87.4824	38	92	49.22	5.17	0	5.15902e+06	GCA_013697945.1	ASM1369794v1	JACCVX000000000.1	Gemmatimonadaceae bacterium (bacteria)	soil metagenome	mineral soil	soil	Antarctica: Mackay Glacier regions		isolate MGR_bin137	0 - 5 cm
GCA_015664495.1_ASM1566449v1_genomic.gbff	d__Bacteria;p__Gemmatimonadota;c__Gemmatimonadetes;o__Longimicrobiales;f__UBA6960;g__UBA887;s__UBA887 sp002311875	d__Bacteria;p__Gemmatimonadota;c__Gemmatimonadetes;o__Longimicrobiales;f__UBA6960;g__UBA887;s__	GCA_015664495.1_ASM1566449v1_genomic.gbff	2270484	54.736	1754	69.1374	37	95	65.99	5.17	33.33	3.26277e+06	GCA_015664495.1	ASM1566449v1	DQQE00000000.1	Gemmatimonadetes bacterium (bacteria)	hydrothermal vent metagenome	Kilo Moana Hydrothermal plume 60m	hydrothermal vent	Pacific Ocean:Lau Basin	20.0538250333333 S 176.133589383333 W	isolate SZUA-1226
GCA_014380785.1_ASM1438078v1_genomic.gbff	d__Bacteria;p__Gemmatimonadota;c__Gemmatimonadetes;o__Gemmatimonadales;f__Gemmatimonadaceae;g__;s__	d__Bacteria;p__Gemmatimonadota;c__Gemmatimonadetes;o__Gemmatimonadales;f__Gemmatimonadaceae;g__;s__	GCA_014380785.1_ASM1438078v1_genomic.gbff	5349535	60.157	4176	104.706	56	92	78.71	5.17	50	6.44513e+06	GCA_014380785.1	ASM1438078v1	JACMJE000000000.1	Gemmatimonadaceae bacterium (bacteria)	glacier metagenome	glacier surface soil	glacier	Greenland: the Little Firn glacier in the Knuths Fjeld	81.567 N 16.358 W	isolate ES-bin-14
GCA_003221795.1_ASM322179v1_genomic.gbff	d__Bacteria;p__Gemmatimonadota;c__Gemmatimonadetes;o__Gemmatimonadales;f__GWC2-71-9;g__AG41;s__AG41 sp003221045	d__Bacteria;p__Gemmatimonadota;c__Gemmatimonadetes;o__Gemmatimonadales;f__GWC2-71-9;g__AG41;s__	GCA_003221795.1_ASM322179v1_genomic.gbff	3303351	67.657	3212	61.5308	19	94	87.66	5.17	100	3.57354e+06	GCA_003221795.1	ASM322179v1	QHTV00000000.1	Gemmatimonadetes bacterium (bacteria)	soil metagenome	meadow soil	soil	USA: Angelo Coast Range Reserve, CA	39.74 N 123.63 W	isolate AG43
GCA_903893785.1_freshwater_MAG_---_LaPlata_bin-0729_genomic.gbff	d__Bacteria;p__Latescibacterota;c__UBA2968;o__UBA8231;f__SLHA01;g__;s__	d__Bacteria;p__Latescibacterota;c__UBA2968;o__UBA8231;f__;g__;s__	GCA_903893785.1_freshwater_MAG_---_LaPlata_bin-0729_genomic.gbff	7256239	68.676	4942	152.519	75.5	90	89.66	5.17	0	7.67465e+06	GCA_903893785.1	freshwater MAG --- LaPlata_bin-0729	CAITNQ000000000.1	uncultured Gemmatimonadetes bacterium (bacteria)	freshwater metagenom	freshwater	freshwater	Puerto Rico, site name La Plata	-66.23666666666666 DD 18.333333333333332 DD
GCA_003222085.1_ASM322208v1_genomic.gbff	d__Bacteria;p__Gemmatimonadota;c__Gemmatimonadetes;o__Gemmatimonadales;f__GWC2-71-9;g__AG41;s__AG41 sp003222085	d__Bacteria;p__Gemmatimonadota;c__Gemmatimonadetes;o__Gemmatimonadales;f__GWC2-71-9;g__AG41;s__	GCA_003222085.1_ASM322208v1_genomic.gbff	3537766	68.828	3198	55.6829	13	95	91.38	5.17	100	3.67133e+06	GCA_003222085.1	ASM322208v1	QHUK00000000.1	Gemmatimonadetes bacterium (bacteria)	soil metagenome	meadow soil	soil	USA: Angelo Coast Range Reserve, CA	39.74 N 123.63 W	isolate AG3
GCA_002500425.1_ASM250042v1_genomic.gbff	d__Bacteria;p__Gemmatimonadota;c__Gemmatimonadetes;o__Longimicrobiales;f__UBA6960;g__GCA-2718595;s__GCA-2718595 sp002718595	d__Bacteria;p__Gemmatimonadota;c__Gemmatimonadetes;o__Longimicrobiales;f__UBA6960;g__;s__	GCA_002500425.1_ASM250042v1_genomic.gbff	1851122	44.728	1541	97.4906	37	92	92.63	5.17	0	1.89509e+06	GCA_002500425.1	ASM250042v1	DLTX00000000.1	Gemmatimonadales bacterium UBA7825 (bacteria)	marine metagenome	saline water (ENVO:00002010), including plankton (ENVO:xxxxxxxx)	marine			isolate UBA7825
GCA_003222155.1_ASM322215v1_genomic.gbff	d__Bacteria;p__Gemmatimonadota;c__Gemmatimonadetes;o__Gemmatimonadales;f__GWC2-71-9;g__AG41;s__AG41 sp003222155	d__Bacteria;p__Gemmatimonadota;c__Gemmatimonadetes;o__Gemmatimonadales;f__GWC2-71-9;g__AG41;s__	GCA_003222155.1_ASM322215v1_genomic.gbff	3448195	69.593	3120	46.542	10	96	98.97	5.17	100	3.30395e+06	GCA_003222155.1	ASM322215v1	QHUU00000000.1	Gemmatimonadetes bacterium (bacteria)	soil metagenome	meadow soil	soil	USA: Angelo Coast Range Reserve, CA	39.74 N 123.63 W	isolate AG20
GCA_012959685.1_ASM1295968v1_genomic.gbff	d__Bacteria;p__Gemmatimonadota;c__Gemmatimonadetes;o__Longimicrobiales;f__UBA6960;g__UBA822;s__	d__Bacteria;p__Gemmatimonadota;c__Gemmatimonadetes;o__Longimicrobiales;f__UBA6960;g__;s__	GCA_012959685.1_ASM1295968v1_genomic.gbff	3112765	61.527	2550	103.243	59	92	88.87	5.12	20	3.32327e+06	GCA_012959685.1	ASM1295968v1	DUCR00000000.1	Gemmatimonadetes bacterium (bacteria)	marine metagenome - hydrothermal vent metagenome	Guaymas Basin Hydrothermal plume metagenome	hydrothermal vent	USA:Guaymas Basin	27.5158333333333 N 111.425 W	isolate UWMA-0334
GCA_017881685.1_ASM1788168v1_genomic.gbff	d__Bacteria;p__Gemmatimonadota;c__Gemmatimonadetes;o__Gemmatimonadales;f__Gemmatimonadaceae;g__;s__	d__Bacteria;p__Gemmatimonadota;c__Gemmatimonadetes;o__Gemmatimonadales;f__Gemmatimonadaceae;g__;s__	GCA_017881685.1_ASM1788168v1_genomic.gbff	3371224	59.257	2861	81.6662	27	93	91.88	5.02	35	3.48497e+06	GCA_017881685.1	ASM1788168v1	JADGQR000000000.1	Gemmatimonadaceae bacterium (bacteria)	permafrost metagenome	permafrost soil	permafrost	Russia: Chersky	68.6131 N 161.3414 E	isolate Chersky_446	30 cm
GCA_009836325.1_ASM983632v1_genomic.gbff	d__Bacteria;p__Latescibacterota;c__UBA2968;o__UBA8231;f__GCA-002724215;g__GCA-2724215;s__	d__Bacteria;p__Latescibacterota;c__UBA2968;o__UBA8231;f__GCA-002724215;g__;s__	GCA_009836325.1_ASM983632v1_genomic.gbff	5243772	59.402	4102	60.638	24	95	83.62	4.94	0	5.96117e+06	GCA_009836325.1	ASM983632v1	VXVR00000000.1	Gemmatimonadetes bacterium (bacteria)	sponge metagenome	host Ircinia ramosa	host associated	Australia: Great Barrier Reef	18.49 S 147.38 E	isolate SB0667_bin_23
GCA_002726335.1_ASM272633v1_genomic.gbff	d__Bacteria;p__Latescibacterota;c__UBA2968;o__UBA8231;f__UBA8231;g__UBA8231;s__UBA8231 sp002726335	d__Bacteria;p__Latescibacterota;c__UBA2968;o__UBA8231;f__UBA8231;g__;s__	GCA_002726335.1_ASM272633v1_genomic.gbff	5970290	63.924	4957	56.1878	16	95	83.62	4.92	0	6.78851e+06	GCA_002726335.1	ASM272633v1	PBSR00000000.1	Gemmatimonadaceae bacterium (bacteria)	marine metagenome	North Pacific Ocean	marine	Pacific Ocean		isolate NP81	5-1000m
GCA_016182745.1_ASM1618274v1_genomic.gbff	d__Bacteria;p__Gemmatimonadota;c__Gemmatimonadetes;o__Gemmatimonadales;f__GWC2-71-9;g__;s__	d__Bacteria;p__Gemmatimonadota;c__Gemmatimonadetes;o__Gemmatimonadales;f__GWC2-71-9;g__;s__	GCA_016182745.1_ASM1618274v1_genomic.gbff	3535209	68.669	3201	86.6351	42	92	92.95	4.78	66.67	3.62154e+06	GCA_016182745.1	ASM1618274v1	JACPFX000000000.1	Gemmatimonadetes bacterium (bacteria)	groundwater metagenome	groundwater	groundwater	USA: California, Modesto	37.661915 N 121.114554 W	isolate NC_groundwater_372_Ag_B-0.1um_69_12	<100 m
GCA_009841115.1_ASM984111v1_genomic.gbff	d__Bacteria;p__Latescibacterota;c__UBA2968;o__UBA8231;f__GCA-002724215;g__GCA-2724215;s__	d__Bacteria;p__Latescibacterota;c__UBA2968;o__UBA8231;f__GCA-002724215;g__;s__	GCA_009841115.1_ASM984111v1_genomic.gbff	6164260	58.869	5059	74.5867	29	94	95.69	4.78	0	6.13398e+06	GCA_009841115.1	ASM984111v1	VXML00000000.1	Gemmatimonadetes bacterium (bacteria)	sponge metagenome	host Ircinia ramosa	host associated	Australia: Great Barrier Reef	18.49 S 147.38 E	isolate SB0661_bin_36
GCA_903823795.1_freshwater_MAG_---_Erken-D4_bin-0024_genomic.gbff	d__Bacteria;p__Gemmatimonadota;c__Gemmatimonadetes;o__Gemmatimonadales;f__Gemmatimonadaceae;g__Gemmatimonas;s__Gemmatimonas sp002737115	d__Bacteria;p__Gemmatimonadota;c__Gemmatimonadetes;o__Gemmatimonadales;f__Gemmatimonadaceae;g__Gemmatimonas;s__	GCA_903823795.1_freshwater_MAG_---_Erken-D4_bin-0024_genomic.gbff	3134271	65.514	2362	89.7777	38.5	93	88.76	4.66	0	3.36662e+06	GCA_903823795.1	freshwater MAG --- Erken-D4_bin-0024	CAIJUE000000000.1	uncultured Gemmatimonadetes bacterium (bacteria)	freshwater metagenome	freshwater	freshwater	Sweden	18.641944444444444 DD 59.83638888888889 DD		8m
GCA_903902015.1_freshwater_MAG_---_Kiruna3_bin-0973_genomic.gbff	d__Bacteria;p__Gemmatimonadota;c__Gemmatimonadetes;o__Gemmatimonadales;f__Gemmatimonadaceae;g__Fen-1231;s__	d__Bacteria;p__Gemmatimonadota;c__Gemmatimonadetes;o__Gemmatimonadales;f__Gemmatimonadaceae;g__;s__	GCA_903902015.1_freshwater_MAG_---_Kiruna3_bin-0973_genomic.gbff	3326111	67.211	2276	79.9196	31	95	80.88	4.62	0	3.92241e+06	GCA_903902015.1	freshwater MAG --- Kiruna3_bin-0973	CAIUTO000000000.1	uncultured Gemmatimonadetes bacterium (bacteria)	freshwater metagenome	freshwater	freshwater	Sweden	21.16713888888889 DD 67.65141666666668 DD
GCA_003232955.1_ASM323295v1_genomic.gbff	d__Bacteria;p__Gemmatimonadota;c__Gemmatimonadetes;o__Longimicrobiales;f__UBA6960;g__;s__	d__Bacteria;p__Gemmatimonadota;c__Gemmatimonadetes;o__Longimicrobiales;f__UBA6960;g__;s__	GCA_003232955.1_ASM323295v1_genomic.gbff	3281945	63.022	2828	88.8448	38	92	56.03	4.61	0	5.58745e+06	GCA_003232955.1	ASM323295v1	QIKH00000000.1	Gemmatimonadetes bacterium (bacteria)	hydrothermal vent metagenome	marine hydrothermal chimney wall TVG10	hydrothermal vent	Atlantic Ocean: Mid-Atlantic Ridge, Guaymas Basin, Black smoker hydrothermal vent	15.16 S 13.35 W	isolate SZUA-50
GCA_001918125.1_ASM191812v1_genomic.gbff	d__Bacteria;p__Gemmatimonadota;c__Gemmatimonadetes;o__Gemmatimonadales;f__GWC2-71-9;g__20CM-2-65-7;s__	d__Bacteria;p__Gemmatimonadota;c__Gemmatimonadetes;o__Gemmatimonadales;f__GWC2-71-9;g__20CM-2-65-7;s__	GCA_001918125.1_ASM191812v1_genomic.gbff	2553763	64.879	2335	79.5229	20	93	51.72	4.48	40	4.71646e+06	GCA_001918125.1	ASM191812v1	MNFI00000000.1	Gemmatimonadetes bacterium 13_1_40CM_4_65_7 (bacteria)	soil metagenome	soil	soil	USA: Angelo, CA	39.74 N 123.63 W		40cm
GCA_017881545.1_ASM1788154v1_genomic.gbff	d__Bacteria;p__Gemmatimonadota;c__Gemmatimonadetes;o__Gemmatimonadales;f__Gemmatimonadaceae;g__UBA4720;s__	d__Bacteria;p__Gemmatimonadota;c__Gemmatimonadetes;o__Gemmatimonadales;f__Gemmatimonadaceae;g__UBA4720;s__	GCA_017881545.1_ASM1788154v1_genomic.gbff	2954574	62.235	2388	79.7655	33.5	94	93.7	4.48	0	3.01196e+06	GCA_017881545.1	ASM1788154v1	JADGQU000000000.1	Gemmatimonadaceae bacterium (bacteria)	permafrost metagenome	permafrost soil	permafrost	Russia: Chersky	68.6131 N 161.3414 E	isolate Chersky.30_11	30 cm
GCA_013821255.1_ASM1382125v1_genomic.gbff	d__Bacteria;p__Gemmatimonadota;c__Gemmatimonadetes;o__Longimicrobiales;f__Longimicrobiaceae;g__;s__	d__Bacteria;p__Gemmatimonadota;c__Gemmatimonadetes;o__Longimicrobiales;f__;g__;s__	GCA_013821255.1_ASM1382125v1_genomic.gbff	1808572	64.36	1537	76.1607	24	94	57.3	4.47	100	3.01523e+06	GCA_013821255.1	ASM1382125v1	JACDHE000000000.1	Gemmatimonadetes bacterium (bacteria)	soil metagenome	mineral soil	soil	Antarctica: Mackay Glacier regions, Spalding Pond	77.650 S 163.116 E	isolate MGR_bin430	0 - 5 cm
GCA_002049845.1_ASM204984v1_genomic.gbff	d__Bacteria;p__Fermentibacterota;c__Fermentibacteria;o__Fermentibacterales;f__Fermentibacteraceae;g__Sabulitectum;s__Sabulitectum sp003646025	d__Bacteria;p__Fermentibacterota;c__Fermentibacteria;o__Fermentibacterales;f__Fermentibacteraceae;g__Sabulitectum;s__	GCA_002049845.1_ASM204984v1_genomic.gbff	1669944	48.816	1539	63.7375	14	94	66.38	4.47	50	2.40328e+06	GCA_002049845.1	ASM204984v1	MVCX00000000.1	Gemmatimonadaceae bacterium 4484_173 (bacteria)	marine sediment metagenome	deep-sea hydrothermal vent sediments from dive 4484	hydrothermal vent	USA: Guaymas Basin, Gulf of California	27.0388 N 111.24560 W	isolate 4484_173
GCA_016871915.1_JGI_2017-08-21_genomic.gbff	d__Bacteria;p__Gemmatimonadota;c__Gemmatimonadetes;o__Gemmatimonadales;f__Gemmatimonadaceae;g__Fen-1231;s__	d__Bacteria;p__Gemmatimonadota;c__Gemmatimonadetes;o__Gemmatimonadales;f__Gemmatimonadaceae;g__;s__	GCA_016871915.1_JGI_2017-08-21_genomic.gbff	2069953	68.093	1873	44.4058	15	96	100	4.47	100	1.97743e+06	GCA_016871915.1	JGI 2017-08-21	VHBP00000000.1	Gemmatimonadetes bacterium (bacteria)	freshwater metagenome	freshwater lake	freshwater	Tanzania: Lake Tanganyika, Mahale	6.2556 S 29.5108 E	isolate M_DeepCast_50m_m2_218	50
GCA_903881495.1_freshwater_MAG_---_LaPlata_bin-1116_genomic.gbff	d__Bacteria;p__Gemmatimonadota;c__Gemmatimonadetes;o__Gemmatimonadales;f__Gemmatimonadaceae;g__Fen-1231;s__	d__Bacteria;p__Gemmatimonadota;c__Gemmatimonadetes;o__Gemmatimonadales;f__Gemmatimonadaceae;g__;s__	GCA_903881495.1_freshwater_MAG_---_LaPlata_bin-1116_genomic.gbff	1701855	70.361	1084	72.5895	19.5	95	59.43	4.31	0	2.74021e+06	GCA_903881495.1	freshwater MAG --- LaPlata_bin-1116	CAIRTP000000000.1	uncultured Gemmatimonadetes bacterium (bacteria)	freshwater metagenome	freshwater	freshwater	Puerto Rico	-66.23666666666666 DD 18.333333333333332 DD
GCA_013002585.1_ASM1300258v1_genomic.gbff	d__Bacteria;p__ARS69;c__ARS69;o__ARS69;f__ARS69;g__;s__	d__Bacteria;p__;c__;o__;f__;g__;s__	GCA_013002585.1_ASM1300258v1_genomic.gbff	2266113	68.436	1663	63.9507	26	95	60.03	4.31	66.67	3.61227e+06	GCA_013002585.1	ASM1300258v1	JABDJH000000000.1	Gemmatimonadetes bacterium (bacteria)	beach sand metagenome	beach sand	marine sediment	Australia: Middle Park Beach, Port Phillip Bay	37.85 S 144.95 E	isolate SS_bin_18	0 -17 cm
GCA_001914625.1_ASM191462v1_genomic.gbff	d__Bacteria;p__Gemmatimonadota;c__Gemmatimonadetes;o__Gemmatimonadales;f__GWC2-71-9;g__20CM-4-69-16;s__20CM-4-69-16 sp003220795	d__Bacteria;p__Gemmatimonadota;c__Gemmatimonadetes;o__Gemmatimonadales;f__GWC2-71-9;g__20CM-4-69-16;s__	GCA_001914625.1_ASM191462v1_genomic.gbff	2716502	69.175	2412	64.0825	14	94	63.57	4.31	100	4.08907e+06	GCA_001914625.1	ASM191462v1	MNCW00000000.1	Gemmatimonadetes bacterium 13_2_20CM_69_27 (bacteria)	soil metagenome	soil	soil	USA: Angelo, CA	39.74 N 123.63 W		20cm
GCA_011776915.1_ASM1177691v1_genomic.gbff	d__Bacteria;p__Gemmatimonadota;c__Gemmatimonadetes;o__Longimicrobiales;f__UBA6960;g__;s__	d__Bacteria;p__Gemmatimonadota;c__Gemmatimonadetes;o__Longimicrobiales;f__UBA6960;g__;s__	GCA_011776915.1_ASM1177691v1_genomic.gbff	4144056	69.688	3979	99.5614	63	90	72.73	4.31	0	5.45229e+06	GCA_011776915.1	ASM1177691v1	JAABWH000000000.1	Gemmatimonadetes bacterium (bacteria)	marine sediment metagenome	Pelagic sediment	marine sediment	India: Gulf of Kutch	22.6 N 69.5 E	isolate A-K042	1-100 cm
GCA_011774315.1_ASM1177431v1_genomic.gbff	d__Bacteria;p__Gemmatimonadota;c__Gemmatimonadetes;o__Longimicrobiales;f__UBA6960;g__;s__	d__Bacteria;p__Gemmatimonadota;c__Gemmatimonadetes;o__Longimicrobiales;f__UBA6960;g__;s__	GCA_011774315.1_ASM1177431v1_genomic.gbff	4249362	69.597	4101	100.615	64	90	77.9	4.31	0	5.21979e+06	GCA_011774315.1	ASM1177431v1	JAACBI000000000.1	Gemmatimonadetes bacterium (bacteria)	marine sediment metagenome	Pelagic sediment	marine sediment	India: Gulf of Kutch	22.6 N 69.5 E	isolate KS4-K052	1-100 cm
GCA_002730115.1_ASM273011v1_genomic.gbff	d__Bacteria;p__Gemmatimonadota;c__Gemmatimonadetes;o__Longimicrobiales;f__UBA6960;g__UBA887;s__UBA887 sp002501085	d__Bacteria;p__Gemmatimonadota;c__Gemmatimonadetes;o__Longimicrobiales;f__UBA6960;g__UBA887;s__	GCA_002730115.1_ASM273011v1_genomic.gbff	2310493	52.105	1975	74.8658	42	94	80.17	4.31	33.33	2.75778e+06	GCA_002730115.1	ASM273011v1	PBZH00000000.1	Gemmatimonadetes bacterium (bacteria)	marine metagenome	North Pacific Ocean	marine	Pacific Ocean		isolate NP150	5-1000m
GCA_011775405.1_ASM1177540v1_genomic.gbff	d__Bacteria;p__Gemmatimonadota;c__Gemmatimonadetes;o__Longimicrobiales;f__UBA6960;g__;s__	d__Bacteria;p__Gemmatimonadota;c__Gemmatimonadetes;o__Longimicrobiales;f__UBA6960;g__;s__	GCA_011775405.1_ASM1177540v1_genomic.gbff	4323138	69.675	4138	99.333	63	90	85.32	4.31	0	4.84858e+06	GCA_011775405.1	ASM1177540v1	JAABZG000000000.1	Gemmatimonadetes bacterium (bacteria)	marine sediment metagenome	Pelagic sediment	marine sediment	India: Gulf of Kutch	22.6 N 69.5 E	isolate KS1-K048	1-100 cm
GCA_011776555.1_ASM1177655v1_genomic.gbff	d__Bacteria;p__Gemmatimonadota;c__Gemmatimonadetes;o__Longimicrobiales;f__UBA6960;g__;s__	d__Bacteria;p__Gemmatimonadota;c__Gemmatimonadetes;o__Longimicrobiales;f__UBA6960;g__;s__	GCA_011776555.1_ASM1177655v1_genomic.gbff	4330175	69.68	4138	99.4517	63	90	85.71	4.31	0	4.83438e+06	GCA_011776555.1	ASM1177655v1	JAABWZ000000000.1	Gemmatimonadetes bacterium (bacteria)	marine sediment metagenome	Pelagic sediment	marine sediment	India: Gulf of Kutch	22.6 N 69.5 E	isolate CS1-K038	1-100 cm
GCA_016794835.1_ASM1679483v1_genomic.gbff	d__Bacteria;p__Gemmatimonadota;c__Gemmatimonadetes;o__Gemmatimonadales;f__Gemmatimonadaceae;g__SCN-70-22;s__	d__Bacteria;p__Gemmatimonadota;c__Gemmatimonadetes;o__Gemmatimonadales;f__Gemmatimonadaceae;g__;s__	GCA_016794835.1_ASM1679483v1_genomic.gbff	4329365	69.242	3380	70.8358	38	94	86.68	4.31	100	4.77938e+06	GCA_016794835.1	ASM1679483v1	JAEUJL000000000.1	Gemmatimonadetes bacterium (bacteria)	bioreactor metagenome	bioreactor sludge	wastewater	China: Nanjing		isolate new MAG-68
GCA_007130775.1_ASM713077v1_genomic.gbff	d__Bacteria;p__Gemmatimonadota;c__Gemmatimonadetes;o__Longimicrobiales;f__UBA6960;g__SLCK01;s__SLCK01 sp007125845	d__Bacteria;p__Gemmatimonadota;c__Gemmatimonadetes;o__Longimicrobiales;f__UBA6960;g__SLCK01;s__	GCA_007130775.1_ASM713077v1_genomic.gbff	3182546	66.508	2631	88.3459	41	93	90.23	4.31	50	3.37513e+06	GCA_007130775.1	ASM713077v1	SLRX00000000.1	Gemmatimonadetes bacterium (bacteria)	soda lake metagenome	hypersaline soda lake sediment	soda lake sediments	Russia: Kulunda Steppe	52.11 N 79.17 E	isolate CSSed165cm_588
GCA_003133725.1_20120500_P13_genomic.gbff	d__Bacteria;p__Gemmatimonadota;c__Gemmatimonadetes;o__Gemmatimonadales;f__Gemmatimonadaceae;g__Palsa-1248;s__Palsa-1248 sp003152485	d__Bacteria;p__Gemmatimonadota;c__Gemmatimonadetes;o__Gemmatimonadales;f__Gemmatimonadaceae;g__;s__	GCA_003133725.1_20120500_P13_genomic.gbff	4148775	66.316	3572	124.917	67.5	89	94.56	4.31	0	4.19835e+06	GCA_003133725.1	20120500_P13	PKZB00000000.1	Gemmatimonadetes bacterium (bacteria)	peat metagenome	permafrost active layer soil	permafrost	Sweden: Stordalen Mire	68.3535 N 19.0473 E	isolate palsa_1240	0.2-0.25
GCA_007695225.1_ASM769522v1_genomic.gbff	d__Bacteria;p__Gemmatimonadota;c__Gemmatimonadetes;o__Longimicrobiales;f__UBA6960;g__T3Sed10-66;s__	d__Bacteria;p__Gemmatimonadota;c__Gemmatimonadetes;o__Longimicrobiales;f__UBA6960;g__;s__	GCA_007695225.1_ASM769522v1_genomic.gbff	4180605	67.856	3351	108.531	58	91	98.28	4.31	33.33	4.07043e+06	GCA_007695225.1	ASM769522v1	REED00000000.1	Gemmatimonadetes bacterium (bacteria)	soda lake metagenome	alkaline salt lake	soda lake sediments	Canada: Cariboo Plateau	51.45055 N 121.3875 W	isolate PLM2.Bin16	5 cm
GCA_003249615.1_ASM324961v1_genomic.gbff	d__Bacteria;p__Gemmatimonadota;c__Gemmatimonadetes;o__Longimicrobiales;f__UBA6960;g__;s__	d__Bacteria;p__Gemmatimonadota;c__Gemmatimonadetes;o__Longimicrobiales;f__UBA6960;g__;s__	GCA_003249615.1_ASM324961v1_genomic.gbff	2410038	64.01	1390	96.1252	57.5	94	35.75	4.29	40	6.45216e+06	GCA_003249615.1	ASM324961v1	QKIJ00000000.1	Gemmatimonadetes bacterium (bacteria)	hydrothermal vent metagenome	marine hydrothermal sulfide sediment TVG12	hydrothermal vent	Atlantic Ocean: Mid-Atlantic Ridge, South	15.16 S 13.35 W	isolate SZUA-577
CH-Jul18-bin112.gbk	d__Bacteria;p__Gemmatimonadota;c__Gemmatimonadetes;o__Longimicrobiales;f__UBA6960;g__UBA2988;s__	d__Bacteria;p__Gemmatimonadota;c__Gemmatimonadetes;o__Longimicrobiales;f__UBA6960;g__;s__	CH-Jul18-bin112.gbk.fna-prod.gbk	2206181	68.534	2073	68.795	22	94	76.49	4.23	14.29	2.76227e+06					freshwater metagenome	freshwater	freshwater	Switzerland	47°32'N 9°31'E		200m
GCA_002450735.1_ASM245073v1_genomic.gbff	d__Bacteria;p__Gemmatimonadota;c__Gemmatimonadetes;o__Longimicrobiales;f__UBA6960;g__UBA6934;s__UBA6934 sp002346625	d__Bacteria;p__Gemmatimonadota;c__Gemmatimonadetes;o__Longimicrobiales;f__UBA6960;g__;s__	GCA_002450735.1_ASM245073v1_genomic.gbff	1456366	44.457	1265	91.4095	41	92	82.76	4.08	0	1.68795e+06	GCA_002450735.1	ASM245073v1	DKAE00000000.1	Gemmatimonadales bacterium UBA6934 (bacteria)	marine metagenome	saline water (ENVO:00002010), including plankton (ENVO:xxxxxxxx)	marine			isolate UBA6934
GCA_009845645.1_ASM984564v1_genomic.gbff	d__Bacteria;p__Latescibacterota;c__UBA2968;o__UBA8231;f__GCA-002724215;g__GCA-2724215;s__	d__Bacteria;p__Latescibacterota;c__UBA2968;o__UBA8231;f__GCA-002724215;g__;s__	GCA_009845645.1_ASM984564v1_genomic.gbff	4372355	59.06	3212	65.7167	25	95	80.56	3.92	33.33	5.2147e+06	GCA_009845645.1	ASM984564v1	VXZF00000000.1	Gemmatimonadetes bacterium (bacteria)	sponge metagenome	host Ircinia ramosa	host associated	Australia: Great Barrier Reef	18.49 S 147.38 E	isolate SB0670_bin_29
GCA_013815805.1_ASM1381580v1_genomic.gbff	d__Bacteria;p__Gemmatimonadota;c__Gemmatimonadetes;o__Gemmatimonadales;f__GWC2-71-9;g__SPDF01;s__	d__Bacteria;p__Gemmatimonadota;c__Gemmatimonadetes;o__Gemmatimonadales;f__GWC2-71-9;g__;s__	GCA_013815805.1_ASM1381580v1_genomic.gbff	2646783	65.247	2295	68.6296	19	94	87.01	3.92	80	2.92269e+06	GCA_013815805.1	ASM1381580v1	JACDFL000000000.1	Gemmatimonadales bacterium (bacteria)	soil metagenome	mineral soil	soil	Antarctica: Mackay Glacier regions, Mount Gran	76.5713 S 161.243 E	isolate MGR_bin385	0 - 5 cm
GCA_009840005.1_ASM984000v1_genomic.gbff	d__Bacteria;p__Latescibacterota;c__UBA2968;o__UBA8231;f__GCA-002724215;g__GCA-2724215;s__	d__Bacteria;p__Latescibacterota;c__UBA2968;o__UBA8231;f__GCA-002724215;g__;s__	GCA_009840005.1_ASM984000v1_genomic.gbff	6540678	58.615	5493	80.4227	37	93	96.55	3.76	0	6.51968e+06	GCA_009840005.1	ASM984000v1	VXOR00000000.1	Gemmatimonadetes bacterium (bacteria)	sponge metagenome	host Ircinia ramosa	host associated	Australia: Great Barrier Reef	18.49 S 147.38 E	isolate SB0662_bin_37
GCA_903876745.1_freshwater_MAG_---_Kiruna2_bin-1709_genomic.gbff	d__Bacteria;p__Gemmatimonadota;c__Gemmatimonadetes;o__Gemmatimonadales;f__Gemmatimonadaceae;g__Fen-1231;s__	d__Bacteria;p__Gemmatimonadota;c__Gemmatimonadetes;o__Gemmatimonadales;f__Gemmatimonadaceae;g__;s__	GCA_903876745.1_freshwater_MAG_---_Kiruna2_bin-1709_genomic.gbff	3644978	68.453	2657	83.6959	32	94	82.84	3.68	0	4.2381e+06	GCA_903876745.1	freshwater MAG --- Kiruna2_bin-1709	CAIRBD000000000.1	uncultured Gemmatimonadetes bacterium (bacteria)	freshwater metagenome		freshwater	Sweden	20.36911111111111 DD, 67.92330555555556 DD
GCA_000482625.1_ASM48262v1_genomic.gbff	d__Bacteria;p__Gemmatimonadota;c__Gemmatimonadetes;o__Longimicrobiales;f__UBA6960;g__UBA887;s__	d__Bacteria;p__Gemmatimonadota;c__Gemmatimonadetes;o__Longimicrobiales;f__UBA6960;g__UBA887;s__	GCA_000482625.1_ASM48262v1_genomic.gbff	630041	51.451	540	78.5167	32.5	93	38.79	3.61	100	1.5656e+06	GCA_000482625.1	ASM48262v1	AXVX00000000.1	Gemmatimonadetes bacterium SCGC AAA240-J22 (bacteria)			other
GCA_003250775.1_ASM325077v1_genomic.gbff	d__Bacteria;p__Gemmatimonadota;c__Gemmatimonadetes;o__Longimicrobiales;f__UBA6960;g__SZUA-318;s__SZUA-318 sp003248075	d__Bacteria;p__Gemmatimonadota;c__Gemmatimonadetes;o__Longimicrobiales;f__UBA6960;g__;s__	GCA_003250775.1_ASM325077v1_genomic.gbff	3390113	67.862	2624	102.039	43	92	39.66	3.61	0	8.23936e+06	GCA_003250775.1	ASM325077v1	QKJU00000000.1	Gemmatimonadetes bacterium (bacteria)	hydrothermal vent metagenome	marine hydrothermal sulfide sediment TVG12	hydrothermal vent	Atlantic Ocean: Mid-Atlantic Ridge, South	15.16 S 13.35 W	isolate SZUA-614
GCA_013043245.1_ASM1304324v1_genomic.gbff	d__Bacteria;p__Gemmatimonadota;c__Gemmatimonadetes;o__Longimicrobiales;f__UBA6960;g__;s__	d__Bacteria;p__Gemmatimonadota;c__Gemmatimonadetes;o__Longimicrobiales;f__UBA6960;g__;s__	GCA_013043245.1_ASM1304324v1_genomic.gbff	2132115	66.039	1721	74.1859	41	94	63.11	3.61	0	3.25645e+06	GCA_013043245.1	ASM1304324v1	JABDOT000000000.1	Gemmatimonadetes bacterium (bacteria)	beach sand metagenome	beach sand	marine sediment	Australia: Middle Park Beach, Port Phillip Bay site A	37.851 S 144.954 E	isolate Site_A37	14 -16 cm
GCA_011772375.1_ASM1177237v1_genomic.gbff	d__Bacteria;p__Gemmatimonadota;c__Gemmatimonadetes;o__Gemmatimonadales;f__GWC2-71-9;g__;s__	d__Bacteria;p__Gemmatimonadota;c__Gemmatimonadetes;o__Gemmatimonadales;f__GWC2-71-9;g__;s__	GCA_011772375.1_ASM1177237v1_genomic.gbff	5768264	63.574	4815	133.219	76	89	71.55	3.61	0	7.77083e+06	GCA_011772375.1	ASM1177237v1	WVZQ00000000.1	Gemmatimonadales bacterium (bacteria)	marine sediment metagenome	Pelagic sediment	marine sediment	India: Gulf of Khambhat	21.5 N 72.5 E	isolate CS4-C031	1-100 cm
GCA_007133695.1_ASM713369v1_genomic.gbff	d__Bacteria;p__Gemmatimonadota;c__Gemmatimonadetes;o__Longimicrobiales;f__UBA6960;g__SLDT01;s__SLDT01 sp007125125	d__Bacteria;p__Gemmatimonadota;c__Gemmatimonadetes;o__Longimicrobiales;f__UBA6960;g__;s__	GCA_007133695.1_ASM713369v1_genomic.gbff	3051644	68.978	2266	95.3407	41	93	85.34	3.61	0	3.44678e+06	GCA_007133695.1	ASM713369v1	SLME00000000.1	Gemmatimonadetes bacterium (bacteria)	soda lake metagenome	hypersaline soda lake sediment	soda lake sediments	Russia: Kulunda Steppe	52.11 N 79.17 E	isolate CSSed165cm_345
GCA_002725915.1_ASM272591v1_genomic.gbff	d__Bacteria;p__Latescibacterota;c__UBA2968;o__UBA8231;f__UBA8231;g__GCA-2725915;s__GCA-2725915 sp002725915	d__Bacteria;p__Latescibacterota;c__UBA2968;o__UBA8231;f__UBA8231;g__;s__	GCA_002725915.1_ASM272591v1_genomic.gbff	3810359	62.732	2989	133.601	73	90	86.05	3.61	0	4.26822e+06	GCA_002725915.1	ASM272591v1	PBRM00000000.1	Gemmatimonadetes bacterium (bacteria)	marine metagenome	North Pacific Ocean	marine	Pacific Ocean		isolate NP952	5-1000m
GCA_013696835.1_ASM1369683v1_genomic.gbff	d__Bacteria;p__Gemmatimonadota;c__Gemmatimonadetes;o__;f__;g__;s__	d__Bacteria;p__Gemmatimonadota;c__;o__;f__;g__;s__	GCA_013696835.1_ASM1369683v1_genomic.gbff	2365567	69.843	2021	85.0915	43	93	94.83	3.61	0	2.40448e+06	GCA_013696835.1	ASM1369683v1	JACCXV000000000.1	Gemmatimonadetes bacterium (bacteria)	soil metagenome	mineral soil	soil	Antarctica: Mackay Glacier regions		isolate MGR_bin187	0 - 5 cm
GCA_903937855.1_freshwater_MAG_---_Loc090519-5m_bin-0033_genomic.gbff	d__Bacteria;p__Gemmatimonadota;c__Gemmatimonadetes;o__Gemmatimonadales;f__Gemmatimonadaceae;g__Gemmatimonas;s__	d__Bacteria;p__Gemmatimonadota;c__Gemmatimonadetes;o__Gemmatimonadales;f__Gemmatimonadaceae;g__Gemmatimonas;s__	GCA_903937855.1_freshwater_MAG_---_Loc090519-5m_bin-0033_genomic.gbff	2483318	66.057	1598	90.3561	38	94	57.99	3.45	33.33	4.13458e+06	GCA_903937855.1	freshwater MAG --- Loc090519-5m_bin-0033	CAJABF000000000.1	uncultured Gemmatimonadetes bacterium (bacteria)	freshwater metagenome	freshwater	freshwater	Switzerland	6.996666666666667 DD 47.01861111111111 DD		5m
GCA_016873975.1_JGI_2017-08-21_genomic.gbff	d__Bacteria;p__Gemmatimonadota;c__Gemmatimonadetes;o__Gemmatimonadales;f__Gemmatimonadaceae;g__Fen-1231;s__	d__Bacteria;p__Gemmatimonadota;c__Gemmatimonadetes;o__Gemmatimonadales;f__Gemmatimonadaceae;g__;s__	GCA_016873975.1_JGI_2017-08-21_genomic.gbff	927463	68.408	822	32.5827	8.5	97	66.3	3.45	100	1.35063e+06	GCA_016873975.1	JGI 2017-08-21	VGVK00000000.1	Gemmatimonadetes bacterium (bacteria)	freshwater metagenome	freshwater lake	freshwater	Tanzania: Lake Tanganyika, Mahale	6.2556 S 29.5108 E	isolate M_surface_7_m1_048
GCA_003222175.1_ASM322217v1_genomic.gbff	d__Bacteria;p__Gemmatimonadota;c__Gemmatimonadetes;o__Gemmatimonadales;f__GWC2-71-9;g__;s__	d__Bacteria;p__Gemmatimonadota;c__Gemmatimonadetes;o__Gemmatimonadales;f__GWC2-71-9;g__;s__	GCA_003222175.1_ASM322217v1_genomic.gbff	2126612	70.647	1927	64.0306	21	94	68.89	3.45	0	2.98047e+06	GCA_003222175.1	ASM322217v1	QHUW00000000.1	Gemmatimonadetes bacterium (bacteria)	soil metagenome	meadow soil	soil	USA: Angelo Coast Range Reserve, CA	39.74 N 123.63 W	isolate AG19
GCA_002711035.1_ASM271103v1_genomic.gbff	d__Bacteria;p__Gemmatimonadota;c__Gemmatimonadetes;o__Longimicrobiales;f__UBA6960;g__UBA822;s__	d__Bacteria;p__Gemmatimonadota;c__Gemmatimonadetes;o__Longimicrobiales;f__UBA6960;g__UBA822;s__	GCA_002711035.1_ASM271103v1_genomic.gbff	1923024	61.411	1673	82.7161	37	93	68.97	3.45	50	2.69201e+06	GCA_002711035.1	ASM271103v1	PAID00000000.1	Gemmatimonadetes bacterium (bacteria)	marine metagenome	North Atlantic Ocean	marine	Atlantic Ocean		isolate NAT196	5-1000m
GCA_011776305.1_ASM1177630v1_genomic.gbff	d__Bacteria;p__Gemmatimonadota;c__Gemmatimonadetes;o__Longimicrobiales;f__UBA6960;g__;s__	d__Bacteria;p__Gemmatimonadota;c__Gemmatimonadetes;o__Longimicrobiales;f__UBA6960;g__;s__	GCA_011776305.1_ASM1177630v1_genomic.gbff	3736418	70.369	3487	96.9249	58	91	72.15	3.45	0	5.00002e+06	GCA_011776305.1	ASM1177630v1	JAABXM000000000.1	Gemmatimonadetes bacterium (bacteria)	marine sediment metagenome	Pelagic sediment	marine sediment	India: Gulf of Kutch	22.6 N 69.5 E	isolate CS2-K037	1-100 cm
GCA_902805725.1_AVDCRST-MAG40_genomic.gbff	d__Bacteria;p__Gemmatimonadota;c__Gemmatimonadetes;o__Gemmatimonadales;f__Gemmatimonadaceae;g__;s__	d__Bacteria;p__Gemmatimonadota;c__Gemmatimonadetes;o__Gemmatimonadales;f__Gemmatimonadaceae;g__;s__	GCA_902805725.1_AVDCRST-MAG40_genomic.gbff	3071628	73.235	2589	102.458	72	91	72.6	3.45	100	4.08493e+06	GCA_902805725.1	AVDCRST-MAG40	CADCTX000000000.1	uncultured Gemmatimonadaceae bacterium (bacteria)	soil crust metagenome	Biological soil crust from Avdat LTER, Negev Desert, Israel	soil	Israel
GCA_013361745.1_ASM1336174v1_genomic.gbff	d__Bacteria;p__Gemmatimonadota;c__Gemmatimonadetes;o__Gemmatimonadales;f__Gemmatimonadaceae;g__;s__	d__Bacteria;p__Gemmatimonadota;c__Gemmatimonadetes;o__Gemmatimonadales;f__Gemmatimonadaceae;g__;s__	GCA_013361745.1_ASM1336174v1_genomic.gbff	2970068	69.534	2431	84.8239	45	93	74.61	3.45	66.67	3.84345e+06	GCA_013361745.1	ASM1336174v1	JABFXM000000000.1	Gemmatimonadaceae bacterium (bacteria)	soil metagenome	control oxisol soil plot 6	soil	USA: Poamoho, Hawaii	21.5416 N 158.0875 W	isolate Bin6.2	0-10
GCA_002450365.1_ASM245036v1_genomic.gbff	d__Bacteria;p__Gemmatimonadota;c__Gemmatimonadetes;o__Longimicrobiales;f__UBA6960;g__UBA2589;s__UBA2589 sp002500925	d__Bacteria;p__Gemmatimonadota;c__Gemmatimonadetes;o__Longimicrobiales;f__UBA6960;g__UBA2589;s__	GCA_002450365.1_ASM245036v1_genomic.gbff	2240940	53.255	1690	163.626	49.5	88	75.99	3.45	0	2.84725e+06	GCA_002450365.1	ASM245036v1	DJZF00000000.1	Gemmatimonadales bacterium UBA6959 (bacteria)	marine metagenome	saline water (ENVO:00002010), including plankton (ENVO:xxxxxxxx)	marine			isolate UBA6959
GCA_017989455.1_ASM1798945v1_genomic.gbff	d__Bacteria;p__Gemmatimonadota;c__Gemmatimonadetes;o__Gemmatimonadales;f__GWC2-71-9;g__Palsa-1233;s__	d__Bacteria;p__Gemmatimonadota;c__Gemmatimonadetes;o__Gemmatimonadales;f__GWC2-71-9;g__;s__	GCA_017989455.1_ASM1798945v1_genomic.gbff	3026354	68.126	2714	61.6665	21	94	76.72	3.45	100	3.80858e+06	GCA_017989455.1	ASM1798945v1	JAGNPS000000000.1	Gemmatimonadales bacterium (bacteria)	wastewater metagenome	wastewater	wastewater	Germany: Goettingen	51.554015 N 9.916879 E	isolate Go_Eff_bin_101
GCA_011771825.1_ASM1177182v1_genomic.gbff	d__Bacteria;p__Gemmatimonadota;c__Gemmatimonadetes;o__;f__;g__;s__	d__Bacteria;p__Gemmatimonadota;c__Gemmatimonadetes;o__;f__;g__;s__	GCA_011771825.1_ASM1177182v1_genomic.gbff	3586048	64.602	3182	99.7882	50	91	77.04	3.45	0	4.4942e+06	GCA_011771825.1	ASM1177182v1	WWAP00000000.1	Gemmatimonadetes bacterium (bacteria)	marine sediment metagenome	Pelagic sediment	marine sediment	India: Gulf of Khambhat	21.5 N 72.5 E	isolate KS2-C005	1-100 cm
GCA_013820975.1_ASM1382097v1_genomic.gbff	d__Bacteria;p__Gemmatimonadota;c__Gemmatimonadetes;o__Gemmatimonadales;f__Gemmatimonadaceae;g__AG2;s__	d__Bacteria;p__Gemmatimonadota;c__Gemmatimonadetes;o__Gemmatimonadales;f__Gemmatimonadaceae;g__;s__	GCA_013820975.1_ASM1382097v1_genomic.gbff	3164573	68.658	2563	89.7304	36	93	78.1	3.45	0	3.91216e+06	GCA_013820975.1	ASM1382097v1	JACDHQ000000000.1	Gemmatimonadaceae bacterium (bacteria)	soil metagenome	mineral soil	soil	Antarctica: Mackay Glacier regions, Flatiron	77.0038 S 162.238 E	isolate MGR_bin442	0 - 5 cm
GCA_011773415.1_ASM1177341v1_genomic.gbff	d__Bacteria;p__Gemmatimonadota;c__Gemmatimonadetes;o__;f__;g__;s__	d__Bacteria;p__Gemmatimonadota;c__Gemmatimonadetes;o__;f__;g__;s__	GCA_011773415.1_ASM1177341v1_genomic.gbff	3622874	64.681	3186	101.805	49	91	79.31	3.45	0	4.4104e+06	GCA_011773415.1	ASM1177341v1	WVXQ00000000.1	Gemmatimonadetes bacterium (bacteria)	marine sediment metagenome	Pelagic sediment	marine sediment	India: Gulf of Khambhat	21.5 N 72.5 E	isolate CS1-C030	1-100 cm
GCA_902805705.1_AVDCRST-MAG11_genomic.gbff	d__Bacteria;p__Gemmatimonadota;c__Gemmatimonadetes;o__Gemmatimonadales;f__Gemmatimonadaceae;g__;s__	d__Bacteria;p__Gemmatimonadota;c__Gemmatimonadetes;o__Gemmatimonadales;f__Gemmatimonadaceae;g__;s__	GCA_902805705.1_AVDCRST-MAG11_genomic.gbff	3962205	74.361	3343	98.6111	68	92	82.29	3.45	100	4.64881e+06	GCA_902805705.1	AVDCRST-MAG11	CADCTU000000000.1	uncultured Gemmatimonadaceae bacterium (bacteria)	soil crust metagenome	Biological soil crust from Avdat LTER, Negev Desert, Israel	soil	Israel	30.786 DD 34.767 DD
GCA_013813875.1_ASM1381387v1_genomic.gbff	d__Bacteria;p__Gemmatimonadota;c__Gemmatimonadetes;o__Gemmatimonadales;f__GWC2-71-9;g__;s__	d__Bacteria;p__Gemmatimonadota;c__Gemmatimonadetes;o__Gemmatimonadales;f__GWC2-71-9;g__;s__	GCA_013813875.1_ASM1381387v1_genomic.gbff	3303232	67.55	2982	80.4883	27.5	93	82.68	3.45	50	3.85737e+06	GCA_013813875.1	ASM1381387v1	JACCQZ000000000.1	Gemmatimonadales bacterium (bacteria)	soil metagenome	mineral soil	soil	Antarctica: Mackay Glacier regions		isolate MGR_bin9	0 - 5 cm
GCA_011775965.1_ASM1177596v1_genomic.gbff	d__Bacteria;p__Gemmatimonadota;c__Gemmatimonadetes;o__Longimicrobiales;f__UBA6960;g__;s__	d__Bacteria;p__Gemmatimonadota;c__Gemmatimonadetes;o__Longimicrobiales;f__UBA6960;g__;s__	GCA_011775965.1_ASM1177596v1_genomic.gbff	4268310	69.735	4068	99.1158	63	91	83.59	3.45	0	4.93008e+06	GCA_011775965.1	ASM1177596v1	JAABYC000000000.1	Gemmatimonadetes bacterium (bacteria)	marine sediment metagenome	Pelagic sediment	marine sediment	India: Gulf of Kutch	22.6 N 69.5 E	isolate CS3-K043	1-100 cm
GCA_011775025.1_ASM1177502v1_genomic.gbff	d__Bacteria;p__Gemmatimonadota;c__Gemmatimonadetes;o__Longimicrobiales;f__UBA6960;g__;s__	d__Bacteria;p__Gemmatimonadota;c__Gemmatimonadetes;o__Longimicrobiales;f__UBA6960;g__;s__	GCA_011775025.1_ASM1177502v1_genomic.gbff	4124119	70.021	3913	97.3253	61	91	85.32	3.45	0	4.66694e+06	GCA_011775025.1	ASM1177502v1	JAABZY000000000.1	Gemmatimonadetes bacterium (bacteria)	marine sediment metagenome	Pelagic sediment	marine sediment	India: Gulf of Kutch	22.6 N 69.5 E	isolate KS2-K035	1-100 cm
GCA_002724215.1_ASM272421v1_genomic.gbff	d__Bacteria;p__Latescibacterota;c__UBA2968;o__UBA8231;f__GCA-002724215;g__GCA-2724215;s__GCA-2724215 sp002724215	d__Bacteria;p__Latescibacterota;c__UBA2968;o__UBA8231;f__GCA-002724215;g__;s__	GCA_002724215.1_ASM272421v1_genomic.gbff	5850589	62.277	4889	82.6766	30	93	87.07	3.45	0	6.48759e+06	GCA_002724215.1	ASM272421v1	PBOD00000000.1	Gemmatimonadetes bacterium (bacteria)	marine metagenome	Red Sea	marine	Saudi Arabia: Red Sea		isolate RS822	5-1000m
GCA_002727195.1_ASM272719v1_genomic.gbff	d__Bacteria;p__Latescibacterota;c__UBA2968;o__UBA2968;f__UBA2968;g__UBA2968;s__UBA2968 sp002727195	d__Bacteria;p__Latescibacterota;c__UBA2968;o__UBA2968;f__UBA2968;g__UBA2968;s__	GCA_002727195.1_ASM272719v1_genomic.gbff	5422662	59.066	5142	112.515	67	89	87.07	3.45	50	6.01307e+06	GCA_002727195.1	ASM272719v1	PBWH00000000.1	Gemmatimonadetes bacterium (bacteria)	marine metagenome	Red Sea	marine	Saudi Arabia: Red Sea		isolate RS821	5-1000m
GCA_011774695.1_ASM1177469v1_genomic.gbff	d__Bacteria;p__Gemmatimonadota;c__Gemmatimonadetes;o__Longimicrobiales;f__UBA6960;g__;s__	d__Bacteria;p__Gemmatimonadota;c__Gemmatimonadetes;o__Longimicrobiales;f__UBA6960;g__;s__	GCA_011774695.1_ASM1177469v1_genomic.gbff	4205843	70.209	3912	95.9634	57	91	87.2	3.45	0	4.65681e+06	GCA_011774695.1	ASM1177469v1	JAACAP000000000.1	Gemmatimonadetes bacterium (bacteria)	marine sediment metagenome	Pelagic sediment	marine sediment	India: Gulf of Kutch	22.6 N 69.5 E	isolate KS3-K010	1-100 cm
GCA_002348755.1_ASM234875v1_genomic.gbff	d__Bacteria;p__Gemmatimonadota;c__Gemmatimonadetes;o__Longimicrobiales;f__UBA6960;g__GCA-2718595;s__GCA-2718595 sp002718595	d__Bacteria;p__Gemmatimonadota;c__Gemmatimonadetes;o__Longimicrobiales;f__UBA6960;g__;s__	GCA_002348755.1_ASM234875v1_genomic.gbff	2022841	44.928	1594	97.4511	38	92	87.54	3.45	0	2.23104e+06	GCA_002348755.1	ASM234875v1	DEAZ00000000.1	Gemmatimonadales bacterium UBA2969 (bacteria)	marine metagenome	saline water (ENVO:00002010), including plankton (ENVO:xxxxxxxx)	marine			isolate UBA2969
GCA_017991005.1_ASM1799100v1_genomic.gbff	d__Bacteria;p__Gemmatimonadota;c__Gemmatimonadetes;o__Gemmatimonadales;f__Gemmatimonadaceae;g__;s__	d__Bacteria;p__Gemmatimonadota;c__Gemmatimonadetes;o__Gemmatimonadales;f__Gemmatimonadaceae;g__;s__	GCA_017991005.1_ASM1799100v1_genomic.gbff	4635194	64.744	3699	92.3239	44	93	87.75	3.45	0	5.10003e+06	GCA_017991005.1	ASM1799100v1	JAGNMU000000000.1	Gemmatimonadaceae bacterium (bacteria)	wastewater metagenome	wastewater	wastewater	Germany: Goettingen	51.554117 N 9.916972 E
RE-23may17-493.gbk	d__Bacteria;p__Gemmatimonadota;c__Gemmatimonadetes;o__Gemmatimonadales;f__Gemmatimonadaceae;g__Gemmatimonas;s__	d__Bacteria;p__Gemmatimonadota;c__Gemmatimonadetes;o__Gemmatimonadales;f__Gemmatimonadaceae;g__Gemmatimonas;s__	RE-23may17-493.gbk.fna-prod.gbk	3709459	65.924	3056	71.5779	31	94	87.9	3.45	100	4.0745e+06					freshwater metagenome	freshwater	freshwater	Czech Republic	48.50°N 14.29°E		0.5m
GCA_002720665.1_ASM272066v1_genomic.gbff	d__Bacteria;p__Gemmatimonadota;c__Gemmatimonadetes;o__Longimicrobiales;f__UBA6960;g__UBA2589;s__UBA2589 sp002348265	d__Bacteria;p__Gemmatimonadota;c__Gemmatimonadetes;o__Longimicrobiales;f__UBA6960;g__UBA2589;s__	GCA_002720665.1_ASM272066v1_genomic.gbff	2259481	53.993	1943	76.14	42	93	88.79	3.45	50	2.45695e+06	GCA_002720665.1	ASM272066v1	PBJI00000000.1	Gemmatimonadetes bacterium (bacteria)	marine metagenome	South Pacific Ocean	marine	Pacific Ocean		isolate SP2970	5-1000m
GCA_012959595.1_ASM1295959v1_genomic.gbff	d__Bacteria;p__Gemmatimonadota;c__Gemmatimonadetes;o__Longimicrobiales;f__UBA6960;g__GCA-2718595;s__	d__Bacteria;p__Gemmatimonadota;c__Gemmatimonadetes;o__Longimicrobiales;f__UBA6960;g__;s__	GCA_012959595.1_ASM1295959v1_genomic.gbff	2013748	45.504	1730	89.8925	45	92	89.03	3.45	0	2.18384e+06	GCA_012959595.1	ASM1295959v1	DUCW00000000.1	Gemmatimonadetes bacterium (bacteria)	marine metagenome	Guaymas Basin Hydrothermal plume metagenome	hydrothermal vent	USA:Guaymas Basin	27.5158333333333 N 111.425 W	isolate UWMA-0339
GCA_003221765.1_ASM322176v1_genomic.gbff	d__Bacteria;p__Gemmatimonadota;c__Gemmatimonadetes;o__Gemmatimonadales;f__GWC2-71-9;g__40CM-2-70-7;s__40CM-2-70-7 sp003222205	d__Bacteria;p__Gemmatimonadota;c__Gemmatimonadetes;o__Gemmatimonadales;f__GWC2-71-9;g__;s__	GCA_003221765.1_ASM322176v1_genomic.gbff	2971817	69.53	2654	44.0901	9	96	90.52	3.45	0	3.16978e+06	GCA_003221765.1	ASM322176v1	QHTU00000000.1	Gemmatimonadetes bacterium (bacteria)	soil metagenome	meadow soil	soil	USA: Angelo Coast Range Reserve, CA	39.74 N 123.63 W	isolate AG44
GCA_002714045.1_ASM271404v1_genomic.gbff	d__Bacteria;p__Gemmatimonadota;c__Gemmatimonadetes;o__Longimicrobiales;f__UBA6960;g__GCA-2718595;s__GCA-2718595 sp002718595	d__Bacteria;p__Gemmatimonadota;c__Gemmatimonadetes;o__Longimicrobiales;f__UBA6960;g__;s__	GCA_002714045.1_ASM271404v1_genomic.gbff	1991930	45.232	1781	67.0561	36	94	93.1	3.45	0	2.06574e+06	GCA_002714045.1	ASM271404v1	PAWG00000000.1	Gemmatimonadetes bacterium (bacteria)	marine metagenome	South Atlantic Ocean	marine	Atlantic Ocean		isolate SAT1366	5-1000m
GCA_002728495.1_ASM272849v1_genomic.gbff	d__Bacteria;p__Gemmatimonadota;c__Gemmatimonadetes;o__Longimicrobiales;f__UBA6960;g__UBA2589;s__UBA2589 sp002348465	d__Bacteria;p__Gemmatimonadota;c__Gemmatimonadetes;o__Longimicrobiales;f__UBA6960;g__UBA2589;s__	GCA_002728495.1_ASM272849v1_genomic.gbff	2429970	54.588	2108	76.111	40.5	93	93.34	3.45	100	2.51354e+06	GCA_002728495.1	ASM272849v1	PBUL00000000.1	Gemmatimonadetes bacterium (bacteria)	marine metegenome	Red Sea	marine	Saudi Arabia: Red Sea		isolate RS458	5-1000m
GCA_003223495.1_ASM322349v1_genomic.gbff	d__Bacteria;p__Gemmatimonadota;c__Gemmatimonadetes;o__Gemmatimonadales;f__GWC2-71-9;g__AG41;s__AG41 sp003222085	d__Bacteria;p__Gemmatimonadota;c__Gemmatimonadetes;o__Gemmatimonadales;f__GWC2-71-9;g__AG41;s__	GCA_003223495.1_ASM322349v1_genomic.gbff	3334070	68.739	3029	56.482	15	95	94.59	3.45	66.67	3.40316e+06	GCA_003223495.1	ASM322349v1	QHVG00000000.1	Gemmatimonadetes bacterium (bacteria)	soil metagenome	meadow soil	soil	USA: Angelo Coast Range Reserve, CA	39.74 N 123.63 W	isolate AG1
GCA_002709665.1_ASM270966v1_genomic.gbff	d__Bacteria;p__Latescibacterota;c__UBA2968;o__UBA2968;f__GCA-2709665;g__GCA-2709665;s__GCA-2709665 sp002709665	d__Bacteria;p__Latescibacterota;c__UBA2968;o__UBA2968;f__;g__;s__	GCA_002709665.1_ASM270966v1_genomic.gbff	5266773	52.908	4792	110.544	57	90	95.69	3.45	50	5.31411e+06	GCA_002709665.1	ASM270966v1	PAQK00000000.1	Gemmatimonadetes bacterium (bacteria)	marine metegenome	marine water sample	marine	Pacific Ocean: South Pacific Ocean		isolate SP138	5-1000m
RH-18aug17-102.gbk	d__Bacteria;p__Gemmatimonadota;c__Gemmatimonadetes;o__Gemmatimonadales;f__Gemmatimonadaceae;g__Fen-1231;s__	d__Bacteria;p__Gemmatimonadota;c__Gemmatimonadetes;o__Gemmatimonadales;f__Gemmatimonadaceae;g__;s__	RH-18aug17-102.gbk.fna-prod.gbk	2738706	64.224	2299	59.6751	21	95	96.55	3.45	100	2738706					freshwater metagenome	freshwater	freshwater	Czech Republic	48.50°N 14.29°E		30m
GCA_003169745.1_20110800_P1M_genomic.gbff	d__Bacteria;p__Gemmatimonadota;c__Gemmatimonadetes;o__Gemmatimonadales;f__GWC2-71-9;g__Palsa-1233;s__Palsa-1233 sp003169895	d__Bacteria;p__Gemmatimonadota;c__Gemmatimonadetes;o__Gemmatimonadales;f__GWC2-71-9;g__;s__	GCA_003169745.1_20110800_P1M_genomic.gbff	3320316	65.697	2980	92.7513	32	92	96.76	3.45	0	3.31311e+06	GCA_003169745.1	20110800_P1M	PNAV00000000.1	Gemmatimonadetes bacterium (bacteria)	peat metagenome	permafrost active layer soil	permafrost	Sweden: Stordalen Mire	68.3534 N 19.0472 E	isolate palsa_1235	0.195-0.225
GCA_002714465.1_ASM271446v1_genomic.gbff	d__Bacteria;p__Latescibacterota;c__UBA2968;o__UBA2968;f__UBA2968;g__UBA2968;s__UBA2968 sp002714465	d__Bacteria;p__Latescibacterota;c__UBA2968;o__UBA2968;f__UBA2968;g__UBA2968;s__	GCA_002714465.1_ASM271446v1_genomic.gbff	5214681	56.452	4520	123.204	66	89	99.14	3.45	50	5.07845e+06	GCA_002714465.1	ASM271446v1	PAXL00000000.1	Gemmatimonadetes bacterium (bacteria)	marine metegenome	South Atlantic Ocean	marine	Atlantic Ocean		isolate SAT128	5-1000m
GCA_005877665.1_ASM587766v1_genomic.gbff	d__Bacteria;p__Gemmatimonadota;c__Gemmatimonadetes;o__Gemmatimonadales;f__GWC2-71-9;g__AG41;s__AG41 sp003221045	d__Bacteria;p__Gemmatimonadota;c__Gemmatimonadetes;o__Gemmatimonadales;f__GWC2-71-9;g__AG41;s__	GCA_005877665.1_ASM587766v1_genomic.gbff	3271395	67.944	2746	48.7775	11	96	99.14	3.45	100	3.18593e+06	GCA_005877665.1	ASM587766v1	VBOB00000000.1	Gemmatimonadetes bacterium (bacteria)	soil metagenome	temperate grassland biome	soil	USA: Angelo Coast Range Reserve, CA	39.74 N 123.63 W	isolate AG_51
GCA_003221885.1_ASM322188v1_genomic.gbff	d__Bacteria;p__Gemmatimonadota;c__Gemmatimonadetes;o__Gemmatimonadales;f__GWC2-71-9;g__20CM-4-69-16;s__20CM-4-69-16 sp003220935	d__Bacteria;p__Gemmatimonadota;c__Gemmatimonadetes;o__Gemmatimonadales;f__GWC2-71-9;g__20CM-4-69-16;s__	GCA_003221885.1_ASM322188v1_genomic.gbff	4357259	68.576	3740	69.8914	19	94	100	3.45	100	4.20693e+06	GCA_003221885.1	ASM322188v1	QHUI00000000.1	Gemmatimonadetes bacterium (bacteria)	soil metagenome	meadow soil	soil	USA: Angelo Coast Range Reserve, CA	39.74 N 123.63 W	isolate AG31
GCA_013000925.1_ASM1300092v1_genomic.gbff	d__Bacteria;p__Gemmatimonadota;c__Gemmatimonadetes;o__Longimicrobiales;f__Longimicrobiaceae;g__;s__	d__Bacteria;p__Gemmatimonadota;c__Gemmatimonadetes;o__Longimicrobiales;f__;g__;s__	GCA_013000925.1_ASM1300092v1_genomic.gbff	6886230	69.442	5739	211.508	136	82	100	3.45	100	6.64866e+06	GCA_013000925.1	ASM1300092v1	CB-286315	Longimicrobium terrae (bacteria)		soil	soil	Spain: Sierra de Tejeda, Almijara and Alhama Natural Park, Granada	36.9101 N 3.8647 W		10 cm
RH-15aug16-95.gbk	d__Bacteria;p__Gemmatimonadota;c__Gemmatimonadetes;o__Gemmatimonadales;f__Gemmatimonadaceae;g__Fen-1231;s__	d__Bacteria;p__Gemmatimonadota;c__Gemmatimonadetes;o__Gemmatimonadales;f__Gemmatimonadaceae;g__;s__	RH-15aug16-95.gbk.fna-prod.gbk	3013626	64.043	2549	63.818	22	95	100	3.45	100	2.90966e+06					freshwater metagenome	freshwater	freshwater	Czech Republic	48.50°N 14.29°E		30m
GCA_018057665.1_ASM1805766v1_genomic.gbff	d__Bacteria;p__Gemmatimonadota;c__Gemmatimonadetes;o__Gemmatimonadales;f__Gemmatimonadaceae;g__SCN-70-22;s__	d__Bacteria;p__Gemmatimonadota;c__Gemmatimonadetes;o__Gemmatimonadales;f__Gemmatimonadaceae;g__;s__	GCA_018057665.1_ASM1805766v1_genomic.gbff	2846884	69.056	2142	96.9472	60	93	67.37	3.24	0	4.08883e+06	GCA_018057665.1	ASM1805766v1	JAGPDH000000000.1	Gemmatimonadaceae bacterium (bacteria)	wastewater metagenome	wastewater	wastewater	Germany: Greifswald	54.114685 N 13.431538 E	isolate Gw_SlAct_bin_376
GCA_016192495.1_ASM1619249v1_genomic.gbff	d__Bacteria;p__Gemmatimonadota;c__Gemmatimonadetes;o__Gemmatimonadales;f__GWC2-71-9;g__;s__	d__Bacteria;p__Gemmatimonadota;c__Gemmatimonadetes;o__Gemmatimonadales;f__GWC2-71-9;g__;s__	GCA_016192495.1_ASM1619249v1_genomic.gbff	1246605	68.856	1033	67.0871	28	94	49.94	3.21	50	2.41608e+06	GCA_016192495.1	ASM1619249v1	JACPUA000000000.1	Gemmatimonadetes bacterium (bacteria)	groundwater metagenome	groundwater	groundwater	USA: California, Modesto	37.661915 N 121.114554 W	isolate NC_groundwater_746_Ag_S-0.65um_69_6	<100 m
GCA_001920195.1_ASM192019v1_genomic.gbff	d__Bacteria;p__Gemmatimonadota;c__Gemmatimonadetes;o__Gemmatimonadales;f__Gemmatimonadaceae;g__UBA4720;s__	d__Bacteria;p__Gemmatimonadota;c__Gemmatimonadetes;o__Gemmatimonadales;f__Gemmatimonadaceae;g__UBA4720;s__	GCA_001920195.1_ASM192019v1_genomic.gbff	791431	60.388	637	55.9576	17	95	45.5	3.13	41.67	1.68497e+06	GCA_001920195.1	ASM192019v1	MNJI00000000.1	Gemmatimonas sp. 13_1_20CM_3_60_15 (bacteria)	soil metagenome	soil	soil	USA: Angelo, CA	39.74 N 123.63 W		20cm
GCA_003221975.1_ASM322197v1_genomic.gbff	d__Bacteria;p__Gemmatimonadota;c__Gemmatimonadetes;o__Gemmatimonadales;f__GWC2-71-9;g__AG25;s__AG25 sp003221005	d__Bacteria;p__Gemmatimonadota;c__Gemmatimonadetes;o__Gemmatimonadales;f__GWC2-71-9;g__;s__	GCA_003221975.1_ASM322197v1_genomic.gbff	2617506	68.683	2458	59.6062	13	94	69.59	2.98	0	3.64924e+06	GCA_003221975.1	ASM322197v1	QHUP00000000.1	Gemmatimonadetes bacterium (bacteria)	soil metagenome	meadow soil	soil	USA: Angelo Coast Range Reserve, CA	39.74 N 123.63 W	isolate AG25
GCA_014533865.1_ASM1453386v1_genomic.gbff	d__Bacteria;p__Gemmatimonadota;c__Gemmatimonadetes;o__Longimicrobiales;f__Longimicrobiaceae;g__;s__	d__Bacteria;p__Gemmatimonadota;c__Gemmatimonadetes;o__Longimicrobiales;f__;g__;s__	GCA_014533865.1_ASM1453386v1_genomic.gbff	2616943	71.518	1978	98.0748	70	93	54.26	2.93	66.67	4.68166e+06	GCA_014533865.1	ASM1453386v1	JACVSP000000000.1	Gemmatimonadetes bacterium (bacteria)	soil metagenome	topsoil from arid and minimally vegetated gibber plain	soil	Australia: Roxby Downs	30.4704 S 137.1363 E	isolate T3-bin8	0-10 cm
GCA_004357565.1_ASM435756v1_genomic.gbff	d__Bacteria;p__Gemmatimonadota;c__Gemmatimonadetes;o__;f__;g__;s__	d__Bacteria;p__Gemmatimonadota;c__Gemmatimonadetes;o__;f__;g__;s__	GCA_004357565.1_ASM435756v1_genomic.gbff	946820	60.761	820	54.1476	19	95	51.72	2.88	0	1.77794e+06	GCA_004357565.1	ASM435756v1	SMVZ00000000	Gemmatimonadetes bacterium (bacteria)	marine sediment metagenome	Hadal surficial sediment	marine sediment	Pacific Ocean	12.63 N 144.72 E	isolate CR02bin6	0-1 cm
GCA_009844515.1_ASM984451v1_genomic.gbff	d__Bacteria;p__Latescibacterota;c__;o__;f__;g__;s__	d__Bacteria;p__Latescibacterota;c__;o__;f__;g__;s__	GCA_009844515.1_ASM984451v1_genomic.gbff	3058766	62.907	2400	76.9725	43	94	83.62	2.87	0	3.55295e+06	GCA_009844515.1	ASM984451v1	VYBI00000000.1	Gemmatimonadetes bacterium (bacteria)	sponge metagenome	host Ircinia ramosa	host associated	Australia: Great Barrier Reef	18.49 S 147.38 E	isolate SB0673_bin_15
GCA_009843245.1_ASM984324v1_genomic.gbff	d__Bacteria;p__Gemmatimonadota;c__Gemmatimonadetes;o__Longimicrobiales;f__UBA6960;g__Bin94;s__	d__Bacteria;p__Gemmatimonadota;c__Gemmatimonadetes;o__Longimicrobiales;f__UBA6960;g__;s__	GCA_009843245.1_ASM984324v1_genomic.gbff	4473379	67.155	3494	78.2184	31	94	98.28	2.82	50	4.42331e+06	GCA_009843245.1	ASM984324v1	VYDU00000000.1	Gemmatimonadetes bacterium (bacteria)	sponge metagenome	host Ircinia ramosa	host associated	Australia: Great Barrier Reef	18.49 S 147.38 E	isolate SB0676_bin_16
GCA_001914565.1_ASM191456v1_genomic.gbff	d__Bacteria;p__Gemmatimonadota;c__Gemmatimonadetes;o__Gemmatimonadales;f__GWC2-71-9;g__AG41;s__AG41 sp003220975	d__Bacteria;p__Gemmatimonadota;c__Gemmatimonadetes;o__Gemmatimonadales;f__GWC2-71-9;g__AG41;s__	GCA_001914565.1_ASM191456v1_genomic.gbff	2265885	69.77	2052	88.7924	22	92	62.07	2.76	75	3.54978e+06	GCA_001914565.1	ASM191456v1	MNCU00000000.1	Gemmatimonadetes bacterium 13_2_20CM_70_9 (bacteria)	soil metagenome	soil	soil	USA: Angelo, CA	39.74 N 123.63 W		20cm
GCA_003221875.1_ASM322187v1_genomic.gbff	d__Bacteria;p__Gemmatimonadota;c__Gemmatimonadetes;o__Gemmatimonadales;f__GWC2-71-9;g__AG41;s__AG41 sp003222085	d__Bacteria;p__Gemmatimonadota;c__Gemmatimonadetes;o__Gemmatimonadales;f__GWC2-71-9;g__AG41;s__	GCA_003221875.1_ASM322187v1_genomic.gbff	2693828	68.861	2390	54.1255	15	95	69.83	2.76	75	3.75122e+06	GCA_003221875.1	ASM322187v1	QHUH00000000.1	Gemmatimonadetes bacterium (bacteria)	soil metagenome	meadow soil	soil	USA: Angelo Coast Range Reserve, CA	39.74 N 123.63 W	isolate AG32
GCA_002377525.1_ASM237752v1_genomic.gbff	d__Bacteria;p__Gemmatimonadota;c__Gemmatimonadetes;o__Longimicrobiales;f__UBA6960;g__UBA887;s__UBA887 sp002724575	d__Bacteria;p__Gemmatimonadota;c__Gemmatimonadetes;o__Longimicrobiales;f__UBA6960;g__UBA887;s__	GCA_002377525.1_ASM237752v1_genomic.gbff	2388789	50.687	1877	135.334	50	89	84.31	2.74	25	2.75571e+06	GCA_002377525.1	ASM237752v1	DFQA00000000.1	Gemmatimonadales bacterium UBA3501 (bacteria)	marine metagenome	saline water (ENVO:00002010), including plankton (ENVO:xxxxxxxx)	marine			isolate UBA3501
GCA_003556545.1_ASM355654v1_genomic.gbff	d__Bacteria;p__Gemmatimonadota;c__Gemmatimonadetes;o__Longimicrobiales;f__UBA6960;g__PXFI01;s__PXFI01 sp007121435	d__Bacteria;p__Gemmatimonadota;c__Gemmatimonadetes;o__Longimicrobiales;f__UBA6960;g__PXFI01;s__	GCA_003556545.1_ASM355654v1_genomic.gbff	4074503	65.213	3171	114.43	62	91	87.77	2.74	66.67	4.51505e+06	GCA_003556545.1	ASM355654v1	PWRB00000000.1	Gemmatimonadetes bacterium (bacteria)	soda lake metagenome	hypersaline soda lake sediment	soda lake sediments	Russia: Kulunda Steppe	52.11 N 79.17 E	isolate CSSed10_70	top layer
GCA_902826425.1_RBC014_genomic.gbff	d__Bacteria;p__Gemmatimonadota;c__Gemmatimonadetes;o__Gemmatimonadales;f__GWC2-71-9;g__;s__	d__Bacteria;p__Gemmatimonadota;c__Gemmatimonadetes;o__Gemmatimonadales;f__GWC2-71-9;g__;s__	GCA_902826425.1_RBC014_genomic.gbff	4974780	67.98	3969	105.063	29	92	89.66	2.74	0	5.39647e+06	GCA_902826425.1	RBC014	CADEET000000000.1	uncultured Gemmatimonadetes bacterium (bacteria)	wastewater metagenome	wastewater biofilm	wastewater	Canada	43.524549 DD -80.264446 DD
GCA_016218305.1_ASM1621830v1_genomic.gbff	d__Bacteria;p__Gemmatimonadota;c__Gemmatimonadetes;o__Gemmatimonadales;f__Gemmatimonadaceae;g__Fen-1231;s__	d__Bacteria;p__Gemmatimonadota;c__Gemmatimonadetes;o__Gemmatimonadales;f__Gemmatimonadaceae;g__;s__	GCA_016218305.1_ASM1621830v1_genomic.gbff	2007557	69.043	1714	83.0432	40	93	95.69	2.74	100	2.0405e+06	GCA_016218305.1	ASM1621830v1	JACREJ000000000.1	Gemmatimonadetes bacterium (bacteria)	groundwater metagenome	groundwater	groundwater	USA: California, Middletown	38.70266 N 122.51889 W	isolate NC_groundwater_1696_Pr3_B-0.1um_69_25	<100 m
GCA_903868055.1_freshwater_MAG_---_Kiruna_bin-13300_genomic.gbff	d__Bacteria;p__Gemmatimonadota;c__Gemmatimonadetes;o__Gemmatimonadales;f__Gemmatimonadaceae;g__Fen-1231;s__	d__Bacteria;p__Gemmatimonadota;c__Gemmatimonadetes;o__Gemmatimonadales;f__Gemmatimonadaceae;g__;s__	GCA_903868055.1_freshwater_MAG_---_Kiruna_bin-13300_genomic.gbff	3182734	67.276	2115	85.8941	33	94	66.61	2.66	0	4.65106e+06	GCA_903868055.1	freshwater MAG --- Kiruna_bin-13300	CAIPTU000000000.1	uncultured Gemmatimonadetes bacterium (bacteria)	freshwater metagenome	freshwater	freshwater	Sweden
GCA_002695705.1_ASM269570v1_genomic.gbff	d__Bacteria;p__Gemmatimonadota;c__Gemmatimonadetes;o__Longimicrobiales;f__UBA6960;g__UBA887;s__UBA887 sp002313925	d__Bacteria;p__Gemmatimonadota;c__Gemmatimonadetes;o__Longimicrobiales;f__UBA6960;g__UBA887;s__	GCA_002695705.1_ASM269570v1_genomic.gbff	1658144	52.288	1360	73.2221	42	94	66.05	2.59	100	2.44542e+06	GCA_002695705.1	ASM269570v1	NZPW00000000.1	Gemmatimonadetes bacterium (bacteria)	marine metagenome	Eastern Africa Coastal Province	marine	Indian Ocean		isolate EAC640	5-1000m
RH-23may17-649.gbk	d__Bacteria;p__Gemmatimonadota;c__Gemmatimonadetes;o__Gemmatimonadales;f__Gemmatimonadaceae;g__Gemmatimonas;s__	d__Bacteria;p__Gemmatimonadota;c__Gemmatimonadetes;o__Gemmatimonadales;f__Gemmatimonadaceae;g__Gemmatimonas;s__	RH-23may17-649.gbk.fna-prod.gbk	3467300	67.994	2855	70.559	31	94	69.62	2.59	100	4.85133e+06					freshwater metagenome	freshwater	freshwater	Czech Republic	48.50°N 14.29°E		30m
GCA_002433735.1_ASM243373v1_genomic.gbff	d__Bacteria;p__Gemmatimonadota;c__Gemmatimonadetes;o__Longimicrobiales;f__UBA6960;g__UBA887;s__UBA887 sp002313925	d__Bacteria;p__Gemmatimonadota;c__Gemmatimonadetes;o__Longimicrobiales;f__UBA6960;g__UBA887;s__	GCA_002433735.1_ASM243373v1_genomic.gbff	1994085	50.696	1413	181.571	54	87	75.94	2.59	50	2.55786e+06	GCA_002433735.1	ASM243373v1	DJIS00000000.1	Gemmatimonadales bacterium UBA6588 (bacteria)	marine metagenome	saline water (ENVO:00002010), including plankton (ENVO:xxxxxxxx)	marine			isolate UBA6588
RE-23may17-307.gbk	d__Bacteria;p__Gemmatimonadota;c__Gemmatimonadetes;o__Gemmatimonadales;f__Gemmatimonadaceae;g__Gemmatimonas;s__	d__Bacteria;p__Gemmatimonadota;c__Gemmatimonadetes;o__Gemmatimonadales;f__Gemmatimonadaceae;g__Gemmatimonas;s__	RE-23may17-307.gbk.fna-prod.gbk	3640161	66.657	3005	74.4749	33	94	77.85	2.59	100	4.55476e+06					freshwater metagenome	freshwater	freshwater	Czech Republic	48.50°N 14.29°E		0.5m
GCA_016209905.1_ASM1620990v1_genomic.gbff	d__Bacteria;p__Gemmatimonadota;c__Gemmatimonadetes;o__Gemmatimonadales;f__GWC2-71-9;g__;s__	d__Bacteria;p__Gemmatimonadota;c__Gemmatimonadetes;o__Gemmatimonadales;f__GWC2-71-9;g__;s__	GCA_016209905.1_ASM1620990v1_genomic.gbff	2174858	70.94	1991	61.3742	21	94	89.97	2.59	0	2.35471e+06	GCA_016209905.1	ASM1620990v1	JACQVG000000000.1	Gemmatimonadetes bacterium (bacteria)	groundwater metagenome	groundwater	groundwater	USA: California, Modesto	37.661915 N 121.114554 W	isolate NC_groundwater_1457_Ag_S-0.65um_71_46	<100 m
GCA_003142495.1_20120800_E2X_genomic.gbff	d__Bacteria;p__Gemmatimonadota;c__Gemmatimonadetes;o__Gemmatimonadales;f__Gemmatimonadaceae;g__FEN-1250;s__FEN-1250 sp003142495	d__Bacteria;p__Gemmatimonadota;c__Gemmatimonadetes;o__Gemmatimonadales;f__Gemmatimonadaceae;g__;s__	GCA_003142495.1_20120800_E2X_genomic.gbff	3224932	65.685	2658	77.2498	27	94	90.75	2.59	33.33	3.4616e+06	GCA_003142495.1	20120800_E2X	PLMM00000000.1	Gemmatimonadetes bacterium (bacteria)	peat metagenome	permafrost active layer soil	permafrost	Sweden: Stordalen Mire	68.3533 N 19.0467 E	isolate fen_1250	0.47-0.5
GCA_003157095.1_20120600_E3D_genomic.gbff	d__Bacteria;p__Gemmatimonadota;c__Gemmatimonadetes;o__Gemmatimonadales;f__GWC2-71-9;g__Fen-1245;s__Fen-1245 sp003157095	d__Bacteria;p__Gemmatimonadota;c__Gemmatimonadetes;o__Gemmatimonadales;f__GWC2-71-9;g__;s__	GCA_003157095.1_20120600_E3D_genomic.gbff	2623889	69.719	2304	86.7743	31	92	91.14	2.59	0	2.8044e+06	GCA_003157095.1	20120600_E3D	PMIK00000000.1	Gemmatimonadetes bacterium (bacteria)	peat metagenome	permafrost active layer soil	permafrost	Sweden: Stordalen Mire	68.3534 N 19.0467 E	isolate fen_1246	0.11-0.14
GCA_009841855.1_ASM984185v1_genomic.gbff	d__Bacteria;p__Gemmatimonadota;c__Gemmatimonadetes;o__Longimicrobiales;f__UBA6960;g__Bin94;s__	d__Bacteria;p__Gemmatimonadota;c__Gemmatimonadetes;o__Longimicrobiales;f__UBA6960;g__;s__	GCA_009841855.1_ASM984185v1_genomic.gbff	3666745	67.779	2771	83.0466	35	94	94.83	2.59	50	3.7665e+06	GCA_009841855.1	ASM984185v1	VYGL00000000.1	Gemmatimonadetes bacterium (bacteria)	sponge metagenome	host Ircinia ramosa	host associated	Australia: Great Barrier Reef	18.49 S 147.38 E	isolate SB0678_bin_22
GCA_002390225.1_ASM239022v1_genomic.gbff	d__Bacteria;p__Gemmatimonadota;c__Gemmatimonadetes;o__Longimicrobiales;f__UBA6960;g__UBA2589;s__UBA2589 sp002390225	d__Bacteria;p__Gemmatimonadota;c__Gemmatimonadetes;o__Longimicrobiales;f__UBA6960;g__UBA2589;s__	GCA_002390225.1_ASM239022v1_genomic.gbff	3018164	62.723	2704	91.0732	37	92	97.49	2.59	100	3.01569e+06	GCA_002390225.1	ASM239022v1	DGOW00000000.1	Gemmatimonadales bacterium UBA4456 (bacteria)	marine metagenome	Subsurface seawater	marine	North Sea		isolate UBA4456
GCA_016178665.1_ASM1617866v1_genomic.gbff	d__Bacteria;p__Gemmatimonadota;c__Gemmatimonadetes;o__Gemmatimonadales;f__Gemmatimonadaceae;g__Fen-1231;s__	d__Bacteria;p__Gemmatimonadota;c__Gemmatimonadetes;o__Gemmatimonadales;f__Gemmatimonadaceae;g__;s__	GCA_016178665.1_ASM1617866v1_genomic.gbff	2028383	70.048	1687	63.9212	23	95	84.53	2.46	0	2.34057e+06	GCA_016178665.1	ASM1617866v1	JACOSW000000000.1	Gemmatimonadetes bacterium (bacteria)	groundwater metagenome	groundwater	groundwater	USA: California, Lower Lake	38.88912 N 122.60507 W	isolate NC_groundwater_28_Pr7_B-0.1um_70_9	<100 m
GCA_001919545.1_ASM191954v1_genomic.gbff	d__Bacteria;p__Gemmatimonadota;c__Gemmatimonadetes;o__Gemmatimonadales;f__GWC2-71-9;g__AG41;s__	d__Bacteria;p__Gemmatimonadota;c__Gemmatimonadetes;o__Gemmatimonadales;f__GWC2-71-9;g__AG41;s__	GCA_001919545.1_ASM191954v1_genomic.gbff	168248	69.148	140	37.6929	2.5	97	9.97	2.41	66.67	1.64687e+06	GCA_001919545.1	ASM191954v1	MNIB00000000.1	Gemmatimonadetes bacterium 13_1_20CM_69_52 (bacteria)	soil metagenome	soil	soil	USA: Angelo, CA	39.74 N 123.63 W		20cm
GCA_013817305.1_ASM1381730v1_genomic.gbff	d__Bacteria;p__Gemmatimonadota;c__Gemmatimonadetes;o__Gemmatimonadales;f__Gemmatimonadaceae;g__;s__	d__Bacteria;p__Gemmatimonadota;c__Gemmatimonadetes;o__Gemmatimonadales;f__Gemmatimonadaceae;g__;s__	GCA_013817305.1_ASM1381730v1_genomic.gbff	2552345	64.672	2320	80.4996	30	93	89.66	2.41	100	2.77809e+06	GCA_013817305.1	ASM1381730v1	JACDCY000000000.1	Gemmatimonadaceae bacterium (bacteria)	soil metagenome	mineral soil	soil	Antarctica: Mackay Glacier regions, Mount Seuss	77.011 S 161.426 E	isolate MGR_bin320	0 - 5 cm
GCA_009842965.1_ASM984296v1_genomic.gbff	d__Bacteria;p__Latescibacterota;c__UBA2968;o__UBA8231;f__GCA-002724215;g__GCA-2724215;s__	d__Bacteria;p__Latescibacterota;c__UBA2968;o__UBA8231;f__GCA-002724215;g__;s__	GCA_009842965.1_ASM984296v1_genomic.gbff	3771248	59.651	2878	60.5045	22	95	60.24	2.35	0	6.11325e+06	GCA_009842965.1	ASM984296v1	VYEK00000000.1	Gemmatimonadetes bacterium (bacteria)	sponge metagenome	host Ircinia ramosa	host associated	Australia: Great Barrier Reef	18.49 S 147.38 E	isolate SB0676_bin_31
GCA_003221045.1_ASM322104v1_genomic.gbff	d__Bacteria;p__Gemmatimonadota;c__Gemmatimonadetes;o__Gemmatimonadales;f__GWC2-71-9;g__AG41;s__AG41 sp003221045	d__Bacteria;p__Gemmatimonadota;c__Gemmatimonadetes;o__Gemmatimonadales;f__GWC2-71-9;g__AG41;s__	GCA_003221045.1_ASM322104v1_genomic.gbff	2809635	68.162	2642	50.1488	12	95	85.58	2.35	60	3.2059e+06	GCA_003221045.1	ASM322104v1	QHUC00000000.1	Gemmatimonadetes bacterium (bacteria)	soil metagenome	meadow soil	soil	USA: Angelo Coast Range Reserve, CA	39.74 N 123.63 W	isolate AG37
GCA_902805715.1_AVDCRST-MAG89_genomic.gbff	d__Bacteria;p__Gemmatimonadota;c__Gemmatimonadetes;o__Longimicrobiales;f__Longimicrobiaceae;g__;s__	d__Bacteria;p__Gemmatimonadota;c__Gemmatimonadetes;o__Longimicrobiales;f__;g__;s__	GCA_902805715.1_AVDCRST-MAG89_genomic.gbff	4861604	70.514	4389	101.595	68	91	85.42	2.23	33.33	5.56449e+06	GCA_902805715.1	AVDCRST-MAG89	CADCTV000000000.1	uncultured Gemmatimonadetes bacterium (bacteria)	soil crust metagenome	Biological soil crust from Avdat LTER, Negev Desert, Israel	soil	Israel	30.786 DD 34.767 DD
GCA_010024675.1_ASM1002467v1_genomic.gbff	d__Bacteria;p__Gemmatimonadota;c__Gemmatimonadetes;o__Gemmatimonadales;f__Gemmatimonadaceae;g__Gemmatimonas;s__Gemmatimonas sp002331565	d__Bacteria;p__Gemmatimonadota;c__Gemmatimonadetes;o__Gemmatimonadales;f__Gemmatimonadaceae;g__Gemmatimonas;s__	GCA_010024675.1_ASM1002467v1_genomic.gbff	2507758	65.817	1905	69.5029	35	95	76.43	2.19	0	3.20926e+06	GCA_010024675.1	ASM1002467v1	RGGM00000000.1	Gemmatimonadaceae bacterium (bacteria)	freshwater metagenome	water samples from lakes and estuaries along the Chattahoochee River collected between June/2010 and December/2014	freshwater	USA: Chattahoochee River		isolate WB7_2B_202
GCA_003131805.1_20120500_P36_genomic.gbff	d__Bacteria;p__Gemmatimonadota;c__Gemmatimonadetes;o__Gemmatimonadales;f__GWC2-71-9;g__Palsa-1233;s__Palsa-1233 sp003169895	d__Bacteria;p__Gemmatimonadota;c__Gemmatimonadetes;o__Gemmatimonadales;f__GWC2-71-9;g__;s__	GCA_003131805.1_20120500_P36_genomic.gbff	3315725	65.854	2974	86.959	28	92	93.57	2.19	0	3.46597e+06	GCA_003131805.1	20120500_P36	PKVJ00000000.1	Gemmatimonadetes bacterium (bacteria)	peat metagenome	permafrost active layer soil	permafrost	Sweden: Stordalen Mire	68.3535 N 19.0472 E	isolate palsa_1243	0.5-0.55
GCA_016794675.1_ASM1679467v1_genomic.gbff	d__Bacteria;p__Gemmatimonadota;c__Gemmatimonadetes;o__Gemmatimonadales;f__Gemmatimonadaceae;g__Fen-1231;s__	d__Bacteria;p__Gemmatimonadota;c__Gemmatimonadetes;o__Gemmatimonadales;f__Gemmatimonadaceae;g__;s__	GCA_016794675.1_ASM1679467v1_genomic.gbff	3998272	70.983	3315	64.3011	25	95	99.14	2.19	0	3.94463e+06	GCA_016794675.1	ASM1679467v1	JAEUJJ000000000.1	Gemmatimonadetes bacterium (bacteria)	bioreactor metagenome	bioreactor sludge	wastewater	China: Nanjing		isolate new MAG-66
GCA_013042495.1_ASM1304249v1_genomic.gbff	d__Bacteria;p__Gemmatimonadota;c__Gemmatimonadetes;o__;f__;g__;s__	d__Bacteria;p__Gemmatimonadota;c__Gemmatimonadetes;o__;f__;g__;s__	GCA_013042495.1_ASM1304249v1_genomic.gbff	2642080	65.22	2264	72.7182	29	94	84.2	2.07	50	3.07291e+06	GCA_013042495.1	ASM1304249v1	JABDQB000000000.1	Gemmatimonadetes bacterium (bacteria)	beach sand metagenome	beach sand	marine sediment	Australia: Middle Park Beach, Port Phillip Bay site B	37.856 S 144.964 E	isolate Site_B29	0 - 16 cm
GCA_012965305.1_ASM1296530v1_genomic.gbff	d__Bacteria;p__Gemmatimonadota;c__Gemmatimonadetes;o__Longimicrobiales;f__UBA6960;g__UBA887;s__UBA887 sp002311875	d__Bacteria;p__Gemmatimonadota;c__Gemmatimonadetes;o__Longimicrobiales;f__UBA6960;g__UBA887;s__	GCA_012965305.1_ASM1296530v1_genomic.gbff	2138219	55.336	1633	74.1494	40	94	88.01	2.07	100	2.37923e+06	GCA_012965305.1	ASM1296530v1	DTSM00000000.1	Gemmatimonadetes bacterium (bacteria)	marine metagenome	Kilo Moana Hydrothermal plume 60m	hydrothermal vent	Pacific Ocean:Lau Basin	20.0538250333333 S 176.133589383333 W	isolate UWMA-0051
GCA_013697765.1_ASM1369776v1_genomic.gbff	d__Bacteria;p__Gemmatimonadota;c__Gemmatimonadetes;o__Longimicrobiales;f__Longimicrobiaceae;g__;s__	d__Bacteria;p__Gemmatimonadota;c__Gemmatimonadetes;o__Longimicrobiales;f__;g__;s__	GCA_013697765.1_ASM1369776v1_genomic.gbff	3137137	64.059	2451	130.667	84	90	52.79	2.04	100	5.82144e+06	GCA_013697765.1	ASM1369776v1	JACCWF000000000.1	Gemmatimonadetes bacterium (bacteria)	soil metagenome	mineral soil	soil	Antarctica: Mackay Glacier regions		isolate MGR_bin145	0 - 5 cm
GCA_003558615.1_ASM355861v1_genomic.gbff	d__Bacteria;p__Gemmatimonadota;c__Gemmatimonadetes;o__Longimicrobiales;f__UBA6960;g__SLDT01;s__SLDT01 sp007125125	d__Bacteria;p__Gemmatimonadota;c__Gemmatimonadetes;o__Longimicrobiales;f__UBA6960;g__;s__	GCA_003558615.1_ASM355861v1_genomic.gbff	2054595	68.592	1479	88.4915	37	94	67.7	2.04	33.33	2.97294e+06	GCA_003558615.1	ASM355861v1	PWPT00000000.1	Gemmatimonadetes bacterium (bacteria)	soda lake metagenome	hypersaline soda lake sediment	soda lake sediments	Russia: Kulunda Steppe	52.11 N 79.17 E	isolate CSSed10_437R1	top layer
GCA_018063545.1_ASM1806354v1_genomic.gbff	d__Bacteria;p__Gemmatimonadota;c__Gemmatimonadetes;o__Gemmatimonadales;f__GWC2-71-9;g__Palsa-1233;s__	d__Bacteria;p__Gemmatimonadota;c__Gemmatimonadetes;o__Gemmatimonadales;f__GWC2-71-9;g__;s__	GCA_018063545.1_ASM1806354v1_genomic.gbff	3047904	68.164	2692	64.4955	21	94	87.93	2.04	0	3.39557e+06	GCA_018063545.1	ASM1806354v1	JAGPBD000000000.1	Gemmatimonadales bacterium (bacteria)	wastewater metagenome	watewater	wastewater	Germany: Greifswald	54.114685 N 13.431538 E	isolate Gw_SlAct_bin_115
GCA_013820915.1_ASM1382091v1_genomic.gbff	d__Bacteria;p__Gemmatimonadota;c__Gemmatimonadetes;o__Longimicrobiales;f__Longimicrobiaceae;g__;s__	d__Bacteria;p__Gemmatimonadota;c__Gemmatimonadetes;o__Longimicrobiales;f__;g__;s__	GCA_013820915.1_ASM1382091v1_genomic.gbff	4793540	66.551	4108	123.073	71	89	89.86	2.04	33.33	5.22563e+06	GCA_013820915.1	ASM1382091v1	JACDHR000000000.1	Gemmatimonadetes bacterium (bacteria)	soil metagenome	mineral soil	soil	Antarctica: Mackay Glacier regions, Flatiron	77.0038 S 162.238 E	isolate MGR_bin443	0 - 5 cm
GCA_009835785.1_ASM983578v1_genomic.gbff	d__Bacteria;p__Latescibacterota;c__UBA2968;o__UBA8231;f__GCA-002724215;g__GCA-2724215;s__	d__Bacteria;p__Latescibacterota;c__UBA2968;o__UBA8231;f__GCA-002724215;g__;s__	GCA_009835785.1_ASM983578v1_genomic.gbff	5841646	59.063	4483	68.1031	30	95	90.52	2.04	0	6.32178e+06	GCA_009835785.1	ASM983578v1	VXWT00000000.1	Gemmatimonadetes bacterium (bacteria)	sponge metagenome	host Ircinia ramosa	host associated	Australia: Great Barrier Reef	18.49 S 147.38 E	isolate SB0668_bin_24
CH-Jul18-bin76.gbk	d__Bacteria;p__Gemmatimonadota;c__Gemmatimonadetes;o__Longimicrobiales;f__UBA6960;g__UBA2982;s__	d__Bacteria;p__Gemmatimonadota;c__Gemmatimonadetes;o__Longimicrobiales;f__UBA6960;g__;s__	CH-Jul18-bin76.gbk.fna-prod.gbk	2915573	68.097	2770	68.1942	26	94	94.04	2.04	0	3.03711e+06					freshwater metagenome	freshwater	freshwater	Switzerland	47°32'N 9°31'E		200m
GCA_903927125.1_freshwater_MAG_---_ErkenSummer_bin-4177_genomic.gbff	d__Bacteria;p__Gemmatimonadota;c__Gemmatimonadetes;o__Gemmatimonadales;f__Gemmatimonadaceae;g__Gemmatimonas;s__Gemmatimonas sp002737115	d__Bacteria;p__Gemmatimonadota;c__Gemmatimonadetes;o__Gemmatimonadales;f__Gemmatimonadaceae;g__Gemmatimonas;s__	GCA_903927125.1_freshwater_MAG_---_ErkenSummer_bin-4177_genomic.gbff	3327879	65.604	2515	81.9646	35	94	97.41	2.04	25	3.34667e+06	GCA_903927125.1	freshwater MAG --- ErkenSummer_bin-4177	CAIYMA000000000.1	uncultured Gemmatimonadetes bacterium (bacteria)	freshwater metagenome	freshwater	freshwater	Sweden	18.641944444444444 DD, 59.83638888888889 DD
GCA_001919145.1_ASM191914v1_genomic.gbff	d__Bacteria;p__Gemmatimonadota;c__Gemmatimonadetes;o__Gemmatimonadales;f__Gemmatimonadaceae;g__UBA4720;s__	d__Bacteria;p__Gemmatimonadota;c__Gemmatimonadetes;o__Gemmatimonadales;f__Gemmatimonadaceae;g__UBA4720;s__	GCA_001919145.1_ASM191914v1_genomic.gbff	1408448	59.975	822	77.6448	37.5	95	40.53	2.01	0	3.40523e+06	GCA_001919145.1	ASM191914v1	MNHH00000000.1	Gemmatimonadetes bacterium 13_1_40CM_2_60_3 (bacteria)	soil metagenome	soil	soil	USA: Angelo, CA	39.74 N 123.63 W		40cm
GCA_903906325.1_freshwater_MAG_---_LaPlata-b_bin-0710_genomic.gbff	d__Bacteria;p__Gemmatimonadota;c__Gemmatimonadetes;o__Gemmatimonadales;f__Gemmatimonadaceae;g__Fen-1231;s__	d__Bacteria;p__Gemmatimonadota;c__Gemmatimonadetes;o__Gemmatimonadales;f__Gemmatimonadaceae;g__;s__	GCA_903906325.1_freshwater_MAG_---_LaPlata-b_bin-0710_genomic.gbff	1916288	69.763	1555	57.4019	11	95	92.95	2.01	100	2.02019e+06	GCA_903906325.1	freshwater MAG --- LaPlata-b_bin-0710	CAIVJV000000000.1	uncultured Gemmatimonadetes bacterium (bacteria)		freshwater	freshwater	Puerto Rico	-66.23666666666666 DD 18.333333333333332 DD
GCA_014379355.1_ASM1437935v1_genomic.gbff	d__Bacteria;p__Gemmatimonadota;c__Gemmatimonadetes;o__Gemmatimonadales;f__Gemmatimonadaceae;g__;s__	d__Bacteria;p__Gemmatimonadota;c__Gemmatimonadetes;o__Gemmatimonadales;f__Gemmatimonadaceae;g__;s__	GCA_014379355.1_ASM1437935v1_genomic.gbff	4821585	65.348	3971	109.882	56	91	84.4	1.9	100	5.60424e+06	GCA_014379355.1	ASM1437935v1	JACMLX000000000.1	Gemmatimonadaceae bacterium (bacteria)	glacier metagenome	glacier surface soil	glacier	Greenland: the Little Firn glacier in the Knuths Fjeld	81.567 N 16.358 W	isolate ES-bin-51
GCA_903849425.1_freshwater_MAG_---_LaPlata-5m-a_bin-278_genomic.gbff	d__Bacteria;p__Gemmatimonadota;c__Gemmatimonadetes;o__Gemmatimonadales;f__Gemmatimonadaceae;g__Fen-1231;s__	d__Bacteria;p__Gemmatimonadota;c__Gemmatimonadetes;o__Gemmatimonadales;f__Gemmatimonadaceae;g__;s__	GCA_903849425.1_freshwater_MAG_---_LaPlata-5m-a_bin-278_genomic.gbff	1453088	69.769	994	56.9266	10	96	39.05	1.88	0	3.65114e+06	GCA_903849425.1	freshwater MAG --- LaPlata-5m-a_bin-278	CAINIY000000000.1	uncultured Gemmatimonadetes bacterium (bacteria)	freshwater metagenome	freshwater	freshwater	Puerto Rico	18.333333333333332 DD -66.23666666666666 DD		5 m
GCA_903957615.1_freshwater_MAG_---_Loc090116-4m_bin-1357_genomic.gbff	d__Bacteria;p__Gemmatimonadota;c__Gemmatimonadetes;o__Gemmatimonadales;f__Gemmatimonadaceae;g__Gemmatimonas;s__	d__Bacteria;p__Gemmatimonadota;c__Gemmatimonadetes;o__Gemmatimonadales;f__Gemmatimonadaceae;g__Gemmatimonas;s__	GCA_903957615.1_freshwater_MAG_---_Loc090116-4m_bin-1357_genomic.gbff	2764820	67.826	1710	92.6398	32	94	40.31	1.88	0	6.72995e+06	GCA_903957615.1	freshwater MAG --- Loc090116-4m_bin-1357	CAJBPX000000000.1	uncultured Gemmatimonadetes bacterium (bacteria)	freshwater metagenome	freshwater	freshwater	Switzerland	6.996666666666667 DD 47.01861111111111 DD		4 m
GCA_903932435.1_freshwater_MAG_---_Umea_bin-01326_genomic.gbff	d__Bacteria;p__Gemmatimonadota;c__Gemmatimonadetes;o__Gemmatimonadales;f__Gemmatimonadaceae;g__Fen-1231;s__	d__Bacteria;p__Gemmatimonadota;c__Gemmatimonadetes;o__Gemmatimonadales;f__Gemmatimonadaceae;g__;s__	GCA_903932435.1_freshwater_MAG_---_Umea_bin-01326_genomic.gbff	3177704	68.588	2168	83.9377	30	94	55.5	1.88	0	5.61795e+06	GCA_903932435.1	freshwater MAG --- Umea_bin-01326	CAIZGJ000000000.1	uncultured Gemmatimonadetes bacterium (bacteria)	freshwater metagenome	freshwater	freshwater	Sweden
GCA_016207385.1_ASM1620738v1_genomic.gbff	d__Bacteria;p__Gemmatimonadota;c__Gemmatimonadetes;o__Gemmatimonadales;f__GWC2-71-9;g__;s__	d__Bacteria;p__Gemmatimonadota;c__Gemmatimonadetes;o__Gemmatimonadales;f__GWC2-71-9;g__;s__	GCA_016207385.1_ASM1620738v1_genomic.gbff	2731163	68.194	2330	73.1584	31	94	69.01	1.88	50	3.88323e+06	GCA_016207385.1	ASM1620738v1	JACQPR000000000.1	Gemmatimonadetes bacterium (bacteria)	groundwater metagenome	groundwater	groundwater	USA: California, Modesto	37.661915 N 121.114554 W	isolate NC_groundwater_1312_Ag_S-0.2um_68_26	<100 m
GCA_003486145.1_ASM348614v1_genomic.gbff	d__Bacteria;p__Gemmatimonadota;c__Gemmatimonadetes;o__Longimicrobiales;f__UBA6960;g__UBA2589;s__UBA2589 sp002348465	d__Bacteria;p__Gemmatimonadota;c__Gemmatimonadetes;o__Longimicrobiales;f__UBA6960;g__UBA2589;s__	GCA_003486145.1_ASM348614v1_genomic.gbff	2046539	53.825	1684	87.4299	43	93	73.9	1.88	0	2.71727e+06	GCA_003486145.1	ASM348614v1	DNGS00000000.1	Gemmatimonadetes bacterium (bacteria)	marine metagenome	marine	marine			isolate UBA8595
165cm-534.gbk	d__Bacteria;p__Gemmatimonadota;c__Gemmatimonadetes;o__Longimicrobiales;f__UBA6960;g__CSSed11-55;s__CSSed11-55 sp007121555	d__Bacteria;p__Gemmatimonadota;c__Gemmatimonadetes;o__Longimicrobiales;f__UBA6960;g__CSSed11-55;s__	165cm-534.gbk.fna-prod.gbk (GCA_007131455.1_ASM713145v1_genomic.gbff)	2451272	66.764	1846	92.9783	53	93	76.83	1.88	0	3.13053e+06	GCA_007131455.1	ASM713145v1	SLQO00000000.1	Gemmatimonadetes bacterium (bacteria)	soda lake metagenome	hypersaline soda lake sediment	soda lake sediments	Russia: Kulunda Steppe	52.11 N 79.17 E	isolate CSSed165cm_534
GCA_903900695.1_freshwater_MAG_---_LaPlata-1m-b_bin-592_genomic.gbff	d__Bacteria;p__Gemmatimonadota;c__Gemmatimonadetes;o__Gemmatimonadales;f__Gemmatimonadaceae;g__Fen-1231;s__	d__Bacteria;p__Gemmatimonadota;c__Gemmatimonadetes;o__Gemmatimonadales;f__Gemmatimonadaceae;g__;s__	GCA_903900695.1_freshwater_MAG_---_LaPlata-1m-b_bin-592_genomic.gbff	1699189	69.78	1231	49.0138	10	96	80.85	1.88	100	2.06215e+06	GCA_903900695.1	freshwater MAG --- LaPlata-1m-b_bin-592	CAIUOF000000000.1	uncultured Gemmatimonadetes bacterium (bacteria)	freshwater metagenome	freshwater	freshwater	Puerto Rico	-66.23666666666666 DD 18.333333333333332 DD		1 m
GCA_003141205.1_20120800_E3X_genomic.gbff	d__Bacteria;p__Gemmatimonadota;c__Gemmatimonadetes;o__Gemmatimonadales;f__Gemmatimonadaceae;g__FEN-1251;s__FEN-1251 sp003141205	d__Bacteria;p__Gemmatimonadota;c__Gemmatimonadetes;o__Gemmatimonadales;f__Gemmatimonadaceae;g__;s__	GCA_003141205.1_20120800_E3X_genomic.gbff	2910155	67.746	2402	78.0058	25	94	81.74	1.88	50	3.49333e+06	GCA_003141205.1	20120800_E3X	PLLD00000000.1	Gemmatimonadetes bacterium (bacteria)	peat metagenome	permafrost active layer soil	permafrost	Sweden: Stordalen Mire	68.3534 N 19.0468 E	isolate fen_1251	0.44-0.47
CH-Oct18-bin5.gbk	d__Bacteria;p__Gemmatimonadota;c__Gemmatimonadetes;o__Gemmatimonadales;f__Gemmatimonadaceae;g__Fen-1231;s__	d__Bacteria;p__Gemmatimonadota;c__Gemmatimonadetes;o__Gemmatimonadales;f__Gemmatimonadaceae;g__;s__	CH-Oct18-bin5.gbk.fna-prod.gbk	2028762	64.852	1675	68.5433	32	94	82.76	1.88	100	2.40529e+06					freshwater metagenome	freshwater	freshwater	Switzerland	47°32'N 9°31'E		200m
GCA_003497425.1_ASM349742v1_genomic.gbff	d__Bacteria;p__Gemmatimonadota;c__Gemmatimonadetes;o__Longimicrobiales;f__UBA6960;g__UBA1138;s__UBA1138 sp003447875	d__Bacteria;p__Gemmatimonadota;c__Gemmatimonadetes;o__Longimicrobiales;f__UBA6960;g__;s__	GCA_003497425.1_ASM349742v1_genomic.gbff	4190821	60.191	4130	131.588	68	87	89.89	1.88	0	4.57452e+06	GCA_003497425.1	ASM349742v1	DNOB00000000.1	Gemmatimonadetes bacterium (bacteria)	hydrothermal vent metagenome	hydrotermal vent	hydrothermal vent			isolate UBA8760
ZH-Oct18-bin98.gbk	d__Bacteria;p__Gemmatimonadota;c__Gemmatimonadetes;o__Gemmatimonadales;f__Gemmatimonadaceae;g__Fen-1231;s__	d__Bacteria;p__Gemmatimonadota;c__Gemmatimonadetes;o__Gemmatimonadales;f__Gemmatimonadaceae;g__;s__	ZH-Oct18-bin98.gbk.fna-prod.gbk	3407867	67.324	2771	77.5511	32	94	92.48	1.88	0	3.6157e+06					freshwater metagenome	freshwater	freshwater	Switzerland	47°18'N 8°34’E		80/120m
GCA_003221915.1_ASM322191v1_genomic.gbff	d__Bacteria;p__Gemmatimonadota;c__Gemmatimonadetes;o__Gemmatimonadales;f__GWC2-71-9;g__20CM-4-69-16;s__20CM-4-69-16 sp003220795	d__Bacteria;p__Gemmatimonadota;c__Gemmatimonadetes;o__Gemmatimonadales;f__GWC2-71-9;g__20CM-4-69-16;s__	GCA_003221915.1_ASM322191v1_genomic.gbff	3099313	69.167	2783	46.8067	10	96	94.67	1.88	100	3.21226e+06	GCA_003221915.1	ASM322191v1	QHUN00000000.1	Gemmatimonadetes bacterium (bacteria)	soil metagenome	meadow soil	soil	USA: Angelo Coast Range Reserve, CA	39.74 N 123.63 W	isolate AG27
RE-15aug16-119.gbk	d__Bacteria;p__Gemmatimonadota;c__Gemmatimonadetes;o__Gemmatimonadales;f__Gemmatimonadaceae;g__Gemmatimonas;s__	d__Bacteria;p__Gemmatimonadota;c__Gemmatimonadetes;o__Gemmatimonadales;f__Gemmatimonadaceae;g__Gemmatimonas;s__	RE-15aug16-119.gbk.fna-prod.gbk	4775719	65.151	3972	90.2286	35	92	97.41	1.88	50	4.81053e+06					freshwater metagenome	freshwater	freshwater	Czech Republic	48.50°N 14.29°E		0.5m
GCA_003245615.1_ASM324561v1_genomic.gbff	d__Bacteria;p__Gemmatimonadota;c__Gemmatimonadetes;o__Gemmatimonadales;f__GWC2-71-9;g__;s__	d__Bacteria;p__Gemmatimonadota;c__Gemmatimonadetes;o__Gemmatimonadales;f__GWC2-71-9;g__;s__	GCA_003245615.1_ASM324561v1_genomic.gbff	1473043	64.306	1115	89.8511	42	93	27.35	1.72	0	5.29326e+06	GCA_003245615.1	ASM324561v1	QKCV00000000.1	Gemmatimonadetes bacterium (bacteria)	hydrothermal vent metagenome	marine hydrothermal sulfide sediment TVG12	hydrothermal vent	Atlantic Ocean: Mid-Atlantic Ridge, South	15.16 S 13.35 W	isolate SZUA-433
GCA_001914635.1_ASM191463v1_genomic.gbff	d__Bacteria;p__Gemmatimonadota;c__Gemmatimonadetes;o__Gemmatimonadales;f__GWC2-71-9;g__AG41;s__	d__Bacteria;p__Gemmatimonadota;c__Gemmatimonadetes;o__Gemmatimonadales;f__GWC2-71-9;g__AG41;s__	GCA_001914635.1_ASM191463v1_genomic.gbff	474769	69.836	346	49.0723	4	96	29.78	1.72	0	1.56683e+06	GCA_001914635.1	ASM191463v1	MNCX00000000.1	Gemmatimonadetes bacterium 13_2_20CM_1_70_33 (bacteria)	soil metagenome	soil	soil	USA: Angelo, CA	39.74 N 123.63 W		20cm
GCA_011053365.1_ASM1105336v1_genomic.gbff	d__Bacteria;p__Gemmatimonadota;c__Gemmatimonadetes;o__Longimicrobiales;f__Longimicrobiaceae;g__;s__	d__Bacteria;p__Gemmatimonadota;c__Gemmatimonadetes;o__Longimicrobiales;f__;g__;s__	GCA_011053365.1_ASM1105336v1_genomic.gbff	620664	70.334	539	43.6865	7	96	31.97	1.72	0	1.908e+06	GCA_011053365.1	ASM1105336v1	DSLJ00000000.1	Gemmatimonadetes bacterium (bacteria)	sediment metagenome	hot spring sediment	sediments	Canada: British Columbia	49.9543 N 116.5155 W	isolate SpSt-268
GCA_003251055.1_ASM325105v1_genomic.gbff	d__Bacteria;p__Gemmatimonadota;c__Gemmatimonadetes;o__Gemmatimonadales;f__GWC2-71-9;g__SZUA-544;s__	d__Bacteria;p__Gemmatimonadota;c__Gemmatimonadetes;o__Gemmatimonadales;f__GWC2-71-9;g__;s__	GCA_003251055.1_ASM325105v1_genomic.gbff	1444789	69.974	1231	66.7214	17	94	32.92	1.72	0	4.3133e+06	GCA_003251055.1	ASM325105v1	QKIL00000000.1	Gemmatimonadetes bacterium (bacteria)	hydrothermal vent metagenome	marine hydrothermal sulfide sediment TVG12	hydrothermal vent	Atlantic Ocean: Mid-Atlantic Ridge, South	15.16 S 13.35 W	isolate SZUA-579
GCA_002716565.1_ASM271656v1_genomic.gbff	d__Bacteria;p__Gemmatimonadota;c__Gemmatimonadetes;o__Longimicrobiales;f__UBA6960;g__GCA-2718595;s__	d__Bacteria;p__Gemmatimonadota;c__Gemmatimonadetes;o__Longimicrobiales;f__UBA6960;g__;s__	GCA_002716565.1_ASM271656v1_genomic.gbff	1062801	45.807	930	67.1581	34.5	94	46.55	1.72	0	2.24387e+06	GCA_002716565.1	ASM271656v1	PBBI00000000.1	Gemmatimonadetes bacterium (bacteria)	marine metagenome	South Pacific Ocean	marine	Pacific Ocean		isolate SP4272	5-1000m
GCA_903951745.1_freshwater_MAG_---_Loc090116-8m_bin-0565_genomic.gbff	d__Bacteria;p__Gemmatimonadota;c__Gemmatimonadetes;o__Gemmatimonadales;f__Gemmatimonadaceae;g__Gemmatimonas;s__	d__Bacteria;p__Gemmatimonadota;c__Gemmatimonadetes;o__Gemmatimonadales;f__Gemmatimonadaceae;g__Gemmatimonas;s__	GCA_903951745.1_freshwater_MAG_---_Loc090116-8m_bin-0565_genomic.gbff	3320271	67.832	2190	90.6142	33	94	47.08	1.72	0	6.9311e+06	GCA_903951745.1	freshwater MAG --- Loc090116-8m_bin-0565	CAJBDF000000000.1	uncultured Gemmatimonadetes bacterium (bacteria)	freshwater metagenome	freshwater	freshwater	Switzerland	6.996666666666667 DD 47.01861111111111 DD		8m
GCA_012274015.1_ASM1227401v1_genomic.gbff	d__Bacteria;p__Gemmatimonadota;c__Gemmatimonadetes;o__Gemmatimonadales;f__GWC2-71-9;g__SPDF01;s__	d__Bacteria;p__Gemmatimonadota;c__Gemmatimonadetes;o__Gemmatimonadales;f__GWC2-71-9;g__;s__	GCA_012274015.1_ASM1227401v1_genomic.gbff	2203297	66.824	1726	77.3355	36	94	50.98	1.72	0	4.24755e+06	GCA_012274015.1	ASM1227401v1	JAAPAG000000000.1	Gemmatimonadetes bacterium (bacteria)	permafrost metagenome	Arctic cryosol methane SIP	permafrost	Canada: Nunavut	79.26 N 90.46 W	isolate AHI20
GCA_013696125.1_ASM1369612v1_genomic.gbff	d__Bacteria;p__Gemmatimonadota;c__Gemmatimonadetes;o__Gemmatimonadales;f__GWC2-71-9;g__;s__	d__Bacteria;p__Gemmatimonadota;c__Gemmatimonadetes;o__Gemmatimonadales;f__GWC2-71-9;g__;s__	GCA_013696125.1_ASM1369612v1_genomic.gbff	2590175	68.032	2248	80.355	24	93	51.9	1.72	100	4.90486e+06	GCA_013696125.1	ASM1369612v1	JACCZD000000000.1	Gemmatimonadales bacterium (bacteria)	soil metagenome	mineral soil	soil	Antarctica: Mackay Glacier regions		isolate MGR_bin221	0 - 5 cm
162A-558.gbk	d__Bacteria;p__Gemmatimonadota;c__Gemmatimonadetes;o__Longimicrobiales;f__UBA6960;g__T3Sed10-66;s__T3Sed10-66 sp003556585	d__Bacteria;p__Gemmatimonadota;c__Gemmatimonadetes;o__Longimicrobiales;f__UBA6960;g__T3Sed10-66;s__	162A-558.gbk.fna-prod.gbk	1681702	67.595	1318	102.42	55	92	52.43	1.72	0	3.15235e+06					soda lake metagenome	hypersaline soda lake sediment	soda lake sediments	Russia: Kulunda Steppe
GCA_007122595.1_ASM712259v1_genomic.gbff	d__Bacteria;p__Gemmatimonadota;c__Gemmatimonadetes;o__Longimicrobiales;f__UBA6960;g__T3Sed10-66;s__T3Sed10-66 sp003556585	d__Bacteria;p__Gemmatimonadota;c__Gemmatimonadetes;o__Longimicrobiales;f__UBA6960;g__T3Sed10-66;s__	GCA_007122595.1_ASM712259v1_genomic.gbff	1681702	67.595	1225	106.016	55	92	52.43	1.72	0	3.15235e+06	GCA_007122595.1	ASM712259v1	SKTI00000000.1	Gemmatimonadetes bacterium (bacteria)	soda lake metagenome	hypersaline soda lake sediment	soda lake sediments	Russia: Kulunda Steppe	52.11 N 79.17 E	isolate CSSed162cmA_558
GCA_002719115.1_ASM271911v1_genomic.gbff	d__Bacteria;p__Latescibacterota;c__UBA2968;o__UBA8231;f__GCA-002724215;g__;s__	d__Bacteria;p__Latescibacterota;c__UBA2968;o__UBA8231;f__GCA-002724215;g__;s__	GCA_002719115.1_ASM271911v1_genomic.gbff	2183349	51.505	1901	93.0615	42	92	52.82	1.72	0	4.06247e+06	GCA_002719115.1	ASM271911v1	PBGR00000000.1	Gemmatimonadetes bacterium (bacteria)	marine metegenome	South Pacific Ocean	marine	Pacific Ocean		isolate SP3056	5-1000m
GCA_002718795.1_ASM271879v1_genomic.gbff	d__Bacteria;p__Latescibacterota;c__UBA2968;o__UBA8231;f__UBA8231;g__UBA12574;s__UBA12574 sp002712305	d__Bacteria;p__Latescibacterota;c__UBA2968;o__UBA8231;f__UBA8231;g__;s__	GCA_002718795.1_ASM271879v1_genomic.gbff	3494728	59.561	3117	82.1177	35	93	58.46	1.72	0	5.87516e+06	GCA_002718795.1	ASM271879v1	PBFQ00000000.1	Gemmatimonadaceae bacterium (bacteria)	marine metagenome	South Pacific Ocean	marine	Pacific Ocean		isolate SP3091	5-1000m
GCA_002686915.1_ASM268691v1_genomic.gbff	d__Bacteria;p__ARS69;c__ARS69;o__ARS69;f__ARS69;g__ARS69;s__ARS69 sp002686915	d__Bacteria;p__;c__;o__;f__;g__;s__	GCA_002686915.1_ASM268691v1_genomic.gbff	1677153	65.598	1337	61.0344	20	95	60.34	1.72	100	2.7317e+06	GCA_002686915.1	ASM268691v1	NYYY00000000.1	Gemmatimonadetes bacterium (bacteria)	marine metagenome	Northwest Arabian Sea Upwelling Province	marine	Indian Ocean		isolate ARS69	5-1000m
GCA_004524915.1_ASM452491v1_genomic.gbff	d__Bacteria;p__Gemmatimonadota;c__Gemmatimonadetes;o__;f__;g__;s__	d__Bacteria;p__Gemmatimonadota;c__Gemmatimonadetes;o__;f__;g__;s__	GCA_004524915.1_ASM452491v1_genomic.gbff	1628165	60.472	1322	54.5915	15	96	62.93	1.72	0	2.54276e+06	GCA_004524915.1	ASM452491v1	SPCS00000000.1	Gemmatimonadales bacterium (bacteria)	marine sediment metagenome	Bothnian Sea sediment, site NB8	marine sediment	Sweden: Bothnian Sea	63.29 N 19.49 E		33.2
GCA_013816695.1_ASM1381669v1_genomic.gbff	d__Bacteria;p__Gemmatimonadota;c__Gemmatimonadetes;o__Gemmatimonadales;f__Gemmatimonadaceae;g__;s__	d__Bacteria;p__Gemmatimonadota;c__Gemmatimonadetes;o__Gemmatimonadales;f__Gemmatimonadaceae;g__;s__	GCA_013816695.1_ASM1381669v1_genomic.gbff	2176354	57.806	1924	56.6767	13	95	63.24	1.72	100	3.38223e+06	GCA_013816695.1	ASM1381669v1	JACDDZ000000000.1	Gemmatimonadaceae bacterium (bacteria)	soil metagenome	mineral soil	soil	Antarctica: Mackay Glacier regions, Mackay Glacier	76.4701 S 161.27 E	isolate MGR_bin347	0 - 5 cm
162A-399.gbk	d__Bacteria;p__Gemmatimonadota;c__Gemmatimonadetes;o__Longimicrobiales;f__UBA6960;g__SLCK01;s__SLCK01 sp007124095	d__Bacteria;p__Gemmatimonadota;c__Gemmatimonadetes;o__Longimicrobiales;f__UBA6960;g__SLCK01;s__	162A-399.gbk.fna-prod.gbk (GCA_007119275.1_ASM711927v1_genomic.gbff)	2207115	65.649	1856	86.3852	43	93	63.89	1.72	100	3.39514e+06	GCA_007119275.0	ASM711927v0	SKPZ00000000.0	Gemmatimonadetes bacterium (bacteria)	soda lake metagenome	hypersaline soda lake sediment	soda lake sediments	Russia: Kulunda Steppe	52.11 N 79.17 E	isolate CSSed162cmA_398
CH-Jul18-bin33.gbk	d__Bacteria;p__Gemmatimonadota;c__Gemmatimonadetes;o__Gemmatimonadales;f__Gemmatimonadaceae;g__Fen-1231;s__	d__Bacteria;p__Gemmatimonadota;c__Gemmatimonadetes;o__Gemmatimonadales;f__Gemmatimonadaceae;g__;s__	CH-Jul18-bin33.gbk.fna-prod.gbk	1264404	65.013	1032	63.1453	26	95	64.34	1.72	100	1.93139e+06					freshwater metagenome	freshwater	freshwater	Switzerland	47°32'N 9°31'E		200m
GCA_013816705.1_ASM1381670v1_genomic.gbff	d__Bacteria;p__Gemmatimonadota;c__Gemmatimonadetes;o__Gemmatimonadales;f__Gemmatimonadaceae;g__AG11;s__	d__Bacteria;p__Gemmatimonadota;c__Gemmatimonadetes;o__Gemmatimonadales;f__Gemmatimonadaceae;g__;s__	GCA_013816705.1_ASM1381670v1_genomic.gbff	2863377	67.302	2342	79.7045	29	93	65.64	1.72	100	4.28721e+06	GCA_013816705.1	ASM1381670v1	JACDDY000000000.1	Gemmatimonadaceae bacterium (bacteria)	soil metagenome	mineral soil	soil	Antarctica: Mackay Glacier regions, Mackay Glacier	76.4701 S 161.27 E	isolate MGR_bin346	0 - 5 cm
GCA_002500905.1_ASM250090v1_genomic.gbff	d__Bacteria;p__Gemmatimonadota;c__Gemmatimonadetes;o__Longimicrobiales;f__UBA6960;g__GCA-2718595;s__GCA-2718595 sp002718595	d__Bacteria;p__Gemmatimonadota;c__Gemmatimonadetes;o__Longimicrobiales;f__UBA6960;g__;s__	GCA_002500905.1_ASM250090v1_genomic.gbff	1841607	44.955	1522	99.9008	39	92	67.71	1.72	0	2.67306e+06	GCA_002500905.1	ASM250090v1	DLTM00000000.1	Gemmatimonadetes bacterium (bacteria)	marine metagenome	saline water (ENVO:00002010), including plankton (ENVO:xxxxxxxx)	marine			isolate UBA7836
GCA_012267435.1_ASM1226743v1_genomic.gbff	d__Bacteria;p__Gemmatimonadota;c__Gemmatimonadetes;o__Longimicrobiales;f__UBA6960;g__BD2-11;s__	d__Bacteria;p__Gemmatimonadota;c__Gemmatimonadetes;o__Longimicrobiales;f__UBA6960;g__;s__	GCA_012267435.1_ASM1226743v1_genomic.gbff	2012796	68.612	1553	120.675	50	91	68.1	1.72	0	2.90481e+06	GCA_012267435.1	ASM1226743v1	JAAXGM000000000.1	Gemmatimonadetes bacterium (bacteria)	sponge metagenome	host Porites lutea	host associated	Australia: Orpheus Island	18.5446 S 146.4881 E	isolate Plut_88863
GCA_003545185.1_ASM354518v1_genomic.gbff	d__Bacteria;p__Gemmatimonadota;c__Gemmatimonadetes;o__Longimicrobiales;f__UBA6960;g__UBA2589;s__UBA2589 sp002348265	d__Bacteria;p__Gemmatimonadota;c__Gemmatimonadetes;o__Longimicrobiales;f__UBA6960;g__UBA2589;s__	GCA_003545185.1_ASM354518v1_genomic.gbff	1984168	53.028	1652	98.7094	49	92	68.55	1.72	0	2.8447e+06	GCA_003545185.1	ASM354518v1	DQBU00000000.1	Gemmatimonadetes bacterium (bacteria)	marine metagenome	marine	marine			isolate UBA9271
GCA_009842845.1_ASM984284v1_genomic.gbff	d__Bacteria;p__Gemmatimonadota;c__Gemmatimonadetes;o__Longimicrobiales;f__UBA6960;g__Bin94;s__	d__Bacteria;p__Gemmatimonadota;c__Gemmatimonadetes;o__Longimicrobiales;f__UBA6960;g__;s__	GCA_009842845.1_ASM984284v1_genomic.gbff	2261030	67.376	1719	74.1303	28	94	68.78	1.72	100	3.23079e+06	GCA_009842845.1	ASM984284v1	VYEN00000000.1	Gemmatimonadetes bacterium (bacteria)	sponge metagenome	host Ircinia ramosa	host associated	Australia: Great Barrier Reef	18.49 S 147.38 E	isolate SB0676_bin_36
GCA_002730265.1_ASM273026v1_genomic.gbff	d__Bacteria;p__Latescibacterota;c__UBA2968;o__UBA8231;f__UBA8231;g__UBA12574;s__UBA12574 sp002712305	d__Bacteria;p__Latescibacterota;c__UBA2968;o__UBA8231;f__UBA8231;g__;s__	GCA_002730265.1_ASM273026v1_genomic.gbff	5265931	60.228	4705	76.3838	32	93	68.97	1.72	0	7.50378e+06	GCA_002730265.1	ASM273026v1	PBZP00000000.1	Gemmatimonadetes bacterium (bacteria)	marine metagenome	North Pacific Ocean	marine	Pacific Ocean		isolate NP1463	5-1000m
GCA_014378185.1_ASM1437818v1_genomic.gbff	d__Bacteria;p__Gemmatimonadota;c__Gemmatimonadetes;o__Gemmatimonadales;f__Gemmatimonadaceae;g__2013-60CM-65-52;s__	d__Bacteria;p__Gemmatimonadota;c__Gemmatimonadetes;o__Gemmatimonadales;f__Gemmatimonadaceae;g__;s__	GCA_014378185.1_ASM1437818v1_genomic.gbff	3680986	65.725	2911	84.0704	40	93	71.08	1.72	0	5.08958e+06	GCA_014378185.1	ASM1437818v1	JACMOE000000000.1	Gemmatimonadaceae bacterium (bacteria)	glacier metagenome	glacial surface ice	glacier	Greenland: the Little Firn glacier in the Knuths Fjeld	81.566 N 16.363 W	isolate LF-bin-215
GCA_003529605.1_ASM352960v1_genomic.gbff	d__Bacteria;p__Gemmatimonadota;c__Gemmatimonadetes;o__Longimicrobiales;f__UBA6960;g__UBA2589;s__UBA2589 sp002500925	d__Bacteria;p__Gemmatimonadota;c__Gemmatimonadetes;o__Longimicrobiales;f__UBA6960;g__UBA2589;s__	GCA_003529605.1_ASM352960v1_genomic.gbff	2111172	54.175	1724	92.0418	46	92	72.88	1.72	0	2.84695e+06	GCA_003529605.1	ASM352960v1	DPUX00000000.1	Gemmatimonadetes bacterium (bacteria)	marine metagenome	marine	marine			isolate UBA12215
GCA_003533605.1_ASM353360v1_genomic.gbff	d__Bacteria;p__Gemmatimonadota;c__Gemmatimonadetes;o__Longimicrobiales;f__UBA6960;g__UBA2988;s__UBA2988 sp002346665	d__Bacteria;p__Gemmatimonadota;c__Gemmatimonadetes;o__Longimicrobiales;f__UBA6960;g__;s__	GCA_003533605.1_ASM353360v1_genomic.gbff	1456728	60.02	1319	124.719	55	89	75.82	1.72	100	1.88825e+06	GCA_003533605.1	ASM353360v1	DQEL00000000.1	Gemmatimonadetes bacterium (bacteria)	marine metagenome	marine	marine			isolate UBA11671
GCA_012960445.1_ASM1296044v1_genomic.gbff	d__Bacteria;p__Gemmatimonadota;c__Gemmatimonadetes;o__Longimicrobiales;f__UBA6960;g__UBA1138;s__	d__Bacteria;p__Gemmatimonadota;c__Gemmatimonadetes;o__Longimicrobiales;f__UBA6960;g__;s__	GCA_012960445.1_ASM1296044v1_genomic.gbff	4441003	64.362	3459	86.0734	37	93	75.89	1.72	0	5.75124e+06	GCA_012960445.1	ASM1296044v1	DUBG00000000.1	Gemmatimonadetes bacterium (bacteria)	hydrothermal vent metagenome	Guaymas Basin Hydrothermal plume metagenome	hydrothermal vent	USA:Guaymas Basin	27.5158333333333 N 111.425 W	isolate UWMA-0296
GCA_003447875.1_ASM344787v1_genomic.gbff	d__Bacteria;p__Gemmatimonadota;c__Gemmatimonadetes;o__Longimicrobiales;f__UBA6960;g__UBA1138;s__UBA1138 sp003447875	d__Bacteria;p__Gemmatimonadota;c__Gemmatimonadetes;o__Longimicrobiales;f__UBA6960;g__;s__	GCA_003447875.1_ASM344787v1_genomic.gbff	3875517	61.86	3748	108.891	49	89	76.95	1.72	0	4.94978e+06	GCA_003447875.1	ASM344787v1	DLYE00000000.1	Gemmatimonadetes bacterium (bacteria)	hydrothermal vent metagenome	hydrotermal vent	hydrothermal vent			isolate UBA9046
GCA_013362655.1_ASM1336265v1_genomic.gbff	d__Bacteria;p__Gemmatimonadota;c__Gemmatimonadetes;o__Gemmatimonadales;f__Gemmatimonadaceae;g__;s__	d__Bacteria;p__Gemmatimonadota;c__Gemmatimonadetes;o__Gemmatimonadales;f__Gemmatimonadaceae;g__;s__	GCA_013362655.1_ASM1336265v1_genomic.gbff	3676135	70.195	3132	90.0999	43	92	77.59	1.72	0	4.65641e+06	GCA_013362655.1	ASM1336265v1	JABFVS000000000.1	Gemmatimonadaceae bacterium (bacteria)	soil metagenome	biochar-amended oxisol soil plot 3	soil	USA: Poamoho, Hawaii	21.5416 N 158.0875 W	isolate Bin3.21	0-10
GCA_003564555.1_ASM356455v1_genomic.gbff	d__Bacteria;p__Gemmatimonadota;c__Gemmatimonadetes;o__Longimicrobiales;f__UBA6960;g__T3Sed10-66;s__T3Sed10-66 sp003564555	d__Bacteria;p__Gemmatimonadota;c__Gemmatimonadetes;o__Longimicrobiales;f__UBA6960;g__T3Sed10-66;s__	GCA_003564555.1_ASM356455v1_genomic.gbff	2378832	65.856	1952	109.647	62.5	91	78.16	1.72	0	2.99119e+06	GCA_003564555.1	ASM356455v1	PXFB00000000.1	Gemmatimonadetes bacterium (bacteria)	soda lake metagenome	hypersaline soda lake sediment	soda lake sediments	Russia: Kulunda Steppe	51.66 N 79.79 E	isolate T3Sed10_66	top layer
GCA_003220905.1_ASM322090v1_genomic.gbff	d__Bacteria;p__Gemmatimonadota;c__Gemmatimonadetes;o__Gemmatimonadales;f__GWC2-71-9;g__AG41;s__AG41 sp003220905	d__Bacteria;p__Gemmatimonadota;c__Gemmatimonadetes;o__Gemmatimonadales;f__GWC2-71-9;g__AG41;s__	GCA_003220905.1_ASM322090v1_genomic.gbff	2647258	69.199	2388	47.2224	10	96	78.67	1.72	100	3.30714e+06	GCA_003220905.1	ASM322090v1	QHTS00000000.1	Gemmatimonadetes bacterium (bacteria)	soil metagenome	meadow soil	soil	USA: Angelo Coast Range Reserve, CA	39.74 N 123.63 W	isolate AG46
GCA_009844135.1_ASM984413v1_genomic.gbff	d__Bacteria;p__Gemmatimonadota;c__Gemmatimonadetes;o__Longimicrobiales;f__UBA6960;g__Bin94;s__	d__Bacteria;p__Gemmatimonadota;c__Gemmatimonadetes;o__Longimicrobiales;f__UBA6960;g__;s__	GCA_009844135.1_ASM984413v1_genomic.gbff	3190279	67.054	2221	102.226	48	93	79.31	1.72	0	3.95336e+06	GCA_009844135.1	ASM984413v1	VYCB00000000.1	Gemmatimonadetes bacterium (bacteria)	sponge metagenome	host Ircinia ramosa	host associated	Australia: Great Barrier Reef	18.49 S 147.38 E	isolate SB0674_bin_6
GCA_003221985.1_ASM322198v1_genomic.gbff	d__Bacteria;p__Gemmatimonadota;c__Gemmatimonadetes;o__Gemmatimonadales;f__GWC2-71-9;g__20CM-2-65-7;s__20CM-2-65-7 sp003221985	d__Bacteria;p__Gemmatimonadota;c__Gemmatimonadetes;o__Gemmatimonadales;f__GWC2-71-9;g__20CM-2-65-7;s__	GCA_003221985.1_ASM322198v1_genomic.gbff	3031493	66.2	2815	45.7648	7	96	80.17	1.72	0	3.71629e+06	GCA_003221985.1	ASM322198v1	QHUQ00000000.1	Gemmatimonadetes bacterium (bacteria)	soil metagenome	meadow soil	soil	USA: Angelo Coast Range Reserve, CA	39.74 N 123.63 W	isolate AG24
GCA_011772755.1_ASM1177275v1_genomic.gbff	d__Bacteria;p__Gemmatimonadota;c__Gemmatimonadetes;o__Gemmatimonadales;f__GWC2-71-9;g__;s__	d__Bacteria;p__Gemmatimonadota;c__Gemmatimonadetes;o__Gemmatimonadales;f__GWC2-71-9;g__;s__	GCA_011772755.1_ASM1177275v1_genomic.gbff	4239130	64.143	3615	125.391	78	89	80.17	1.72	0	5.19673e+06	GCA_011772755.1	ASM1177275v1	WVYX00000000.1	Gemmatimonadales bacterium (bacteria)	marine sediment metagenome	Pelagic sediment	marine sediment	India: Gulf of Khambhat	21.5 N 72.5 E	isolate CS3-C064	1-100 cm
162A-216.gbk	d__Bacteria;p__Gemmatimonadota;c__Gemmatimonadetes;o__Longimicrobiales;f__UBA6960;g__PXFI01;s__PXFI01 sp007121435	d__Bacteria;p__Gemmatimonadota;c__Gemmatimonadetes;o__Longimicrobiales;f__UBA6960;g__PXFI01;s__	162A-216.gbk.fna-prod.gbk (GCA_007121435.1_ASM712143v1_genomic.gbff)	3342678	65.702	2718	108.154	61	91	81.11	1.72	100	4.05028e+06	GCA_007121435.1	ASM712143v1	SKLR00000000.1	Gemmatimonadetes bacterium (bacteria)	soda lake metagenome	hypersaline soda lake sediment	soda lake sediments	Russia: Kulunda Steppe	52.11 N 79.17 E	isolate CSSed162cmA_216
GCA_013361715.1_ASM1336171v1_genomic.gbff	d__Bacteria;p__Gemmatimonadota;c__Gemmatimonadetes;o__Gemmatimonadales;f__Gemmatimonadaceae;g__AG11;s__	d__Bacteria;p__Gemmatimonadota;c__Gemmatimonadetes;o__Gemmatimonadales;f__Gemmatimonadaceae;g__;s__	GCA_013361715.1_ASM1336171v1_genomic.gbff	3809510	69.567	3230	81.1334	38	93	82.52	1.72	40	4.53707e+06	GCA_013361715.1	ASM1336171v1	JABFXO000000000.1	Gemmatimonadaceae bacterium (bacteria)	soil metagenome	control oxisol soil plot 6	soil	USA: Poamoho, Hawaii	21.5416 N 158.0875 W	isolate Bin6.6	0-10
RH-23may17-540.gbk	d__Bacteria;p__Gemmatimonadota;c__Gemmatimonadetes;o__Gemmatimonadales;f__Gemmatimonadaceae;g__;s__	d__Bacteria;p__Gemmatimonadota;c__Gemmatimonadetes;o__Gemmatimonadales;f__Gemmatimonadaceae;g__;s__	RH-23may17-540.gbk.fna-prod.gbk	3715816	66.262	2928	77.9296	40	94	82.93	1.72	100	4.4036e+06					freshwater metagenome	freshwater	freshwater	Czech Republic	48.50°N 14.29°E		30m
GCA_003567615.1_ASM356761v1_genomic.gbff	d__Bacteria;p__Gemmatimonadota;c__Gemmatimonadetes;o__Longimicrobiales;f__UBA6960;g__CSSed11-55;s__CSSed11-55 sp003567615	d__Bacteria;p__Gemmatimonadota;c__Gemmatimonadetes;o__Longimicrobiales;f__UBA6960;g__CSSed11-55;s__	GCA_003567615.1_ASM356761v1_genomic.gbff	2621647	67.059	1862	89.4511	43	94	83.86	1.72	100	3.07245e+06	GCA_003567615.1	ASM356761v1	PWZC00000000.1	Gemmatimonadetes bacterium (bacteria)	soda lake metagenome	hypersaline soda lake sediment	soda lake sediments	Russia: Kulunda Steppe	51.66 N 79.79 E	isolate T3Sed10_16	top layer
GCA_003221825.1_ASM322182v1_genomic.gbff	d__Bacteria;p__Gemmatimonadota;c__Gemmatimonadetes;o__Gemmatimonadales;f__GWC2-71-9;g__20CM-2-65-7;s__20CM-2-65-7 sp003221825	d__Bacteria;p__Gemmatimonadota;c__Gemmatimonadetes;o__Gemmatimonadales;f__GWC2-71-9;g__20CM-2-65-7;s__	GCA_003221825.1_ASM322182v1_genomic.gbff	2860259	66.536	2647	38.266	5	96	85.03	1.72	0	3.30597e+06	GCA_003221825.1	ASM322182v1	QHUE00000000.1	Gemmatimonadetes bacterium (bacteria)	soil metagenome	meadow soil	soil	USA: Angelo Coast Range Reserve, CA	39.74 N 123.63 W	isolate AG35
GCA_002697855.1_ASM269785v1_genomic.gbff	d__Bacteria;p__Gemmatimonadota;c__Gemmatimonadetes;o__Longimicrobiales;f__UBA6960;g__UBA2589;s__UBA2589 sp002348465	d__Bacteria;p__Gemmatimonadota;c__Gemmatimonadetes;o__Longimicrobiales;f__UBA6960;g__UBA2589;s__	GCA_002697855.1_ASM269785v1_genomic.gbff	1882490	53.967	1647	72.6995	36	94	85.58	1.72	0	2.16185e+06	GCA_002697855.1	ASM269785v1	NZYE00000000.1	Gemmatimonadaceae bacterium (bacteria)	marine metagenome	North Atlantic Ocean	marine	Atlantic Ocean		isolate NAT280	5-1000m
GCA_903869425.1_freshwater_MAG_---_LaPlata-15m-b_bin-637_genomic.gbff	d__Bacteria;p__Latescibacterota;c__UBA2968;o__UBA8231;f__SLHA01;g__;s__	d__Bacteria;p__Latescibacterota;c__UBA2968;o__UBA8231;f__;g__;s__	GCA_903869425.1_freshwater_MAG_---_LaPlata-15m-b_bin-637_genomic.gbff	6414016	68.57	3842	141.296	68	92	85.89	1.72	0	7.33927e+06	GCA_903869425.1	freshwater MAG --- LaPlata-15m-b_bin-637	CAIPZC000000000.1	uncultured Gemmatimonadetes bacterium (bacteria)	freshwater metagenome	freshwater	freshwater	Puerto Rico	-66.23666666666666 DD 18.333333333333332 DD		15 m
GCA_002348665.1_ASM234866v1_genomic.gbff	d__Bacteria;p__Gemmatimonadota;c__Gemmatimonadetes;o__Longimicrobiales;f__UBA6960;g__UBA887;s__UBA887 sp002724575	d__Bacteria;p__Gemmatimonadota;c__Gemmatimonadetes;o__Longimicrobiales;f__UBA6960;g__UBA887;s__	GCA_002348665.1_ASM234866v1_genomic.gbff	2239983	50.595	1659	138.032	47	90	86.13	1.72	100	2.55597e+06	GCA_002348665.1	ASM234866v1	DEAN00000000.1	Gemmatimonadales bacterium UBA2981 (bacteria)	marine metagenome	saline water (ENVO:00002010), including plankton (ENVO:xxxxxxxx)	marine			isolate UBA2981
GCA_003168085.1_20110700_P2D_genomic.gbff	d__Bacteria;p__Gemmatimonadota;c__Gemmatimonadetes;o__Gemmatimonadales;f__Gemmatimonadaceae;g__Fen-1231;s__Fen-1231 sp003171215	d__Bacteria;p__Gemmatimonadota;c__Gemmatimonadetes;o__Gemmatimonadales;f__Gemmatimonadaceae;g__;s__	GCA_003168085.1_20110700_P2D_genomic.gbff	3595185	66.503	3034	87.1262	31	93	86.21	1.72	0	4.09854e+06	GCA_003168085.1	20110700_P2D	PMTI00000000.1	Gemmatimonadetes bacterium (bacteria)	peat metagenome	permafrost active layer soil	permafrost	Sweden: Stordalen Mire	68.3535 N 19.0473 E	isolate palsa_1230	0.3-0.33
GCA_016649655.1_ASM1664965v1_genomic.gbff	d__Bacteria;p__Gemmatimonadota;c__Gemmatimonadetes;o__Gemmatimonadales;f__Gemmatimonadaceae;g__FEN-1250;s__	d__Bacteria;p__Gemmatimonadota;c__Gemmatimonadetes;o__Gemmatimonadales;f__Gemmatimonadaceae;g__;s__	GCA_016649655.1_ASM1664965v1_genomic.gbff	2909830	67.258	2416	74.1221	31	94	86.97	1.72	0	3.28824e+06	GCA_016649655.1	ASM1664965v1	JAENXE000000000.1	Gemmatimonadaceae bacterium (bacteria)	permafrost metagenome	permafrost sediment	permafrost	Russia:Cape Chukochii, East Siberian Sea	70.05 N 159.55 E	isolate 5_8_m_bin23	5.8m
GCA_002295045.1_ASM229504v1_genomic.gbff	d__Bacteria;p__Gemmatimonadota;c__Gemmatimonadetes;o__Longimicrobiales;f__UBA6960;g__UBA887;s__UBA887 sp002313925	d__Bacteria;p__Gemmatimonadota;c__Gemmatimonadetes;o__Longimicrobiales;f__UBA6960;g__UBA887;s__	GCA_002295045.1_ASM229504v1_genomic.gbff	2168390	50.501	1520	184.161	55.5	87	87.93	1.72	0	2.42363e+06	GCA_002295045.1	ASM229504v1	DBFF00000000.1	Gemmatimonadales bacterium UBA887 (bacteria)	marine metagenome	saline water (ENVO:00002010), including plankton (ENVO:xxxxxxxx)	marine			isolate UBA887
GCA_013002885.1_ASM1300288v1_genomic.gbff	d__Bacteria;p__Gemmatimonadota;c__Gemmatimonadetes;o__Longimicrobiales;f__UBA6960;g__;s__	d__Bacteria;p__Gemmatimonadota;c__Gemmatimonadetes;o__Longimicrobiales;f__UBA6960;g__;s__	GCA_013002885.1_ASM1300288v1_genomic.gbff	4006981	65.877	3408	80.5783	43	93	87.93	1.72	100	4.47863e+06	GCA_013002885.1	ASM1300288v1	JABDLS000000000.1	Gemmatimonadetes bacterium (bacteria)	beach sand metagenome	beach sand	marine sediment	Australia: Middle Park Beach, Port Phillip Bay	37.85 S 144.95 E	isolate SS_bin_81	0 -17 cm
GCA_002377365.1_ASM237736v1_genomic.gbff	d__Bacteria;p__Gemmatimonadota;c__Gemmatimonadetes;o__Longimicrobiales;f__UBA6960;g__GCA-2718595;s__GCA-2718595 sp002718595	d__Bacteria;p__Gemmatimonadota;c__Gemmatimonadetes;o__Longimicrobiales;f__UBA6960;g__;s__	GCA_002377365.1_ASM237736v1_genomic.gbff	2004281	44.673	1663	101.515	38	92	88.01	1.72	0	2.23816e+06	GCA_002377365.1	ASM237736v1	DFPQ00000000.1	Gemmatimonadales bacterium UBA3511 (bacteria)	marine metagenome	saline water (ENVO:00002010), including plankton (ENVO:xxxxxxxx)	marine			isolate UBA3511
GCA_902826755.1_RBC063_genomic.gbff	d__Bacteria;p__Gemmatimonadota;c__Gemmatimonadetes;o__Gemmatimonadales;f__GWC2-71-9;g__;s__	d__Bacteria;p__Gemmatimonadota;c__Gemmatimonadetes;o__Gemmatimonadales;f__GWC2-71-9;g__;s__	GCA_902826755.1_RBC063_genomic.gbff	5011882	68.371	3963	72.1691	21	94	88.51	1.72	0	5.56511e+06	GCA_902826755.1	RBC063	CADEGB000000000.1	uncultured Gemmatimonadetes bacterium (bacteria)	wastewater metagenome	wastewater biofilm	wastewater	Canada	43.524549 DD -80.264446 DD
GCA_011774835.1_ASM1177483v1_genomic.gbff	d__Bacteria;p__Gemmatimonadota;c__Gemmatimonadetes;o__;f__;g__;s__	d__Bacteria;p__Gemmatimonadota;c__Gemmatimonadetes;o__;f__;g__;s__	GCA_011774835.1_ASM1177483v1_genomic.gbff	3760514	66.586	3300	106.214	55	91	88.56	1.72	0	4.17325e+06	GCA_011774835.1	ASM1177483v1	JAACAK000000000.1	Gemmatimonadetes bacterium (bacteria)	marine sediment metagenome	Pelagic sediment	marine sediment	India: Gulf of Kutch	22.6 N 69.5 E	isolate KS3-K002	1-100 cm
GCA_016177465.1_ASM1617746v1_genomic.gbff	d__Bacteria;p__Gemmatimonadota;c__Gemmatimonadetes;o__Gemmatimonadales;f__GWC2-71-9;g__;s__	d__Bacteria;p__Gemmatimonadota;c__Gemmatimonadetes;o__Gemmatimonadales;f__GWC2-71-9;g__;s__	GCA_016177465.1_ASM1617746v1_genomic.gbff	1966497	69.648	1797	43.6043	10	96	89.03	1.72	100	2.17081e+06	GCA_016177465.1	ASM1617746v1	JACOVF000000000.1	Gemmatimonadetes bacterium (bacteria)	groundwater metagenome	groundwater	groundwater	USA: California, Modesto	37.661915 N 121.114554 W	isolate NC_groundwater_93_Ag_S2p5_70_173	<100 m
GCA_002712305.1_ASM271230v1_genomic.gbff	d__Bacteria;p__Latescibacterota;c__UBA2968;o__UBA8231;f__UBA8231;g__UBA12574;s__UBA12574 sp002712305	d__Bacteria;p__Latescibacterota;c__UBA2968;o__UBA8231;f__UBA8231;g__;s__	GCA_002712305.1_ASM271230v1_genomic.gbff	4765829	60.192	4330	73.4118	32	93	89.66	1.72	0	5.22402e+06	GCA_002712305.1	ASM271230v1	PATE00000000.1	Gemmatimonadetes bacterium (bacteria)	marine metagenome	South Atlantic Ocean	marine	Atlantic Ocean		isolate SAT162	5-1000m
GCA_018058145.1_ASM1805814v1_genomic.gbff	d__Bacteria;p__Gemmatimonadota;c__Gemmatimonadetes;o__Gemmatimonadales;f__GWC2-71-9;g__;s__	d__Bacteria;p__Gemmatimonadota;c__Gemmatimonadetes;o__Gemmatimonadales;f__GWC2-71-9;g__;s__	GCA_018058145.1_ASM1805814v1_genomic.gbff	4105023	72.221	3525	72.6028	29	94	90.05	1.72	100	4.4802e+06	GCA_018058145.1	ASM1805814v1	JAGPCG000000000.1	Gemmatimonadales bacterium (bacteria)	wastewater metagenome	wastewater	wastewater	Germany: Greifswald	54.114685 N 13.431538 E	isolate Gw_SlAct_bin_234
GCA_003220955.1_ASM322095v1_genomic.gbff	d__Bacteria;p__Gemmatimonadota;c__Gemmatimonadetes;o__Gemmatimonadales;f__GWC2-71-9;g__20CM-2-65-7;s__20CM-2-65-7 sp003220955	d__Bacteria;p__Gemmatimonadota;c__Gemmatimonadetes;o__Gemmatimonadales;f__GWC2-71-9;g__20CM-2-65-7;s__	GCA_003220955.1_ASM322095v1_genomic.gbff	2638808	65.576	2535	45.4738	7	96	90.6	1.72	100	2.8625e+06	GCA_003220955.1	ASM322095v1	QHTW00000000.1	Gemmatimonadetes bacterium (bacteria)	soil metagenome	meadow soil	soil	USA: Angelo Coast Range Reserve, CA	39.74 N 123.63 W	isolate AG42
GCA_016209885.1_ASM1620988v1_genomic.gbff	d__Bacteria;p__Gemmatimonadota;c__Gemmatimonadetes;o__Longimicrobiales;f__;g__;s__	d__Bacteria;p__Gemmatimonadota;c__Gemmatimonadetes;o__Longimicrobiales;f__;g__;s__	GCA_016209885.1_ASM1620988v1_genomic.gbff	4149531	68.896	3480	137.044	79.5	89	91.38	1.72	100	4.46286e+06	GCA_016209885.1	ASM1620988v1	JACQVF000000000.1	Gemmatimonadetes bacterium (bacteria)	groundwater metagenome	groundwater	groundwater	USA: California, Modesto	37.661915 N 121.114554 W	isolate NC_groundwater_1456_Ag_S-0.65um_69_46	<100 m
GCA_013820855.1_ASM1382085v1_genomic.gbff	d__Bacteria;p__Gemmatimonadota;c__Gemmatimonadetes;o__Gemmatimonadales;f__GWC2-71-9;g__;s__	d__Bacteria;p__Gemmatimonadota;c__Gemmatimonadetes;o__Gemmatimonadales;f__GWC2-71-9;g__;s__	GCA_013820855.1_ASM1382085v1_genomic.gbff	3488123	69.528	3223	76.6187	25	93	92.24	1.72	0	3.71653e+06	GCA_013820855.1	ASM1382085v1	JACDHV000000000.1	Gemmatimonadales bacterium (bacteria)	soil metagenome	mineral soil	soil	Antarctica: Mackay Glacier regions, Flatiron	77.0038 S 162.238 E	isolate MGR_bin447	0 - 5 cm
GCA_003559555.1_ASM355955v1_genomic.gbff	d__Bacteria;p__Gemmatimonadota;c__Gemmatimonadetes;o__Longimicrobiales;f__UBA6960;g__PWLA01;s__PWLA01 sp003559555	d__Bacteria;p__Gemmatimonadota;c__Gemmatimonadetes;o__Longimicrobiales;f__UBA6960;g__PWLA01;s__	GCA_003559555.1_ASM355955v1_genomic.gbff	3535800	68.027	2739	103.064	53	92	92.63	1.72	100	3.75147e+06	GCA_003559555.1	ASM355955v1	PWLA00000000.1	Gemmatimonadetes bacterium (bacteria)	soda lake metagenome	hypersaline soda lake sediment	soda lake sediments	Russia: Kulunda Steppe	52.11 N 79.17 E	isolate CSSed10_216R1	top layer
GCA_009835865.1_ASM983586v1_genomic.gbff	d__Bacteria;p__Gemmatimonadota;c__Gemmatimonadetes;o__Longimicrobiales;f__UBA6960;g__Bin94;s__	d__Bacteria;p__Gemmatimonadota;c__Gemmatimonadetes;o__Longimicrobiales;f__UBA6960;g__;s__	GCA_009835865.1_ASM983586v1_genomic.gbff	3905774	67.381	2882	104.394	50	92	93.1	1.72	0	4.12309e+06	GCA_009835865.1	ASM983586v1	VXWR00000000.1	Gemmatimonadetes bacterium (bacteria)	sponge metagenome	host Ircinia ramosa	host associated	Australia: Great Barrier Reef	18.49 S 147.38 E	isolate SB0668_bin_22
GCA_013813675.1_ASM1381367v1_genomic.gbff	d__Bacteria;p__Gemmatimonadota;c__Gemmatimonadetes;o__Gemmatimonadales;f__GWC2-71-9;g__;s__	d__Bacteria;p__Gemmatimonadota;c__Gemmatimonadetes;o__Gemmatimonadales;f__GWC2-71-9;g__;s__	GCA_013813675.1_ASM1381367v1_genomic.gbff	3371972	68.662	2929	78.168	30	93	93.81	1.72	100	3.53264e+06	GCA_013813675.1	ASM1381367v1	JACCRH000000000.1	Gemmatimonadales bacterium (bacteria)	soil metagenome	mineral soil	soil	Antarctica: Mackay Glacier regions		isolate MGR_bin17	0 - 5 cm
GCA_002450355.1_ASM245035v1_genomic.gbff	d__Bacteria;p__Gemmatimonadota;c__Gemmatimonadetes;o__Longimicrobiales;f__UBA6960;g__GCA-2718595;s__GCA-2718595 sp002718595	d__Bacteria;p__Gemmatimonadota;c__Gemmatimonadetes;o__Longimicrobiales;f__UBA6960;g__;s__	GCA_002450355.1_ASM245035v1_genomic.gbff	1871575	44.534	1531	109.27	38	91	93.89	1.72	0	1.95908e+06	GCA_002450355.1	ASM245035v1	DJZE00000000.1	Gemmatimonadales bacterium UBA6960 (bacteria)	marine metagenome	saline water (ENVO:00002010), including plankton (ENVO:xxxxxxxx)	marine			isolate UBA6960
GCA_003171215.1_20110800_E2D_genomic.gbff	d__Bacteria;p__Gemmatimonadota;c__Gemmatimonadetes;o__Gemmatimonadales;f__Gemmatimonadaceae;g__Fen-1231;s__Fen-1231 sp003171215	d__Bacteria;p__Gemmatimonadota;c__Gemmatimonadetes;o__Gemmatimonadales;f__Gemmatimonadaceae;g__;s__	GCA_003171215.1_20110800_E2D_genomic.gbff	4138602	66.089	3596	92.2636	34	92	93.97	1.72	0	4.32842e+06	GCA_003171215.1	20110800_E2D	PMYN00000000.1	Gemmatimonadetes bacterium (bacteria)	peat metagenome	permafrost active layer soil	permafrost	Sweden: Stordalen Mire	68.3533 N 19.0466 E	isolate fen_1231	0.24-0.27
GCA_009692135.1_ASM969213v1_genomic.gbff	d__Bacteria;p__Gemmatimonadota;c__Gemmatimonadetes;o__Longimicrobiales;f__UBA6960;g__UBA2988;s__	d__Bacteria;p__Gemmatimonadota;c__Gemmatimonadetes;o__Longimicrobiales;f__UBA6960;g__;s__	GCA_009692135.1_ASM969213v1_genomic.gbff	2277131	69.971	2106	67.8314	26	94	94.11	1.72	0	2.37803e+06	GCA_009692135.1	ASM969213v1	SHZV00000000.1	Gemmatimonadetes bacterium (bacteria)	freshwater metagenome	freshwater	freshwater	Russia: Lake Baikal	51.787400 N 104.939100 E	isolate Baikal-deep-G157	1250m, 1350m
GCA_002377615.1_ASM237761v1_genomic.gbff	d__Bacteria;p__Gemmatimonadota;c__Gemmatimonadetes;o__Longimicrobiales;f__UBA6960;g__GCA-2718595;s__GCA-2718595 sp002718595	d__Bacteria;p__Gemmatimonadota;c__Gemmatimonadetes;o__Longimicrobiales;f__UBA6960;g__;s__	GCA_002377615.1_ASM237761v1_genomic.gbff	1935054	45.09	1661	83.6924	37	93	94.83	1.72	0	2.00545e+06	GCA_002377615.1	ASM237761v1	DFQE00000000.1	Gemmatimonadales bacterium UBA3497 (bacteria)	marine metegenome	saline water (ENVO:00002010), including plankton (ENVO:xxxxxxxx)	marine			isolate UBA3497
GCA_002450595.1_ASM245059v1_genomic.gbff	d__Bacteria;p__Gemmatimonadota;c__Gemmatimonadetes;o__Longimicrobiales;f__UBA6960;g__GCA-2718595;s__GCA-2718595 sp002718595	d__Bacteria;p__Gemmatimonadota;c__Gemmatimonadetes;o__Longimicrobiales;f__UBA6960;g__;s__	GCA_002450595.1_ASM245059v1_genomic.gbff	1873081	44.933	1632	80.4749	36	93	94.83	1.72	0	1.94123e+06	GCA_002450595.1	ASM245059v1	DJZV00000000.1	Gemmatimonadales bacterium UBA6943 (bacteria)	marine metegenome	saline water (ENVO:00002010), including plankton (ENVO:xxxxxxxx)	marine			isolate UBA6943
GCA_009843805.1_ASM984380v1_genomic.gbff	d__Bacteria;p__Gemmatimonadota;c__Gemmatimonadetes;o__Longimicrobiales;f__UBA6960;g__Bin94;s__	d__Bacteria;p__Gemmatimonadota;c__Gemmatimonadetes;o__Longimicrobiales;f__UBA6960;g__;s__	GCA_009843805.1_ASM984380v1_genomic.gbff	3935994	67.461	2880	103.844	49	92	94.83	1.72	0	4.07919e+06	GCA_009843805.1	ASM984380v1	VYCR00000000.1	Gemmatimonadetes bacterium (bacteria)	sponge metagenome	host Ircinia ramosa	host associated	Australia: Great Barrier Reef	18.49 S 147.38 E	isolate SB0675_bin_20
GCA_013822425.1_ASM1382242v1_genomic.gbff	d__Bacteria;p__Gemmatimonadota;c__Gemmatimonadetes;o__Gemmatimonadales;f__Gemmatimonadaceae;g__Fen-1231;s__	d__Bacteria;p__Gemmatimonadota;c__Gemmatimonadetes;o__Gemmatimonadales;f__Gemmatimonadaceae;g__;s__	GCA_013822425.1_ASM1382242v1_genomic.gbff	3571116	67.8	3076	101.259	45	91	94.83	1.72	0	3.70104e+06	GCA_013822425.1	ASM1382242v1	PNKL00000000.1	Gemmatimonas sp. (bacteria)	freshwater metagenome	drinking water system-PR	wastewater	USA: Illinois, Champaign	40.11 N 88.23 W	isolate PR.004
RH-27jun17-202.gbk	d__Bacteria;p__Gemmatimonadota;c__Gemmatimonadetes;o__Gemmatimonadales;f__Gemmatimonadaceae;g__Fen-1231;s__	d__Bacteria;p__Gemmatimonadota;c__Gemmatimonadetes;o__Gemmatimonadales;f__Gemmatimonadaceae;g__;s__	RH-27jun17-202.gbk.fna-prod.gbk	3042324	63.869	2485	69.7211	29	94	94.83	1.72	100	3.15301e+06					freshwater metagenome	freshwater	freshwater	Czech Republic	48.50°N 14.29°E		30m
GCA_002339385.1_ASM233938v1_genomic.gbff	d__Bacteria;p__Gemmatimonadota;c__Gemmatimonadetes;o__Longimicrobiales;f__UBA6960;g__UBA2589;s__UBA2589 sp002500925	d__Bacteria;p__Gemmatimonadota;c__Gemmatimonadetes;o__Longimicrobiales;f__UBA6960;g__UBA2589;s__	GCA_002339385.1_ASM233938v1_genomic.gbff	2387255	54.466	1919	97.6764	44	92	95.69	1.72	100	2.45187e+06	GCA_002339385.1	ASM233938v1	DDKV00000000.1	Gemmatimonadales bacterium UBA2589 (bacteria)	marine metagenome	saline water (ENVO:00002010), including plankton (ENVO:xxxxxxxx)	marine			isolate UBA2589
GCA_013812695.1_ASM1381269v1_genomic.gbff	d__Bacteria;p__Gemmatimonadota;c__Gemmatimonadetes;o__Gemmatimonadales;f__GWC2-71-9;g__SPDF01;s__	d__Bacteria;p__Gemmatimonadota;c__Gemmatimonadetes;o__Gemmatimonadales;f__GWC2-71-9;g__;s__	GCA_013812695.1_ASM1381269v1_genomic.gbff	3286852	69.548	2876	79.7257	32	93	95.85	1.72	100	3.37018e+06	GCA_013812695.1	ASM1381269v1	JACCSZ000000000.1	Gemmatimonadales bacterium (bacteria)	soil metagenome	mineral soil	soil	Antarctica: Mackay Glacier regions		isolate MGR_bin61	0 - 5 cm
162cmB-65.gbk	d__Bacteria;p__Gemmatimonadota;c__Gemmatimonadetes;o__Longimicrobiales;f__UBA6960;g__SLCK01;s__SLCK01 sp007124095	d__Bacteria;p__Gemmatimonadota;c__Gemmatimonadetes;o__Longimicrobiales;f__UBA6960;g__SLCK01;s__	162cmB-65.gbk.fna-prod.gbk (GCA_007124095.1_ASM712409v1_genomic.gbff)	2827448	65.368	2401	91.9883	48	92	96.55	1.72	100	2.87811e+06	GCA_007124095.1	ASM712409v1	SLFU00000000.1	Gemmatimonadetes bacterium (bacteria)	soda lake metagenome	hypersaline soda lake sediment	soda lake sediments	Russia: Kulunda Steppe	52.11 N 79.17 E	isolate CSSed162cmB_65
GCA_003556885.1_ASM355688v1_genomic.gbff	d__Bacteria;p__Gemmatimonadota;c__Gemmatimonadetes;o__Longimicrobiales;f__UBA6960;g__SLBA01;s__SLBA01 sp007130605	d__Bacteria;p__Gemmatimonadota;c__Gemmatimonadetes;o__Longimicrobiales;f__UBA6960;g__SLBA01;s__	GCA_003556885.1_ASM355688v1_genomic.gbff	3460263	67.977	2772	93.5689	44.5	93	96.55	1.72	0	3.52226e+06	GCA_003556885.1	ASM355688v1	PWQE00000000.1	Gemmatimonadetes bacterium (bacteria)	soda lake metagenome	hypersaline soda lake sediment	soda lake sediments	Russia: Kulunda Steppe	52.11 N 79.17 E		top layer
GCA_009846185.1_ASM984618v1_genomic.gbff	d__Bacteria;p__Gemmatimonadota;c__Gemmatimonadetes;o__Longimicrobiales;f__UBA6960;g__Bin94;s__	d__Bacteria;p__Gemmatimonadota;c__Gemmatimonadetes;o__Longimicrobiales;f__UBA6960;g__;s__	GCA_009846185.1_ASM984618v1_genomic.gbff	3840933	67.357	2766	101.744	48	93	96.55	1.72	0	3.90976e+06	GCA_009846185.1	ASM984618v1	VXYE00000000.1	Gemmatimonadetes bacterium (bacteria)	sponge metagenome	host Ircinia ramosa	host associated	Australia: Great Barrier Reef	18.49 S 147.38 E	isolate SB0669_bin_4
GCA_011055965.1_ASM1105596v1_genomic.gbff	d__Bacteria;p__Gemmatimonadota;c__Gemmatimonadetes;o__Longimicrobiales;f__Longimicrobiaceae;g__;s__	d__Bacteria;p__Gemmatimonadota;c__Gemmatimonadetes;o__Longimicrobiales;f__;g__;s__	GCA_011055965.1_ASM1105596v1_genomic.gbff	2083809	70.511	1996	40.6117	6	96	96.55	1.72	0	2.12115e+06	GCA_011055965.1	ASM1105596v1	DSHX00000000.1	Gemmatimonadetes bacterium (bacteria)	sediment metagenome	hot spring sediment	sediments	Canada: British Columbia	49.9543 N 116.5155 W	isolate SpSt-187
GCA_903828825.1_freshwater_MAG_---_Umea_bin-00221_genomic.gbff	d__Bacteria;p__Gemmatimonadota;c__Gemmatimonadetes;o__Gemmatimonadales;f__Gemmatimonadaceae;g__Fen-1231;s__	d__Bacteria;p__Gemmatimonadota;c__Gemmatimonadetes;o__Gemmatimonadales;f__Gemmatimonadaceae;g__;s__	GCA_903828825.1_freshwater_MAG_---_Umea_bin-00221_genomic.gbff	3022081	64.102	2416	63.791	23	95	96.55	1.72	100	3.07623e+06	GCA_903828825.1	freshwater MAG --- Umea_bin-00221	CAIKNL000000000.1	uncultured Gemmatimonadetes bacterium (bacteria)	freshwater metagenome	freshwater	freshwater	Sweden
RH-27jun17-280.gbk	d__Bacteria;p__Gemmatimonadota;c__Gemmatimonadetes;o__Gemmatimonadales;f__Gemmatimonadaceae;g__Fen-1231;s__	d__Bacteria;p__Gemmatimonadota;c__Gemmatimonadetes;o__Gemmatimonadales;f__Gemmatimonadaceae;g__;s__	RH-27jun17-280.gbk.fna-prod.gbk	2849680	64.078	2410	63.1776	22	95	96.55	1.72	100	2.90074e+06					freshwater metagenome	freshwater	freshwater	Czech Republic	48.50°N 14.29°E		30m
GCA_003220805.1_ASM322080v1_genomic.gbff	d__Bacteria;p__Gemmatimonadota;c__Gemmatimonadetes;o__Gemmatimonadales;f__GWC2-71-9;g__20CM-4-69-16;s__20CM-4-69-16 sp001919865	d__Bacteria;p__Gemmatimonadota;c__Gemmatimonadetes;o__Gemmatimonadales;f__GWC2-71-9;g__20CM-4-69-16;s__	GCA_003220805.1_ASM322080v1_genomic.gbff	3807845	68.758	3447	58.248	15	95	98.28	1.72	0	3.80785e+06	GCA_003220805.1	ASM322080v1	QHTL00000000.1	Gemmatimonadetes bacterium (bacteria)	soil metagenome	meadow soil	soil	USA: Angelo Coast Range Reserve, CA	39.74 N 123.63 W	isolate AG7
GCA_003221755.1_ASM322175v1_genomic.gbff	d__Bacteria;p__Gemmatimonadota;c__Gemmatimonadetes;o__Gemmatimonadales;f__GWC2-71-9;g__40CM-2-70-7;s__40CM-2-70-7 sp003222205	d__Bacteria;p__Gemmatimonadota;c__Gemmatimonadetes;o__Gemmatimonadales;f__GWC2-71-9;g__;s__	GCA_003221755.1_ASM322175v1_genomic.gbff	3053497	69.719	2733	38.2693	8	97	98.28	1.72	100	3053497	GCA_003221755.1	ASM322175v1	QHTO00000000.1	Gemmatimonadetes bacterium (bacteria)	soil metagenome	meadow soil	soil	USA: Angelo Coast Range Reserve, CA	39.74 N 123.63 W	isolate AG5
GCA_003564295.1_ASM356429v1_genomic.gbff	d__Bacteria;p__Gemmatimonadota;c__Gemmatimonadetes;o__Longimicrobiales;f__UBA6960;g__PXFI01;s__PXFI01 sp003564295	d__Bacteria;p__Gemmatimonadota;c__Gemmatimonadetes;o__Longimicrobiales;f__UBA6960;g__PXFI01;s__	GCA_003564295.1_ASM356429v1_genomic.gbff	3340643	65.198	2626	122.765	68	90	98.28	1.72	100	3340643	GCA_003564295.1	ASM356429v1	PXFI00000000.1	Gemmatimonadetes bacterium (bacteria)	soda lake metagenome	hypersaline soda lake sediment	soda lake sediments	Russia: Kulunda Steppe	51.66 N 79.79 E	isolate T3Sed10_83R1m	top layer
GCA_007692665.1_ASM769266v1_genomic.gbff	d__Bacteria;p__Gemmatimonadota;c__Gemmatimonadetes;o__Longimicrobiales;f__UBA6960;g__SKNW01;s__	d__Bacteria;p__Gemmatimonadota;c__Gemmatimonadetes;o__Longimicrobiales;f__UBA6960;g__;s__	GCA_007692665.1_ASM769266v1_genomic.gbff	4234508	69.657	3294	92.6894	43	93	98.28	1.72	100	4234508	GCA_007692665.1	ASM769266v1	REBP00000000.1	Gemmatimonadales bacterium (bacteria)	soda lake metagenome	alkaline salt lake	soda lake sediments	Canada: Cariboo Plateau	51.3275 N 121.63305 W	isolate LCM1.Bin21	5 cm
GCA_007695195.1_ASM769519v1_genomic.gbff	d__Bacteria;p__Gemmatimonadota;c__Gemmatimonadetes;o__Longimicrobiales;f__UBA6960;g__CSSed11-55;s__	d__Bacteria;p__Gemmatimonadota;c__Gemmatimonadetes;o__Longimicrobiales;f__UBA6960;g__CSSed11-55;s__	GCA_007695195.1_ASM769519v1_genomic.gbff	3921448	67.708	2962	95.819	43	93	98.28	1.72	100	3.92145e+06	GCA_007695195.1	ASM769519v1	REEG00000000.1	Gemmatimonadales bacterium (bacteria)	soda lake metagenome	alkaline salt lake	soda lake sediments	Canada: Cariboo Plateau	51.45055 N 121.3875 W	isolate PLM2.Bin20	5 cm
GCA_009845255.1_ASM984525v1_genomic.gbff	d__Bacteria;p__Gemmatimonadota;c__Gemmatimonadetes;o__Longimicrobiales;f__UBA6960;g__Bin94;s__	d__Bacteria;p__Gemmatimonadota;c__Gemmatimonadetes;o__Longimicrobiales;f__UBA6960;g__;s__	GCA_009845255.1_ASM984525v1_genomic.gbff	4507391	67.298	3550	78.8225	30	94	98.28	1.72	0	4507391	GCA_009845255.1	ASM984525v1	VXZY00000000.1	Gemmatimonadetes bacterium (bacteria)	sponge metagenome	host Ircinia ramosa	host associated	Australia: Great Barrier Reef	18.49 S 147.38 E	isolate SB0670_bin_9
GCA_003221035.1_ASM322103v1_genomic.gbff	d__Bacteria;p__Gemmatimonadota;c__Gemmatimonadetes;o__Gemmatimonadales;f__GWC2-71-9;g__20CM-2-65-7;s__20CM-2-65-7 sp003221035	d__Bacteria;p__Gemmatimonadota;c__Gemmatimonadetes;o__Gemmatimonadales;f__GWC2-71-9;g__20CM-2-65-7;s__	GCA_003221035.1_ASM322103v1_genomic.gbff	3356568	65.705	3082	38.7661	5	96	98.82	1.72	100	3.33823e+06	GCA_003221035.1	ASM322103v1	QHUB00000000.1	Gemmatimonadetes bacterium (bacteria)	soil metagenome	meadow soil	soil	USA: Angelo Coast Range Reserve, CA	39.74 N 123.63 W	isolate AG38
162cmB-429.gbk	d__Bacteria;p__Gemmatimonadota;c__Gemmatimonadetes;o__Longimicrobiales;f__UBA6960;g__SLBA01;s__SLBA01 sp007126575	d__Bacteria;p__Gemmatimonadota;c__Gemmatimonadetes;o__Longimicrobiales;f__UBA6960;g__SLBA01;s__	162cmB-429.gbk.fna-prod.gbk (GCA_007126575.1_ASM712657v1_genomic.gbff)	3678773	68.241	3040	88.5352	41	93	100	1.72	100	3.6155e+06	GCA_007126575.1	ASM712657v1	SLBA00000000.1	Gemmatimonadetes bacterium (bacteria)	soda lake metagenome	hypersaline soda lake sediment	soda lake sediments	Russia: Kulunda Steppe	52.11 N 79.17 E	isolate CSSed162cmB_429
CH-Jul18-bin44.gbk	d__Bacteria;p__Gemmatimonadota;c__Gemmatimonadetes;o__Gemmatimonadales;f__GWC2-71-9;g__;s__	d__Bacteria;p__Gemmatimonadota;c__Gemmatimonadetes;o__Gemmatimonadales;f__GWC2-71-9;g__;s__	CH-Jul18-bin44.gbk.fna-prod.gbk	3141499	65.564	2879	62.1827	12	94	100	1.72	100	3.08747e+06					freshwater metagenome	freshwater	freshwater	Switzerland	47°32'N 9°31'E		200m
GCA_003220755.1_ASM322075v1_genomic.gbff	d__Bacteria;p__Gemmatimonadota;c__Gemmatimonadetes;o__Gemmatimonadales;f__GWC2-71-9;g__AG41;s__AG41 sp003221045	d__Bacteria;p__Gemmatimonadota;c__Gemmatimonadetes;o__Gemmatimonadales;f__GWC2-71-9;g__AG41;s__	GCA_003220755.1_ASM322075v1_genomic.gbff	4262066	67.634	3908	66.0578	15.5	94	100	1.72	100	4.18876e+06	GCA_003220755.1	ASM322075v1	QHTJ00000000.1	Gemmatimonadetes bacterium (bacteria)	soil metagenome	meadow soil	soil	USA: Angelo Coast Range Reserve, CA	39.74 N 123.63 W	isolate AG9
GCA_003221895.1_ASM322189v1_genomic.gbff	d__Bacteria;p__Gemmatimonadota;c__Gemmatimonadetes;o__Gemmatimonadales;f__GWC2-71-9;g__20CM-2-65-7;s__20CM-2-65-7 sp003221895	d__Bacteria;p__Gemmatimonadota;c__Gemmatimonadetes;o__Gemmatimonadales;f__GWC2-71-9;g__20CM-2-65-7;s__	GCA_003221895.1_ASM322189v1_genomic.gbff	3714297	65.57	3397	49.3182	9	95	100	1.72	100	3.65041e+06	GCA_003221895.1	ASM322189v1	QHUJ00000000.1	Gemmatimonadetes bacterium (bacteria)	soil metagenome	meadow soil	soil	USA: Angelo Coast Range Reserve, CA	39.74 N 123.63 W	isolate AG30
GCA_003248075.1_ASM324807v1_genomic.gbff	d__Bacteria;p__Gemmatimonadota;c__Gemmatimonadetes;o__Longimicrobiales;f__UBA6960;g__SZUA-318;s__SZUA-318 sp003248075	d__Bacteria;p__Gemmatimonadota;c__Gemmatimonadetes;o__Longimicrobiales;f__UBA6960;g__;s__	GCA_003248075.1_ASM324807v1_genomic.gbff	5637846	69.073	4463	91.1734	40	93	100	1.72	100	5.54088e+06	GCA_003248075.1	ASM324807v1	QJYK00000000.1	Gemmatimonadetes bacterium (bacteria)	hydrotermal vent metagenome	marine hydrothermal sulfide sediment TVG11	hydrothermal vent	Atlantic Ocean: Mid-Atlantic Ridge, South	15.16 S 13.35 W	isolate SZUA-318
GCA_009692205.1_ASM969220v1_genomic.gbff	d__Bacteria;p__Gemmatimonadota;c__Gemmatimonadetes;o__Longimicrobiales;f__UBA6960;g__UBA2982;s__	d__Bacteria;p__Gemmatimonadota;c__Gemmatimonadetes;o__Longimicrobiales;f__UBA6960;g__;s__	GCA_009692205.1_ASM969220v1_genomic.gbff	2723213	68.156	2617	68.3844	24	93	100	1.72	0	2.67637e+06	GCA_009692205.1	ASM969220v1	SHZR00000000.1	Gemmatimonadetes bacterium (bacteria)	freshwater metagenome	freshwater	freshwater	Russia: Lake Baikal	51.787400 N 104.939100 E	isolate Baikal-deep-G153	1250m, 1350m
GCA_016709975.1_ASM1670997v1_genomic.gbff	d__Bacteria;p__Gemmatimonadota;c__Gemmatimonadetes;o__Gemmatimonadales;f__GWC2-71-9;g__Palsa-1233;s__	d__Bacteria;p__Gemmatimonadota;c__Gemmatimonadetes;o__Gemmatimonadales;f__GWC2-71-9;g__;s__	GCA_016709975.1_ASM1670997v1_genomic.gbff	3588471	68.077	3497	89.304	27	91	100	1.72	0	3.52675e+06	GCA_016709975.1	ASM1670997v1	JADJLS000000000.1	Gemmatimonadetes bacterium (bacteria)	activated sludge metagenome	activated sludge from EsbW_18-Q3-R4-48	wastewater	Denmark: Esbjerg W	55.488097 N 8.430505 E	isolate EsbW_18-Q3-R4-48_BAT3C.251
GCA_016713015.1_ASM1671301v1_genomic.gbff	d__Bacteria;p__Gemmatimonadota;c__Gemmatimonadetes;o__Gemmatimonadales;f__Gemmatimonadaceae;g__SCN-70-22;s__	d__Bacteria;p__Gemmatimonadota;c__Gemmatimonadetes;o__Gemmatimonadales;f__Gemmatimonadaceae;g__;s__	GCA_016713015.1_ASM1671301v1_genomic.gbff	7708984	68.797	6616	146.046	80	87	100	1.72	100	7.57639e+06	GCA_016713015.1	ASM1671301v1	SAMN16425984, JADJPX000000000.1	Gemmatimonadetes bacterium (bacteria)	activated sludge metagenome	activated sludge from Fred_18-Q3-R57-64	wastewater	Denmark: Fredericia	55.552368 N 9.720404 E	isolate Fred_18-Q3-R57-64_BATAC.76
GCA_016871895.1_JGI_2017-08-21_genomic.gbff	d__Bacteria;p__Gemmatimonadota;c__Gemmatimonadetes;o__Gemmatimonadales;f__Gemmatimonadaceae;g__Fen-1231;s__	d__Bacteria;p__Gemmatimonadota;c__Gemmatimonadetes;o__Gemmatimonadales;f__Gemmatimonadaceae;g__;s__	GCA_016871895.1_JGI_2017-08-21_genomic.gbff	2279195	70.457	2016	52.1339	22	95	100	1.72	0	2.23999e+06	GCA_016871895.1	JGI 2017-08-21	VHBO00000000.1	Gemmatimonadetes bacterium (bacteria)	freshwater metagenome	freshwater lake	freshwater	Tanzania: Lake Tanganyika, Kigoma	6.2556 S 29.5108 E		40
GCA_016874005.1_JGI_2017-08-21_genomic.gbff	d__Bacteria;p__Gemmatimonadota;c__Gemmatimonadetes;o__Gemmatimonadales;f__GWC2-71-9;g__;s__	d__Bacteria;p__Gemmatimonadota;c__Gemmatimonadetes;o__Gemmatimonadales;f__GWC2-71-9;g__;s__	GCA_016874005.1_JGI_2017-08-21_genomic.gbff	3884958	67.655	3437	56.2866	14	95	100	1.72	0	3.81814e+06	GCA_016874005.1	JGI 2017-08-21	VGVQ00000000.1	Gemmatimonadetes bacterium (bacteria)	freshwater metagenome	freshwater lake	freshwater	Tanzania: Lake Tanganyika, Kigoma	6.2556 S 29.5108 E	isolate K_Offshore_80m_m1_181	80
GCA_903877525.1_freshwater_MAG_---_Umea1p2_bin-0096_genomic.gbff	d__Bacteria;p__Gemmatimonadota;c__Gemmatimonadetes;o__Gemmatimonadales;f__Gemmatimonadaceae;g__Fen-1231;s__	d__Bacteria;p__Gemmatimonadota;c__Gemmatimonadetes;o__Gemmatimonadales;f__Gemmatimonadaceae;g__;s__	GCA_903877525.1_freshwater_MAG_---_Umea1p2_bin-0096_genomic.gbff	3065796	64.097	2514	63.8043	26	95	100	1.72	100	3.01306e+06	GCA_903877525.1	freshwater MAG --- Umea1p2_bin-0096	CAIREF000000000.1	uncultured Gemmatimonadetes bacterium (bacteria)	freshwater metagenome	freshwater	freshwater	Sweden	18.799750000000003 DD 64.1503888888889 DD		3.5 m
GCA_903917095.1_freshwater_MAG_---_Umea1_bin-1286_genomic.gbff	d__Bacteria;p__Gemmatimonadota;c__Gemmatimonadetes;o__Gemmatimonadales;f__Gemmatimonadaceae;g__Fen-1231;s__	d__Bacteria;p__Gemmatimonadota;c__Gemmatimonadetes;o__Gemmatimonadales;f__Gemmatimonadaceae;g__;s__	GCA_903917095.1_freshwater_MAG_---_Umea1_bin-1286_genomic.gbff	2976873	64.111	2374	66.0598	24	95	100	1.72	100	2.92567e+06	GCA_903917095.1	freshwater MAG --- Umea1_bin-1286	CAIWZG000000000.1	uncultured Gemmatimonadetes bacterium (bacteria)	freshwater metagenome	freshwater	freshwater	Sweden	18.799750000000003 DD 64.1503888888889 DD
ZH-3nov15-212.gbk	d__Bacteria;p__Gemmatimonadota;c__Gemmatimonadetes;o__Longimicrobiales;f__UBA6960;g__UBA2988;s__	d__Bacteria;p__Gemmatimonadota;c__Gemmatimonadetes;o__Longimicrobiales;f__UBA6960;g__;s__	ZH-3nov15-212.gbk.fna-prod.gbk	2641374	68.259	2471	76.359	25	93	100	1.72	0	2.59594e+06					freshwater metagenome	freshwater	freshwater	Switzerland	47°18'N 8°34’E		80/120m
GCA_903830815.1_freshwater_MAG_---_LinL1_bin-0320_genomic.gbff	d__Bacteria;p__Gemmatimonadota;c__Gemmatimonadetes;o__Gemmatimonadales;f__Gemmatimonadaceae;g__Fen-1231;s__	d__Bacteria;p__Gemmatimonadota;c__Gemmatimonadetes;o__Gemmatimonadales;f__Gemmatimonadaceae;g__;s__	GCA_903830815.1_freshwater_MAG_---_LinL1_bin-0320_genomic.gbff	1809085	63.829	1202	79.2013	27.5	95	49.76	1.41	40	3.58436e+06	GCA_903830815.1	freshwater MAG --- LinL1_bin-0320	CAIKVG000000000.1	uncultured Gemmatimonadetes bacterium (bacteria)	freshwater metagenome	freshwater	freshwater	Sweden	15.572222222222223 DD 57.933611111111105 DD		0.4 m
GCA_009843105.1_ASM984310v1_genomic.gbff	d__Bacteria;p__Latescibacterota;c__UBA2968;o__UBA2968;f__;g__;s__	d__Bacteria;p__Latescibacterota;c__UBA2968;o__;f__;g__;s__	GCA_009843105.1_ASM984310v1_genomic.gbff	4514226	51.808	3580	64.1844	27	95	79.67	1.33	0	5.5908e+06	GCA_009843105.1	ASM984310v1	VYEB00000000.1	Gemmatimonadetes bacterium (bacteria)	sponge metagenome	host Ircinia ramosa	host associated	Australia: Great Barrier Reef	18.49 S 147.38 E	isolate SB0676_bin_22
GCA_009835725.1_ASM983572v1_genomic.gbff	d__Bacteria;p__Latescibacterota;c__UBA2968;o__UBA2968;f__;g__;s__	d__Bacteria;p__Latescibacterota;c__UBA2968;o__UBA2968;f__;g__;s__	GCA_009835725.1_ASM983572v1_genomic.gbff	4382638	51.818	3259	57.8401	23	96	81.24	1.33	0	5.32293e+06	GCA_009835725.1	ASM983572v1	VXWU00000000.1	Gemmatimonadetes bacterium (bacteria)	sponge metagenome	host Ircinia ramosa	host associated	Australia: Great Barrier Reef	18.49 S 147.38 E	isolate SB0668_bin_25
GCA_009840435.1_ASM984043v1_genomic.gbff	d__Bacteria;p__Latescibacterota;c__UBA2968;o__UBA2968;f__;g__;s__	d__Bacteria;p__Latescibacterota;c__UBA2968;o__UBA2968;f__;g__;s__	GCA_009840435.1_ASM984043v1_genomic.gbff	5872070	50.954	5013	78.9671	30	93	96.55	1.33	0	6.00101e+06	GCA_009840435.1	ASM984043v1	VXNT00000000.1	Gemmatimonadetes bacterium (bacteria)	sponge metagenome	host Ircinia ramosa	host associated	Australia: Great Barrier Reef	18.49 S 147.38 E	isolate SB0662_bin_15
GCA_903856455.1_freshwater_MAG_---_KR2_bin-0125_genomic.gbff	d__Bacteria;p__Gemmatimonadota;c__Gemmatimonadetes;o__Gemmatimonadales;f__Gemmatimonadaceae;g__Fen-1231;s__	d__Bacteria;p__Gemmatimonadota;c__Gemmatimonadetes;o__Gemmatimonadales;f__Gemmatimonadaceae;g__;s__	GCA_903856455.1_freshwater_MAG_---_KR2_bin-0125_genomic.gbff	3221374	62.654	2766	63.7126	20	95	96.55	1.33	75	3.29211e+06	GCA_903856455.1	freshwater MAG --- KR2_bin-0125	CAIOBZ000000000.1	uncultured Gemmatimonadetes bacterium (bacteria)	freshwater metagenome	freshwater	freshwater	Finland	25.215555555555554 DD 61.21611111111111 DD		2 m
GCA_009839095.1_ASM983909v1_genomic.gbff	d__Bacteria;p__Latescibacterota;c__;o__;f__;g__;s__	d__Bacteria;p__Latescibacterota;c__;o__;f__;g__;s__	GCA_009839095.1_ASM983909v1_genomic.gbff	3326738	62.692	2703	85.4299	48	93	87.2	1.21	0	3.7689e+06	GCA_009839095.1	ASM983909v1	VXQH00000000.1	Gemmatimonadetes bacterium (bacteria)	sponge metagenome	host Ircinia ramosa	host associated	Australia: Great Barrier Reef	18.49 S 147.38 E	isolate SB0663_bin_4
GCA_009844535.1_ASM984453v1_genomic.gbff	d__Bacteria;p__Latescibacterota;c__UBA2968;o__UBA8231;f__GCA-002724215;g__GCA-2724215;s__	d__Bacteria;p__Latescibacterota;c__UBA2968;o__UBA8231;f__GCA-002724215;g__;s__	GCA_009844535.1_ASM984453v1_genomic.gbff	4864705	59.382	3762	61.6536	23	95	86.57	1.18	0	5.55308e+06	GCA_009844535.1	ASM984453v1	VYBJ00000000.1	Gemmatimonadetes bacterium (bacteria)	sponge metagenome	host Ircinia ramosa	host associated	Australia: Great Barrier Reef	18.49 S 147.38 E	isolate SB0673_bin_16
GCA_003235145.1_ASM323514v1_genomic.gbff	d__Bacteria;p__Gemmatimonadota;c__Gemmatimonadetes;o__Longimicrobiales;f__UBA6960;g__SZUA-318;s__	d__Bacteria;p__Gemmatimonadota;c__Gemmatimonadetes;o__Longimicrobiales;f__UBA6960;g__;s__	GCA_003235145.1_ASM323514v1_genomic.gbff	2950166	67.433	1715	89.372	38	95	33.09	1.1	28.57	8.81751e+06	GCA_003235145.1	ASM323514v1	QJXC00000000.1	Gemmatimonadetes bacterium (bacteria)	hydrothermal vent metagenome	marine hydrothermal sulfide sediment TVG11	hydrothermal vent	Atlantic Ocean: Mid-Atlantic Ridge, South	15.16 S 13.35 W	isolate SZUA-284
GCA_013816685.1_ASM1381668v1_genomic.gbff	d__Bacteria;p__Gemmatimonadota;c__Gemmatimonadetes;o__Gemmatimonadales;f__GWC2-71-9;g__SPDF01;s__	d__Bacteria;p__Gemmatimonadota;c__Gemmatimonadetes;o__Gemmatimonadales;f__GWC2-71-9;g__;s__	GCA_013816685.1_ASM1381668v1_genomic.gbff	2019558	68.582	1806	63.572	18	94	75.86	1.1	100	2.63293e+06	GCA_013816685.1	ASM1381668v1	JACDDX000000000.1	Gemmatimonadales bacterium (bacteria)	soil metagenome	mineral soil	soil	Antarctica: Mackay Glacier regions, Mackay Glacier	76.4701 S 161.27 E	isolate MGR_bin345	0 - 5 cm
GCA_012963095.1_ASM1296309v1_genomic.gbff	d__Bacteria;p__Gemmatimonadota;c__Gemmatimonadetes;o__Longimicrobiales;f__UBA6960;g__UBA1138;s__UBA1138 sp003447875	d__Bacteria;p__Gemmatimonadota;c__Gemmatimonadetes;o__Longimicrobiales;f__UBA6960;g__;s__	GCA_012963095.1_ASM1296309v1_genomic.gbff	3586099	64.014	2749	66.6915	27	95	82.76	1.1	14.29	4.28547e+06	GCA_012963095.1	ASM1296309v1	DTWG00000000.1	Gemmatimonadetes bacterium (bacteria)	marine metagenome	Dilute Hydrothermal Plume	hydrothermal vent	Atlantic Ocean:Mid Cayman Rise	18.3763666666667 N 81.7980833333333 W	isolate UWMA-0157
GCA_004525555.1_ASM452555v1_genomic.gbff	d__Bacteria;p__Gemmatimonadota;c__Gemmatimonadetes;o__;f__;g__;s__	d__Bacteria;p__Gemmatimonadota;c__;o__;f__;g__;s__	GCA_004525555.1_ASM452555v1_genomic.gbff	995578	67.71	621	96.7762	49	94	21	1.02	0	4.69249e+06	GCA_004525555.1	ASM452555v1	SPCG00000000.1	Gemmatimonadales bacterium (bacteria)	marine sediment metagenome	Bothnian Sea sediment, site NB8	marine sediment	Sweden: Bothnian Sea	63.29 N 19.49 E		33.2
GCA_903905785.1_freshwater_MAG_---_Umea2p3_bin-0125_genomic.gbff	d__Bacteria;p__Gemmatimonadota;c__Gemmatimonadetes;o__Gemmatimonadales;f__Gemmatimonadaceae;g__Fen-1231;s__	d__Bacteria;p__Gemmatimonadota;c__Gemmatimonadetes;o__Gemmatimonadales;f__Gemmatimonadaceae;g__;s__	GCA_903905785.1_freshwater_MAG_---_Umea2p3_bin-0125_genomic.gbff	3234733	68.557	2157	86.8873	30	94	63.91	1.02	0	5.00976e+06	GCA_903905785.1	freshwater MAG --- Umea2p3_bin-0125	CAIVHS000000000.1	uncultured Gemmatimonadetes bacterium (bacteria)	freshwater metagenome	freshwater	freshwater	Sweden	18.7805 DD 64.1231111111111 DD		5m
GCA_003230295.1_ASM323029v1_genomic.gbff	d__Bacteria;p__Gemmatimonadota;c__Gemmatimonadetes;o__Longimicrobiales;f__UBA6960;g__;s__	d__Bacteria;p__Gemmatimonadota;c__Gemmatimonadetes;o__Longimicrobiales;f__UBA6960;g__;s__	GCA_003230295.1_ASM323029v1_genomic.gbff	3281369	58.226	2307	122.219	55	91	76.72	1.02	0	4.23345e+06	GCA_003230295.1	ASM323029v1	QIHZ00000000.1	Gemmatimonadetes bacterium (bacteria)	hydrothermal vent metagenome	marine hydrothermal chimney wall TVG10	hydrothermal vent	Atlantic Ocean: Mid-Atlantic Ridge, Guaymas Basin, Black smoker hydrothermal vent	15.16 S 13.35 W	isolate SZUA-110
ZE-Oct18-bin162.gbk	d__Bacteria;p__Gemmatimonadota;c__Gemmatimonadetes;o__Gemmatimonadales;f__Gemmatimonadaceae;g__Gemmatimonas;s__Gemmatimonas sp002737115	d__Bacteria;p__Gemmatimonadota;c__Gemmatimonadetes;o__Gemmatimonadales;f__Gemmatimonadaceae;g__Gemmatimonas;s__	ZE-Oct18-bin162.gbk.fna-prod.gbk	2689639	65.553	2191	72.3464	31	94	95.69	1.02	50	2.78211e+06					freshwater metagenome	freshwater	freshwater	Switzerland	47°18'N 8°34’E		5m
GCA_003222205.1_ASM322220v1_genomic.gbff	d__Bacteria;p__Gemmatimonadota;c__Gemmatimonadetes;o__Gemmatimonadales;f__GWC2-71-9;g__40CM-2-70-7;s__40CM-2-70-7 sp003222205	d__Bacteria;p__Gemmatimonadota;c__Gemmatimonadetes;o__Gemmatimonadales;f__GWC2-71-9;g__;s__	GCA_003222205.1_ASM322220v1_genomic.gbff	2965843	69.642	2642	51.1911	10	95	96.55	1.02	100	3.04049e+06	GCA_003222205.1	ASM322220v1	QHVC00000000.1	Gemmatimonadetes bacterium (bacteria)	soil metagenome	meadow soil	soil	USA: Angelo Coast Range Reserve, CA	39.74 N 123.63 W	isolate AG13
GCA_002725435.1_ASM272543v1_genomic.gbff	d__Bacteria;p__Latescibacterota;c__UBA2968;o__UBA8231;f__;g__;s__	d__Bacteria;p__Latescibacterota;c__UBA2968;o__UBA8231;f__;g__;s__	GCA_002725435.1_ASM272543v1_genomic.gbff	1590352	53.613	1329	102.548	45	91	63.79	0.86	100	2.47166e+06	GCA_002725435.1	ASM272543v1	PBPG00000000.1	Gemmatimonadetes bacterium (bacteria)	marine metagenome	marine water sample	marine	Saudi Arabia: Red Sea		isolate RS369	5-1000m
GCA_003542315.1_ASM354231v1_genomic.gbff	d__Bacteria;p__Gemmatimonadota;c__Gemmatimonadetes;o__Gemmatimonadales;f__Gemmatimonadaceae;g__UBA4720;s__UBA4720 sp003131365	d__Bacteria;p__Gemmatimonadota;c__Gemmatimonadetes;o__Gemmatimonadales;f__Gemmatimonadaceae;g__UBA4720;s__	GCA_003542315.1_ASM354231v1_genomic.gbff	3037788	59.411	2867	115.602	52	89	73.56	0.86	100	4.09416e+06	GCA_003542315.1	ASM354231v1	DPKW00000000.1	Gemmatimonadetes bacterium (bacteria)	soil metagenome	soil	soil			isolate UBA10902
GCA_012963225.1_ASM1296322v1_genomic.gbff	d__Bacteria;p__Gemmatimonadota;c__Gemmatimonadetes;o__Longimicrobiales;f__UBA6960;g__UBA887;s__UBA887 sp002313925	d__Bacteria;p__Gemmatimonadota;c__Gemmatimonadetes;o__Longimicrobiales;f__UBA6960;g__UBA887;s__	GCA_012963225.1_ASM1296322v1_genomic.gbff	1887880	52.879	1434	68.3006	37	95	73.64	0.86	100	2.54161e+06	GCA_012963225.1	ASM1296322v1	DTWA00000000.1	Gemmatimonadetes bacterium (bacteria)	marine metagenome	Dilute Hydrothermal Plume	hydrothermal vent	Atlantic Ocean:Mid Cayman Rise	18.3763666666667 N 81.7980833333333 W	isolate UWMA-0150
GCA_903882685.1_freshwater_MAG_---_Kiruna_bin-12469_genomic.gbff	d__Bacteria;p__Gemmatimonadota;c__Gemmatimonadetes;o__Gemmatimonadales;f__Gemmatimonadaceae;g__Fen-1231;s__	d__Bacteria;p__Gemmatimonadota;c__Gemmatimonadetes;o__Gemmatimonadales;f__Gemmatimonadaceae;g__;s__	GCA_903882685.1_freshwater_MAG_---_Kiruna_bin-12469_genomic.gbff	3441176	68.483	2472	84.3341	32	94	77.9	0.86	0	4.37944e+06	GCA_903882685.1	freshwater MAG --- Kiruna_bin-12469	CAIRYA000000000.1	uncultured Gemmatimonadetes bacterium (bacteria)	freshwater metagenome	freshwater	freshwater	Sweden
GCA_003223425.1_ASM322342v1_genomic.gbff	d__Bacteria;p__Gemmatimonadota;c__Gemmatimonadetes;o__Gemmatimonadales;f__Gemmatimonadaceae;g__UBA4720;s__UBA4720 sp003223425	d__Bacteria;p__Gemmatimonadota;c__Gemmatimonadetes;o__Gemmatimonadales;f__Gemmatimonadaceae;g__UBA4720;s__	GCA_003223425.1_ASM322342v1_genomic.gbff	2522618	60.001	2290	69.2022	31	94	80.17	0.86	100	3.11953e+06	GCA_003223425.1	ASM322342v1	QHVA00000000.1	Gemmatimonadetes bacterium (bacteria)	soil metagenome	meadow soil	soil	USA: Angelo Coast Range Reserve, CA	39.74 N 123.63 W	isolate AG15
GCA_016180765.1_ASM1618076v1_genomic.gbff	d__Bacteria;p__Gemmatimonadota;c__Gemmatimonadetes;o__Gemmatimonadales;f__GWC2-71-9;g__;s__	d__Bacteria;p__Gemmatimonadota;c__Gemmatimonadetes;o__Gemmatimonadales;f__GWC2-71-9;g__;s__	GCA_016180765.1_ASM1618076v1_genomic.gbff	2854048	68.637	2571	85.3353	43	92	85.97	0.86	100	3.29127e+06	GCA_016180765.1	ASM1618076v1	JACPAP000000000.1	Gemmatimonadetes bacterium (bacteria)	groundwater metagenome	groundwater	groundwater	USA: California, Modesto	37.661915 N 121.114554 W	isolate NC_groundwater_234_Ag_S-0.2um_69_9	<100 m
GCA_012027055.1_ASM1202705v1_genomic.gbff	d__Bacteria;p__Gemmatimonadota;c__Gemmatimonadetes;o__Longimicrobiales;f__RSA9;g__;s__	d__Bacteria;p__Gemmatimonadota;c__Gemmatimonadetes;o__Longimicrobiales;f__RSA9;g__;s__	GCA_012027055.1_ASM1202705v1_genomic.gbff	3657766	70.384	2848	82.3985	38	94	86.41	0.86	0	4.19663e+06	GCA_012027055.1	ASM1202705v1	VEPF00000000.1	Gemmatimonadetes bacterium (bacteria)	bioreactor metagenome	AOM-Mn bioreactor day 314	other- bioreactor	Australia: Brisbane, QLD, University of Queensland	27.500186 S 153.013529 E	isolate MnB_13
GCA_003513645.1_ASM351364v1_genomic.gbff	d__Bacteria;p__Gemmatimonadota;c__Gemmatimonadetes;o__Longimicrobiales;f__UBA6960;g__UBA2589;s__UBA2589 sp002348265	d__Bacteria;p__Gemmatimonadota;c__Gemmatimonadetes;o__Longimicrobiales;f__UBA6960;g__UBA2589;s__	GCA_003513645.1_ASM351364v1_genomic.gbff	2073898	53.767	1722	86.971	41.5	93	87.3	0.86	0	2.35517e+06	GCA_003513645.1	ASM351364v1	DOOQ00000000.1	Gemmatimonadetes bacterium (bacteria)	marine metagenome	marine	marine			isolate UBA11659
GCA_003228455.1_ASM322845v1_genomic.gbff	d__Bacteria;p__Gemmatimonadota;c__Gemmatimonadetes;o__Longimicrobiales;f__UBA6960;g__;s__	d__Bacteria;p__Gemmatimonadota;c__Gemmatimonadetes;o__Longimicrobiales;f__UBA6960;g__;s__	GCA_003228455.1_ASM322845v1_genomic.gbff	2366687	63.995	1783	81.7543	30	94	87.77	0.86	100	2.67328e+06	GCA_003228455.1	ASM322845v1	QIDO00000000.1	Gemmatimonadetes bacterium (bacteria)	hydrothermal vent metagenome	marine hydrothermal sulfide sediment TVG13	hydrothermal vent	Atlantic Ocean: Mid-Atlantic Ridge, Guaymas Basin, Black smoker hydrothermal vent	15.16 S 13.35 W	isolate SZUA-225
GCA_003220885.1_ASM322088v1_genomic.gbff	d__Bacteria;p__Gemmatimonadota;c__Gemmatimonadetes;o__Gemmatimonadales;f__Gemmatimonadaceae;g__UBA4720;s__UBA4720 sp003221805	d__Bacteria;p__Gemmatimonadota;c__Gemmatimonadetes;o__Gemmatimonadales;f__Gemmatimonadaceae;g__UBA4720;s__	GCA_003220885.1_ASM322088v1_genomic.gbff	2908794	60.819	2591	66.4925	27	94	87.93	0.86	0	3.27963e+06	GCA_003220885.1	ASM322088v1	QHTQ00000000.1	Gemmatimonadetes bacterium (bacteria)	soil metagenome	meadow soil	soil	USA: Angelo Coast Range Reserve, CA	39.74 N 123.63 W	isolate AG48
RH-23may17-425.gbk	d__Bacteria;p__Gemmatimonadota;c__Gemmatimonadetes;o__Gemmatimonadales;f__Gemmatimonadaceae;g__Fen-1231;s__	d__Bacteria;p__Gemmatimonadota;c__Gemmatimonadetes;o__Gemmatimonadales;f__Gemmatimonadaceae;g__;s__	RH-23may17-425.gbk.fna-prod.gbk	2548941	64.192	2136	60.3081	20	95	88.79	0.86	100	2.84606e+06					freshwater metagenome	freshwater	freshwater	Czech Republic	48.50°N 14.29°E		30m
GCA_003220835.1_ASM322083v1_genomic.gbff	d__Bacteria;p__Gemmatimonadota;c__Gemmatimonadetes;o__Gemmatimonadales;f__Gemmatimonadaceae;g__UBA4720;s__UBA4720 sp003223425	d__Bacteria;p__Gemmatimonadota;c__Gemmatimonadetes;o__Gemmatimonadales;f__Gemmatimonadaceae;g__UBA4720;s__	GCA_003220835.1_ASM322083v1_genomic.gbff	3111271	59.957	2843	74.0109	34	93	92.32	0.86	100	3.34111e+06	GCA_003220835.1	ASM322083v1	QHTM00000000.1	Gemmatimonadetes bacterium (bacteria)	soil metagenome	meadow soil	soil	USA: Angelo Coast Range Reserve, CA	39.74 N 123.63 W	isolate AG6
GCA_009844855.1_ASM984485v1_genomic.gbff	d__Bacteria;p__Gemmatimonadota;c__Gemmatimonadetes;o__Longimicrobiales;f__UBA6960;g__Bin94;s__	d__Bacteria;p__Gemmatimonadota;c__Gemmatimonadetes;o__Longimicrobiales;f__UBA6960;g__;s__	GCA_009844855.1_ASM984485v1_genomic.gbff	3720031	67.818	2879	86.7273	39	93	93.1	0.86	100	3.96137e+06	GCA_009844855.1	ASM984485v1	VYAR00000000.1	Gemmatimonadetes bacterium (bacteria)	sponge metagenome	host Ircinia ramosa	host associated	Australia: Great Barrier Reef	18.49 S 147.38 E	isolate SB0672_bin_22
GCA_002433265.1_ASM243326v1_genomic.gbff	d__Bacteria;p__Gemmatimonadota;c__Gemmatimonadetes;o__Longimicrobiales;f__UBA6960;g__UBA2589;s__UBA2589 sp002500925	d__Bacteria;p__Gemmatimonadota;c__Gemmatimonadetes;o__Longimicrobiales;f__UBA6960;g__UBA2589;s__	GCA_002433265.1_ASM243326v1_genomic.gbff	2357585	54.374	1850	103.746	45	92	93.81	0.86	0	2.49154e+06	GCA_002433265.1	ASM243326v1	DJHU00000000.1	Gemmatimonadales bacterium UBA6612 (bacteria)	marine metagenome	saline water (ENVO:00002010), including plankton (ENVO:xxxxxxxx)	marine			isolate UBA6612
GCA_003141175.1_20120800_P2D_genomic.gbff	d__Bacteria;p__Gemmatimonadota;c__Gemmatimonadetes;o__Gemmatimonadales;f__Gemmatimonadaceae;g__Palsa-1248;s__Palsa-1248 sp003152485	d__Bacteria;p__Gemmatimonadota;c__Gemmatimonadetes;o__Gemmatimonadales;f__Gemmatimonadaceae;g__;s__	GCA_003141175.1_20120800_P2D_genomic.gbff	4294413	66.284	3747	123.377	67	89	96.24	0.86	0	4.42382e+06	GCA_003141175.1	20120800_P2D	PLKW00000000.1	Gemmatimonadetes bacterium (bacteria)	peat metagenome	permafrost active layer soil	permafrost	Sweden: Stordalen Mire	68.3535 N 19.0474 E	isolate palsa_1252	0.41-0.44
GCA_016794825.1_ASM1679482v1_genomic.gbff	d__Bacteria;p__Gemmatimonadota;c__Gemmatimonadetes;o__Gemmatimonadales;f__GWC2-71-9;g__;s__	d__Bacteria;p__Gemmatimonadota;c__Gemmatimonadetes;o__Gemmatimonadales;f__GWC2-71-9;g__;s__	GCA_016794825.1_ASM1679482v1_genomic.gbff	5449463	69.603	4400	68.4234	23	94	97.41	0.86	0	5.54625e+06	GCA_016794825.1	ASM1679482v1	JAEUJH000000000.1	Gemmatimonadetes bacterium (bacteria)	bioreactor metagenome	bioreactor sludge	wastewater	China: Nanjing		isolate new MAG-64
GCA_009836475.1_ASM983647v1_genomic.gbff	d__Bacteria;p__Latescibacterota;c__;o__;f__;g__;s__	d__Bacteria;p__Latescibacterota;c__;o__;f__;g__;s__	GCA_009836475.1_ASM983647v1_genomic.gbff	3494403	62.726	2885	79.5802	44	93	98.28	0.86	0	3.52498e+06	GCA_009836475.1	ASM983647v1	VXVJ00000000.1	Gemmatimonadetes bacterium (bacteria)	sponge metagenome	host Ircinia ramosa	host associated	Australia: Great Barrier Reef	18.49 S 147.38 E	isolate SB0667_bin_16
GCA_016194585.1_ASM1619458v1_genomic.gbff	d__Bacteria;p__Gemmatimonadota;c__Gemmatimonadetes;o__Gemmatimonadales;f__Gemmatimonadaceae;g__Fen-1231;s__	d__Bacteria;p__Gemmatimonadota;c__Gemmatimonadetes;o__Gemmatimonadales;f__Gemmatimonadaceae;g__;s__	GCA_016194585.1_ASM1619458v1_genomic.gbff	3336980	70.074	2925	79.9938	34	93	98.28	0.86	100	3.36618e+06	GCA_016194585.1	ASM1619458v1	JACQBG000000000.1	Gemmatimonadetes bacterium (bacteria)	groundwater metagenome	groundwater	groundwater	USA: California, Calistoga	38.66837 N 122.58818 W	isolate NC_groundwater_936_Pr1_S-0.2um_70_28	<100 m
GCA_003134685.1_20111000_P3M_genomic.gbff	d__Bacteria;p__Gemmatimonadota;c__Gemmatimonadetes;o__Gemmatimonadales;f__Gemmatimonadaceae;g__UBA4720;s__UBA4720 sp003134685	d__Bacteria;p__Gemmatimonadota;c__Gemmatimonadetes;o__Gemmatimonadales;f__Gemmatimonadaceae;g__UBA4720;s__	GCA_003134685.1_20111000_P3M_genomic.gbff	3634824	61.568	3330	96.1198	43	91	100	0.86	0	3.60356e+06	GCA_003134685.1	20111000_P3M	PLCA00000000.1	Gemmatimonadetes bacterium (bacteria)	peat metagenome	permafrost active layer soil	permafrost	Sweden: Stordalen Mire	68.3535 N 19.0471 E	isolate palsa_1239	0.26-0.29
GCA_003155795.1_20120700_E1X_genomic.gbff	d__Bacteria;p__Gemmatimonadota;c__Gemmatimonadetes;o__Gemmatimonadales;f__Gemmatimonadaceae;g__Fen-1247;s__Fen-1247 sp003155795	d__Bacteria;p__Gemmatimonadota;c__Gemmatimonadetes;o__Gemmatimonadales;f__Gemmatimonadaceae;g__Fen-1247;s__	GCA_003155795.1_20120700_E1X_genomic.gbff	3980309	59.131	3545	94.9763	41	92	100	0.86	0	3.94608e+06	GCA_003155795.1	20120700_E1X	PMEM00000000.1	Gemmatimonadetes bacterium (bacteria)	peat metagenome	permafrost active layer soil	permafrost	Sweden: Stordalen Mire	68.3532 N 19.0468 E	isolate fen_1247	0.47-0.5
GCA_009841825.1_ASM984182v1_genomic.gbff	d__Bacteria;p__Gemmatimonadota;c__Gemmatimonadetes;o__Longimicrobiales;f__UBA6960;g__Bin94;s__	d__Bacteria;p__Gemmatimonadota;c__Gemmatimonadetes;o__Longimicrobiales;f__UBA6960;g__;s__	GCA_009841825.1_ASM984182v1_genomic.gbff	4869227	66.884	3675	93.7429	33	93	100	0.86	0	4.82735e+06	GCA_009841825.1	ASM984182v1	VYGM00000000.1	Gemmatimonadetes bacterium (bacteria)	sponge metagenome	host Ircinia ramosa	host associated	Australia: Great Barrier Reef	18.49 S 147.38 E	isolate SB0678_bin_23
GCA_009844885.1_ASM984488v1_genomic.gbff	d__Bacteria;p__Gemmatimonadota;c__Gemmatimonadetes;o__Longimicrobiales;f__UBA6960;g__Bin94;s__	d__Bacteria;p__Gemmatimonadota;c__Gemmatimonadetes;o__Longimicrobiales;f__UBA6960;g__;s__	GCA_009844885.1_ASM984488v1_genomic.gbff	4895221	66.915	3736	95.4914	32.5	93	100	0.86	0	4.85312e+06	GCA_009844885.1	ASM984488v1	VYAQ00000000.1	Gemmatimonadetes bacterium (bacteria)	sponge metagenome	host Ircinia ramosa	host associated	Australia: Great Barrier Reef	18.49 S 147.38 E	isolate SB0672_bin_21
GCA_001919595.1_ASM191959v1_genomic.gbff	d__Bacteria;p__Gemmatimonadota;c__Gemmatimonadetes;o__Gemmatimonadales;f__GWC2-71-9;g__AG41;s__	d__Bacteria;p__Gemmatimonadota;c__Gemmatimonadetes;o__Gemmatimonadales;f__GWC2-71-9;g__AG41;s__	GCA_001919595.1_ASM191959v1_genomic.gbff	45876	66.307	28	46.6429	2	97	10.03	0.78	66.67	453820	GCA_001919595.1	ASM191959v1	MNID00000000.1	Gemmatimonadetes bacterium 13_1_20CM_66_74 (bacteria)	soil metagenome	soil	soil	USA: Angelo, CA	39.74 N 123.63 W		20cm
GCA_001914645.1_ASM191464v1_genomic.gbff	d__Bacteria;p__Gemmatimonadota;c__Gemmatimonadetes;o__Gemmatimonadales;f__GWC2-71-9;g__20CM-4-69-16;s__	d__Bacteria;p__Gemmatimonadota;c__Gemmatimonadetes;o__Gemmatimonadales;f__GWC2-71-9;g__;s__	GCA_001914645.1_ASM191464v1_genomic.gbff	349567	69.187	240	45.2583	9	97	10.5	0.78	66.67	3.30324e+06	GCA_001914645.1	ASM191464v1	MNCY00000000.1	Gemmatimonadetes bacterium 13_2_20CM_1_69_27 (bacteria)	soil metagenome	soil	soil	USA: Angelo, CA	39.74 N 123.63 W		20cm
GCA_903934235.1_freshwater_MAG_---_Loc090402-8m_bin-1738_genomic.gbff	d__Bacteria;p__Gemmatimonadota;c__Gemmatimonadetes;o__Gemmatimonadales;f__Gemmatimonadaceae;g__Gemmatimonas;s__	d__Bacteria;p__Gemmatimonadota;c__Gemmatimonadetes;o__Gemmatimonadales;f__Gemmatimonadaceae;g__Gemmatimonas;s__	GCA_903934235.1_freshwater_MAG_---_Loc090402-8m_bin-1738_genomic.gbff	2658680	67.892	1645	92.9921	35	94	53.47	0.78	0	4.9335e+06	GCA_903934235.1	freshwater MAG --- Loc090402-8m_bin-1738	CAIZNE000000000.1	uncultured Gemmatimonadetes bacterium (bacteria)	freshwater metagenome	freshwater	freshwater	Switzerland	6.996666666666667 DD 47.01861111111111 DD		8m
GCA_002311435.1_ASM231143v1_genomic.gbff	d__Bacteria;p__Gemmatimonadota;c__Gemmatimonadetes;o__Longimicrobiales;f__UBA6960;g__UBA1138;s__UBA1138 sp003447875	d__Bacteria;p__Gemmatimonadota;c__Gemmatimonadetes;o__Longimicrobiales;f__UBA6960;g__;s__	GCA_002311435.1_ASM231143v1_genomic.gbff	4287337	63.061	3851	148.201	51	87	95.69	0.78	0	4.4455e+06	GCA_002311435.1	ASM231143v1	DCAH00000000.1	Gemmatimonadales bacterium UBA1138 (bacteria)	hydrothermal vent metagenome	Beebe hydrothermal vent plume at at depth of 4900m	hydrothermal vent	Atlantic Ocean:Mid Cayman Rise		isolate UBA1138
GCA_003169955.1_20110800_P1D_genomic.gbff	d__Bacteria;p__Gemmatimonadota;c__Gemmatimonadetes;o__Gemmatimonadales;f__Gemmatimonadaceae;g__UBA4720;s__UBA4720 sp003134685	d__Bacteria;p__Gemmatimonadota;c__Gemmatimonadetes;o__Gemmatimonadales;f__Gemmatimonadaceae;g__UBA4720;s__	GCA_003169955.1_20110800_P1D_genomic.gbff	3619032	61.567	3308	92.3579	42	92	96.55	0.69	0	3.72249e+06	GCA_003169955.1	20110800_P1D	PNAC00000000.1	Gemmatimonadetes bacterium (bacteria)	peat metagenome	permafrost active layer soil	permafrost	Sweden: Stordalen Mire	68.3534 N 19.0472 E	isolate palsa_1232	0.33-0.36
GCA_013002875.1_ASM1300287v1_genomic.gbff	d__Bacteria;p__Gemmatimonadota;c__Gemmatimonadetes;o__Longimicrobiales;f__UBA6960;g__;s__	d__Bacteria;p__Gemmatimonadota;c__Gemmatimonadetes;o__Longimicrobiales;f__UBA6960;g__;s__	GCA_013002875.1_ASM1300287v1_genomic.gbff	4332367	66.23	3275	99.6956	63	92	63.79	0.66	100	6.74678e+06	GCA_013002875.1	ASM1300287v1	JABDLT000000000.1	Gemmatimonadetes bacterium (bacteria)	beach sand metagenome	beach sand	marine sediment	Australia: Middle Park Beach, Port Phillip Bay	37.85 S 144.95 E	isolate SS_bin_82	0 -17 cm
GCA_017889745.1_ASM1788974v1_genomic.gbff	d__Bacteria;p__Gemmatimonadota;c__Gemmatimonadetes;o__Gemmatimonadales;f__GWC2-71-9;g__;s__	d__Bacteria;p__Gemmatimonadota;c__Gemmatimonadetes;o__Gemmatimonadales;f__GWC2-71-9;g__;s__	GCA_017889745.1_ASM1788974v1_genomic.gbff	2793122	68.855	2548	61.5432	21	94	70.92	0.63	0	3.9136e+06	GCA_017889745.1	ASM1788974v1	JAGGAG000000000.1	Gemmatimonadetes bacterium (bacteria)	wetland metagenome	wetland soil	soil	USA: Ohio, Old Woman Creek delta	41.3777 N 82.5117 W	isolate CTSoil_084
GCA_001917655.1_ASM191765v1_genomic.gbff	d__Bacteria;p__Gemmatimonadota;c__Gemmatimonadetes;o__Gemmatimonadales;f__GWC2-71-9;g__13-1-40CM-70-15;s__	d__Bacteria;p__Gemmatimonadota;c__Gemmatimonadetes;o__Gemmatimonadales;f__GWC2-71-9;g__;s__	GCA_001917655.1_ASM191765v1_genomic.gbff	1533376	70.007	1363	73.0081	22	94	32.45	0.47	66.67	4.70314e+06	GCA_001917655.1	ASM191765v1	MNEK00000000.1	Gemmatimonadetes bacterium 13_1_40CM_70_11 (bacteria)	soil metagenome	soil	soil	USA: Angelo, CA	39.74 N 123.63 W		40cm
GCA_016872455.1_JGI_2017-08-21_genomic.gbff	d__Bacteria;p__Chloroflexota;c__Dehalococcoidia;o__UBA1151;f__;g__;s__	d__Bacteria;p__Chloroflexota;c__Dehalococcoidia;o__UBA1151;f__;g__;s__	GCA_016872455.1_JGI_2017-08-21_genomic.gbff	1561761	69.26	1110	110.193	68	92	52.04	0.47	0	2.98697e+06	GCA_016872455.1	JGI 2017-08-21	VGZS00000000.1	Gemmatimonadetes bacterium (bacteria)	freshwater metagenome	freshwater	freshwater	Tanzania: Lake Tanganyika, Mahale	6.2556 S 29.5108 E	isolate M_DeepCast_400m_m2_225	400
GCA_016880225.1_ASM1688022v1_genomic.gbff	d__Bacteria;p__Gemmatimonadota;c__Gemmatimonadetes;o__Gemmatimonadales;f__GWC2-71-9;g__AG41;s__	d__Bacteria;p__Gemmatimonadota;c__Gemmatimonadetes;o__Gemmatimonadales;f__GWC2-71-9;g__AG41;s__	GCA_016880225.1_ASM1688022v1_genomic.gbff	2174421	70.082	1885	46.0048	8	96	68.2	0.47	66.67	3.17332e+06	GCA_016880225.1	ASM1688022v1	JAEHDT000000000.1	Gemmatimonadetes bacterium (bacteria)	sediment metagenome	sediment from a natural stream that has been contaminated with Hg from upstream sources	sediments	USA: Oak Ridge National Lab East Fork Poplar Creek (EFPC) study site	35.97 N 84.36 W	isolate EFPC_76	0-12 cm
GCA_903953715.1_freshwater_MAG_---_Loc090519-4m_bin-702_genomic.gbff	d__Bacteria;p__Gemmatimonadota;c__Gemmatimonadetes;o__Gemmatimonadales;f__Gemmatimonadaceae;g__Gemmatimonas;s__	d__Bacteria;p__Gemmatimonadota;c__Gemmatimonadetes;o__Gemmatimonadales;f__Gemmatimonadaceae;g__Gemmatimonas;s__	GCA_903953715.1_freshwater_MAG_---_Loc090519-4m_bin-702_genomic.gbff	3472049	65.771	2432	92.1332	38	94	72.65	0.47	0	4.75668e+06	GCA_903953715.1	freshwater MAG --- Loc090519-4m_bin-702	CAJBKS000000000.1	uncultured Gemmatimonadetes bacterium (bacteria)	freshwater metagenome	freshwater	freshwater	Switzerland	6.996666666666667 DD 47.01861111111111 DD		4m
GCA_013003805.1_ASM1300380v1_genomic.gbff	d__Bacteria;p__Gemmatimonadota;c__Gemmatimonadetes;o__Gemmatimonadales;f__GWC2-71-9;g__;s__	d__Bacteria;p__Gemmatimonadota;c__Gemmatimonadetes;o__Gemmatimonadales;f__GWC2-71-9;g__;s__	GCA_013003805.1_ASM1300380v1_genomic.gbff	3026508	63.811	2571	74.6285	31	94	83.28	0.47	100	3.61706e+06	GCA_013003805.1	ASM1300380v1	JABDII000000000.1	Gemmatimonadales bacterium (bacteria)	beach sand metagenome	beach sand	marine sediment	Australia: Middle Park Beach, Port Phillip Bay	37.85 S 144.95 E	isolate DS_bin_5	27-30 cm
GCA_016207445.1_ASM1620744v1_genomic.gbff	d__Bacteria;p__Gemmatimonadota;c__Gemmatimonadetes;o__Longimicrobiales;f__RSA9;g__;s__	d__Bacteria;p__Gemmatimonadota;c__Gemmatimonadetes;o__Longimicrobiales;f__RSA9;g__;s__	GCA_016207445.1_ASM1620744v1_genomic.gbff	2828932	70.135	2446	81.7535	42	93	88.56	0.47	33.33	3.17935e+06	GCA_016207445.1	ASM1620744v1	JACQPS000000000.1	Gemmatimonadetes bacterium (bacteria)	groundwater metagenome	groundwater	groundwater	USA: California, Modesto	37.661915 N 121.114554 W	isolate NC_groundwater_1313_Ag_S-0.2um_70_78	<100 m
GCA_903900795.1_freshwater_MAG_---_Loclat_bin-08888_genomic.gbff	d__Bacteria;p__Gemmatimonadota;c__Gemmatimonadetes;o__Gemmatimonadales;f__Gemmatimonadaceae;g__Gemmatimonas;s__	d__Bacteria;p__Gemmatimonadota;c__Gemmatimonadetes;o__Gemmatimonadales;f__Gemmatimonadaceae;g__Gemmatimonas;s__	GCA_903900795.1_freshwater_MAG_---_Loclat_bin-08888_genomic.gbff	3969937	65.678	3086	88.8707	36	93	90.89	0.47	33.33	4.34732e+06	GCA_903900795.1	freshwater MAG --- Loclat_bin-08888	CAIUOO000000000.1	uncultured Gemmatimonadetes bacterium (bacteria)	freshwater metagenome	freshwater	freshwater	Switzerland	6.996666666666667 DD 47.01861111111111 DD
GCA_009837865.1_ASM983786v1_genomic.gbff	d__Bacteria;p__Latescibacterota;c__UBA2968;o__UBA2968;f__;g__;s__	d__Bacteria;p__Latescibacterota;c__UBA2968;o__UBA2968;f__;g__;s__	GCA_009837865.1_ASM983786v1_genomic.gbff	5448157	51.489	4510	73.2106	29	94	96.55	0.47	0	5.61631e+06	GCA_009837865.1	ASM983786v1	VXSR00000000.1	Gemmatimonadetes bacterium (bacteria)	sponge metagenome	host Ircinia ramosa	host associated	Australia: Great Barrier Reef	18.49 S 147.38 E	isolate SB0665_bin_20
GCA_009838845.1_ASM983884v1_genomic.gbff	d__Bacteria;p__Latescibacterota;c__UBA2968;o__UBA2968;f__;g__;s__	d__Bacteria;p__Latescibacterota;c__UBA2968;o__UBA2968;f__;g__;s__	GCA_009838845.1_ASM983884v1_genomic.gbff	5750891	51.379	4819	74.277	31	94	96.55	0.47	0	5.92839e+06	GCA_009838845.1	ASM983884v1	VXRD00000000.1	Gemmatimonadetes bacterium (bacteria)	sponge metagenome	host Ircinia ramosa	host associated	Australia: Great Barrier Reef	18.49 S 147.38 E	isolate SB0664_bin_24
GCA_009841665.1_ASM984166v1_genomic.gbff	d__Bacteria;p__Latescibacterota;c__UBA2968;o__UBA2968;f__;g__;s__	d__Bacteria;p__Latescibacterota;c__UBA2968;o__UBA2968;f__;g__;s__	GCA_009841665.1_ASM984166v1_genomic.gbff	5748128	51.002	4870	76.7101	30	94	96.55	0.47	0	5.92554e+06	GCA_009841665.1	ASM984166v1	VXLK00000000.1	Gemmatimonadetes bacterium (bacteria)	sponge metagenome	host Ircinia ramosa	host associated	Australia: Great Barrier Reef	18.49 S 147.38 E	isolate SB0661_bin_11
GCA_009846045.1_ASM984604v1_genomic.gbff	d__Bacteria;p__Latescibacterota;c__UBA2968;o__UBA2968;f__;g__;s__	d__Bacteria;p__Latescibacterota;c__UBA2968;o__UBA2968;f__;g__;s__	GCA_009846045.1_ASM984604v1_genomic.gbff	5508853	51.507	4531	72.0181	30	94	96.55	0.47	0	5.67888e+06	GCA_009846045.1	ASM984604v1	VXYO00000000.1	Gemmatimonadetes bacterium (bacteria)	sponge metagenome	host Ircinia ramosa	host associated	Australia: Great Barrier Reef	18.49 S 147.38 E	isolate SB0670_bin_13
ZH-Jul18-bin180.gbk	d__Bacteria;p__Gemmatimonadota;c__Gemmatimonadetes;o__Gemmatimonadales;f__Gemmatimonadaceae;g__Fen-1231;s__	d__Bacteria;p__Gemmatimonadota;c__Gemmatimonadetes;o__Gemmatimonadales;f__Gemmatimonadaceae;g__;s__	ZH-Jul18-bin180.gbk.fna-prod.gbk	2129115	64.794	1712	70.8213	33	94	81.9	0.34	100	2.59081e+06					freshwater metagenome	freshwater	freshwater	Switzerland	47°18'N 8°34’E		80/120m
GCA_903945245.1_freshwater_MAG_---_Loc090116-7m_bin-0313_genomic.gbff	d__Bacteria;p__Gemmatimonadota;c__Gemmatimonadetes;o__Gemmatimonadales;f__Gemmatimonadaceae;g__Gemmatimonas;s__	d__Bacteria;p__Gemmatimonadota;c__Gemmatimonadetes;o__Gemmatimonadales;f__Gemmatimonadaceae;g__Gemmatimonas;s__	GCA_903945245.1_freshwater_MAG_---_Loc090116-7m_bin-0313_genomic.gbff	2813709	67.848	1715	92.4665	33	94	41.6	0.31	0	6.74276e+06	GCA_903945245.1	freshwater MAG --- Loc090116-7m_bin-0313	CAJAUX000000000.1	uncultured Gemmatimonadetes bacterium (bacteria)	freshwater metagenome	freshwater	freshwater	Switzerland	6.996666666666667 DD 47.01861111111111 DD		7m
GCA_903891465.1_freshwater_MAG_---_Ki2-D4_bin-1006_genomic.gbff	d__Bacteria;p__Gemmatimonadota;c__Gemmatimonadetes;o__Gemmatimonadales;f__Gemmatimonadaceae;g__Fen-1231;s__	d__Bacteria;p__Gemmatimonadota;c__Gemmatimonadetes;o__Gemmatimonadales;f__Gemmatimonadaceae;g__;s__	GCA_903891465.1_freshwater_MAG_---_Ki2-D4_bin-1006_genomic.gbff	2275213	68.415	1452	94.6908	35	94	50.02	0.31	50	4.53451e+06	GCA_903891465.1	freshwater MAG --- Ki2-D4_bin-1006	CAITEW000000000.1	uncultured Gemmatimonadetes bacterium (bacteria)	freshwater metagenome	freshwater	freshwater	Sweden	20.36911111111111 DD 67.92330555555556 DD		5.5 m
GCA_004525115.1_ASM452511v1_genomic.gbff	d__Bacteria;p__Gemmatimonadota;c__Gemmatimonadetes;o__Gemmatimonadales;f__GWC2-71-9;g__;s__	d__Bacteria;p__Gemmatimonadota;c__Gemmatimonadetes;o__Gemmatimonadales;f__GWC2-71-9;g__;s__	GCA_004525115.1_ASM452511v1_genomic.gbff	1804020	64.882	1500	72.8207	28	94	51.33	0.31	100	3.50366e+06	GCA_004525115.1	ASM452511v1	SPDB00000000.1	Gemmatimonadales bacterium (bacteria)	marine sediment metagenome	Bothnian Sea sediment, site NB8	marine sediment	Sweden: Bothnian Sea	63.29 N 19.49 E		33.2
GCA_001802045.1_ASM180204v1_genomic.gbff	d__Bacteria;p__Gemmatimonadota;c__Gemmatimonadetes;o__Gemmatimonadales;f__GWC2-71-9;g__;s__	d__Bacteria;p__Gemmatimonadota;c__Gemmatimonadetes;o__Gemmatimonadales;f__GWC2-71-9;g__;s__	GCA_001802045.1_ASM180204v1_genomic.gbff	2645735	65	2547	119.409	68	89	64.28	0.31	100	4.10319e+06	GCA_001802045.1	ASM180204v1	MGZE00000000.1	Gemmatimonadetes bacterium RBG_16_66_8 (bacteria)	subsurface metagenome	Rifle background sediment; well D04 at 16ft depth	groundwater	USA: Rifle, CO	39.5369 N 107.7828 W
GCA_903871085.1_freshwater_MAG_---_LaPlata-1m-a_bin-222_genomic.gbff	d__Bacteria;p__Gemmatimonadota;c__Gemmatimonadetes;o__Gemmatimonadales;f__Gemmatimonadaceae;g__Fen-1231;s__	d__Bacteria;p__Gemmatimonadota;c__Gemmatimonadetes;o__Gemmatimonadales;f__Gemmatimonadaceae;g__;s__	GCA_903871085.1_freshwater_MAG_---_LaPlata-1m-a_bin-222_genomic.gbff	1419772	69.819	977	50.8168	9	97	65.6	0.31	100	2.15758e+06	GCA_903871085.1	freshwater MAG --- LaPlata-1m-a_bin-222	CAIQFN000000000.1	uncultured Gemmatimonadetes bacterium (bacteria)	freshwater metagenome	freshwater	freshwater	Puerto Rico	-66.23666666666666 DD 18.333333333333332 DD		1 m
GCA_009842305.1_ASM984230v1_genomic.gbff	d__Bacteria;p__Latescibacterota;c__UBA2968;o__UBA2968;f__;g__;s__	d__Bacteria;p__Latescibacterota;c__UBA2968;o__;f__;g__;s__	GCA_009842305.1_ASM984230v1_genomic.gbff	3587019	51.916	2795	56.5417	23	96	68.48	0.31	0	5.22182e+06	GCA_009842305.1	ASM984230v1	VYFP00000000.1	Gemmatimonadetes bacterium (bacteria)	sponge metagenome	host Ircinia ramosa	host associated	Australia: Great Barrier Reef	18.49 S 147.38 E	isolate SB0677_bin_28
GCA_013813605.1_ASM1381360v1_genomic.gbff	d__Bacteria;p__Gemmatimonadota;c__Gemmatimonadetes;o__Gemmatimonadales;f__Gemmatimonadaceae;g__;s__	d__Bacteria;p__Gemmatimonadota;c__Gemmatimonadetes;o__Gemmatimonadales;f__Gemmatimonadaceae;g__;s__	GCA_013813605.1_ASM1381360v1_genomic.gbff	2129280	63.659	1821	54.5975	17	95	76.25	0.31	100	2.78384e+06	GCA_013813605.1	ASM1381360v1	JACCRL000000000.1	Gemmatimonadaceae bacterium (bacteria)	soil metagenome	mineral soil	soil	Antarctica: Mackay Glacier regions		isolate MGR_bin21	0 - 5 cm
GCA_003220935.1_ASM322093v1_genomic.gbff	d__Bacteria;p__Gemmatimonadota;c__Gemmatimonadetes;o__Gemmatimonadales;f__GWC2-71-9;g__20CM-4-69-16;s__20CM-4-69-16 sp003220935	d__Bacteria;p__Gemmatimonadota;c__Gemmatimonadetes;o__Gemmatimonadales;f__GWC2-71-9;g__20CM-4-69-16;s__	GCA_003220935.1_ASM322093v1_genomic.gbff	4036211	68.701	3582	72.2044	19.5	94	82.76	0.31	100	4.86189e+06	GCA_003220935.1	ASM322093v1	QHTT00000000.1	Gemmatimonadetes bacterium (bacteria)	soil metagenome	meadow soil	soil	USA: Angelo Coast Range Reserve, CA	39.74 N 123.63 W	isolate AG45
GCA_003222065.1_ASM322206v1_genomic.gbff	d__Bacteria;p__Gemmatimonadota;c__Gemmatimonadetes;o__Gemmatimonadales;f__Gemmatimonadaceae;g__AG2;s__AG2 sp003222065	d__Bacteria;p__Gemmatimonadota;c__Gemmatimonadetes;o__Gemmatimonadales;f__Gemmatimonadaceae;g__;s__	GCA_003222065.1_ASM322206v1_genomic.gbff	3732969	64.235	3070	69.6075	34	94	91.38	0.31	0	4.07244e+06	GCA_003222065.1	ASM322206v1	QHUV00000000.1	Gemmatimonadetes bacterium (bacteria)	soil metagenome	meadow soil	soil	USA: Angelo Coast Range Reserve, CA	39.74 N 123.63 W	isolate AG2
165cm-412.gbk	d__Bacteria;p__Gemmatimonadota;c__Gemmatimonadetes;o__Longimicrobiales;f__UBA6960;g__PWLA01;s__PWLA01 sp007132965	d__Bacteria;p__Gemmatimonadota;c__Gemmatimonadetes;o__Longimicrobiales;f__UBA6960;g__PWLA01;s__	165cm-412.gbk.fna-prod.gbk (GCA_007132965.1_ASM713296v1_genomic.gbff)	3512250	67.932	2858	92.7393	43	92	94.83	0.31	100	3.69225e+06	GCA_007132965.1	ASM713296v1	SLNQ00000000.1	Gemmatimonadetes bacterium (bacteria)	soda lake metagenome	hypersaline soda lake sediment	soda lake sediments	Russia: Kulunda Steppe	52.11 N 79.17 E	isolate CSSed165cm_412
GCA_002686955.1_ASM268695v1_genomic.gbff	d__Bacteria;p__Gemmatimonadota_A;c__GCA-2686955;o__GCA-2686955;f__GCA-2686955;g__GCA-2686955;s__GCA-2686955 sp002686955	d__Bacteria;p__;c__;o__;f__;g__;s__	GCA_002686955.1_ASM268695v1_genomic.gbff	4278577	63.44	3424	85.3475	24	93	94.83	0.31	0	4.49785e+06	GCA_002686955.1	ASM268695v1	NYZA00000000.1	Gemmatimonadetes bacterium (bacteria)	marine metagenome	Northwest Arabian Sea Upwelling Province	marine	Indian Ocean		isolate ARS67	5-1000m
GCA_003246755.1_ASM324675v1_genomic.gbff	d__Bacteria;p__Gemmatimonadota;c__Gemmatimonadetes;o__Gemmatimonadales;f__GWC2-71-9;g__SZUA-320;s__SZUA-320 sp003246755	d__Bacteria;p__Gemmatimonadota;c__Gemmatimonadetes;o__Gemmatimonadales;f__GWC2-71-9;g__;s__	GCA_003246755.1_ASM324675v1_genomic.gbff	3154655	63.043	2731	57.9744	17	95	94.83	0.31	0	3.31633e+06	GCA_003246755.1	ASM324675v1	QKDC00000000.1	Gemmatimonadetes bacterium (bacteria)	hydrotermal vent metagenome	marine hydrothermal sulfide sediment TVG12	hydrothermal vent	Atlantic Ocean: Mid-Atlantic Ridge, South	15.16 S 13.35 W	isolate SZUA-440
GCA_003131825.1_20120500_P35_genomic.gbff	d__Bacteria;p__Gemmatimonadota;c__Gemmatimonadetes;o__Gemmatimonadales;f__GWC2-71-9;g__Palsa-1233;s__Palsa-1233 sp003169895	d__Bacteria;p__Gemmatimonadota;c__Gemmatimonadetes;o__Gemmatimonadales;f__GWC2-71-9;g__;s__	GCA_003131825.1_20120500_P35_genomic.gbff	3342596	65.815	2997	90.4668	31	92	95.64	0.31	0	3.48414e+06	GCA_003131825.1	20120500_P35	PKVL00000000.1	Gemmatimonadetes bacterium (bacteria)	peat metagenome	permafrost active layer soil	permafrost	Sweden: Stordalen Mire	68.3535 N 19.0472 E	isolate palsa_1242	0.4-0.45
162A-106.gbk	d__Bacteria;p__Gemmatimonadota;c__Gemmatimonadetes;o__Longimicrobiales;f__UBA6960;g__SLBA01;s__SLBA01 sp007126575	d__Bacteria;p__Gemmatimonadota;c__Gemmatimonadetes;o__Longimicrobiales;f__UBA6960;g__SLBA01;s__	162A-106.gbk.fna-prod.gbk (GCA_007121925.1_ASM712192v1_genomic.gbff)	3388419	68.268	2752	83.8129	38	93	97.18	0.31	0	3.47594e+06	GCA_007121925.0	ASM712192v0	SKJP00000000.0	Gemmatimonadetes bacterium (bacteria)	soda lake metagenome	hypersaline soda lake sediment	soda lake sediments	Russia: Kulunda Steppe	52.11 N 79.17 E	isolate CSSed162cmA_105
GCA_003248225.1_ASM324822v1_genomic.gbff	d__Bacteria;p__Gemmatimonadota;c__Gemmatimonadetes;o__Gemmatimonadales;f__GWC2-71-9;g__;s__	d__Bacteria;p__Gemmatimonadota;c__Gemmatimonadetes;o__Gemmatimonadales;f__GWC2-71-9;g__;s__	GCA_003248225.1_ASM324822v1_genomic.gbff	1781449	64.679	1102	89.8666	35	94	37.19	0.16	0	4.78246e+06	GCA_003248225.1	ASM324822v1	QJXU00000000.1	Gemmatimonadetes bacterium (bacteria)	hydrothermal vent metagenome	marine hydrothermal sulfide sediment TVG11	hydrothermal vent	Atlantic Ocean: Mid-Atlantic Ridge, South	15.16 S 13.35 W	isolate SZUA-302
GCA_903820005.1_freshwater_MAG_---_UppL3_bin-197_genomic.gbff	d__Bacteria;p__Gemmatimonadota;c__Gemmatimonadetes;o__Gemmatimonadales;f__Gemmatimonadaceae;g__Gemmatimonas;s__Gemmatimonas sp002737115	d__Bacteria;p__Gemmatimonadota;c__Gemmatimonadetes;o__Gemmatimonadales;f__Gemmatimonadaceae;g__Gemmatimonas;s__	GCA_903820005.1_freshwater_MAG_---_UppL3_bin-197_genomic.gbff	2459017	65.618	1652	87.5436	37	94	48.28	0.16	0	5.08509e+06	GCA_903820005.1	freshwater MAG --- UppL3_bin-197	CAIJFU000000000.1	uncultured Gemmatimonadetes bacterium (bacteria)	freshwater metagenome	freshwater	freshwater	Sweden	18.641944444444444 DD 59.83638888888889 DD		0.3 m
165cm-177.gbk	d__Bacteria;p__Gemmatimonadota;c__Gemmatimonadetes;o__Longimicrobiales;f__UBA6960;g__SLCK01;s__SLCK01 sp007124095	d__Bacteria;p__Gemmatimonadota;c__Gemmatimonadetes;o__Longimicrobiales;f__UBA6960;g__SLCK01;s__	165cm-177.gbk.fna-prod.gbk (GCA_007135945.1_ASM713594v1_genomic.gbff)	1554399	65.61	1299	78.4742	38	93	56.43	0.16	100	2.75015e+06	GCA_007135945.1	ASM713594v1	SLHX00000000.1	Gemmatimonadetes bacterium (bacteria)	soda lake metagenome	hypersaline soda lake sediment	soda lake sediments	Russia: Kulunda Steppe	52.11 N 79.17 E	isolate CSSed165cm_177
GCA_009836855.1_ASM983685v1_genomic.gbff	d__Bacteria;p__Latescibacterota;c__UBA2968;o__UBA8231;f__GCA-002724215;g__GCA-2724215;s__	d__Bacteria;p__Latescibacterota;c__UBA2968;o__UBA8231;f__GCA-002724215;g__;s__	GCA_009836855.1_ASM983685v1_genomic.gbff	3922185	59.282	2961	68.1895	30	95	56.82	0.16	0	6.89178e+06	GCA_009836855.1	ASM983685v1	VXUQ00000000.1	Gemmatimonadetes bacterium (bacteria)	sponge metagenome	host Ircinia ramosa	host associated	Australia: Great Barrier Reef	18.49 S 147.38 E	isolate SB0666_bin_32
GCA_002291775.1_ASM229177v1_genomic.gbff	d__Bacteria;p__Gemmatimonadota;c__Gemmatimonadetes;o__Longimicrobiales;f__UBA6960;g__UBA822;s__	d__Bacteria;p__Gemmatimonadota;c__Gemmatimonadetes;o__Longimicrobiales;f__UBA6960;g__;s__	GCA_002291775.1_ASM229177v1_genomic.gbff	1623293	60.119	1349	127.052	45	89	60.99	0.16	100	2.65731e+06	GCA_002291775.1	ASM229177v1	DBAP00000000.1	Gemmatimonadales bacterium UBA1007 (bacteria)	marine metagenome	saline water (ENVO:00002010), including plankton (ENVO:xxxxxxxx)	marine			isolate UBA1007
GCA_009837645.1_ASM983764v1_genomic.gbff	d__Bacteria;p__Latescibacterota;c__UBA2968;o__UBA8231;f__GCA-002724215;g__GCA-2724215;s__	d__Bacteria;p__Latescibacterota;c__UBA2968;o__UBA8231;f__GCA-002724215;g__;s__	GCA_009837645.1_ASM983764v1_genomic.gbff	5020843	58.99	3793	68.2568	30	95	67.63	0.16	0	7.41211e+06	GCA_009837645.1	ASM983764v1	VXTD00000000.1	Gemmatimonadetes bacterium (bacteria)	sponge metagenome	host Ircinia ramosa	host associated	Australia: Great Barrier Reef	18.49 S 147.38 E	isolate SB0665_bin_31
GCA_903891885.1_freshwater_MAG_---_KR2_bin-0996_genomic.gbff	d__Bacteria;p__Gemmatimonadota;c__Gemmatimonadetes;o__Gemmatimonadales;f__Gemmatimonadaceae;g__Fen-1231;s__	d__Bacteria;p__Gemmatimonadota;c__Gemmatimonadetes;o__Gemmatimonadales;f__Gemmatimonadaceae;g__;s__	GCA_903891885.1_freshwater_MAG_---_KR2_bin-0996_genomic.gbff	2237027	64.101	1526	75.4712	27.5	95	68.99	0.16	0	3.23735e+06	GCA_903891885.1	freshwater MAG --- KR2_bin-0996	CAITGH000000000.1	uncultured Gemmatimonadetes bacterium (bacteria)	freshwater metagenome	freshwater	freshwater	Finland	25.215555555555554 DD 61.21611111111111 DD		2 m
GCA_002427925.1_ASM242792v1_genomic.gbff	d__Bacteria;p__Gemmatimonadota;c__Gemmatimonadetes;o__Gemmatimonadales;f__Gemmatimonadaceae;g__UBA4720;s__UBA4720 sp003131365	d__Bacteria;p__Gemmatimonadota;c__Gemmatimonadetes;o__Gemmatimonadales;f__Gemmatimonadaceae;g__UBA4720;s__	GCA_002427925.1_ASM242792v1_genomic.gbff	2786238	59.853	2354	159.384	53	87	76.24	0.16	100	3.64871e+06	GCA_002427925.1	ASM242792v1	DIZN00000000.1	Gemmatimonadales bacterium UBA6027 (bacteria)	soil metagenome	soil	soil	Canada: Axel Heiberg Island,Nunavut		isolate UBA6027
ZH-13may13-120.gbk	d__Bacteria;p__Gemmatimonadota;c__Gemmatimonadetes;o__Gemmatimonadales;f__Gemmatimonadaceae;g__Fen-1231;s__	d__Bacteria;p__Gemmatimonadota;c__Gemmatimonadetes;o__Gemmatimonadales;f__Gemmatimonadaceae;g__;s__	ZH-13may13-120.gbk.fna-prod.gbk	2136835	64.752	1740	74.9006	36	94	81.03	0.16	0	2.63287e+06					freshwater metagenome	freshwater	freshwater	Switzerland	47°18'N 8°34’E		80/120m
GCA_002724575.1_ASM272457v1_genomic.gbff	d__Bacteria;p__Gemmatimonadota;c__Gemmatimonadetes;o__Longimicrobiales;f__UBA6960;g__UBA887;s__UBA887 sp002724575	d__Bacteria;p__Gemmatimonadota;c__Gemmatimonadetes;o__Longimicrobiales;f__UBA6960;g__UBA887;s__	GCA_002724575.1_ASM272457v1_genomic.gbff	2398146	51.677	2085	77.8259	40	93	82.6	0.16	0	2.89868e+06	GCA_002724575.1	ASM272457v1	PBPC00000000.1	Gemmatimonadetes bacterium (bacteria)	marine metagenome	Red Sea	marine	Saudi Arabia: Red Sea		isolate RS373	5-1000m
GCA_016209945.1_ASM1620994v1_genomic.gbff	d__Bacteria;p__Gemmatimonadota;c__Gemmatimonadetes;o__;f__;g__;s__	d__Bacteria;p__Gemmatimonadota;c__Gemmatimonadetes;o__;f__;g__;s__	GCA_016209945.1_ASM1620994v1_genomic.gbff	1732972	69.304	1587	61.2401	20	94	82.76	0.16	0	2.09062e+06	GCA_016209945.1	ASM1620994v1	JACQVD000000000.1	Gemmatimonadetes bacterium (bacteria)	groundwater metagenome	groundwater	groundwater	USA: California, Modesto	37.661915 N 121.114554 W	isolate NC_groundwater_1454_Ag_S-0.65um_69_40	<100 m
ZH-3nov15-40.gbk	d__Bacteria;p__Gemmatimonadota;c__Gemmatimonadetes;o__Gemmatimonadales;f__Gemmatimonadaceae;g__Fen-1231;s__	d__Bacteria;p__Gemmatimonadota;c__Gemmatimonadetes;o__Gemmatimonadales;f__Gemmatimonadaceae;g__;s__	ZH-3nov15-40.gbk.fna-prod.gbk	2043817	64.903	1643	75.2812	35	94	83.07	0.16	0	2.45642e+06					freshwater metagenome	freshwater	freshwater	Switzerland	47°18'N 8°34’E		80/120m
GCA_903894655.1_freshwater_MAG_---_UppL5_bin-2002_genomic.gbff	d__Bacteria;p__Gemmatimonadota;c__Gemmatimonadetes;o__Gemmatimonadales;f__Gemmatimonadaceae;g__Gemmatimonas;s__	d__Bacteria;p__Gemmatimonadota;c__Gemmatimonadetes;o__Gemmatimonadales;f__Gemmatimonadaceae;g__Gemmatimonas;s__	GCA_903894655.1_freshwater_MAG_---_UppL5_bin-2002_genomic.gbff	3915639	65.629	2925	86.9306	33	94	85.34	0.16	0	4.58094e+06	GCA_903894655.1	freshwater MAG --- UppL5_bin-2002	CAITQY000000000.1	uncultured Gemmatimonadetes bacterium (bacteria)	freshwater metagenome	freshwater	freshwater	Sweden	18.50611111111111 DD 59.7975 DD		0.1 m
GCA_003557525.1_ASM355752v1_genomic.gbff	d__Bacteria;p__Gemmatimonadota;c__Gemmatimonadetes;o__Longimicrobiales;f__UBA6960;g__CSSed11-55;s__CSSed11-55 sp007121775	d__Bacteria;p__Gemmatimonadota;c__Gemmatimonadetes;o__Longimicrobiales;f__UBA6960;g__CSSed11-55;s__	GCA_003557525.1_ASM355752v1_genomic.gbff	2929009	67.065	2238	93.3807	44	93	85.58	0.16	100	3.41706e+06	GCA_003557525.1	ASM355752v1	PWOF00000000.1	Gemmatimonadetes bacterium (bacteria)	soda lake metagenome	hypersaline soda lake sediment	soda lake sediments	Russia: Kulunda Steppe	52.11 N 79.17 E	isolate CSSed10_36	top layer
GCA_903915845.1_freshwater_MAG_---_Umea1p1_bin-710_genomic.gbff	d__Bacteria;p__Gemmatimonadota;c__Gemmatimonadetes;o__Gemmatimonadales;f__Gemmatimonadaceae;g__Fen-1231;s__	d__Bacteria;p__Gemmatimonadota;c__Gemmatimonadetes;o__Gemmatimonadales;f__Gemmatimonadaceae;g__;s__	GCA_903915845.1_freshwater_MAG_---_Umea1p1_bin-710_genomic.gbff	2733285	64.18	2071	65.3568	23	95	85.66	0.16	0	3.18575e+06	GCA_903915845.1	freshwater MAG --- Umea1p1_bin-710	CAIWUM000000000.1	uncultured Gemmatimonadetes bacterium (bacteria)	freshwater metagenome	freshwater	freshwater	Sweden	18.799750000000003 DD 64.1503888888889 DD		1.3 m
GCA_016649455.1_ASM1664945v1_genomic.gbff	d__Bacteria;p__Gemmatimonadota;c__Gemmatimonadetes;o__;f__;g__;s__	d__Bacteria;p__Gemmatimonadota;c__Gemmatimonadetes;o__;f__;g__;s__	GCA_016649455.1_ASM1664945v1_genomic.gbff	3247487	64.91	2637	78.7179	35	94	90.36	0.16	100	3.58819e+06	GCA_016649455.1	ASM1664945v1	JAENXO000000000.1	Gemmatimonadetes bacterium (bacteria)	permafrost metagenome	permafrost sediment	permafrost	Russia:Cape Chukochii, East Siberian Sea	70.05 N 159.55 E	isolate 14_8_m_bin36	14.8m
GCA_013817545.1_ASM1381754v1_genomic.gbff	d__Bacteria;p__Gemmatimonadota;c__Gemmatimonadetes;o__Gemmatimonadales;f__Gemmatimonadaceae;g__;s__	d__Bacteria;p__Gemmatimonadota;c__Gemmatimonadetes;o__Gemmatimonadales;f__Gemmatimonadaceae;g__;s__	GCA_013817545.1_ASM1381754v1_genomic.gbff	4419128	60.774	3636	111.241	63	91	90.91	0.16	100	4.85321e+06	GCA_013817545.1	ASM1381754v1	JACDCM000000000.1	Gemmatimonadaceae bacterium (bacteria)	soil metagenome	mineral soil	soil	Antarctica: Mackay Glacier regions, Mount Seuss	77.0138 S 161.428 E		0 - 5 cm
RE-26jul17-69.gbk	d__Bacteria;p__Gemmatimonadota;c__Gemmatimonadetes;o__Gemmatimonadales;f__Gemmatimonadaceae;g__Gemmatimonas;s__	d__Bacteria;p__Gemmatimonadota;c__Gemmatimonadetes;o__Gemmatimonadales;f__Gemmatimonadaceae;g__Gemmatimonas;s__	RE-26jul17-69.gbk.fna-prod.gbk	3551166	64.697	2967	73.0849	31	94	91.22	0.16	0	3.88674e+06					freshwater metagenome	freshwater	freshwater	Czech Republic	48.50°N 14.29°E		0.5m
GCA_015659365.1_ASM1565936v1_genomic.gbff	d__Bacteria;p__Gemmatimonadota;c__Gemmatimonadetes;o__Longimicrobiales;f__UBA6960;g__UBA887;s__	d__Bacteria;p__Gemmatimonadota;c__Gemmatimonadetes;o__Longimicrobiales;f__UBA6960;g__UBA887;s__	GCA_015659365.1_ASM1565936v1_genomic.gbff	2518767	52.811	2090	80.1029	45	93	91.38	0.16	0	2.75196e+06	GCA_015659365.1	ASM1565936v1	DQMY00000000.1	Gemmatimonadetes bacterium (bacteria)	hydrothermal vent metagenome	Guaymas Basin Hydrothermal plume metagenome	hydrothermal vent	USA:Guaymas Basin	27.5158333333333 N 111.425 W	isolate SZUA-1081
GCA_004525055.1_ASM452505v1_genomic.gbff	d__Bacteria;p__Gemmatimonadota;c__Gemmatimonadetes;o__Gemmatimonadales;f__GWC2-71-9;g__SPDF01;s__SPDF01 sp004525055	d__Bacteria;p__Gemmatimonadota;c__Gemmatimonadetes;o__Gemmatimonadales;f__GWC2-71-9;g__;s__	GCA_004525055.1_ASM452505v1_genomic.gbff	2212818	66.671	1808	46.3866	12	96	92.48	0.16	0	2.38892e+06	GCA_004525055.1	ASM452505v1	SPDF00000000.1	Gemmatimonadales bacterium (bacteria)	marine sediment metagenome	Bothnian Sea sediment, site NB8	marine sediment	Sweden: Bothnian Sea	63.29 N 19.49 E		33.2
GCA_016794735.1_ASM1679473v1_genomic.gbff	d__Bacteria;p__Gemmatimonadota;c__Gemmatimonadetes;o__Gemmatimonadales;f__Gemmatimonadaceae;g__SCN-70-22;s__	d__Bacteria;p__Gemmatimonadota;c__Gemmatimonadetes;o__Gemmatimonadales;f__Gemmatimonadaceae;g__;s__	GCA_016794735.1_ASM1679473v1_genomic.gbff	4151414	68.506	3233	75.845	42	94	92.48	0.16	100	4.4818e+06	GCA_016794735.1	ASM1679473v1	JAEUJK000000000.1	Gemmatimonadetes bacterium (bacteria)	bioreactor metagenome	bioreactor sludge	wastewater	China: Nanjing		isolate new MAG-67
162cmB-313.gbk	d__Bacteria;p__Gemmatimonadota;c__Gemmatimonadetes;o__Longimicrobiales;f__UBA6960;g__SKZC01;s__SKZC01 sp007127575	d__Bacteria;p__Gemmatimonadota;c__Gemmatimonadetes;o__Longimicrobiales;f__UBA6960;g__;s__	162cmB-313.gbk.fna-prod.gbk (GCA_007127575.1_ASM712757v1_genomic.gbff)	3185158	66.626	2596	84.9676	42	93	93.1	0.16	0	3.41575e+06	GCA_007127575.1	ASM712757v1	SKZC00000000.1	Gemmatimonadetes bacterium (bacteria)	soda lake metagenome	hypersaline soda lake sediment	soda lake sediments	Russia: Kulunda Steppe	52.11 N 79.17 E	isolate CSSed162cmB_313
GCA_003562075.1_ASM356207v1_genomic.gbff	d__Bacteria;p__Gemmatimonadota;c__Gemmatimonadetes;o__Longimicrobiales;f__UBA6960;g__CSSed11-55;s__CSSed11-55 sp003562075	d__Bacteria;p__Gemmatimonadota;c__Gemmatimonadetes;o__Longimicrobiales;f__UBA6960;g__CSSed11-55;s__	GCA_003562075.1_ASM356207v1_genomic.gbff	3591608	63.995	2790	105.459	60	92	93.1	0.16	0	3.85162e+06	GCA_003562075.1	ASM356207v1	PWWP00000000.1	Gemmatimonadetes bacterium (bacteria)	soda lake metagenome	hypersaline soda lake sediment	soda lake sediments	Russia: Kulunda Steppe	52.11 N 79.17 E	isolate CSSed11_55	top layer
GCA_013813435.1_ASM1381343v1_genomic.gbff	d__Bacteria;p__Gemmatimonadota;c__Gemmatimonadetes;o__Gemmatimonadales;f__GWC2-71-9;g__;s__	d__Bacteria;p__Gemmatimonadota;c__Gemmatimonadetes;o__Gemmatimonadales;f__GWC2-71-9;g__;s__	GCA_013813435.1_ASM1381343v1_genomic.gbff	2856182	63.763	2592	78.0945	34	93	93.34	0.16	100	3.05508e+06	GCA_013813435.1	ASM1381343v1	JACCRS000000000.1	Gemmatimonadales bacterium (bacteria)	soil metagenome	mineral soil	soil	Antarctica: Mackay Glacier regions		isolate MGR_bin28	0 - 5 cm
ZH-3nov15-207.gbk	d__Bacteria;p__Gemmatimonadota;c__Gemmatimonadetes;o__Gemmatimonadales;f__GWC2-71-9;g__;s__	d__Bacteria;p__Gemmatimonadota;c__Gemmatimonadetes;o__Gemmatimonadales;f__GWC2-71-9;g__;s__	ZH-3nov15-207.gbk.fna-prod.gbk	3111900	65.564	2828	62.8752	12	94	94.83	0.16	100	3.27631e+06					freshwater metagenome	freshwater	freshwater	Switzerland	47°18'N 8°34’E		80/120m
GCA_903871275.1_freshwater_MAG_---_Umea1p3_bin-439_genomic.gbff	d__Bacteria;p__Gemmatimonadota;c__Gemmatimonadetes;o__Gemmatimonadales;f__Gemmatimonadaceae;g__Fen-1231;s__	d__Bacteria;p__Gemmatimonadota;c__Gemmatimonadetes;o__Gemmatimonadales;f__Gemmatimonadaceae;g__;s__	GCA_903871275.1_freshwater_MAG_---_Umea1p3_bin-439_genomic.gbff	2833444	64.181	2226	69.2556	27	95	95.06	0.16	0	2.97592e+06	GCA_903871275.1	freshwater MAG --- Umea1p3_bin-439	CAIQGI000000000.1	uncultured Gemmatimonadetes bacterium (bacteria)	freshwater metagenome	freshwater	freshwater	Sweden	18.799750000000003 DD 64.1503888888889 DD		4 m
GCA_009841005.1_ASM984100v1_genomic.gbff	d__Bacteria;p__Gemmatimonadota;c__Gemmatimonadetes;o__;f__;g__;s__	d__Bacteria;p__Gemmatimonadota;c__Gemmatimonadetes;o__;f__;g__;s__	GCA_009841005.1_ASM984100v1_genomic.gbff	3163883	69.03	2619	60.3093	28	95	98.28	0.16	0	3.2141e+06	GCA_009841005.1	ASM984100v1	VXMR00000000.1	Gemmatimonadales bacterium (bacteria)	sponge metagenome	host Ircinia ramosa	host associated	Australia: Great Barrier Reef	18.49 S 147.38 E	isolate SB0661_bin_41
GCA_016702715.1_ASM1670271v1_genomic.gbff	d__Bacteria;p__Gemmatimonadota;c__Gemmatimonadetes;o__Gemmatimonadales;f__Gemmatimonadaceae;g__SCN-70-22;s__	d__Bacteria;p__Gemmatimonadota;c__Gemmatimonadetes;o__Gemmatimonadales;f__Gemmatimonadaceae;g__;s__	GCA_016702715.1_ASM1670271v1_genomic.gbff	6520271	68.963	5479	132.366	76	89	98.28	0.16	0	6.62377e+06	GCA_016702715.1	ASM1670271v1	JADJDL000000000.1	Gemmatimonadetes bacterium (bacteria)	activated sludge metagenome	activated sludge from Aved_18-Q3-R54-62	wastewater	Denmark: Avedore	55.608613 N 12.450537 E	isolate Aved_18-Q3-R54-62_MAXAC.126
ZE-13oct10-106.gbk	d__Bacteria;p__Gemmatimonadota;c__Gemmatimonadetes;o__Gemmatimonadales;f__Gemmatimonadaceae;g__Gemmatimonas;s__Gemmatimonas sp002737115	d__Bacteria;p__Gemmatimonadota;c__Gemmatimonadetes;o__Gemmatimonadales;f__Gemmatimonadaceae;g__Gemmatimonas;s__	ZE-13oct10-106.gbk.fna-prod.gbk	3116772	65.411	2596	73.4156	32	94	99.14	0.16	0	3.13878e+06					freshwater metagenome	freshwater	freshwater	Switzerland	47°18'N 8°34’E		5m
GCA_013004105.1_ASM1300410v1_genomic.gbff	d__Bacteria;p__Gemmatimonadota;c__Gemmatimonadetes;o__Gemmatimonadales;f__Gemmatimonadaceae;g__Gemmatimonas;s__	d__Bacteria;p__Gemmatimonadota;c__Gemmatimonadetes;o__Gemmatimonadales;f__Gemmatimonadaceae;g__Gemmatimonas;s__	GCA_013004105.1_ASM1300410v1_genomic.gbff	5179092	65.077	4445	93.4936	43	92	100	0.16	0	5.17081e+06	GCA_013004105.1	ASM1300410v1	CP053085.1	Gemmatimonas sp. TET16 (bacteria)	bacterial culture	stream water in Greenland	freshwater	Greenland: Zackenberg	74.470132 N 20.517222 W
GCA_013697785.1_ASM1369778v1_genomic.gbff	d__Bacteria;p__Gemmatimonadota;c__Gemmatimonadetes;o__Gemmatimonadales;f__Gemmatimonadaceae;g__FEN-1250;s__	d__Bacteria;p__Gemmatimonadota;c__Gemmatimonadetes;o__Gemmatimonadales;f__Gemmatimonadaceae;g__;s__	GCA_013697785.1_ASM1369778v1_genomic.gbff	3813760	65.095	3508	76.2392	30	93	100	0.16	0	3.80766e+06	GCA_013697785.1	ASM1369778v1	JACCWE000000000.1	Gemmatimonadetes bacterium (bacteria)	soil metagenome	mineral soil	soil	Antarctica: Mackay Glacier regions		isolate MGR_bin144	0 - 5 cm
GCA_001919535.1_ASM191953v1_genomic.gbff	d__Bacteria;p__Gemmatimonadota;c__Gemmatimonadetes;o__Gemmatimonadales;f__GWC2-71-9;g__AG41;s__	d__Bacteria;p__Gemmatimonadota;c__Gemmatimonadetes;o__Gemmatimonadales;f__GWC2-71-9;g__AG41;s__	GCA_001919535.1_ASM191953v1_genomic.gbff	91438	69.158	64	26.0156	4	98	15.54	0	0	588404	GCA_001919535.1	ASM191953v1	MNIA00000000.1	Gemmatimonadetes bacterium 13_1_20CM_69_60 (bacteria)	soil metagenome	soil	soil	USA: Angelo, CA	39.74 N 123.63 W		20cm
GCA_005788765.1			GCA_005788765.1_ASM578876v1_genomic.gbff	1285630	67.944	0	0	0	100	16.38	0	0	7.84878e+06	GCA_005788765.1	ASM578876v1	SYBD00000000.1	Gemmatimonadales bacterium (bacteria)	freshwater metagenome	freshwater	freshwater	China: Fuxian Lake, Yuxi	24.541 N 102.895 E	isolate F1-20-MAGs155
GCA_012273905.1_ASM1227390v1_genomic.gbff	d__Bacteria;p__Gemmatimonadota;c__Gemmatimonadetes;o__Gemmatimonadales;f__GWC2-71-9;g__Palsa-1233;s__	d__Bacteria;p__Gemmatimonadota;c__Gemmatimonadetes;o__Gemmatimonadales;f__GWC2-71-9;g__;s__	GCA_012273905.1_ASM1227390v1_genomic.gbff	1204421	65.38	884	75.2602	29	94	19.2	0	0	6.27303e+06	GCA_012273905.1	ASM1227390v1	JAAPAL000000000.1	Gemmatimonadetes bacterium (bacteria)	permafrost metagenome	Arctic cryosol methane SIP	permafrost	Canada: Nunavut	79.26 N 90.46 W	isolate AHI14
GCA_017116435.1_ASM1711643v1_genomic.gbff	d__Bacteria;p__Zixibacteria;c__MSB-5A5;o__GN15;f__;g__;s__	d__Bacteria;p__Zixibacteria;c__MSB-5A5;o__GN15;f__;g__;s__	GCA_017116435.1_ASM1711643v1_genomic.gbff	681201	47.862	512	156.033	85	88	19.83	0	0	3.4352e+06	GCA_017116435.1	ASM1711643v1	JAFISX000000000.1	Gemmatimonas aurantiaca (bacteria)		single cells amplified with WGA-X exibiting 488 nm flourescence sorted from subsurface crustal fluid containing redox-sensor green	other	Atlantic Ocean: CORK U1383C-Deep at North Pond, Mid-Atlantic Ridge	22.80 N 46.05 W	isolate AH-315-D16	196-332m
GCA_001919565.1_ASM191956v1_genomic.gbff	d__Bacteria;p__Gemmatimonadota;c__Gemmatimonadetes;o__Gemmatimonadales;f__GWC2-71-9;g__20CM-4-69-16;s__20CM-4-69-16 sp003220795	d__Bacteria;p__Gemmatimonadota;c__Gemmatimonadetes;o__Gemmatimonadales;f__GWC2-71-9;g__20CM-4-69-16;s__	GCA_001919565.1_ASM191956v1_genomic.gbff	2342840	68.861	2029	75.4697	16	93	20.8	0	0	1.12637e+07	GCA_001919565.1	ASM191956v1	MNIC00000000.1	Gemmatimonadetes bacterium 13_1_20CM_69_28 (bacteria)	soil metagenome	soil	soil	USA: Angelo, CA	39.74 N 123.63 W		20cm
GCA_902629085.1			GCA_902629085.1_AH-324-I05_genomic.gbff	411244	54.613	0	0	0	100	22.41	0	0	1.83509e+06	GCA_902629085.1	AH-324-I05	CACOPE000000000.1	uncultured Gemmatimonadetes bacterium (bacteria)	marine metagenome	marine water	marine		-3.04 DD -166.01 DD
GCA_902588555.1_AG-439-C03_genomic.gbff	d__Bacteria;p__Gemmatimonadota;c__Gemmatimonadetes;o__Longimicrobiales;f__UBA6960;g__UBA2589;s__UBA2589 sp002500925	d__Bacteria;p__Gemmatimonadota;c__Gemmatimonadetes;o__Longimicrobiales;f__UBA6960;g__UBA2589;s__	GCA_902588555.1_AG-439-C03_genomic.gbff	495093	54.78	405	82.6296	36	93	25.78	0	0	1.92045e+06	GCA_902588555.1	AG-439-C03	CACIPR000000000.1	uncultured Gemmatimonadetes bacterium (bacteria)	marine metagenome	marine water	marine		17.4 DD -24.5 DD
GCA_001917615.1_ASM191761v1_genomic.gbff	d__Bacteria;p__Gemmatimonadota;c__Gemmatimonadetes;o__Gemmatimonadales;f__GWC2-71-9;g__20CM-4-69-16;s__	d__Bacteria;p__Gemmatimonadota;c__Gemmatimonadetes;o__Gemmatimonadales;f__GWC2-71-9;g__20CM-4-69-16;s__	GCA_001917615.1_ASM191761v1_genomic.gbff	413418	69.838	392	71.3852	5	93	26.33	0	0	1.57014e+06	GCA_001917615.1	ASM191761v1	MNEJ00000000.1	Gemmatimonadetes bacterium 13_1_40CM_70_12 (bacteria)	soil metagenome	soil	soil	USA: Angelo, CA	39.74 N 123.63 W		40cm
GCA_003246495.1_ASM324649v1_genomic.gbff	d__Bacteria;p__Gemmatimonadota;c__Gemmatimonadetes;o__Gemmatimonadales;f__GWC2-71-9;g__;s__	d__Bacteria;p__Gemmatimonadota;c__Gemmatimonadetes;o__Gemmatimonadales;f__GWC2-71-9;g__;s__	GCA_003246495.1_ASM324649v1_genomic.gbff	2367798	60.707	1778	111.722	51	92	28.68	0	0	8.25592e+06	GCA_003246495.1	ASM324649v1	QKAE00000000.1	Gemmatimonadetes bacterium (bacteria)	hydrothermal vent metagenome	marine hydrothermal sulfide sediment TVG12	hydrothermal vent	Atlantic Ocean: Mid-Atlantic Ridge, South	15.16 S 13.35 W	isolate SZUA-364
GCA_001918525.1_ASM191852v1_genomic.gbff	d__Bacteria;p__Gemmatimonadota;c__Gemmatimonadetes;o__Gemmatimonadales;f__GWC2-71-9;g__20CM-4-69-16;s__	d__Bacteria;p__Gemmatimonadota;c__Gemmatimonadetes;o__Gemmatimonadales;f__GWC2-71-9;g__20CM-4-69-16;s__	GCA_001918525.1_ASM191852v1_genomic.gbff	694682	69.686	619	64.7157	9	94	29.47	0	0	2.35725e+06	GCA_001918525.1	ASM191852v1	MNGC00000000.1	Gemmatimonadetes bacterium 13_1_40CM_3_70_8 (bacteria)	soil metagenome	soil	soil	USA: Angelo, CA	39.74 N 123.63 W		40cm
GCA_001915005.1_ASM191500v1_genomic.gbff	d__Bacteria;p__Gemmatimonadota;c__Gemmatimonadetes;o__Gemmatimonadales;f__GWC2-71-9;g__20CM-2-65-7;s__20CM-2-65-7 sp003222195	d__Bacteria;p__Gemmatimonadota;c__Gemmatimonadetes;o__Gemmatimonadales;f__GWC2-71-9;g__20CM-2-65-7;s__	GCA_001915005.1_ASM191500v1_genomic.gbff	1336830	65.947	1256	54.5669	13	95	36.58	0	0	3.65454e+06	GCA_001915005.1	ASM191500v1	MNDQ00000000.1	Gemmatimonadetes bacterium 13_2_20CM_2_66_5 (bacteria)	soil metagenome	soil	soil	USA: Angelo, CA	39.74 N 123.63 W		20cm
GCA_903939635.1_freshwater_MAG_---_Loc090519-6m_bin-0870_genomic.gbff	d__Bacteria;p__Gemmatimonadota;c__Gemmatimonadetes;o__Gemmatimonadales;f__Gemmatimonadaceae;g__Gemmatimonas;s__	d__Bacteria;p__Gemmatimonadota;c__Gemmatimonadetes;o__Gemmatimonadales;f__Gemmatimonadaceae;g__Gemmatimonas;s__	GCA_903939635.1_freshwater_MAG_---_Loc090519-6m_bin-0870_genomic.gbff	1686789	66.271	1034	86.1992	30.5	95	40.52	0	0	4.16286e+06	GCA_903939635.1	freshwater MAG --- Loc090519-6m_bin-0870	CAJAHY000000000.1	uncultured Gemmatimonadetes bacterium (bacteria)	freshwater metagenome	freshwater	freshwater	Switzerland	6.996666666666667 DD 47.01861111111111 DD		6m
GCA_003235385.1_ASM323538v1_genomic.gbff	d__Bacteria;p__Gemmatimonadota;c__Gemmatimonadetes;o__Gemmatimonadales;f__GWC2-71-9;g__SZUA-544;s__	d__Bacteria;p__Gemmatimonadota;c__Gemmatimonadetes;o__Gemmatimonadales;f__GWC2-71-9;g__;s__	GCA_003235385.1_ASM323538v1_genomic.gbff	1403130	70.496	1228	51.5521	11	95	41.38	0	0	3.39084e+06	GCA_003235385.1	ASM323538v1	QJWI00000000.1	Gemmatimonadetes bacterium (bacteria)	hydrotermal vent metagenome	marine hydrothermal sulfide sediment TVG11	hydrothermal vent	Atlantic Ocean: Mid-Atlantic Ridge, South	15.16 S 13.35 W	isolate SZUA-264
GCA_903950235.1_freshwater_MAG_---_Loc090116-1m_bin-0913_genomic.gbff	d__Bacteria;p__Gemmatimonadota;c__Gemmatimonadetes;o__Gemmatimonadales;f__Gemmatimonadaceae;g__Gemmatimonas;s__	d__Bacteria;p__Gemmatimonadota;c__Gemmatimonadetes;o__Gemmatimonadales;f__Gemmatimonadaceae;g__Gemmatimonas;s__	GCA_903950235.1_freshwater_MAG_---_Loc090116-1m_bin-0913_genomic.gbff	2645150	67.7	1649	95.3814	32	94	43.17	0	0	6.12729e+06	GCA_903950235.1	freshwater MAG --- Loc090116-1m_bin-0913	CAJBAC000000000.1	uncultured Gemmatimonadetes bacterium (bacteria)	freshwater metagenome	freshwater	freshwater	Switzerland	6.996666666666667 DD 47.01861111111111 DD		1m
GCA_001918115.1_ASM191811v1_genomic.gbff	d__Bacteria;p__Gemmatimonadota;c__Gemmatimonadetes;o__Gemmatimonadales;f__GWC2-71-9;g__40CM-2-70-7;s__40CM-2-70-7 sp003222205	d__Bacteria;p__Gemmatimonadota;c__Gemmatimonadetes;o__Gemmatimonadales;f__GWC2-71-9;g__;s__	GCA_001918115.1_ASM191811v1_genomic.gbff	1084003	69.277	1037	74.4793	17	93	43.97	0	0	2.46532e+06	GCA_001918115.1	ASM191811v1	MNFH00000000.1	Gemmatimonadetes bacterium 13_1_40CM_4_69_5 (bacteria)	soil metagenome	soil	soil	USA: Angelo, CA	39.74 N 123.63 W		40cm
amara-261.gbk	d__Bacteria;p__Gemmatimonadota;c__Gemmatimonadetes;o__Gemmatimonadales;f__GWC2-71-9;g__;s__	d__Bacteria;p__Gemmatimonadota;c__Gemmatimonadetes;o__Gemmatimonadales;f__GWC2-71-9;g__;s__	amara-261.gbk.fna-prod.gbk	3752173	65.823	3203	83.6663	29	93	44.91	0	0	8.35487e+06					sediment metagenome	brackish lake sediment	sediments	Romania	44°36.3'N, 27°19.5'E
GCA_004525095.1_ASM452509v1_genomic.gbff	d__Bacteria;p__Gemmatimonadota;c__Gemmatimonadetes;o__Gemmatimonadales;f__GWC2-71-9;g__;s__	d__Bacteria;p__Gemmatimonadota;c__Gemmatimonadetes;o__Gemmatimonadales;f__GWC2-71-9;g__;s__	GCA_004525095.1_ASM452509v1_genomic.gbff	1589971	67.382	1210	54.2347	14.5	96	46	0	0	3.45646e+06	GCA_004525095.1	ASM452509v1	SPDC00000000.1	Gemmatimonadales bacterium (bacteria)	marine sediment metagenome	Bothnian Sea sediment, site NB8	marine sediment	Sweden: Bothnian Sea	63.29 N 19.49 E		33.2
GCA_004357415.1_ASM435741v1_genomic.gbff	d__Bacteria;p__Gemmatimonadota;c__Gemmatimonadetes;o__Gemmatimonadales;f__GWC2-71-9;g__N074bin45;s__N074bin45 sp004357415	d__Bacteria;p__Gemmatimonadota;c__Gemmatimonadetes;o__Gemmatimonadales;f__GWC2-71-9;g__;s__	GCA_004357415.1_ASM435741v1_genomic.gbff	1863671	65.038	1577	68.6062	24	94	47.18	0	0	3.95013e+06	GCA_004357415.1	ASM435741v1	SMVY00000000.1	Gemmatimonadetes bacterium (bacteria)	marine sediment metagenome	Hadal surficial sediment	marine sediment	Pacific Ocean	34.34 S 178.18 W	isolate N074bin45	0-1 cm
GCA_003251175.1_ASM325117v1_genomic.gbff	d__Bacteria;p__Gemmatimonadota;c__Gemmatimonadetes;o__Gemmatimonadales;f__GWC2-71-9;g__SZUA-544;s__SZUA-544 sp003251175	d__Bacteria;p__Gemmatimonadota;c__Gemmatimonadetes;o__Gemmatimonadales;f__GWC2-71-9;g__;s__	GCA_003251175.1_ASM325117v1_genomic.gbff	2206634	69.878	1955	55.2338	15	95	48.28	0	0	4.57049e+06	GCA_003251175.1	ASM325117v1	QKHC00000000.1	Gemmatimonadetes bacterium (bacteria)	hydrothermal vent metagenome	marine hydrothermal sulfide sediment TVG12	hydrothermal vent	Atlantic Ocean: Mid-Atlantic Ridge, South	15.16 S 13.35 W	isolate SZUA-544
GCA_001918595.1_ASM191859v1_genomic.gbff	d__Bacteria;p__Gemmatimonadota;c__Gemmatimonadetes;o__Gemmatimonadales;f__GWC2-71-9;g__20CM-2-65-7;s__20CM-2-65-7 sp001915025	d__Bacteria;p__Gemmatimonadota;c__Gemmatimonadetes;o__Gemmatimonadales;f__GWC2-71-9;g__20CM-2-65-7;s__	GCA_001918595.1_ASM191859v1_genomic.gbff	1939901	64.898	1773	56.8996	10	95	49.14	0	0	3.9477e+06	GCA_001918595.1	ASM191859v1	MNGG00000000.1	Gemmatimonadetes bacterium 13_1_40CM_3_65_8 (bacteria)	soil metagenome	soil	soil	USA: Angelo, CA	39.74 N 123.63 W		40cm
RE-27jun17-159.gbk	d__Bacteria;p__Gemmatimonadota;c__Gemmatimonadetes;o__Gemmatimonadales;f__Gemmatimonadaceae;g__Gemmatimonas;s__	d__Bacteria;p__Gemmatimonadota;c__Gemmatimonadetes;o__Gemmatimonadales;f__Gemmatimonadaceae;g__Gemmatimonas;s__	RE-27jun17-159.gbk.fna-prod.gbk	970658	64.371	831	70.302	32	94	49.84	0	0	1.94755e+06					freshwater metagenome	freshwater	freshwater	Czech Republic	48.50°N 14.29°E		0.5m
GCA_002737115.1_ASM273711v1_genomic.gbff	d__Bacteria;p__Gemmatimonadota;c__Gemmatimonadetes;o__Gemmatimonadales;f__Gemmatimonadaceae;g__Gemmatimonas;s__Gemmatimonas sp002737115	d__Bacteria;p__Gemmatimonadota;c__Gemmatimonadetes;o__Gemmatimonadales;f__Gemmatimonadaceae;g__Gemmatimonas;s__	GCA_002737115.1_ASM273711v1_genomic.gbff	2045851	65.518	1720	73.7355	37.5	94	51.72	0	0	3.95563e+06	GCA_002737115.1	ASM273711v1	NSHR00000000.1	Gemmatimonadetes bacterium (bacteria)	lake water metagenome	freshwater lake	freshwater	Russia: Lake Baikal	51.7874 N 104.9391 E	isolate Baikal-G1	5m, 20m
GCA_011053605.1_ASM1105360v1_genomic.gbff	d__Bacteria;p__Gemmatimonadota;c__Gemmatimonadetes;o__Longimicrobiales;f__Longimicrobiaceae;g__;s__	d__Bacteria;p__Gemmatimonadota;c__Gemmatimonadetes;o__Longimicrobiales;f__;g__;s__	GCA_011053605.1_ASM1105360v1_genomic.gbff	943415	69.373	764	35.8141	6	97	52.11	0	0	1.81043e+06	GCA_011053605.1	ASM1105360v1	DSKG00000000.1	Gemmatimonadetes bacterium (bacteria)	sediment metagenome	hot spring sediment	sediments	Canada: British Columbia	49.9543 N 116.5155 W	isolate SpSt-241
GCA_001918555.1_ASM191855v1_genomic.gbff	d__Bacteria;p__Gemmatimonadota;c__Gemmatimonadetes;o__Gemmatimonadales;f__GWC2-71-9;g__40CM-2-70-7;s__40CM-2-70-7 sp003222205	d__Bacteria;p__Gemmatimonadota;c__Gemmatimonadetes;o__Gemmatimonadales;f__GWC2-71-9;g__;s__	GCA_001918555.1_ASM191855v1_genomic.gbff	1531397	69.894	1373	62.2287	11	94	53.45	0	0	2.8651e+06	GCA_001918555.1	ASM191855v1	MNGD00000000.1	Gemmatimonadetes bacterium 13_1_40CM_3_70_6 (bacteria)	soil metagenome	soil	soil	USA: Angelo, CA	39.74 N 123.63 W		40cm
GCA_013812605.1_ASM1381260v1_genomic.gbff	d__Bacteria;p__Gemmatimonadota;c__Gemmatimonadetes;o__Gemmatimonadales;f__GWC2-71-9;g__SPDF01;s__	d__Bacteria;p__Gemmatimonadota;c__Gemmatimonadetes;o__Gemmatimonadales;f__GWC2-71-9;g__;s__	GCA_013812605.1_ASM1381260v1_genomic.gbff	1936744	67.031	1682	73.9988	22	94	54.12	0	0	3.57861e+06	GCA_013812605.1	ASM1381260v1	JACCTD000000000.1	Gemmatimonadales bacterium (bacteria)	soil metagenome	mineral soil	soil	Antarctica: Mackay Glacier regions		isolate MGR_bin65	0 - 5 cm
GCA_002839875.1_ASM283987v1_genomic.gbff	d__Bacteria;p__Gemmatimonadota;c__Gemmatimonadetes;o__Gemmatimonadales;f__GWC2-71-9;g__Palsa-1233;s__	d__Bacteria;p__Gemmatimonadota;c__Gemmatimonadetes;o__Gemmatimonadales;f__GWC2-71-9;g__;s__	GCA_002839875.1_ASM283987v1_genomic.gbff	1061535	66.465	756	66.8585	10	95	54.55	0	0	1.94599e+06	GCA_002839875.1	ASM283987v1	PGYW00000000.1	Gemmatimonadetes bacterium HGW-Gemmatimonadetes-1 (bacteria)	groundwater metagenome	groundwater	groundwater	Japan: Horonobe URL	45.045278 N 141.859444 E	isolate HGW-Gemmatimonadetes-1	160m
GCA_009836275.1_ASM983627v1_genomic.gbff	d__Bacteria;p__Gemmatimonadota;c__Gemmatimonadetes;o__;f__;g__;s__	d__Bacteria;p__Gemmatimonadota;c__Gemmatimonadetes;o__;f__;g__;s__	GCA_009836275.1_ASM983627v1_genomic.gbff	1987548	68.797	1487	64.9536	29	95	55.67	0	0	3.57023e+06	GCA_009836275.1	ASM983627v1	VXVT00000000.1	Gemmatimonadales bacterium (bacteria)	sponge metagenome	host Ircinia ramosa	host associated	Australia: Great Barrier Reef	18.49 S 147.38 E	isolate SB0667_bin_25
GCA_001914615.1_ASM191461v1_genomic.gbff	d__Bacteria;p__Gemmatimonadota;c__Gemmatimonadetes;o__Gemmatimonadales;f__GWC2-71-9;g__20CM-4-69-16;s__20CM-4-69-16 sp001919865	d__Bacteria;p__Gemmatimonadota;c__Gemmatimonadetes;o__Gemmatimonadales;f__GWC2-71-9;g__20CM-4-69-16;s__	GCA_001914615.1_ASM191461v1_genomic.gbff	1836193	69.068	1713	75.3596	23	93	56.03	0	0	3.27716e+06	GCA_001914615.1	ASM191461v1	MNCV00000000.1	Gemmatimonadetes bacterium 13_2_20CM_69_8 (bacteria)	soil metagenome	soil	soil	USA: Angelo, CA	39.74 N 123.63 W		20cm
162A-307.gbk	d__Bacteria;p__Gemmatimonadota;c__Gemmatimonadetes;o__Longimicrobiales;f__UBA6960;g__CSSed11-55;s__CSSed11-55 sp003562075	d__Bacteria;p__Gemmatimonadota;c__Gemmatimonadetes;o__Longimicrobiales;f__UBA6960;g__CSSed11-55;s__	162A-307.gbk.fna-prod.gbk (GCA_007120365.1_ASM712036v1_genomic.gbff)	1648886	63.952	1302	91.4869	52	93	56.84	0	0	2.90093e+06	GCA_007120365.1	ASM712036v1	SKNU00000000.1	Gemmatimonadetes bacterium (bacteria)	soda lake metagenome	hypersaline soda lake sediment	soda lake sediments	Russia: Kulunda Steppe	52.11 N 79.17 E	isolate CSSed162cmA_307
GCA_009836785.1_ASM983678v1_genomic.gbff	d__Bacteria;p__Gemmatimonadota;c__Gemmatimonadetes;o__;f__;g__;s__	d__Bacteria;p__Gemmatimonadota;c__Gemmatimonadetes;o__;f__;g__;s__	GCA_009836785.1_ASM983678v1_genomic.gbff	2163414	69.019	1676	62.5656	28	95	57.05	0	0	3.79214e+06	GCA_009836785.1	ASM983678v1	VXUT00000000.1	Gemmatimonadales bacterium (bacteria)	sponge metagenome	host Ircinia ramosa	host associated	Australia: Great Barrier Reef	18.49 S 147.38 E	isolate SB0666_bin_35
GCA_001802055.1_ASM180205v1_genomic.gbff	d__Bacteria;p__Gemmatimonadota;c__Gemmatimonadetes;o__Gemmatimonadales;f__GWC2-71-9;g__;s__	d__Bacteria;p__Gemmatimonadota;c__Gemmatimonadetes;o__Gemmatimonadales;f__GWC2-71-9;g__;s__	GCA_001802055.1_ASM180205v1_genomic.gbff	1782525	69.688	1637	97.9456	44	91	57.41	0	0	3.1049e+06	GCA_001802055.1	ASM180205v1	MGZF00000000.1	Gemmatimonadetes bacterium RIFCSPLOWO2_02_FULL_71_11 (bacteria)	subsurface metagenome		groundwater	USA: Rifle, CO	39.5369 N 107.7828 W
162cmB-522R1.gbk	d__Bacteria;p__Gemmatimonadota;c__Gemmatimonadetes;o__Longimicrobiales;f__UBA6960;g__PXFI01;s__PXFI01 sp007121435	d__Bacteria;p__Gemmatimonadota;c__Gemmatimonadetes;o__Longimicrobiales;f__UBA6960;g__PXFI01;s__	162cmB-522R1.gbk.fna-prod.gbk (GCA_007125565.1_ASM712556v1_genomic.gbff)	2647858	65.874	2115	105.332	57	92	57.6	0	0	4.59698e+06	GCA_007125565.1	ASM712556v1	SLCX00000000.1	Gemmatimonadetes bacterium (bacteria)	soda lake metagenome	hypersaline soda lake sediment	soda lake sediments	Russia: Kulunda Steppe	52.11 N 79.17 E	isolate CSSed162cmB_522R1
GCA_002346625.1_ASM234662v1_genomic.gbff	d__Bacteria;p__Gemmatimonadota;c__Gemmatimonadetes;o__Longimicrobiales;f__UBA6960;g__UBA6934;s__UBA6934 sp002346625	d__Bacteria;p__Gemmatimonadota;c__Gemmatimonadetes;o__Longimicrobiales;f__UBA6960;g__;s__	GCA_002346625.1_ASM234662v1_genomic.gbff	950829	44.774	818	87.4487	39	92	57.76	0	0	1.64617e+06	GCA_002346625.1	ASM234662v1	DEAF00000000.1	Gemmatimonadales bacterium UBA2989 (bacteria)	marine metagenome	saline water (ENVO:00002010), including plankton (ENVO:xxxxxxxx)	marine			isolate UBA2989
RE-9nov16-200.gbk	d__Bacteria;p__Gemmatimonadota;c__Gemmatimonadetes;o__Gemmatimonadales;f__Gemmatimonadaceae;g__Fen-1231;s__	d__Bacteria;p__Gemmatimonadota;c__Gemmatimonadetes;o__Gemmatimonadales;f__Gemmatimonadaceae;g__;s__	RE-9nov16-200.gbk.fna-prod.gbk	1189869	63.947	1059	71.272	28	94	57.99	0	0	2.05185e+06					freshwater metagenome	freshwater	freshwater	Czech Republic	48.50°N 14.29°E		0.5m
GCA_003445355.1_ASM344535v1_genomic.gbff	d__Bacteria;p__Gemmatimonadota;c__Gemmatimonadetes;o__Longimicrobiales;f__UBA6960;g__UBA822;s__UBA822 sp002731735	d__Bacteria;p__Gemmatimonadota;c__Gemmatimonadetes;o__Longimicrobiales;f__UBA6960;g__UBA822;s__	GCA_003445355.1_ASM344535v1_genomic.gbff	1835443	58.815	1580	124.624	54.5	89	59.87	0	0	3.06571e+06	GCA_003445355.1	ASM344535v1	DLVW00000000.1	Gemmatimonadetes bacterium (bacteria)	marine metagenome	marine	marine			isolate UBA9461
GCA_003556625.1_ASM355662v1_genomic.gbff	d__Bacteria;p__Gemmatimonadota;c__Gemmatimonadetes;o__Longimicrobiales;f__UBA6960;g__CSSed11-55;s__CSSed11-55 sp003562075	d__Bacteria;p__Gemmatimonadota;c__Gemmatimonadetes;o__Longimicrobiales;f__UBA6960;g__CSSed11-55;s__	GCA_003556625.1_ASM355662v1_genomic.gbff	1897131	64.6	1475	98.7478	57	92	60.87	0	0	3.11669e+06	GCA_003556625.1	ASM355662v1	PWQW00000000.1	Gemmatimonadetes bacterium (bacteria)	soda lake metagenome	hypersaline soda lake sediment	soda lake sediments	Russia: Kulunda Steppe	52.11 N 79.17 E	isolate CSSed10_60R1	top layer
GCA_002720695.1_ASM272069v1_genomic.gbff	d__Bacteria;p__Latescibacterota;c__UBA2968;o__UBA2968;f__UBA2968;g__UBA6620;s__UBA6620 sp002433075	d__Bacteria;p__Latescibacterota;c__UBA2968;o__UBA2968;f__UBA2968;g__;s__	GCA_002720695.1_ASM272069v1_genomic.gbff	3660521	59.378	3522	87.1829	47	92	61.21	0	0	5.98027e+06	GCA_002720695.1	ASM272069v1	PBJK00000000.1	Gemmatimonadetes bacterium (bacteria)	marine metagenome	marine water sample	marine	Pacific Ocean: South Pacific Ocean		isolate SP296	5-1000m
GCA_001917625.1_ASM191762v1_genomic.gbff	d__Bacteria;p__Gemmatimonadota;c__Gemmatimonadetes;o__Gemmatimonadales;f__GWC2-71-9;g__13-1-40CM-70-15;s__13-1-40CM-70-15 sp003223415	d__Bacteria;p__Gemmatimonadota;c__Gemmatimonadetes;o__Gemmatimonadales;f__GWC2-71-9;g__;s__	GCA_001917625.1_ASM191762v1_genomic.gbff	1568343	69.746	1433	58.6657	16	95	61.76	0	0	2.53942e+06	GCA_001917625.1	ASM191762v1	MNEI00000000.1	Gemmatimonadetes bacterium 13_1_40CM_70_15 (bacteria)	soil metagenome	soil	soil	USA: Angelo, CA	39.74 N 123.63 W		40cm
GCA_001802605.1_ASM180260v1_genomic.gbff	d__Bacteria;p__Gemmatimonadota;c__Gemmatimonadetes;o__Gemmatimonadales;f__GWC2-71-9;g__;s__	d__Bacteria;p__Gemmatimonadota;c__Gemmatimonadetes;o__Gemmatimonadales;f__GWC2-71-9;g__;s__	GCA_001802605.1_ASM180260v1_genomic.gbff	2259237	69.125	2137	84.1694	33	92	62.46	0	0	3.61709e+06	GCA_001802605.1	ASM180260v1	MGZC00000000.1	Gemmatimonadetes bacterium GWC2_71_10 (bacteria)	subsurface metagenome	Rifle well CD01 at time point 3 / C; 5m depth; 0.2 filter	groundwater	USA: Rifle, CO	39.5369 N 107.7828 W
GCA_013697425.1_ASM1369742v1_genomic.gbff	d__Bacteria;p__Gemmatimonadota;c__Gemmatimonadetes;o__Gemmatimonadales;f__GWC2-71-9;g__;s__	d__Bacteria;p__Gemmatimonadota;c__Gemmatimonadetes;o__Gemmatimonadales;f__GWC2-71-9;g__;s__	GCA_013697425.1_ASM1369742v1_genomic.gbff	1807696	67.796	1612	55.7605	17	95	62.46	0	0	2.89417e+06	GCA_013697425.1	ASM1369742v1	JACCWX000000000.1	Gemmatimonadales bacterium (bacteria)	soil metagenome	mineral soil	soil	Antarctica: Mackay Glacier regions		isolate MGR_bin163	0 - 5 cm
GCA_013822285.1_ASM1382228v1_genomic.gbff	d__Bacteria;p__Gemmatimonadota;c__Gemmatimonadetes;o__Gemmatimonadales;f__Gemmatimonadaceae;g__Fen-1231;s__	d__Bacteria;p__Gemmatimonadota;c__Gemmatimonadetes;o__Gemmatimonadales;f__Gemmatimonadaceae;g__;s__	GCA_013822285.1_ASM1382228v1_genomic.gbff	2530483	67.938	2138	54.9654	18	95	62.46	0	0	4.05137e+06	GCA_013822285.1	ASM1382228v1	PNKF00000000.1	Gemmatimonas sp. (bacteria)	freshwater metagenome	drinking water system-PR	wastewater	USA: Illinois, Champaign	40.11 N 88.23 W	isolate PR.013
GCA_002331565.1_ASM233156v1_genomic.gbff	d__Bacteria;p__Gemmatimonadota;c__Gemmatimonadetes;o__Gemmatimonadales;f__Gemmatimonadaceae;g__Gemmatimonas;s__Gemmatimonas sp002331565	d__Bacteria;p__Gemmatimonadota;c__Gemmatimonadetes;o__Gemmatimonadales;f__Gemmatimonadaceae;g__Gemmatimonas;s__	GCA_002331565.1_ASM233156v1_genomic.gbff	2653523	65.051	2054	140.91	52	89	63.06	0	0	4.20793e+06	GCA_002331565.1	ASM233156v1	DCZC00000000.1	Gemmatimonas sp. UBA2094 (bacteria)	freshwater metagenome	freshwater	freshwater	USA:Highgate Springs, VT		isolate UBA2094
GCA_003447405.1_ASM344740v1_genomic.gbff	d__Bacteria;p__Gemmatimonadota;c__Gemmatimonadetes;o__Longimicrobiales;f__UBA6960;g__UBA822;s__UBA822 sp002731735	d__Bacteria;p__Gemmatimonadota;c__Gemmatimonadetes;o__Longimicrobiales;f__UBA6960;g__UBA822;s__	GCA_003447405.1_ASM344740v1_genomic.gbff	2205112	59.542	1875	118.016	53	90	63.32	0	0	3.48249e+06	GCA_003447405.1	ASM344740v1	DLZJ00000000.1	Gemmatimonadetes bacterium (bacteria)	marine metagenome	marine	marine			isolate UBA11797
GCA_003527825.1_ASM352782v1_genomic.gbff	d__Bacteria;p__Gemmatimonadota;c__Gemmatimonadetes;o__Longimicrobiales;f__UBA6960;g__UBA887;s__UBA887 sp002724575	d__Bacteria;p__Gemmatimonadota;c__Gemmatimonadetes;o__Longimicrobiales;f__UBA6960;g__UBA887;s__	GCA_003527825.1_ASM352782v1_genomic.gbff	1887278	50.154	1550	106.797	52.5	91	63.4	0	0	2.97678e+06	GCA_003527825.1	ASM352782v1	DPWJ00000000.1	Gemmatimonadetes bacterium (bacteria)	marine metagenome	marine	marine			isolate UBA11667
GCA_001920555.1_ASM192055v1_genomic.gbff	d__Bacteria;p__Gemmatimonadota;c__Gemmatimonadetes;o__Gemmatimonadales;f__GWC2-71-9;g__40CM-2-70-7;s__40CM-2-70-7 sp003222205	d__Bacteria;p__Gemmatimonadota;c__Gemmatimonadetes;o__Gemmatimonadales;f__GWC2-71-9;g__;s__	GCA_001920555.1_ASM192055v1_genomic.gbff	1556079	70.056	1434	51.4819	10	95	63.79	0	0	2.43938e+06	GCA_001920555.1	ASM192055v1	MNJZ00000000.1	Gemmatimonadetes bacterium 13_1_20CM_2_70_10 (bacteria)	soil metagenome	soil	soil	USA: Angelo, CA	39.74 N 123.63 W		20cm
RE-4nov15-191.gbk	d__Bacteria;p__Gemmatimonadota;c__Gemmatimonadetes;o__Gemmatimonadales;f__Gemmatimonadaceae;g__Fen-1231;s__	d__Bacteria;p__Gemmatimonadota;c__Gemmatimonadetes;o__Gemmatimonadales;f__Gemmatimonadaceae;g__;s__	RE-4nov15-191.gbk.fna-prod.gbk	2905453	63.957	2378	67.9878	31	94	65.5	0	0	4.43581e+06					freshwater metagenome	freshwater	freshwater	Czech Republic	48.50°N 14.29°E		0.5m
GCA_016179225.1_ASM1617922v1_genomic.gbff	d__Bacteria;p__Gemmatimonadota;c__Gemmatimonadetes;o__Gemmatimonadales;f__GWC2-71-9;g__;s__	d__Bacteria;p__Gemmatimonadota;c__Gemmatimonadetes;o__Gemmatimonadales;f__GWC2-71-9;g__;s__	GCA_016179225.1_ASM1617922v1_genomic.gbff	1811226	70.096	1616	61.8725	19	94	65.83	0	0	2.75137e+06	GCA_016179225.1	ASM1617922v1	JACORV000000000.1	Gemmatimonadetes bacterium (bacteria)	groundwater metagenome	groundwater	groundwater	USA: California, Modesto	37.661915 N 121.114554 W	isolate NC_groundwater_1_Ag_B-0.1um_70_44	<100 m
RH-20apr16-262.gbk	d__Bacteria;p__Gemmatimonadota;c__Gemmatimonadetes;o__Gemmatimonadales;f__Gemmatimonadaceae;g__;s__	d__Bacteria;p__Gemmatimonadota;c__Gemmatimonadetes;o__Gemmatimonadales;f__Gemmatimonadaceae;g__;s__	RH-20apr16-262.gbk.fna-prod.gbk	3043768	66.178	2376	76.0387	38	94	66.22	0	0	4.59645e+06					freshwater metagenome	freshwater	freshwater	Czech Republic	48.50°N 14.29°E		30m
GCA_003483585.1_ASM348358v1_genomic.gbff	d__Bacteria;p__Gemmatimonadota;c__Gemmatimonadetes;o__Longimicrobiales;f__UBA6960;g__UBA2589;s__UBA2589 sp002348265	d__Bacteria;p__Gemmatimonadota;c__Gemmatimonadetes;o__Longimicrobiales;f__UBA6960;g__UBA2589;s__	GCA_003483585.1_ASM348358v1_genomic.gbff	1843431	52.415	1527	110.74	51	91	66.25	0	0	2.78254e+06	GCA_003483585.1	ASM348358v1	DMYS00000000.1	Gemmatimonadetes bacterium (bacteria)	marine metagenome	marine	marine			isolate UBA8365
162cmB-204.gbk	d__Bacteria;p__Gemmatimonadota;c__Gemmatimonadetes;o__Longimicrobiales;f__UBA6960;g__CSSed11-55;s__CSSed11-55 sp007121775	d__Bacteria;p__Gemmatimonadota;c__Gemmatimonadetes;o__Longimicrobiales;f__UBA6960;g__CSSed11-55;s__	162cmB-204.gbk.fna-prod.gbk	2142201	67.007	1665	84.382	42	93	67.21	0	0	3.18732e+06					soda lake metagenome	hypersaline soda lake sediment	soda lake sediments	Russia: Kulunda Steppe
GCA_007128925.1_ASM712892v1_genomic.gbff	d__Bacteria;p__Gemmatimonadota;c__Gemmatimonadetes;o__Longimicrobiales;f__UBA6960;g__CSSed11-55;s__CSSed11-55 sp007121775	d__Bacteria;p__Gemmatimonadota;c__Gemmatimonadetes;o__Longimicrobiales;f__UBA6960;g__CSSed11-55;s__	GCA_007128925.1_ASM712892v1_genomic.gbff	2142201	67.007	1589	91.3499	45	93	67.21	0	0	3.18732e+06	GCA_007128925.1	ASM712892v1	SKWN00000000.1	Gemmatimonadetes bacterium (bacteria)	soda lake metagenome	hypersaline soda lake sediment	soda lake sediments	Russia: Kulunda Steppe	52.11 N 79.17 E	isolate CSSed162cmB_204
165cm-570.gbk	d__Bacteria;p__Gemmatimonadota;c__Gemmatimonadetes;o__Longimicrobiales;f__UBA6960;g__CSSed11-55;s__CSSed11-55 sp007121775	d__Bacteria;p__Gemmatimonadota;c__Gemmatimonadetes;o__Longimicrobiales;f__UBA6960;g__CSSed11-55;s__	165cm-570.gbk.fna-prod.gbk	2552363	67.114	1979	87.2688	44	93	67.4	0	0	3.78689e+06					soda lake metagenome	hypersaline soda lake sediment	soda lake sediments	Russia: Kulunda Steppe
GCA_007130945.1_ASM713094v1_genomic.gbff	d__Bacteria;p__Gemmatimonadota;c__Gemmatimonadetes;o__Longimicrobiales;f__UBA6960;g__CSSed11-55;s__CSSed11-55 sp007121775	d__Bacteria;p__Gemmatimonadota;c__Gemmatimonadetes;o__Longimicrobiales;f__UBA6960;g__CSSed11-55;s__	GCA_007130945.1_ASM713094v1_genomic.gbff	2552363	67.114	1891	92.2845	44	93	67.4	0	0	3.78689e+06	GCA_007130945.1	ASM713094v1	SLRJ00000000.1	Gemmatimonadetes bacterium (bacteria)	soda lake metagenome	hypersaline soda lake sediment	soda lake sediments	Russia: Kulunda Steppe	52.11 N 79.17 E	isolate CSSed165cm_570
GCA_011777225.1_ASM1177722v1_genomic.gbff	d__Bacteria;p__Gemmatimonadota;c__Gemmatimonadetes;o__Longimicrobiales;f__UBA6960;g__;s__	d__Bacteria;p__Gemmatimonadota;c__Gemmatimonadetes;o__Longimicrobiales;f__UBA6960;g__;s__	GCA_011777225.1_ASM1177722v1_genomic.gbff	3662107	70.354	3451	97.7294	59	91	67.55	0	0	5.42133e+06	GCA_011777225.1	ASM1177722v1	JAABVT000000000.1	Gemmatimonadetes bacterium (bacteria)	marine sediment metagenome	Pelagic sediment	marine sediment	India: Gulf of Kutch	22.6 N 69.5 E	isolate ACK-K052	1-100 cm
ZE-3nov15-170.gbk	d__Bacteria;p__Gemmatimonadota;c__Gemmatimonadetes;o__Gemmatimonadales;f__Gemmatimonadaceae;g__Gemmatimonas;s__Gemmatimonas sp002737115	d__Bacteria;p__Gemmatimonadota;c__Gemmatimonadetes;o__Gemmatimonadales;f__Gemmatimonadaceae;g__Gemmatimonas;s__	ZE-3nov15-170.gbk.fna-prod.gbk	1565535	65.41	1254	66.8166	32	95	67.71	0	0	2.31212e+06					freshwater metagenome	freshwater	freshwater	Switzerland	47°18'N 8°34’E		5m
GCA_001919115.1_ASM191911v1_genomic.gbff	d__Bacteria;p__Gemmatimonadota;c__Gemmatimonadetes;o__Gemmatimonadales;f__GWC2-71-9;g__40CM-2-70-7;s__40CM-2-70-7 sp003222205	d__Bacteria;p__Gemmatimonadota;c__Gemmatimonadetes;o__Gemmatimonadales;f__GWC2-71-9;g__;s__	GCA_001919115.1_ASM191911v1_genomic.gbff	1610059	69.977	1489	50.2881	11	95	67.87	0	0	2.37227e+06	GCA_001919115.1	ASM191911v1	MNHG00000000.1	Gemmatimonadetes bacterium 13_1_40CM_2_70_7 (bacteria)	soil metagenome	soil	soil	USA: Angelo, CA	39.74 N 123.63 W		40cm
amara-144.gbk	d__Bacteria;p__Gemmatimonadota;c__;o__;f__;g__;s__	d__Bacteria;p__;c__;o__;f__;g__;s__	amara-144.gbk.fna-prod.gbk	2331575	68.798	1918	70.6872	27	94	68.97	0	0	3.38056e+06					sediment metagenome	brackish lake sediment	sediments	Romania	44°36.3'N, 27°19.5'E
amara-222.gbk	d__Bacteria;p__Gemmatimonadota;c__Gemmatimonadetes;o__Longimicrobiales;f__UBA6960;g__;s__	d__Bacteria;p__Gemmatimonadota;c__Gemmatimonadetes;o__Longimicrobiales;f__UBA6960;g__;s__	amara-222.gbk.fna-prod.gbk	2850850	70.992	2367	73.2856	36	94	68.97	0	0	4.13346e+06					sediment metagenome	brackish lake sediment	sediments	Romania	44°36.3'N, 27°19.5'E
GCA_001917665.1_ASM191766v1_genomic.gbff	d__Bacteria;p__Gemmatimonadota;c__Gemmatimonadetes;o__Gemmatimonadales;f__GWC2-71-9;g__20CM-4-69-16;s__20CM-4-69-16 sp001917665	d__Bacteria;p__Gemmatimonadota;c__Gemmatimonadetes;o__Gemmatimonadales;f__GWC2-71-9;g__20CM-4-69-16;s__	GCA_001917665.1_ASM191766v1_genomic.gbff	2363461	69.556	2092	72.7361	24	94	68.97	0	0	3.4268e+06	GCA_001917665.1	ASM191766v1	MNEL00000000.1	Gemmatimonadetes bacterium 13_1_40CM_69_22 (bacteria)	soil metagenome	soil	soil	USA: Angelo, CA	39.74 N 123.63 W		40cm
GCA_003556585.1_ASM355658v1_genomic.gbff	d__Bacteria;p__Gemmatimonadota;c__Gemmatimonadetes;o__Longimicrobiales;f__UBA6960;g__T3Sed10-66;s__T3Sed10-66 sp003556585	d__Bacteria;p__Gemmatimonadota;c__Gemmatimonadetes;o__Longimicrobiales;f__UBA6960;g__T3Sed10-66;s__	GCA_003556585.1_ASM355658v1_genomic.gbff	2853373	67.221	2121	108.126	55	92	68.97	0	0	4.13712e+06	GCA_003556585.1	ASM355658v1	PWQY00000000.1	Gemmatimonadetes bacterium (bacteria)	soda lake metagenome	hypersaline soda lake sediment	soda lake sediments	Russia: Kulunda Steppe	52.11 N 79.17 E	isolate CSSed10_66R1	top layer
GCA_013694785.1_ASM1369478v1_genomic.gbff	d__Bacteria;p__Gemmatimonadota;c__Gemmatimonadetes;o__Longimicrobiales;f__Longimicrobiaceae;g__;s__	d__Bacteria;p__Gemmatimonadota;c__Gemmatimonadetes;o__Longimicrobiales;f__;g__;s__	GCA_013694785.1_ASM1369478v1_genomic.gbff	3248408	68.629	2663	114.848	65	91	68.97	0	0	4.70989e+06	GCA_013694785.1	ASM1369478v1	JACDBT000000000.1	Gemmatimonadetes bacterium (bacteria)	soil metagenome	mineral soil	soil	Antarctica: Mackay Glacier regions		isolate MGR_bin289	0 - 5 cm
GCA_013813145.1_ASM1381314v1_genomic.gbff	d__Bacteria;p__Gemmatimonadota;c__Gemmatimonadetes;o__Gemmatimonadales;f__GWC2-71-9;g__;s__	d__Bacteria;p__Gemmatimonadota;c__Gemmatimonadetes;o__Gemmatimonadales;f__GWC2-71-9;g__;s__	GCA_013813145.1_ASM1381314v1_genomic.gbff	2983135	68.904	2499	93.6699	36	92	70	0	0	4.26162e+06	GCA_013813145.1	ASM1381314v1	JACCSE000000000.1	Gemmatimonadales bacterium (bacteria)	soil metagenome	mineral soil	soil	Antarctica: Mackay Glacier regions		isolate MGR_bin40	0 - 5 cm
162A-525R1.gbk	d__Bacteria;p__Gemmatimonadota;c__Gemmatimonadetes;o__Longimicrobiales;f__UBA6960;g__SLDT01;s__SLDT01 sp007125125	d__Bacteria;p__Gemmatimonadota;c__Gemmatimonadetes;o__Longimicrobiales;f__UBA6960;g__;s__	162A-525R1.gbk.fna-prod.gbk (GCA_007122915.1_ASM712291v1_genomic.gbff)	1952172	69.158	1622	87.6455	36	93	70.38	0	0	2.77376e+06	GCA_007122915.0	ASM712291v0	SKSQ00000000.0	Gemmatimonadetes bacterium (bacteria)	soda lake metagenome	hypersaline soda lake sediment	soda lake sediments	Russia: Kulunda Steppe	52.11 N 79.17 E	isolate CSSed162cmA_525R0
GCA_001918575.1_ASM191857v1_genomic.gbff	d__Bacteria;p__Gemmatimonadota;c__Gemmatimonadetes;o__Gemmatimonadales;f__GWC2-71-9;g__20CM-2-65-7;s__20CM-2-65-7 sp003222195	d__Bacteria;p__Gemmatimonadota;c__Gemmatimonadetes;o__Gemmatimonadales;f__GWC2-71-9;g__20CM-2-65-7;s__	GCA_001918575.1_ASM191857v1_genomic.gbff	2657765	65.861	2457	53.5751	11	95	70.47	0	0	3.77148e+06	GCA_001918575.1	ASM191857v1	MNGF00000000.1	Gemmatimonadetes bacterium 13_1_40CM_3_66_12 (bacteria)	soil metagenome	soil	soil	USA: Angelo, CA	39.74 N 123.63 W		40cm
162cmB-156.gbk	d__Bacteria;p__Gemmatimonadota;c__Gemmatimonadetes;o__Longimicrobiales;f__UBA6960;g__PWLA01;s__PWLA01 sp007129525	d__Bacteria;p__Gemmatimonadota;c__Gemmatimonadetes;o__Longimicrobiales;f__UBA6960;g__PWLA01;s__	162cmB-156.gbk.fna-prod.gbk (GCA_007129525.1_ASM712952v1_genomic.gbff)	2308855	68.1	1863	92.3913	48	93	71.1	0	0	3.24733e+06	GCA_007129525.1	ASM712952v1	SKVI00000000.1	Gemmatimonadetes bacterium (bacteria)	soda lake metagenome	hypersaline soda lake sediment	soda lake sediments	Russia: Kulunda Steppe	52.11 N 79.17 E	isolate CSSed162cmB_156
GCA_003560065.1_ASM356006v1_genomic.gbff	d__Bacteria;p__Gemmatimonadota;c__Gemmatimonadetes;o__Longimicrobiales;f__UBA6960;g__CSSed11-55;s__CSSed11-55 sp007121555	d__Bacteria;p__Gemmatimonadota;c__Gemmatimonadetes;o__Longimicrobiales;f__UBA6960;g__CSSed11-55;s__	GCA_003560065.1_ASM356006v1_genomic.gbff	2800168	65.74	2215	107.043	58	92	71.38	0	0	3.9229e+06	GCA_003560065.1	ASM356006v1	PWJJ00000000.1	Gemmatimonadetes bacterium (bacteria)	soda lake metagenome		soda lake sediments	Russia: Kulunda Steppe	52.11 N 79.17 E	isolate CSSed10_144	top layer
GCA_009835625.1_ASM983562v1_genomic.gbff	d__Bacteria;p__Gemmatimonadota;c__Gemmatimonadetes;o__Longimicrobiales;f__UBA6960;g__Bin94;s__	d__Bacteria;p__Gemmatimonadota;c__Gemmatimonadetes;o__Longimicrobiales;f__UBA6960;g__;s__	GCA_009835625.1_ASM983562v1_genomic.gbff	3303696	67.416	2435	70.3326	27	95	71.47	0	0	4.62249e+06	GCA_009835625.1	ASM983562v1	VXXA00000000.1	Gemmatimonadetes bacterium (bacteria)	sponge metagenome	host Ircinia ramosa	host associated	Australia: Great Barrier Reef	18.49 S 147.38 E	isolate SB0668_bin_30
162A-259.gbk	d__Bacteria;p__Gemmatimonadota;c__Gemmatimonadetes;o__Longimicrobiales;f__UBA6960;g__PWLA01;s__PWLA01 sp007129525	d__Bacteria;p__Gemmatimonadota;c__Gemmatimonadetes;o__Longimicrobiales;f__UBA6960;g__PWLA01;s__	162A-259.gbk.fna-prod.gbk (GCA_007120875.1_ASM712087v1_genomic.gbff)	2491519	68.179	2003	94.6271	49	92	71.57	0	0	3.48123e+06	GCA_007120875.1	ASM712087v1	SKMV00000000.1	Gemmatimonadetes bacterium (bacteria)	soda lake metagenome	hypersaline soda lake sediment	soda lake sediments	Russia: Kulunda Steppe	52.11 N 79.17 E	isolate CSSed162cmA_259
GCA_016199245.1_ASM1619924v1_genomic.gbff	d__Bacteria;p__Gemmatimonadota;c__Gemmatimonadetes;o__Gemmatimonadales;f__GWC2-71-9;g__HRBIN33;s__	d__Bacteria;p__Gemmatimonadota;c__Gemmatimonadetes;o__Gemmatimonadales;f__GWC2-71-9;g__;s__	GCA_016199245.1_ASM1619924v1_genomic.gbff	2584435	68.038	2243	81.2595	37	93	71.63	0	0	3.60803e+06	GCA_016199245.1	ASM1619924v1	JACQHC000000000.1	Gemmatimonadetes bacterium (bacteria)	groundwater metagenome	groundwater	groundwater	USA: California, Modesto	37.661915 N 121.114554 W	isolate NC_groundwater_1089_Ag_S2p5_68_137	<100 m
GCA_002404375.1_ASM240437v1_genomic.gbff	d__Bacteria;p__Gemmatimonadota;c__Gemmatimonadetes;o__Gemmatimonadales;f__Gemmatimonadaceae;g__UBA4720;s__UBA4720 sp002404375	d__Bacteria;p__Gemmatimonadota;c__Gemmatimonadetes;o__Gemmatimonadales;f__Gemmatimonadaceae;g__UBA4720;s__	GCA_002404375.1_ASM240437v1_genomic.gbff	2866321	59.418	2499	176.481	56	85	71.68	0	0	3.99877e+06	GCA_002404375.1	ASM240437v1	DHJO00000000.1	Gemmatimonadales bacterium UBA4718 (bacteria)	soil metagenome	soil	soil	Canada: Axel Heiberg Island,Nunavut		isolate UBA4718
GCA_011775655.1_ASM1177565v1_genomic.gbff	d__Bacteria;p__Gemmatimonadota;c__Gemmatimonadetes;o__Longimicrobiales;f__UBA6960;g__;s__	d__Bacteria;p__Gemmatimonadota;c__Gemmatimonadetes;o__Longimicrobiales;f__UBA6960;g__;s__	GCA_011775655.1_ASM1177565v1_genomic.gbff	3704092	70.462	3446	97.4025	58	91	72.15	0	0	5.13388e+06	GCA_011775655.1	ASM1177565v1	JAABYU000000000.1	Gemmatimonadetes bacterium (bacteria)	marine sediment metagenome	Pelagic sediment	marine sediment	India: Gulf of Kutch	22.6 N 69.5 E	isolate CS4-K037	1-100 cm
GCA_001802015.1_ASM180201v1_genomic.gbff	d__Bacteria;p__Gemmatimonadota;c__Gemmatimonadetes;o__Gemmatimonadales;f__GWC2-71-9;g__;s__	d__Bacteria;p__Gemmatimonadota;c__Gemmatimonadetes;o__Gemmatimonadales;f__GWC2-71-9;g__;s__	GCA_001802015.1_ASM180201v1_genomic.gbff	2227275	69.877	2105	83.5544	34	92	72.27	0	0	3.08188e+06	GCA_001802015.1	ASM180201v1	MGZD00000000.1	Gemmatimonadetes bacterium GWC2_71_9 (bacteria)	subsurface metagenome	Rifle well CD01 at time point 3 / C; 5m depth; 0.2 filter	groundwater	USA: Rifle, CO	39.5369 N 107.7828 W
GCA_001918585.1_ASM191858v1_genomic.gbff	d__Bacteria;p__Gemmatimonadota;c__Gemmatimonadetes;o__Gemmatimonadales;f__GWC2-71-9;g__20CM-4-69-16;s__20CM-4-69-16 sp001919865	d__Bacteria;p__Gemmatimonadota;c__Gemmatimonadetes;o__Gemmatimonadales;f__GWC2-71-9;g__20CM-4-69-16;s__	GCA_001918585.1_ASM191858v1_genomic.gbff	1702153	69.479	1557	53.1349	13	95	73.28	0	0	2.32281e+06	GCA_001918585.1	ASM191858v1	MNGE00000000.1	Gemmatimonadetes bacterium 13_1_40CM_3_69_22 (bacteria)	soil metagenome	soil	soil	USA: Angelo, CA	39.74 N 123.63 W		40cm
GCA_003539895.1_ASM353989v1_genomic.gbff	d__Bacteria;p__Gemmatimonadota;c__Gemmatimonadetes;o__Longimicrobiales;f__UBA6960;g__UBA2589;s__UBA2589 sp002500925	d__Bacteria;p__Gemmatimonadota;c__Gemmatimonadetes;o__Longimicrobiales;f__UBA6960;g__UBA2589;s__	GCA_003539895.1_ASM353989v1_genomic.gbff	2041179	52.253	1752	120.341	58	90	73.51	0	0	2.77674e+06	GCA_003539895.1	ASM353989v1	DPNY00000000.1	Gemmatimonadetes bacterium (bacteria)	marine metagenome	marine	marine			isolate UBA11610
GCA_013360595.1_ASM1336059v1_genomic.gbff	d__Bacteria;p__Gemmatimonadota;c__Gemmatimonadetes;o__Gemmatimonadales;f__Gemmatimonadaceae;g__SCN-70-22;s__	d__Bacteria;p__Gemmatimonadota;c__Gemmatimonadetes;o__Gemmatimonadales;f__Gemmatimonadaceae;g__;s__	GCA_013360595.1_ASM1336059v1_genomic.gbff	3071790	69.271	2505	104.217	66	92	73.59	0	0	4.17419e+06	GCA_013360595.1	ASM1336059v1	JABWBJ000000000.1	Gemmatimonadaceae bacterium (bacteria)	activated sludge metagenome	partial denitrification and anammox bioreactor	wastewater	China:NanJing	32.0 N 118.7 E	isolate MAG_27
GCA_002731735.1_ASM273173v1_genomic.gbff	d__Bacteria;p__Gemmatimonadota;c__Gemmatimonadetes;o__Longimicrobiales;f__UBA6960;g__UBA822;s__UBA822 sp002731735	d__Bacteria;p__Gemmatimonadota;c__Gemmatimonadetes;o__Longimicrobiales;f__UBA6960;g__UBA822;s__	GCA_002731735.1_ASM273173v1_genomic.gbff	2160153	61.607	1848	80.7906	39	93	74.14	0	0	2.91361e+06	GCA_002731735.1	ASM273173v1	PCCM00000000.1	Gemmatimonadetes bacterium (bacteria)	marine metagenome	North Pacific Ocean	marine	Pacific Ocean		isolate NP105	5-1000m
GCA_009844485.1_ASM984448v1_genomic.gbff	d__Bacteria;p__Gemmatimonadota;c__Gemmatimonadetes;o__Longimicrobiales;f__UBA6960;g__Bin94;s__	d__Bacteria;p__Gemmatimonadota;c__Gemmatimonadetes;o__Longimicrobiales;f__UBA6960;g__;s__	GCA_009844485.1_ASM984448v1_genomic.gbff	3323636	67.317	2383	91.4133	38	93	74.84	0	0	4.44099e+06	GCA_009844485.1	ASM984448v1	VYBL00000000.1	Gemmatimonadetes bacterium (bacteria)	sponge metagenome	host Ircinia ramosa	host associated	Australia: Great Barrier Reef	18.49 S 147.38 E	isolate SB0673_bin_18
162A-30R1.gbk	d__Bacteria;p__Gemmatimonadota;c__Gemmatimonadetes;o__Longimicrobiales;f__UBA6960;g__SKNW01;s__SKNW01 sp007120305	d__Bacteria;p__Gemmatimonadota;c__Gemmatimonadetes;o__Longimicrobiales;f__UBA6960;g__;s__	162A-30R1.gbk.fna-prod.gbk (GCA_007120305.1_ASM712030v1_genomic.gbff)	2030641	69.559	1640	87.4884	46	93	75	0	0	2.70752e+06	GCA_007120305.1	ASM712030v1	SKNW00000000.1	Gemmatimonadetes bacterium (bacteria)	soda lake metagenome	hypersaline soda lake sediment	soda lake sediments	Russia: Kulunda Steppe	52.11 N 79.17 E	isolate CSSed162cmA_30R1
GCA_003157535.1_20120600_E2D_genomic.gbff	d__Bacteria;p__Gemmatimonadota;c__Gemmatimonadetes;o__Gemmatimonadales;f__GWC2-71-9;g__Fen-1245;s__Fen-1245 sp003157095	d__Bacteria;p__Gemmatimonadota;c__Gemmatimonadetes;o__Gemmatimonadales;f__GWC2-71-9;g__;s__	GCA_003157535.1_20120600_E2D_genomic.gbff	2512430	69.821	2187	90.6292	31	92	75	0	0	3.34991e+06	GCA_003157535.1	20120600_E2D	PMJS00000000.1	Gemmatimonadetes bacterium (bacteria)	peat metagenome	permafrost active layer soil	permafrost	Sweden: Stordalen Mire	68.3533 N 19.0466 E	isolate fen_1245	0.12-0.15
GCA_014379705.1_ASM1437970v1_genomic.gbff	d__Bacteria;p__Gemmatimonadota;c__Gemmatimonadetes;o__Gemmatimonadales;f__Gemmatimonadaceae;g__SCN-70-22;s__	d__Bacteria;p__Gemmatimonadota;c__Gemmatimonadetes;o__Gemmatimonadales;f__Gemmatimonadaceae;g__;s__	GCA_014379705.1_ASM1437970v1_genomic.gbff	5043933	67.505	3950	99.0562	65	92	75.16	0	0	6.71093e+06	GCA_014379705.1	ASM1437970v1	JACMLI000000000.1	Gemmatimonadaceae bacterium (bacteria)	glacier metagenome	glacier surface soil	glacier	Greenland: the Little Firn glacier in the Knuths Fjeld	81.567 N 16.358 W	isolate ES-bin-29
GCA_013696865.1_ASM1369686v1_genomic.gbff	d__Bacteria;p__Gemmatimonadota;c__Gemmatimonadetes;o__Longimicrobiales;f__Longimicrobiaceae;g__;s__	d__Bacteria;p__Gemmatimonadota;c__Gemmatimonadetes;o__Longimicrobiales;f__;g__;s__	GCA_013696865.1_ASM1369686v1_genomic.gbff	1606550	64.575	1419	58.1487	19	95	75.24	0	0	2.13523e+06	GCA_013696865.1	ASM1369686v1	JACCXS000000000.1	Gemmatimonadetes bacterium (bacteria)	soil metagenome	mineral soil	soil	Antarctica: Mackay Glacier regions		isolate MGR_bin184	0 - 5 cm
TH-Jun18-bin74.gbk	d__Bacteria;p__Gemmatimonadota;c__Gemmatimonadetes;o__Gemmatimonadales;f__GWC2-71-9;g__;s__	d__Bacteria;p__Gemmatimonadota;c__Gemmatimonadetes;o__Gemmatimonadales;f__GWC2-71-9;g__;s__	TH-Jun18-bin74.gbk.fna-prod.gbk	2645926	65.573	2405	59.4528	11	95	75.71	0	0	3.49482e+06					freshwater metagenome	freshwater	freshwater	Switzerland	46°419N 7°439E		180m
GCA_002313235.1_ASM231323v1_genomic.gbff	d__Bacteria;p__Gemmatimonadota;c__Gemmatimonadetes;o__Longimicrobiales;f__UBA6960;g__UBA822;s__	d__Bacteria;p__Gemmatimonadota;c__Gemmatimonadetes;o__Longimicrobiales;f__UBA6960;g__;s__	GCA_002313235.1_ASM231323v1_genomic.gbff	1520854	59.942	1334	131.066	43	89	75.86	0	0	2.00482e+06	GCA_002313235.1	ASM231323v1	DCAU00000000.1	Gemmatimonadales bacterium UBA1125 (bacteria)	marine metagenome	saline water (ENVO:00002010), including plankton (ENVO:xxxxxxxx)	marine			isolate UBA1125
GCA_003526585.1_ASM352658v1_genomic.gbff	d__Bacteria;p__Gemmatimonadota;c__Gemmatimonadetes;o__Longimicrobiales;f__UBA6960;g__UBA887;s__UBA887 sp002313925	d__Bacteria;p__Gemmatimonadota;c__Gemmatimonadetes;o__Longimicrobiales;f__UBA6960;g__UBA887;s__	GCA_003526585.1_ASM352658v1_genomic.gbff	2083420	49.713	1809	132.736	62	88	76.92	0	0	2.70855e+06	GCA_003526585.1	ASM352658v1	DPVK00000000.1	Gemmatimonadetes bacterium (bacteria)	marine metagenome	marine	marine			isolate UBA9660
GCA_003543295.1_ASM354329v1_genomic.gbff	d__Bacteria;p__Gemmatimonadota;c__Gemmatimonadetes;o__Gemmatimonadales;f__Gemmatimonadaceae;g__Gemmatimonas;s__Gemmatimonas aurantiaca	d__Bacteria;p__Gemmatimonadota;c__Gemmatimonadetes;o__Gemmatimonadales;f__Gemmatimonadaceae;g__Gemmatimonas;s__	GCA_003543295.1_ASM354329v1_genomic.gbff	4376105	64.237	3736	80.4079	43	93	77.59	0	0	5.64004e+06	GCA_003543295.1	ASM354329v1	DPIY00000000.1	Gemmatimonas aurantiaca (bacteria)		metagenome	other- metagenome			isolate UBA8844
GCA_002323355.1_ASM232335v1_genomic.gbff	d__Bacteria;p__Gemmatimonadota;c__Gemmatimonadetes;o__Longimicrobiales;f__UBA6960;g__UBA2589;s__UBA2589 sp002500925	d__Bacteria;p__Gemmatimonadota;c__Gemmatimonadetes;o__Longimicrobiales;f__UBA6960;g__UBA2589;s__	GCA_002323355.1_ASM232335v1_genomic.gbff	2241974	54.019	1680	127.186	51	90	77.71	0	0	2.88505e+06	GCA_002323355.1	ASM232335v1	DCQF00000000.1	Gemmatimonadales bacterium UBA1525 (bacteria)	marine metagenome	saline water (ENVO:00002010), including plankton (ENVO:xxxxxxxx)	marine			isolate UBA1525
GCA_001915025.1_ASM191502v1_genomic.gbff	d__Bacteria;p__Gemmatimonadota;c__Gemmatimonadetes;o__Gemmatimonadales;f__GWC2-71-9;g__20CM-2-65-7;s__20CM-2-65-7 sp001915025	d__Bacteria;p__Gemmatimonadota;c__Gemmatimonadetes;o__Gemmatimonadales;f__GWC2-71-9;g__20CM-2-65-7;s__	GCA_001915025.1_ASM191502v1_genomic.gbff	2684096	65.066	2502	52.8609	10	95	77.74	0	0	3.45266e+06	GCA_001915025.1	ASM191502v1	MNDR00000000.1	Gemmatimonadetes bacterium 13_2_20CM_2_65_7 (bacteria)	soil metagenome	soil	soil	USA: Angelo, CA	39.74 N 123.63 W		20cm
162cmB-214.gbk	d__Bacteria;p__Gemmatimonadota;c__Gemmatimonadetes;o__Longimicrobiales;f__UBA6960;g__PWLA01;s__PWLA01 sp007132965	d__Bacteria;p__Gemmatimonadota;c__Gemmatimonadetes;o__Longimicrobiales;f__UBA6960;g__PWLA01;s__	162cmB-214.gbk.fna-prod.gbk (GCA_007128805.1_ASM712880v1_genomic.gbff)	2758445	67.869	2213	89.2802	42	93	77.98	0	0	3.53737e+06	GCA_007128805.0	ASM712880v0	SKWS00000000.0	Gemmatimonadetes bacterium (bacteria)	soda lake metagenome	hypersaline soda lake sediment	soda lake sediments	Russia: Kulunda Steppe	52.11 N 79.17 E	isolate CSSed162cmB_213
GCA_003509705.1_ASM350970v1_genomic.gbff	d__Bacteria;p__Gemmatimonadota;c__Gemmatimonadetes;o__Longimicrobiales;f__UBA6960;g__UBA2589;s__UBA2589 sp002500925	d__Bacteria;p__Gemmatimonadota;c__Gemmatimonadetes;o__Longimicrobiales;f__UBA6960;g__UBA2589;s__	GCA_003509705.1_ASM350970v1_genomic.gbff	2203974	54.279	1840	89.081	48	93	78.37	0	0	2.81227e+06	GCA_003509705.1	ASM350970v1	DONF00000000.1	Gemmatimonadetes bacterium (bacteria)	marine metagenome	marine	marine			isolate UBA12360
GCA_002313925.1_ASM231392v1_genomic.gbff	d__Bacteria;p__Gemmatimonadota;c__Gemmatimonadetes;o__Longimicrobiales;f__UBA6960;g__UBA887;s__UBA887 sp002313925	d__Bacteria;p__Gemmatimonadota;c__Gemmatimonadetes;o__Longimicrobiales;f__UBA6960;g__UBA887;s__	GCA_002313925.1_ASM231392v1_genomic.gbff	2350269	52.093	1865	120.67	48	90	78.45	0	0	2.99588e+06	GCA_002313925.1	ASM231392v1	DCAZ00000000.1	Gemmatimonadales bacterium UBA1120 (bacteria)	marine metagenome	saline water (ENVO:00002010), including plankton (ENVO:xxxxxxxx)	marine			isolate UBA1120
GCA_016209995.1_ASM1620999v1_genomic.gbff	d__Bacteria;p__Gemmatimonadota;c__Gemmatimonadetes;o__Longimicrobiales;f__;g__;s__	d__Bacteria;p__Gemmatimonadota;c__Gemmatimonadetes;o__Longimicrobiales;f__;g__;s__	GCA_016209995.1_ASM1620999v1_genomic.gbff	3004677	67.104	2480	104.964	57	91	78.45	0	0	3.83005e+06	GCA_016209995.1	ASM1620999v1	JACQVC000000000.1	Gemmatimonadetes bacterium (bacteria)	groundwater metagenome	groundwater	groundwater	USA: California, Modesto	37.661915 N 121.114554 W	isolate NC_groundwater_1453_Ag_S-0.65um_67_19	<100 m
GCA_003221085.1_ASM322108v1_genomic.gbff	d__Bacteria;p__Gemmatimonadota;c__Gemmatimonadetes;o__Gemmatimonadales;f__GWC2-71-9;g__AG41;s__AG41 sp003221085	d__Bacteria;p__Gemmatimonadota;c__Gemmatimonadetes;o__Gemmatimonadales;f__GWC2-71-9;g__AG41;s__	GCA_003221085.1_ASM322108v1_genomic.gbff	2963295	68.429	2784	60.6002	16	94	78.62	0	0	3.76914e+06	GCA_003221085.1	ASM322108v1	QHUD00000000.1	Gemmatimonadetes bacterium (bacteria)	soil metagenome	meadow soil	soil	USA: Angelo Coast Range Reserve, CA	39.74 N 123.63 W	isolate AG36
GCA_016186865.1_ASM1618686v1_genomic.gbff	d__Bacteria;p__Gemmatimonadota;c__Gemmatimonadetes;o__Gemmatimonadales;f__GWC2-71-9;g__;s__	d__Bacteria;p__Gemmatimonadota;c__Gemmatimonadetes;o__Gemmatimonadales;f__GWC2-71-9;g__;s__	GCA_016186865.1_ASM1618686v1_genomic.gbff	2386169	68.823	2113	74.4756	34	93	79.31	0	0	3.00866e+06	GCA_016186865.1	ASM1618686v1	JACPKV000000000.1	Gemmatimonadetes bacterium (bacteria)	groundwater metagenome	groundwater	groundwater	USA: California, Modesto	37.661915 N 121.114554 W	isolate NC_groundwater_504_Ag_S-0.1um_69_7	<100 m
GCA_009839035.1_ASM983903v1_genomic.gbff	d__Bacteria;p__Gemmatimonadota;c__Gemmatimonadetes;o__Longimicrobiales;f__UBA6960;g__Bin94;s__	d__Bacteria;p__Gemmatimonadota;c__Gemmatimonadetes;o__Longimicrobiales;f__UBA6960;g__;s__	GCA_009839035.1_ASM983903v1_genomic.gbff	3102967	67.153	2170	98.8488	48	93	80.17	0	0	3.87048e+06	GCA_009839035.1	ASM983903v1	VXQL00000000.1	Gemmatimonadetes bacterium (bacteria)	sponge metagenome	host Ircinia ramosa	host associated	Australia: Great Barrier Reef	18.49 S 147.38 E	isolate SB0663_bin_8
GCA_002404335.1_ASM240433v1_genomic.gbff	d__Bacteria;p__Gemmatimonadota;c__Gemmatimonadetes;o__Gemmatimonadales;f__Gemmatimonadaceae;g__UBA4720;s__UBA4720 sp003131365	d__Bacteria;p__Gemmatimonadota;c__Gemmatimonadetes;o__Gemmatimonadales;f__Gemmatimonadaceae;g__UBA4720;s__	GCA_002404335.1_ASM240433v1_genomic.gbff	2956668	60.362	2583	169.228	54	85	80.38	0	0	3.67836e+06	GCA_002404335.1	ASM240433v1	DHJM00000000.1	Gemmatimonadales bacterium UBA4720 (bacteria)	soil metagenome	soil	soil	Canada: Axel Heiberg Island,Nunavut		isolate UBA4720
GCA_012026705.1_ASM1202670v1_genomic.gbff	d__Bacteria;p__Gemmatimonadota;c__Gemmatimonadetes;o__Longimicrobiales;f__UBA6960;g__SZUA-318;s__	d__Bacteria;p__Gemmatimonadota;c__Gemmatimonadetes;o__Longimicrobiales;f__UBA6960;g__;s__	GCA_012026705.1_ASM1202670v1_genomic.gbff	3566502	71.015	2431	60.0465	21	96	80.96	0	0	4.40526e+06	GCA_012026705.1	ASM1202670v1	VEOZ00000000.1	Gemmatimonadetes bacterium (bacteria)	bioreactor metagenome	AOM-Mn bioreactor day 314	other- bioreactor	Australia: Brisbane, QLD, University of Queensland	27.500186 S 153.013529 E	isolate MnB_7
GCA_011390645.1_ASM1139064v1_genomic.gbff	d__Bacteria;p__Gemmatimonadota;c__Gemmatimonadetes;o__Gemmatimonadales;f__GWC2-71-9;g__Palsa-1233;s__	d__Bacteria;p__Gemmatimonadota;c__Gemmatimonadetes;o__Gemmatimonadales;f__GWC2-71-9;g__;s__	GCA_011390645.1_ASM1139064v1_genomic.gbff	2929984	67.133	2521	69.4201	23	94	81.03	0	0	3.61592e+06	GCA_011390645.1	ASM1139064v1	JAABRY000000000.1	Gemmatimonadetes bacterium (bacteria)	sediment metagenome	Tibetan lacustrine sediment	sediments	China: Xiaochaidan Lake	37.53 N 95.43 E	isolate S09.Bin022	0.05m
GCA_016200495.1_ASM1620049v1_genomic.gbff	d__Bacteria;p__Gemmatimonadota;c__Gemmatimonadetes;o__Gemmatimonadales;f__Gemmatimonadaceae;g__SCN-70-22;s__	d__Bacteria;p__Gemmatimonadota;c__Gemmatimonadetes;o__Gemmatimonadales;f__Gemmatimonadaceae;g__;s__	GCA_016200495.1_ASM1620049v1_genomic.gbff	4137332	71.852	3522	86.0531	48	93	81.35	0	0	5.08584e+06	GCA_016200495.1	ASM1620049v1	JACQES000000000.1	Gemmatimonadetes bacterium (bacteria)	groundwater metagenome	groundwater	groundwater	USA: California, Calistoga	38.66837 N 122.58818 W	isolate NC_groundwater_1027_Pr1_S-0.65um_72_9	<100 m
GCA_003132065.1_20120500_P28_genomic.gbff	d__Bacteria;p__Gemmatimonadota;c__Gemmatimonadetes;o__Gemmatimonadales;f__Gemmatimonadaceae;g__Fen-1231;s__Fen-1231 sp003171215	d__Bacteria;p__Gemmatimonadota;c__Gemmatimonadetes;o__Gemmatimonadales;f__Gemmatimonadaceae;g__;s__	GCA_003132065.1_20120500_P28_genomic.gbff	3680817	66.251	3113	86.8069	31	93	82.29	0	0	4.47298e+06	GCA_003132065.1	20120500_P28	PKWN00000000.1	Gemmatimonadetes bacterium (bacteria)	peat metagenome	permafrost active layer soil	permafrost	Sweden: Stordalen Mire	68.3535 N 19.0473 E	isolate palsa_1241	0.7-0.75
GCA_003220975.1_ASM322097v1_genomic.gbff	d__Bacteria;p__Gemmatimonadota;c__Gemmatimonadetes;o__Gemmatimonadales;f__GWC2-71-9;g__AG41;s__AG41 sp003220975	d__Bacteria;p__Gemmatimonadota;c__Gemmatimonadetes;o__Gemmatimonadales;f__GWC2-71-9;g__AG41;s__	GCA_003220975.1_ASM322097v1_genomic.gbff	2882102	69.59	2779	63.9439	18	94	82.29	0	0	3.50237e+06	GCA_003220975.1	ASM322097v1	QHTX00000000.1	Gemmatimonadetes bacterium (bacteria)	soil metagenome	meadow soil	soil	USA: Angelo Coast Range Reserve, CA	39.74 N 123.63 W	isolate AG41
GCA_009844505.1_ASM984450v1_genomic.gbff	d__Bacteria;p__Gemmatimonadota;c__Gemmatimonadetes;o__Longimicrobiales;f__UBA6960;g__Bin94;s__	d__Bacteria;p__Gemmatimonadota;c__Gemmatimonadetes;o__Longimicrobiales;f__UBA6960;g__;s__	GCA_009844505.1_ASM984450v1_genomic.gbff	3085373	67.193	2227	65.6327	26	95	82.29	0	0	3.74939e+06	GCA_009844505.1	ASM984450v1	VYBK00000000.1	Gemmatimonadetes bacterium (bacteria)	sponge metagenome	host Ircinia ramosa	host associated	Australia: Great Barrier Reef	18.49 S 147.38 E	isolate SB0673_bin_17
GCA_003136975.1_20111000_P1D_genomic.gbff	d__Bacteria;p__Gemmatimonadota;c__Gemmatimonadetes;o__Gemmatimonadales;f__Gemmatimonadaceae;g__Fen-1247;s__Fen-1247 sp003136975	d__Bacteria;p__Gemmatimonadota;c__Gemmatimonadetes;o__Gemmatimonadales;f__Gemmatimonadaceae;g__Fen-1247;s__	GCA_003136975.1_20111000_P1D_genomic.gbff	3646842	59.978	3227	99.991	41	91	82.37	0	0	4.42739e+06	GCA_003136975.1	20111000_P1D	PLEG00000000.1	Gemmatimonadetes bacterium (bacteria)	peat metagenome	permafrost active layer soil	permafrost	Sweden: Stordalen Mire	68.3535 N 19.0473 E	isolate palsa_1236	0.43-0.46
GCA_002348465.1_ASM234846v1_genomic.gbff	d__Bacteria;p__Gemmatimonadota;c__Gemmatimonadetes;o__Longimicrobiales;f__UBA6960;g__UBA2589;s__UBA2589 sp002348465	d__Bacteria;p__Gemmatimonadota;c__Gemmatimonadetes;o__Longimicrobiales;f__UBA6960;g__UBA2589;s__	GCA_002348465.1_ASM234846v1_genomic.gbff	2266138	53.657	1809	125.089	42	90	82.43	0	0	2.74917e+06	GCA_002348465.1	ASM234846v1	DEBI00000000.1	Gemmatimonadales bacterium UBA2960 (bacteria)	marine metagenome	saline water (ENVO:00002010), including plankton (ENVO:xxxxxxxx)	marine			isolate UBA2960
GCA_003482615.1_ASM348261v1_genomic.gbff	d__Bacteria;p__Gemmatimonadota;c__Gemmatimonadetes;o__Longimicrobiales;f__UBA6960;g__UBA822;s__UBA822 sp002731735	d__Bacteria;p__Gemmatimonadota;c__Gemmatimonadetes;o__Longimicrobiales;f__UBA6960;g__UBA822;s__	GCA_003482615.1_ASM348261v1_genomic.gbff	2468370	59.508	1993	121.106	48	90	82.57	0	0	2.98943e+06	GCA_003482615.1	ASM348261v1	DMYL00000000.1	Gemmatimonadetes bacterium (bacteria)	marine metagenome	marine	marine			isolate UBA8566
GCA_001919895.1_ASM191989v1_genomic.gbff	d__Bacteria;p__Gemmatimonadota;c__Gemmatimonadetes;o__Gemmatimonadales;f__GWC2-71-9;g__20CM-2-65-7;s__20CM-2-65-7 sp003222195	d__Bacteria;p__Gemmatimonadota;c__Gemmatimonadetes;o__Gemmatimonadales;f__GWC2-71-9;g__20CM-2-65-7;s__	GCA_001919895.1_ASM191989v1_genomic.gbff	3097512	65.876	2910	57.8179	11	95	82.76	0	0	3.74276e+06	GCA_001919895.1	ASM191989v1	MNIS00000000.1	Gemmatimonadetes bacterium 13_1_20CM_4_66_11 (bacteria)	soil metagenome	soil	soil	USA: Angelo, CA	39.74 N 123.63 W		20cm
GCA_016871855.1_JGI_2017-08-21_genomic.gbff	d__Bacteria;p__Gemmatimonadota;c__Gemmatimonadetes;o__Gemmatimonadales;f__Gemmatimonadaceae;g__Fen-1231;s__	d__Bacteria;p__Gemmatimonadota;c__Gemmatimonadetes;o__Gemmatimonadales;f__Gemmatimonadaceae;g__;s__	GCA_016871855.1_JGI_2017-08-21_genomic.gbff	2986908	68.637	2609	86.23	51	92	82.76	0	0	3.60912e+06	GCA_016871855.1	JGI 2017-08-21	VHBQ00000000.1	Gemmatimonadetes bacterium (bacteria)	freshwater metagenome	freshwater lake	freshwater	Tanzania: Lake Tanganyika, Mahale	6.2556 S 29.5108 E	isolate M_DeepCast_65m_m1_262	65
GCA_017988395.1_ASM1798839v1_genomic.gbff	d__Bacteria;p__Gemmatimonadota;c__Gemmatimonadetes;o__Gemmatimonadales;f__GWC2-71-9;g__Palsa-1233;s__	d__Bacteria;p__Gemmatimonadota;c__Gemmatimonadetes;o__Gemmatimonadales;f__GWC2-71-9;g__;s__	GCA_017988395.1_ASM1798839v1_genomic.gbff	2819852	68.127	2539	62.8011	20	94	82.76	0	0	3.40726e+06	GCA_017988395.1	ASM1798839v1	JAGNRL000000000.1	Gemmatimonadales bacterium (bacteria)	wastewater metagenome	wastewater	wastewater	Germany: Goettingen	51.554117 N 9.916972 E
GCA_017990235.1_ASM1799023v1_genomic.gbff	d__Bacteria;p__Gemmatimonadota;c__Gemmatimonadetes;o__Gemmatimonadales;f__GWC2-71-9;g__SPDF01;s__	d__Bacteria;p__Gemmatimonadota;c__Gemmatimonadetes;o__Gemmatimonadales;f__GWC2-71-9;g__;s__	GCA_017990235.1_ASM1799023v1_genomic.gbff	3844885	72.236	3299	70.4929	29	94	82.76	0	0	4.64583e+06	GCA_017990235.1	ASM1799023v1	JAGNOI000000000.1	Gemmatimonadales bacterium (bacteria)	wastewater metagenome	wastewater	wastewater	Germany: Goettingen	51.554117 N 9.916972 E
GCA_003131365.1_20120500_P37_genomic.gbff	d__Bacteria;p__Gemmatimonadota;c__Gemmatimonadetes;o__Gemmatimonadales;f__Gemmatimonadaceae;g__UBA4720;s__UBA4720 sp003131365	d__Bacteria;p__Gemmatimonadota;c__Gemmatimonadetes;o__Gemmatimonadales;f__Gemmatimonadaceae;g__UBA4720;s__	GCA_003131365.1_20120500_P37_genomic.gbff	3236667	62.039	2980	99.2832	41	91	82.78	0	0	3.90996e+06	GCA_003131365.1	20120500_P37	PKVB00000000.1	Gemmatimonadetes bacterium (bacteria)	peat metagenome	permafrost active layer soil	permafrost	Sweden: Stordalen Mire	68.3535 N 19.0472 E	isolate palsa_1244	0.6-0.65
GCA_009836895.1_ASM983689v1_genomic.gbff	d__Bacteria;p__Latescibacterota;c__;o__;f__;g__;s__	d__Bacteria;p__Latescibacterota;c__;o__;f__;g__;s__	GCA_009836895.1_ASM983689v1_genomic.gbff	3290843	61.756	2573	110.78	63	91	82.84	0	0	3.97253e+06	GCA_009836895.1	ASM983689v1	VXUP00000000.1	Gemmatimonadetes bacterium (bacteria)	sponge metagenome	host Ircinia ramosa	host associated	Australia: Great Barrier Reef	18.49 S 147.38 E	isolate SB0666_bin_31
RH-15aug16-146.gbk	d__Bacteria;p__Gemmatimonadota;c__Gemmatimonadetes;o__Gemmatimonadales;f__Gemmatimonadaceae;g__Fen-1231;s__	d__Bacteria;p__Gemmatimonadota;c__Gemmatimonadetes;o__Gemmatimonadales;f__Gemmatimonadaceae;g__;s__	RH-15aug16-146.gbk.fna-prod.gbk	3111328	63.916	2513	66.1643	29	95	83.2	0	0	3.73958e+06					freshwater metagenome	freshwater	freshwater	Czech Republic	48.50°N 14.29°E		30m
GCA_003221995.1_ASM322199v1_genomic.gbff	d__Bacteria;p__Gemmatimonadota;c__Gemmatimonadetes;o__Gemmatimonadales;f__GWC2-71-9;g__AG29;s__AG29 sp003221995	d__Bacteria;p__Gemmatimonadota;c__Gemmatimonadetes;o__Gemmatimonadales;f__GWC2-71-9;g__AG29;s__	GCA_003221995.1_ASM322199v1_genomic.gbff	2117168	70.404	1956	40.0511	10	96	83.39	0	0	2.53888e+06	GCA_003221995.1	ASM322199v1	QHUR00000000.1	Gemmatimonadetes bacterium (bacteria)	soil metagenome	meadow soil	soil	USA: Angelo Coast Range Reserve, CA	39.74 N 123.63 W	isolate AG23
GCA_013362055.1_ASM1336205v1_genomic.gbff	d__Bacteria;p__Gemmatimonadota;c__Gemmatimonadetes;o__Gemmatimonadales;f__Gemmatimonadaceae;g__AG11;s__	d__Bacteria;p__Gemmatimonadota;c__Gemmatimonadetes;o__Gemmatimonadales;f__Gemmatimonadaceae;g__;s__	GCA_013362055.1_ASM1336205v1_genomic.gbff	4267195	69.556	3735	83.1657	41	93	84.14	0	0	5.07154e+06	GCA_013362055.1	ASM1336205v1	JABFWV000000000.1	Gemmatimonadaceae bacterium (bacteria)	soil metagenome	biochar-amended oxisol soil plot 4	soil	USA: Poamoho, Hawaii	21.5416 N 158.0875 W	isolate Bin4.3	0-10
GCA_013361605.1_ASM1336160v1_genomic.gbff	d__Bacteria;p__Gemmatimonadota;c__Gemmatimonadetes;o__Gemmatimonadales;f__Gemmatimonadaceae;g__AG11;s__	d__Bacteria;p__Gemmatimonadota;c__Gemmatimonadetes;o__Gemmatimonadales;f__Gemmatimonadaceae;g__;s__	GCA_013361605.1_ASM1336160v1_genomic.gbff	3713605	69.889	3261	76.7424	37	93	84.25	0	0	4.40784e+06	GCA_013361605.1	ASM1336160v1	JABFXS000000000.1	Gemmatimonadaceae bacterium (bacteria)	soil metagenome	control oxisol soil plot 7	soil	USA: Poamoho, Hawaii	21.5416 N 158.0875 W	isolate Bin7.13	0-10
GCA_014379205.1_ASM1437920v1_genomic.gbff	d__Bacteria;p__Gemmatimonadota;c__Gemmatimonadetes;o__Gemmatimonadales;f__Gemmatimonadaceae;g__;s__	d__Bacteria;p__Gemmatimonadota;c__Gemmatimonadetes;o__Gemmatimonadales;f__Gemmatimonadaceae;g__;s__	GCA_014379205.1_ASM1437920v1_genomic.gbff	4112881	60.306	3482	106.584	62	91	84.64	0	0	4.85926e+06	GCA_014379205.1	ASM1437920v1	JACMME000000000.1	Gemmatimonadaceae bacterium (bacteria)	glacier metagenome	glacier surface soil	glacier	Greenland: the Little Firn glacier in the Knuths Fjeld	81.567 N 16.358 W	isolate ES-bin-78
162cmB-505.gbk	d__Bacteria;p__Gemmatimonadota;c__Gemmatimonadetes;o__Longimicrobiales;f__UBA6960;g__SKNW01;s__SKNW01 sp007120305	d__Bacteria;p__Gemmatimonadota;c__Gemmatimonadetes;o__Longimicrobiales;f__UBA6960;g__;s__	162cmB-505.gbk.fna-prod.gbk (GCA_007125795.1_ASM712579v1_genomic.gbff)	3868074	67.866	3079	94.5573	50	92	84.8	0	0	4.56141e+06	GCA_007125795.1	ASM712579v1	SLCO00000000.1	Gemmatimonadetes bacterium (bacteria)	soda lake metagenome	hypersaline soda lake sediment	soda lake sediments	Russia: Kulunda Steppe	52.11 N 79.17 E	isolate CSSed162cmB_505
GCA_003221725.1_ASM322172v1_genomic.gbff	d__Bacteria;p__Gemmatimonadota;c__Gemmatimonadetes;o__Gemmatimonadales;f__GWC2-71-9;g__40CM-2-70-7;s__40CM-2-70-7 sp003222205	d__Bacteria;p__Gemmatimonadota;c__Gemmatimonadetes;o__Gemmatimonadales;f__GWC2-71-9;g__;s__	GCA_003221725.1_ASM322172v1_genomic.gbff	2534121	69.82	2355	48.4743	10	95	84.8	0	0	2.98835e+06	GCA_003221725.1	ASM322172v1	QHTN00000000.1	Gemmatimonadetes bacterium (bacteria)	soil metagenome	meadow soil	soil	USA: Angelo Coast Range Reserve, CA	39.74 N 123.63 W	isolate AG50
GCA_003487585.1_ASM348758v1_genomic.gbff	d__Bacteria;p__Gemmatimonadota;c__Gemmatimonadetes;o__Longimicrobiales;f__UBA6960;g__UBA822;s__UBA822 sp002731735	d__Bacteria;p__Gemmatimonadota;c__Gemmatimonadetes;o__Longimicrobiales;f__UBA6960;g__UBA822;s__	GCA_003487585.1_ASM348758v1_genomic.gbff	2407408	59.48	2007	116.909	51	90	85	0	0	2.83224e+06	GCA_003487585.1	ASM348758v1	DNDS00000000.1	Gemmatimonadetes bacterium (bacteria)	marine metagenome	marine	marine			isolate UBA11592
GCA_002501085.1_ASM250108v1_genomic.gbff	d__Bacteria;p__Gemmatimonadota;c__Gemmatimonadetes;o__Longimicrobiales;f__UBA6960;g__UBA887;s__UBA887 sp002501085	d__Bacteria;p__Gemmatimonadota;c__Gemmatimonadetes;o__Longimicrobiales;f__UBA6960;g__UBA887;s__	GCA_002501085.1_ASM250108v1_genomic.gbff	2412365	52.135	1971	98.3156	47	92	85.34	0	0	2.82677e+06	GCA_002501085.1	ASM250108v1	DLRL00000000.1	Gemmatimonadales bacterium UBA7889 (bacteria)	marine metagenome	saline water (ENVO:00002010), including plankton (ENVO:xxxxxxxx)	marine			isolate UBA7889
GCA_003561635.1_ASM356163v1_genomic.gbff	d__Bacteria;p__Gemmatimonadota;c__Gemmatimonadetes;o__Longimicrobiales;f__UBA6960;g__CSSed11-55;s__CSSed11-55 sp007121775	d__Bacteria;p__Gemmatimonadota;c__Gemmatimonadetes;o__Longimicrobiales;f__UBA6960;g__CSSed11-55;s__	GCA_003561635.1_ASM356163v1_genomic.gbff	3409878	67.151	2576	101.584	47	92	85.86	0	0	3.97144e+06	GCA_003561635.1	ASM356163v1	PWWD00000000.1	Gemmatimonadetes bacterium (bacteria)	soda lake metagenome	hypersaline soda lake sediment	soda lake sediments	Russia: Kulunda Steppe	52.11 N 79.17 E	isolate CSSed11_36	top layer
GCA_003220795.1_ASM322079v1_genomic.gbff	d__Bacteria;p__Gemmatimonadota;c__Gemmatimonadetes;o__Gemmatimonadales;f__GWC2-71-9;g__20CM-4-69-16;s__20CM-4-69-16 sp003220795	d__Bacteria;p__Gemmatimonadota;c__Gemmatimonadetes;o__Gemmatimonadales;f__GWC2-71-9;g__20CM-4-69-16;s__	GCA_003220795.1_ASM322079v1_genomic.gbff	3299571	69.109	2958	49.3212	10	96	86.21	0	0	3.82736e+06	GCA_003220795.1	ASM322079v1	QHTK00000000.1	Gemmatimonadetes bacterium (bacteria)	soil metagenome	meadow soil	soil	USA: Angelo Coast Range Reserve, CA	39.74 N 123.63 W	isolate AG8
GCA_003558295.1_ASM355829v1_genomic.gbff	d__Bacteria;p__Gemmatimonadota;c__Gemmatimonadetes;o__Longimicrobiales;f__UBA6960;g__SKKN01;s__SKKN01 sp007121455	d__Bacteria;p__Gemmatimonadota;c__Gemmatimonadetes;o__Longimicrobiales;f__UBA6960;g__;s__	GCA_003558295.1_ASM355829v1_genomic.gbff	3255667	65.592	2828	91.1711	46	92	86.21	0	0	3.77644e+06	GCA_003558295.1	ASM355829v1	PWMC00000000.1	Gemmatimonadetes bacterium (bacteria)	soda lake metagenome	hypersaline soda lake sediment	soda lake sediments	Russia: Kulunda Steppe	52.11 N 79.17 E	isolate CSSed10_258	top layer
GCA_016191225.1_ASM1619122v1_genomic.gbff	d__Bacteria;p__Gemmatimonadota;c__Gemmatimonadetes;o__Gemmatimonadales;f__Gemmatimonadaceae;g__Fen-1231;s__	d__Bacteria;p__Gemmatimonadota;c__Gemmatimonadetes;o__Gemmatimonadales;f__Gemmatimonadaceae;g__;s__	GCA_016191225.1_ASM1619122v1_genomic.gbff	3043893	71.606	2633	94.1052	40	92	86.21	0	0	3.53079e+06	GCA_016191225.1	ASM1619122v1	JACPPC000000000.1	Gemmatimonadetes bacterium (bacteria)	groundwater metagenome	groundwater	groundwater	USA: California, Middletown	38.67742 N 122.57119 W	isolate NC_groundwater_617_Pr5_B-0.1um_72_35	<100 m
GCA_013361335.1_ASM1336133v1_genomic.gbff	d__Bacteria;p__Gemmatimonadota;c__Gemmatimonadetes;o__Gemmatimonadales;f__Gemmatimonadaceae;g__AG11;s__	d__Bacteria;p__Gemmatimonadota;c__Gemmatimonadetes;o__Gemmatimonadales;f__Gemmatimonadaceae;g__;s__	GCA_013361335.1_ASM1336133v1_genomic.gbff	3751624	69.894	3271	76.5405	36	93	86.52	0	0	4.33613e+06	GCA_013361335.1	ASM1336133v1	JABFYH000000000.1	Gemmatimonadaceae bacterium (bacteria)	soil metagenome	biochar-amended oxisol soil plot 8	soil	USA: Poamoho, Hawaii	21.5416 N 158.0875 W	isolate Bin8.6	0-10
GCA_013362225.1_ASM1336222v1_genomic.gbff	d__Bacteria;p__Gemmatimonadota;c__Gemmatimonadetes;o__Gemmatimonadales;f__Gemmatimonadaceae;g__2013-60CM-65-52;s__	d__Bacteria;p__Gemmatimonadota;c__Gemmatimonadetes;o__Gemmatimonadales;f__Gemmatimonadaceae;g__;s__	GCA_013362225.1_ASM1336222v1_genomic.gbff	3773253	69.885	3312	75.426	35	93	86.83	0	0	4.34556e+06	GCA_013362225.1	ASM1336222v1	JABFWO000000000.1	Gemmatimonadaceae bacterium	soil metagenome	biochar-amended oxisol soil plot 1	soil	USA: Poamoho, Hawaii	21.5416 N 158.0875 W	isolate Bin1.36	0-10
GCA_002295725.1_ASM229572v1_genomic.gbff	d__Bacteria;p__Gemmatimonadota;c__Gemmatimonadetes;o__Longimicrobiales;f__UBA6960;g__UBA822;s__UBA822 sp002731735	d__Bacteria;p__Gemmatimonadota;c__Gemmatimonadetes;o__Longimicrobiales;f__UBA6960;g__UBA822;s__	GCA_002295725.1_ASM229572v1_genomic.gbff	2492405	59.923	1953	147.758	52	88	86.91	0	0	2.8678e+06	GCA_002295725.1	ASM229572v1	DBHS00000000.1	Gemmatimonadales bacterium UBA822 (bacteria)	marine metagenome	saline water (ENVO:00002010), including plankton (ENVO:xxxxxxxx)	marine			isolate UBA822
162cmB-74R1.gbk	d__Bacteria;p__Gemmatimonadota;c__Gemmatimonadetes;o__Longimicrobiales;f__UBA6960;g__SLBA01;s__SLBA01 sp007130605	d__Bacteria;p__Gemmatimonadota;c__Gemmatimonadetes;o__Longimicrobiales;f__UBA6960;g__SLBA01;s__	162cmB-74R1.gbk.fna-prod.gbk (GCA_007123945.1_ASM712394v1_genomic.gbff)	2037188	68.138	1695	85.7805	35	93	87.07	0	0	2.33971e+06	GCA_007123945.1	ASM712394v1	SLGB00000000.1	Gemmatimonadetes bacterium (bacteria)	soda lake metagenome	hypersaline soda lake sediment	soda lake sediments	Russia: Kulunda Steppe	52.11 N 79.17 E	isolate CSSed162cmB_74R1
amara-295.gbk	d__Bacteria;p__Gemmatimonadota;c__Gemmatimonadetes;o__Gemmatimonadales;f__GWC2-71-9;g__;s__	d__Bacteria;p__Gemmatimonadota;c__Gemmatimonadetes;o__Gemmatimonadales;f__GWC2-71-9;g__;s__	amara-295.gbk.fna-prod.gbk	3737377	66.612	3180	78.678	31	93	87.07	0	0	4.29238e+06					sediment metagenome	brackish lake sediment	sediments	Romania	44°36.3'N, 27°19.5'E
GCA_011390805.1_ASM1139080v1_genomic.gbff	d__Bacteria;p__Gemmatimonadota;c__Gemmatimonadetes;o__Gemmatimonadales;f__Gemmatimonadaceae;g__;s__	d__Bacteria;p__Gemmatimonadota;c__Gemmatimonadetes;o__Gemmatimonadales;f__Gemmatimonadaceae;g__;s__	GCA_011390805.1_ASM1139080v1_genomic.gbff	3957521	61.91	3353	83.0713	40	93	87.15	0	0	4.54105e+06	GCA_011390805.1	ASM1139080v1	JAABRT000000000.1	Gemmatimonas sp. (bacteria)	sediment metagenome	Tibetan lacustrine sediment	sediments	China: Xiaochaidan Lake	37.53 N 95.43 E	isolate S08.Bin118	0.05m
162A-229.gbk	d__Bacteria;p__Gemmatimonadota;c__Gemmatimonadetes;o__Longimicrobiales;f__UBA6960;g__PWLA01;s__PWLA01 sp007132965	d__Bacteria;p__Gemmatimonadota;c__Gemmatimonadetes;o__Longimicrobiales;f__UBA6960;g__PWLA01;s__	162A-229.gbk.fna-prod.gbk (GCA_007121275.1_ASM712127v1_genomic.gbff)	2965118	68.16	2364	93.0305	44	93	87.3	0	0	3.39647e+06	GCA_007121275.0	ASM712127v0	SKMB00000000.0	Gemmatimonadetes bacterium (bacteria)	soda lake metagenome	hypersaline soda lake sediment	soda lake sediments	Russia: Kulunda Steppe	52.11 N 79.17 E	isolate CSSed162cmA_228
GCA_902805735.1_AVDCRST-MAG68_genomic.gbff	d__Bacteria;p__Gemmatimonadota;c__Gemmatimonadetes;o__Longimicrobiales;f__Longimicrobiaceae;g__;s__	d__Bacteria;p__Gemmatimonadota;c__Gemmatimonadetes;o__Longimicrobiales;f__;g__;s__	GCA_902805735.1_AVDCRST-MAG68_genomic.gbff	5787258	70.971	5518	105.264	68	90	87.3	0	0	6.62916e+06	GCA_902805735.1	AVDCRST-MAG68	CADCTW000000000.1	uncultured Gemmatimonadetes bacterium (bacteria)	soil crust metagenome	Biological soil crust from Avdat LTER, Negev Desert, Israel	soil	Israel	30.786 DD 34.767 DD
TH-Jun18-bin156.gbk	d__Bacteria;p__Gemmatimonadota;c__Gemmatimonadetes;o__Gemmatimonadales;f__Gemmatimonadaceae;g__Fen-1231;s__	d__Bacteria;p__Gemmatimonadota;c__Gemmatimonadetes;o__Gemmatimonadales;f__Gemmatimonadaceae;g__;s__	TH-Jun18-bin156.gbk.fna-prod.gbk	2284928	64.766	1882	73.9102	34	94	87.59	0	0	2.60866e+06					freshwater metagenome	freshwater	freshwater	Switzerland	46°419N 7°439E		180m
GCA_016187705.1_ASM1618770v1_genomic.gbff	d__Bacteria;p__Gemmatimonadota;c__Gemmatimonadetes;o__Gemmatimonadales;f__GWC2-71-9;g__HRBIN33;s__	d__Bacteria;p__Gemmatimonadota;c__Gemmatimonadetes;o__Gemmatimonadales;f__GWC2-71-9;g__;s__	GCA_016187705.1_ASM1618770v1_genomic.gbff	2678887	68.76	2429	75.8917	32	93	87.62	0	0	3.05739e+06	GCA_016187705.1	ASM1618770v1	JACPJD000000000.1	Gemmatimonadetes bacterium (bacteria)	groundwater metagenome	groundwater	groundwater	USA: California, Modesto	37.661915 N 121.114554 W	isolate NC_groundwater_458_Ag_B-0.1um_69_7	<100 m
GCA_009836565.1_ASM983656v1_genomic.gbff	d__Bacteria;p__Gemmatimonadota;c__Gemmatimonadetes;o__Longimicrobiales;f__UBA6960;g__Bin94;s__	d__Bacteria;p__Gemmatimonadota;c__Gemmatimonadetes;o__Longimicrobiales;f__UBA6960;g__;s__	GCA_009836565.1_ASM983656v1_genomic.gbff	3799962	67.421	2856	66.4377	27	95	87.93	0	0	4.32158e+06	GCA_009836565.1	ASM983656v1	VXVE00000000.1	Gemmatimonadetes bacterium (bacteria)	sponge metagenome	host Ircinia ramosa	host associated	Australia: Great Barrier Reef	18.49 S 147.38 E	isolate SB0667_bin_11
GCA_009842445.1_ASM984244v1_genomic.gbff	d__Bacteria;p__Gemmatimonadota;c__Gemmatimonadetes;o__;f__;g__;s__	d__Bacteria;p__Gemmatimonadota;c__Gemmatimonadetes;o__;f__;g__;s__	GCA_009842445.1_ASM984244v1_genomic.gbff	3236097	68.871	2598	61.6898	29	95	87.93	0	0	3.68031e+06	GCA_009842445.1	ASM984244v1	VYFI00000000.1	Gemmatimonadales bacterium (bacteria)	sponge metagenome	host Ircinia ramosa	host associated	Australia: Great Barrier Reef	18.49 S 147.38 E	isolate SB0677_bin_21
GCA_013824755.1_ASM1382475v1_genomic.gbff	d__Bacteria;p__Krumholzibacteriota;c__Krumholzibacteria;o__LZORAL124-64-63;f__;g__;s__	d__Bacteria;p__Krumholzibacteriota;c__Krumholzibacteria;o__;f__;g__;s__	GCA_013824755.1_ASM1382475v1_genomic.gbff	2464932	71.722	2008	78.0886	33	94	87.93	0	0	2.80329e+06	GCA_013824755.1	ASM1382475v1	PNOJ00000000.1	Gemmatimonas sp.	freshwater metagenome	drinking water system-raw water	wastewater	USA: Illinois, Champaign	40.13 N 88.36 W	isolate SW.020
GCA_016209965.1_ASM1620996v1_genomic.gbff	d__Bacteria;p__Gemmatimonadota;c__Gemmatimonadetes;o__Longimicrobiales;f__RSA9;g__;s__	d__Bacteria;p__Gemmatimonadota;c__Gemmatimonadetes;o__Longimicrobiales;f__RSA9;g__;s__	GCA_016209965.1_ASM1620996v1_genomic.gbff	2819606	69.428	2483	105.533	53	91	87.93	0	0	3.20665e+06	GCA_016209965.1	ASM1620996v1	JACQVE000000000.1	Gemmatimonadetes bacterium (bacteria)	groundwater metagenome	groundwater	groundwater	USA: California, Modesto	37.661915 N 121.114554 W	isolate NC_groundwater_1455_Ag_S-0.65um_69_45	<100 m
GCA_017881585.1_ASM1788158v1_genomic.gbff	d__Bacteria;p__Gemmatimonadota;c__Gemmatimonadetes;o__Gemmatimonadales;f__Gemmatimonadaceae;g__Fen-1231;s__	d__Bacteria;p__Gemmatimonadota;c__Gemmatimonadetes;o__Gemmatimonadales;f__Gemmatimonadaceae;g__;s__	GCA_017881585.1_ASM1788158v1_genomic.gbff	3091729	66.585	2541	75.8335	27	94	87.93	0	0	3.51613e+06	GCA_017881585.1	ASM1788158v1	JADGQS000000000.1	Gemmatimonadaceae bacterium (bacteria)	permafrost metagenome	permafrost soil	permafrost	Russia: Chersky	68.6131 N 161.3414 E	isolate Chersky.15_25	30 cm
RH-23may17-1112.gbk	d__Bacteria;p__Gemmatimonadota;c__Gemmatimonadetes;o__Gemmatimonadales;f__Gemmatimonadaceae;g__Fen-1231;s__	d__Bacteria;p__Gemmatimonadota;c__Gemmatimonadetes;o__Gemmatimonadales;f__Gemmatimonadaceae;g__;s__	RH-23may17-1112.gbk.fna-prod.gbk	2880667	63.99	2376	65.1056	28	95	87.93	0	0	3.27609e+06					freshwater metagenome	freshwater	freshwater	Czech Republic	48.50°N 14.29°E		30m
ZH-Oct18-bin29.gbk	d__Bacteria;p__Gemmatimonadota;c__Gemmatimonadetes;o__Gemmatimonadales;f__Gemmatimonadaceae;g__Fen-1231;s__	d__Bacteria;p__Gemmatimonadota;c__Gemmatimonadetes;o__Gemmatimonadales;f__Gemmatimonadaceae;g__;s__	ZH-Oct18-bin29.gbk.fna-prod.gbk	2010659	64.771	1602	73.4981	36	94	88.56	0	0	2.27039e+06					freshwater metagenome	freshwater	freshwater	Switzerland	47°18'N 8°34’E		80/120m
GCA_014377535.1_ASM1437753v1_genomic.gbff	d__Bacteria;p__Gemmatimonadota;c__Gemmatimonadetes;o__Gemmatimonadales;f__Gemmatimonadaceae;g__;s__	d__Bacteria;p__Gemmatimonadota;c__Gemmatimonadetes;o__Gemmatimonadales;f__Gemmatimonadaceae;g__;s__	GCA_014377535.1_ASM1437753v1_genomic.gbff	3787951	65.741	3154	114.901	60	90	88.71	0	0	4.27004e+06	GCA_014377535.1	ASM1437753v1	JACMPK000000000.1	Gemmatimonadaceae bacterium (bacteria)	glacier metagenome	glacial surface ice	glacier	Greenland: the Little Firn glacier in the Knuths Fjeld	81.566 N 16.363 W	isolate LF-bin-339
GCA_013361325.1_ASM1336132v1_genomic.gbff	d__Bacteria;p__Gemmatimonadota;c__Gemmatimonadetes;o__Gemmatimonadales;f__Gemmatimonadaceae;g__;s__	d__Bacteria;p__Gemmatimonadota;c__Gemmatimonadetes;o__Gemmatimonadales;f__Gemmatimonadaceae;g__;s__	GCA_013361325.1_ASM1336132v1_genomic.gbff	4104484	70.184	3601	94.4185	45	92	88.84	0	0	4.62009e+06	GCA_013361325.1	ASM1336132v1	JABFYF000000000.1	Gemmatimonadaceae bacterium (bacteria)	soil metagenome	biochar-amended oxisol soil plot 8	soil	USA: Poamoho, Hawaii	21.5416 N 158.0875 W	isolate Bin8.42	0-10
GCA_013361935.1_ASM1336193v1_genomic.gbff	d__Bacteria;p__Gemmatimonadota;c__Gemmatimonadetes;o__Gemmatimonadales;f__Gemmatimonadaceae;g__;s__	d__Bacteria;p__Gemmatimonadota;c__Gemmatimonadetes;o__Gemmatimonadales;f__Gemmatimonadaceae;g__;s__	GCA_013361935.1_ASM1336193v1_genomic.gbff	4043636	70.201	3575	91.7438	44	92	89.42	0	0	4.52207e+06	GCA_013361935.1	ASM1336193v1	JABFXC000000000.1	Gemmatimonadaceae bacterium (bacteria)	soil metagenome	control oxisol soil plot 5	soil	USA: Poamoho, Hawaii	21.5416 N 158.0875 W	isolate Bin5.19	0-10
GCA_013362545.1_ASM1336254v1_genomic.gbff	d__Bacteria;p__Gemmatimonadota;c__Gemmatimonadetes;o__Gemmatimonadales;f__Gemmatimonadaceae;g__2013-60CM-65-52;s__	d__Bacteria;p__Gemmatimonadota;c__Gemmatimonadetes;o__Gemmatimonadales;f__Gemmatimonadaceae;g__;s__	GCA_013362545.1_ASM1336254v1_genomic.gbff	3733427	69.882	3260	76.9138	36.5	93	89.42	0	0	4.17516e+06	GCA_013362545.1	ASM1336254v1	JABFVY000000000.1	Gemmatimonadaceae bacterium (bacteria)	soil metagenome	biochar-amended oxisol soil plot 3	soil	USA: Poamoho, Hawaii	21.5416 N 158.0875 W	isolate Bin3.38	0-10
GCA_002347035.1_ASM234703v1_genomic.gbff	d__Bacteria;p__Gemmatimonadota;c__Gemmatimonadetes;o__Longimicrobiales;f__UBA6960;g__UBA2982;s__UBA2982 sp002347035	d__Bacteria;p__Gemmatimonadota;c__Gemmatimonadetes;o__Longimicrobiales;f__UBA6960;g__;s__	GCA_002347035.1_ASM234703v1_genomic.gbff	1849998	53.777	1642	84.282	40	93	89.66	0	0	2.06335e+06	GCA_002347035.1	ASM234703v1	DEAM00000000.1	Gemmatimonadales bacterium UBA2982 (bacteria)	marine metagenome	saline water (ENVO:00002010), including plankton (ENVO:xxxxxxxx)	marine			isolate UBA2982
GCA_002501525.1_ASM250152v1_genomic.gbff	d__Bacteria;p__Gemmatimonadota;c__Gemmatimonadetes;o__Longimicrobiales;f__UBA6960;g__UBA2589;s__UBA2589 sp002500925	d__Bacteria;p__Gemmatimonadota;c__Gemmatimonadetes;o__Longimicrobiales;f__UBA6960;g__UBA2589;s__	GCA_002501525.1_ASM250152v1_genomic.gbff	2350593	54.059	1855	127.119	46	90	89.66	0	0	2.62167e+06	GCA_002501525.1	ASM250152v1	DLTW00000000.1	Gemmatimonadales bacterium UBA7826 (bacteria)	marine metagenome	saline water (ENVO:00002010), including plankton (ENVO:xxxxxxxx)	marine			isolate UBA7826
GCA_003551025.1_ASM355102v1_genomic.gbff	d__Bacteria;p__Gemmatimonadota;c__Gemmatimonadetes;o__Longimicrobiales;f__UBA6960;g__CSSed11-55;s__CSSed11-55 sp007121775	d__Bacteria;p__Gemmatimonadota;c__Gemmatimonadetes;o__Longimicrobiales;f__UBA6960;g__CSSed11-55;s__	GCA_003551025.1_ASM355102v1_genomic.gbff	3391089	66.8	2570	98.3245	46	93	89.66	0	0	3.78216e+06	GCA_003551025.1	ASM355102v1	PULT00000000.1	Gemmatimonadetes bacterium (bacteria)	soda lake metagenome	hypersaline soda lake sediment	soda lake sediments	Russia: Kulunda Steppe	51.67 N 79.90 E	isolate B1Sed10_37	top layer
Jr-7aug17-35.gbk	d__Bacteria;p__Gemmatimonadota;c__Gemmatimonadetes;o__Gemmatimonadales;f__Gemmatimonadaceae;g__Fen-1231;s__	d__Bacteria;p__Gemmatimonadota;c__Gemmatimonadetes;o__Gemmatimonadales;f__Gemmatimonadaceae;g__;s__	Jr-7aug17-35.gbk.fna-prod.gbk	2929748	64.148	2469	65.3499	23	94	89.66	0	0	3.26762e+06					freshwater metagenome	freshwater	freshwater	Czech Republic	48°36'N 14°40'E		0.5m
GCA_003221075.1_ASM322107v1_genomic.gbff	d__Bacteria;p__Gemmatimonadota;c__Gemmatimonadetes;o__Gemmatimonadales;f__GWC2-71-9;g__20CM-2-65-7;s__20CM-2-65-7 sp003221075	d__Bacteria;p__Gemmatimonadota;c__Gemmatimonadetes;o__Gemmatimonadales;f__GWC2-71-9;g__20CM-2-65-7;s__	GCA_003221075.1_ASM322107v1_genomic.gbff	3173071	65.705	2927	40.5248	6	96	89.81	0	0	3.53309e+06	GCA_003221075.1	ASM322107v1	QHUF00000000.1	Gemmatimonadetes bacterium (bacteria)	soil metagenome	meadow soil	soil	USA: Angelo Coast Range Reserve, CA	39.74 N 123.63 W	isolate AG34
GCA_012267505.1_ASM1226750v1_genomic.gbff	d__Bacteria;p__Gemmatimonadota;c__Gemmatimonadetes;o__Longimicrobiales;f__UBA6960;g__;s__	d__Bacteria;p__Gemmatimonadota;c__Gemmatimonadetes;o__Longimicrobiales;f__UBA6960;g__;s__	GCA_012267505.1_ASM1226750v1_genomic.gbff	3301872	68.355	2663	155.728	78	87	90.52	0	0	3.64767e+06	GCA_012267505.1	ASM1226750v1	JAAXGI000000000.1	Gemmatimonadetes bacterium (bacteria)	coral reef metagenome	host Porites lutea	host associated	Australia: Orpheus Island	18.5446 S 146.4881 E	isolate Plut_88859
GCA_001919865.1_ASM191986v1_genomic.gbff	d__Bacteria;p__Gemmatimonadota;c__Gemmatimonadetes;o__Gemmatimonadales;f__GWC2-71-9;g__20CM-4-69-16;s__20CM-4-69-16 sp001919865	d__Bacteria;p__Gemmatimonadota;c__Gemmatimonadetes;o__Gemmatimonadales;f__GWC2-71-9;g__20CM-4-69-16;s__	GCA_001919865.1_ASM191986v1_genomic.gbff	2820125	69.141	2556	68.0927	18	94	91.22	0	0	3.09156e+06	GCA_001919865.1	ASM191986v1	MNIR00000000.1	Gemmatimonadetes bacterium 13_1_20CM_4_69_16 (bacteria)	soil metagenome	soil	soil	USA: Angelo, CA	39.74 N 123.63 W		20cm
162A-310.gbk	d__Bacteria;p__Gemmatimonadota;c__Gemmatimonadetes;o__Longimicrobiales;f__UBA6960;g__SLCK01;s__SLCK01 sp007125845	d__Bacteria;p__Gemmatimonadota;c__Gemmatimonadetes;o__Longimicrobiales;f__UBA6960;g__SLCK01;s__	162A-310.gbk.fna-prod.gbk (GCA_007120315.1_ASM712031v1_genomic.gbff)	3235254	66.6	2827	88.7322	43	92	91.38	0	0	3.54044e+06	GCA_007120315.1	ASM712031v1	SKNX00000000.1	Gemmatimonadetes bacterium (bacteria)	soda lake metagenome	hypersaline soda lake sediment	soda lake sediments	Russia: Kulunda Steppe	52.11 N 79.17 E	isolate CSSed162cmA_310
GCA_003247675.1_ASM324767v1_genomic.gbff	d__Bacteria;p__Gemmatimonadota;c__Gemmatimonadetes;o__Gemmatimonadales;f__GWC2-71-9;g__SZUA-320;s__SZUA-320 sp003246755	d__Bacteria;p__Gemmatimonadota;c__Gemmatimonadetes;o__Gemmatimonadales;f__GWC2-71-9;g__;s__	GCA_003247675.1_ASM324767v1_genomic.gbff	3030465	63.039	2603	58.1395	16	95	91.38	0	0	3.31633e+06	GCA_003247675.1	ASM324767v1	QJYM00000000.1	Gemmatimonadetes bacterium (bacteria)	hydrothermal vent metagenome	marine hydrothermal sulfide sediment TVG11	hydrothermal vent	Atlantic Ocean: Mid-Atlantic Ridge, South	15.16 S 13.35 W	isolate SZUA-320
GCA_009836825.1_ASM983682v1_genomic.gbff	d__Bacteria;p__Gemmatimonadota;c__Gemmatimonadetes;o__Longimicrobiales;f__UBA6960;g__Bin94;s__	d__Bacteria;p__Gemmatimonadota;c__Gemmatimonadetes;o__Longimicrobiales;f__UBA6960;g__;s__	GCA_009836825.1_ASM983682v1_genomic.gbff	3654868	67.817	2822	84.2523	37.5	93	91.38	0	0	3.99964e+06	GCA_009836825.1	ASM983682v1	VXUS00000000.1	Gemmatimonadetes bacterium (bacteria)	sponge metagenome	host Ircinia ramosa	host associated	Australia: Great Barrier Reef	18.49 S 147.38 E	isolate SB0666_bin_34
GCA_016717475.1_ASM1671747v1_genomic.gbff	d__Bacteria;p__Gemmatimonadota;c__Gemmatimonadetes;o__Gemmatimonadales;f__GWC2-71-9;g__SPDF01;s__	d__Bacteria;p__Gemmatimonadota;c__Gemmatimonadetes;o__Gemmatimonadales;f__GWC2-71-9;g__;s__	GCA_016717475.1_ASM1671747v1_genomic.gbff	4172916	72.152	3810	91.7268	35	92	91.38	0	0	4.56655e+06	GCA_016717475.1	ASM1671747v1	JADKFK000000000.1	Gemmatimonadetes bacterium (bacteria)	metagenome assembly activated sludge metagenome	activated sludge from Rand_18-Q3-R56-63	wastewater	Denmark: Randers	56.453767 N 10.070249 E	isolate Rand_18-Q3-R56-63_MAXAC.104
RH-14apr17-388.gbk	d__Bacteria;p__Gemmatimonadota;c__Gemmatimonadetes;o__Gemmatimonadales;f__Gemmatimonadaceae;g__Fen-1231;s__	d__Bacteria;p__Gemmatimonadota;c__Gemmatimonadetes;o__Gemmatimonadales;f__Gemmatimonadaceae;g__;s__	RH-14apr17-388.gbk.fna-prod.gbk	3136045	63.937	2571	69.9813	31	94	91.38	0	0	3.43187e+06					freshwater metagenome	freshwater	freshwater	Czech Republic	48.50°N 14.29°E		30m
GCA_003221005.1_ASM322100v1_genomic.gbff	d__Bacteria;p__Gemmatimonadota;c__Gemmatimonadetes;o__Gemmatimonadales;f__GWC2-71-9;g__AG25;s__AG25 sp003221005	d__Bacteria;p__Gemmatimonadota;c__Gemmatimonadetes;o__Gemmatimonadales;f__GWC2-71-9;g__;s__	GCA_003221005.1_ASM322100v1_genomic.gbff	2793158	69.046	2644	53.4822	10	95	91.85	0	0	3.041e+06	GCA_003221005.1	ASM322100v1	QHTZ00000000.1	Gemmatimonadetes bacterium (bacteria)	soil metagenome	meadow soil	soil	USA: Angelo Coast Range Reserve, CA	39.74 N 123.63 W	isolate AG4
GCA_013361845.1_ASM1336184v1_genomic.gbff	d__Bacteria;p__Gemmatimonadota;c__Gemmatimonadetes;o__Gemmatimonadales;f__Gemmatimonadaceae;g__AG11;s__	d__Bacteria;p__Gemmatimonadota;c__Gemmatimonadetes;o__Gemmatimonadales;f__Gemmatimonadaceae;g__;s__	GCA_013361845.1_ASM1336184v1_genomic.gbff	3769527	69.859	3289	75.7717	36	93	92.01	0	0	4.09687e+06	GCA_013361845.1	ASM1336184v1	JABFXH000000000.1	Gemmatimonadaceae bacterium (bacteria)	soil metagenome	control oxisol soil plot 5	soil	USA: Poamoho, Hawaii	21.5416 N 158.0875 W	isolate Bin5.5	0-10
GCA_003222235.1_ASM322223v1_genomic.gbff	d__Bacteria;p__Gemmatimonadota;c__Gemmatimonadetes;o__Gemmatimonadales;f__GWC2-71-9;g__AG12;s__AG12 sp003222235	d__Bacteria;p__Gemmatimonadota;c__Gemmatimonadetes;o__Gemmatimonadales;f__GWC2-71-9;g__;s__	GCA_003222235.1_ASM322223v1_genomic.gbff	3844154	68.557	3368	90.7227	29	92	92.16	0	0	4.17117e+06	GCA_003222235.1	ASM322223v1	QHVD00000000.1	Gemmatimonadetes bacterium (bacteria)	soil metagenome	meadow soil	soil	USA: Angelo Coast Range Reserve, CA	39.74 N 123.63 W	isolate AG12
GCA_009692105.1_ASM969210v1_genomic.gbff	d__Bacteria;p__Gemmatimonadota;c__Gemmatimonadetes;o__Longimicrobiales;f__UBA6960;g__;s__	d__Bacteria;p__Gemmatimonadota;c__Gemmatimonadetes;o__Longimicrobiales;f__UBA6960;g__;s__	GCA_009692105.1_ASM969210v1_genomic.gbff	1617159	66.381	1539	68.5712	28	93	92.16	0	0	1.75473e+06	GCA_009692105.1	ASM969210v1	SHZS00000000.1	Gemmatimonadetes bacterium (bacteria)	freshwater metagenome	freshwater lake	freshwater	Russia: Lake Baikal	51.787400 N 104.939100 E	isolate Baikal-deep-G154	1250m, 1350m
GCA_002295625.1_ASM229562v1_genomic.gbff	d__Bacteria;p__Gemmatimonadota;c__Gemmatimonadetes;o__Longimicrobiales;f__UBA6960;g__UBA2589;s__UBA2589 sp002348265	d__Bacteria;p__Gemmatimonadota;c__Gemmatimonadetes;o__Longimicrobiales;f__UBA6960;g__UBA2589;s__	GCA_002295625.1_ASM229562v1_genomic.gbff	2643112	53.889	2214	95.4142	40	92	92.24	0	0	2.86547e+06	GCA_002295625.1	ASM229562v1	DBHL00000000.1	Gemmatimonadales bacterium UBA829 (bacteria)	marine metagenome	saline water (ENVO:00002010), including plankton (ENVO:xxxxxxxx)	marine			isolate UBA829
GCA_002311875.1_ASM231187v1_genomic.gbff	d__Bacteria;p__Gemmatimonadota;c__Gemmatimonadetes;o__Longimicrobiales;f__UBA6960;g__UBA887;s__UBA887 sp002311875	d__Bacteria;p__Gemmatimonadota;c__Gemmatimonadetes;o__Longimicrobiales;f__UBA6960;g__UBA887;s__	GCA_002311875.1_ASM231187v1_genomic.gbff	2704509	55.292	2317	127.941	56	89	92.37	0	0	2.92791e+06	GCA_002311875.1	ASM231187v1	DCAD00000000.1	Gemmatimonadales bacterium UBA1142 (bacteria)	hydrotermal vent metagenome	Beebe hydrothermal vent plume at at depth of 4900m	hydrothermal vent	Atlantic Ocean:Mid Cayman Rise		isolate UBA1142
GCA_009836485.1_ASM983648v1_genomic.gbff	d__Bacteria;p__Gemmatimonadota;c__Gemmatimonadetes;o__Longimicrobiales;f__UBA6960;g__Bin94;s__	d__Bacteria;p__Gemmatimonadota;c__Gemmatimonadetes;o__Longimicrobiales;f__UBA6960;g__;s__	GCA_009836485.1_ASM983648v1_genomic.gbff	3830365	67.778	2866	91.5834	40	93	92.63	0	0	4.13512e+06	GCA_009836485.1	ASM983648v1	VXVK00000000.1	Gemmatimonadetes bacterium (bacteria)	sponge metagenome	host Ircinia ramosa	host associated	Australia: Great Barrier Reef	18.49 S 147.38 E	isolate SB0667_bin_17
GCA_009846385.1_ASM984638v1_genomic.gbff	d__Bacteria;p__Gemmatimonadota;c__Gemmatimonadetes;o__;f__;g__;s__	d__Bacteria;p__Gemmatimonadota;c__Gemmatimonadetes;o__;f__;g__;s__	GCA_009846385.1_ASM984638v1_genomic.gbff	2999705	68.942	2394	57.0464	26	95	92.95	0	0	3.22722e+06	GCA_009846385.1	ASM984638v1	VXXU00000000.1	Gemmatimonadales bacterium (bacteria)	sponge metagenome	host Ircinia ramosa	host associated	Australia: Great Barrier Reef	18.49 S 147.38 E	isolate SB0669_bin_13
162A-121.gbk	d__Bacteria;p__Gemmatimonadota;c__Gemmatimonadetes;o__Longimicrobiales;f__UBA6960;g__CSSed11-55;s__CSSed11-55 sp007121775	d__Bacteria;p__Gemmatimonadota;c__Gemmatimonadetes;o__Longimicrobiales;f__UBA6960;g__CSSed11-55;s__	162A-121.gbk.fna-prod.gbk (GCA_007121775.1_ASM712177v1_genomic.gbff)	3253556	67.155	2566	94.0097	44	93	93.1	0	0	3.49469e+06	GCA_007121775.1	ASM712177v1	SKJY00000000.1	Gemmatimonadetes bacterium (bacteria)	soda lake metagenome	hypersaline soda lake sediment	soda lake sediments	Russia: Kulunda Steppe	52.11 N 79.17 E	isolate CSSed162cmA_121
165cm-596.gbk	d__Bacteria;p__Gemmatimonadota;c__Gemmatimonadetes;o__Longimicrobiales;f__UBA6960;g__SLBA01;s__SLBA01 sp007130605	d__Bacteria;p__Gemmatimonadota;c__Gemmatimonadetes;o__Longimicrobiales;f__UBA6960;g__SLBA01;s__	165cm-596.gbk.fna-prod.gbk (GCA_007130605.1_ASM713060v1_genomic.gbff)	3004840	67.536	2446	87.4211	39	93	93.1	0	0	3.22754e+06	GCA_007130605.0	ASM713060v0	SLSF00000000.0	Gemmatimonadetes bacterium (bacteria)	soda lake metagenome	hypersaline soda lake sediment	soda lake sediments	Russia: Kulunda Steppe	52.11 N 79.17 E	isolate CSSed165cm_595
GCA_002500925.1_ASM250092v1_genomic.gbff	d__Bacteria;p__Gemmatimonadota;c__Gemmatimonadetes;o__Longimicrobiales;f__UBA6960;g__UBA2589;s__UBA2589 sp002500925	d__Bacteria;p__Gemmatimonadota;c__Gemmatimonadetes;o__Longimicrobiales;f__UBA6960;g__UBA2589;s__	GCA_002500925.1_ASM250092v1_genomic.gbff	2382486	53.806	1945	126.999	46	90	93.1	0	0	2.55906e+06	GCA_002500925.1	ASM250092v1	DLTN00000000.1	Gemmatimonadales bacterium UBA7835 (bacteria)	marine metagenome	saline water (ENVO:00002010), including plankton (ENVO:xxxxxxxx)	marine			isolate UBA7835
GCA_002737375.1_ASM273737v1_genomic.gbff	d__Bacteria;p__Gemmatimonadota;c__Gemmatimonadetes;o__Gemmatimonadales;f__Gemmatimonadaceae;g__Fen-1231;s__	d__Bacteria;p__Gemmatimonadota;c__Gemmatimonadetes;o__Gemmatimonadales;f__Gemmatimonadaceae;g__;s__	GCA_002737375.1_ASM273737v1_genomic.gbff	2690475	64.558	2265	71.3033	36	94	93.1	0	0	2.88988e+06	GCA_002737375.1	ASM273737v1	NSIN00000000.1	Gemmatimonadetes bacterium (bacteria)	lake water metagenome	freswater	freshwater	Russia: Lake Baikal	51.7874 N 104.9391 E	isolate Baikal-G2	5m, 20m
GCA_009837985.1_ASM983798v1_genomic.gbff	d__Bacteria;p__Gemmatimonadota;c__Gemmatimonadetes;o__Longimicrobiales;f__UBA6960;g__Bin94;s__	d__Bacteria;p__Gemmatimonadota;c__Gemmatimonadetes;o__Longimicrobiales;f__UBA6960;g__;s__	GCA_009837985.1_ASM983798v1_genomic.gbff	4249639	67.241	3257	73.2825	30	94	93.1	0	0	4.5646e+06	GCA_009837985.1	ASM983798v1	VXSL00000000.1	Gemmatimonadetes bacterium (bacteria)	sponge metagenome	host Ircinia ramosa	host associated	Australia: Great Barrier Reef	18.49 S 147.38 E	isolate SB0665_bin_15
RH-26jul17-234.gbk	d__Bacteria;p__Gemmatimonadota;c__Gemmatimonadetes;o__Gemmatimonadales;f__Gemmatimonadaceae;g__Fen-1231;s__	d__Bacteria;p__Gemmatimonadota;c__Gemmatimonadetes;o__Gemmatimonadales;f__Gemmatimonadaceae;g__;s__	RH-26jul17-234.gbk.fna-prod.gbk	2886254	64.119	2433	61.6856	21	95	93.1	0	0	3.10017e+06					freshwater metagenome	freshwater	freshwater	Czech Republic	48.50°N 14.29°E		30m
te17-122.gbk	d__Bacteria;p__Latescibacterota;c__;o__;f__;g__;s__	d__Bacteria;p__Latescibacterota;c__;o__;f__;g__;s__	te17-122.gbk.fna-prod.gbk	2778076	67.308	2256	83.5723	35.5	93	93.1	0	0	2.98397e+06					sediment metagenome	saline lake sediment	sediments	Romania	44°03.19'N, 28°36.19'E
RH-14apr17-229.gbk	d__Bacteria;p__Gemmatimonadota;c__Gemmatimonadetes;o__Gemmatimonadales;f__Gemmatimonadaceae;g__Fen-1231;s__	d__Bacteria;p__Gemmatimonadota;c__Gemmatimonadetes;o__Gemmatimonadales;f__Gemmatimonadaceae;g__;s__	RH-14apr17-229.gbk.fna-prod.gbk	2970491	64.066	2504	64.1709	23	95	93.26	0	0	3.18517e+06					freshwater metagenome	freshwater	freshwater	Czech Republic	48.50°N 14.29°E		30m
GCA_016209985.1_ASM1620998v1_genomic.gbff	d__Bacteria;p__Gemmatimonadota;c__Gemmatimonadetes;o__Gemmatimonadales;f__GWC2-71-9;g__;s__	d__Bacteria;p__Gemmatimonadota;c__Gemmatimonadetes;o__Gemmatimonadales;f__GWC2-71-9;g__;s__	GCA_016209985.1_ASM1620998v1_genomic.gbff	4642113	65.246	4176	97.8443	48	91	93.42	0	0	4.96908e+06	GCA_016209985.1	ASM1620998v1	JACQVB000000000.1	Gemmatimonadetes bacterium (bacteria)	groundwater metagenome	groundwater	groundwater	USA: California, Modesto	37.661915 N 121.114554 W	isolate NC_groundwater_1452_Ag_S-0.65um_65_21	<100 m
GCA_003221805.1_ASM322180v1_genomic.gbff	d__Bacteria;p__Gemmatimonadota;c__Gemmatimonadetes;o__Gemmatimonadales;f__Gemmatimonadaceae;g__UBA4720;s__UBA4720 sp003221805	d__Bacteria;p__Gemmatimonadota;c__Gemmatimonadetes;o__Gemmatimonadales;f__Gemmatimonadaceae;g__UBA4720;s__	GCA_003221805.1_ASM322180v1_genomic.gbff	3139386	60.804	3023	66.1978	29	94	93.81	0	0	3.34654e+06	GCA_003221805.1	ASM322180v1	QHUA00000000.1	Gemmatimonadetes bacterium (bacteria)	soil metagenome	meadow soil	soil	USA: Angelo Coast Range Reserve, CA	39.74 N 123.63 W	isolate AG39
GCA_002348265.1_ASM234826v1_genomic.gbff	d__Bacteria;p__Gemmatimonadota;c__Gemmatimonadetes;o__Longimicrobiales;f__UBA6960;g__UBA2589;s__UBA2589 sp002348265	d__Bacteria;p__Gemmatimonadota;c__Gemmatimonadetes;o__Longimicrobiales;f__UBA6960;g__UBA2589;s__	GCA_002348265.1_ASM234826v1_genomic.gbff	2409152	53.94	2002	92.4116	44	92	93.97	0	0	2.56375e+06	GCA_002348265.1	ASM234826v1	DEAT00000000.1	Gemmatimonadales bacterium UBA2975 (bacteria)	marine metagenome	saline water (ENVO:00002010), including plankton (ENVO:xxxxxxxx)	marine			isolate UBA2975
GCA_011390885.1_ASM1139088v1_genomic.gbff	d__Bacteria;p__Gemmatimonadota;c__Gemmatimonadetes;o__Gemmatimonadales;f__Gemmatimonadaceae;g__;s__	d__Bacteria;p__Gemmatimonadota;c__Gemmatimonadetes;o__Gemmatimonadales;f__Gemmatimonadaceae;g__;s__	GCA_011390885.1_ASM1139088v1_genomic.gbff	4066938	70.78	3420	80.0743	38	93	93.97	0	0	4.32791e+06	GCA_011390885.1	ASM1139088v1	JAABRO000000000.1	Gemmatimonas sp. (bacteria)	sediment metagenome	Tibetan lacustrine sediment	sediments	China: Tataling River	37.53 N 95.43 E	isolate S07.Bin148	0.05m
GCA_017881465.1_ASM1788146v1_genomic.gbff	d__Bacteria;p__Gemmatimonadota;c__Gemmatimonadetes;o__Gemmatimonadales;f__Gemmatimonadaceae;g__UBA4720;s__	d__Bacteria;p__Gemmatimonadota;c__Gemmatimonadetes;o__Gemmatimonadales;f__Gemmatimonadaceae;g__UBA4720;s__	GCA_017881465.1_ASM1788146v1_genomic.gbff	2576911	62.351	2240	81.8152	33	93	93.97	0	0	2.74227e+06	GCA_017881465.1	ASM1788146v1	JADGQV000000000.1	Gemmatimonadaceae bacterium (bacteria)	permafrost metagenome	permafrost soil	permafrost	Russia: Chersky	68.6131 N 161.3414 E	isolate Chersky.7_28	30 cm
GCA_003223475.1_ASM322347v1_genomic.gbff	d__Bacteria;p__Gemmatimonadota;c__Gemmatimonadetes;o__Gemmatimonadales;f__GWC2-71-9;g__AG41;s__AG41 sp003222035	d__Bacteria;p__Gemmatimonadota;c__Gemmatimonadetes;o__Gemmatimonadales;f__GWC2-71-9;g__AG41;s__	GCA_003223475.1_ASM322347v1_genomic.gbff	3284771	68.082	3091	53.4426	14	95	94.2	0	0	3.48702e+06	GCA_003223475.1	ASM322347v1	QHVF00000000.1	Gemmatimonadetes bacterium (bacteria)	soil metagenome	meadow soil	soil	USA: Angelo Coast Range Reserve, CA	39.74 N 123.63 W	isolate AG10
GCA_003222135.1_ASM322213v1_genomic.gbff	d__Bacteria;p__Gemmatimonadota;c__Gemmatimonadetes;o__Gemmatimonadales;f__GWC2-71-9;g__20CM-4-69-16;s__20CM-4-69-16 sp003222135	d__Bacteria;p__Gemmatimonadota;c__Gemmatimonadetes;o__Gemmatimonadales;f__GWC2-71-9;g__20CM-4-69-16;s__	GCA_003222135.1_ASM322213v1_genomic.gbff	3377962	69.223	3031	48.7575	10	96	94.36	0	0	3.57987e+06	GCA_003222135.1	ASM322213v1	QHUM00000000.1	Gemmatimonadetes bacterium (bacteria)	soil metagenome	meadow soil	soil	USA: Angelo Coast Range Reserve, CA	39.74 N 123.63 W	isolate AG28
GCA_013043565.1_ASM1304356v1_genomic.gbff	d__Bacteria;p__Gemmatimonadota;c__Gemmatimonadetes;o__Longimicrobiales;f__UBA6960;g__;s__	d__Bacteria;p__Gemmatimonadota;c__Gemmatimonadetes;o__Longimicrobiales;f__UBA6960;g__;s__	GCA_013043565.1_ASM1304356v1_genomic.gbff	4410288	61.598	3561	91.3799	49	93	94.51	0	0	4.66648e+06	GCA_013043565.1	ASM1304356v1	JABDNZ000000000.1	Gemmatimonadetes bacterium (bacteria)	beach sand metagenome	beach sand	marine sediment	Australia: Middle Park Beach, Port Phillip Bay site A	37.851 S 144.954 E	isolate Site_A17	0 - 16 cm
162cmB-399R1.gbk	d__Bacteria;p__Gemmatimonadota;c__Gemmatimonadetes;o__Longimicrobiales;f__UBA6960;g__SKKN01;s__SKKN01 sp007121455	d__Bacteria;p__Gemmatimonadota;c__Gemmatimonadetes;o__Longimicrobiales;f__UBA6960;g__;s__	162cmB-399R1.gbk.fna-prod.gbk (GCA_007126965.1_ASM712696v1_genomic.gbff)	3629606	66.392	3184	94.3555	47.5	92	94.67	0	0	3.83396e+06	GCA_007126965.1	ASM712696v1	SLAH00000000.1	Gemmatimonadetes bacterium (bacteria)	soda lake metagenome	hypersaline soda lake sediment	soda lake sediments	Russia: Kulunda Steppe	52.11 N 79.17 E	isolate CSSed162cmB_399R1
GCA_002377325.1_ASM237732v1_genomic.gbff	d__Bacteria;p__Gemmatimonadota;c__Gemmatimonadetes;o__Longimicrobiales;f__UBA6960;g__UBA2589;s__UBA2589 sp002500925	d__Bacteria;p__Gemmatimonadota;c__Gemmatimonadetes;o__Longimicrobiales;f__UBA6960;g__UBA2589;s__	GCA_002377325.1_ASM237732v1_genomic.gbff	2387756	53.814	1826	130.301	48	90	94.67	0	0	2.52219e+06	GCA_002377325.1	ASM237732v1	DFPP00000000.1	Gemmatimonadales bacterium UBA3512 (bacteria)	marine metagenome	saline water (ENVO:00002010), including plankton (ENVO:xxxxxxxx)	marine			isolate UBA3512
GCA_009846305.1_ASM984630v1_genomic.gbff	d__Bacteria;p__Latescibacterota;c__;o__;f__;g__;s__	d__Bacteria;p__Latescibacterota;c__;o__;f__;g__;s__	GCA_009846305.1_ASM984630v1_genomic.gbff	3413553	62.811	2670	81.7719	45	94	94.67	0	0	3.60574e+06	GCA_009846305.1	ASM984630v1	VXXW00000000.1	Gemmatimonadetes bacterium (bacteria)	sponge metagenome	host Ircinia ramosa	host associated	Australia: Great Barrier Reef	18.49 S 147.38 E	isolate SB0669_bin_15
GCA_013816855.1_ASM1381685v1_genomic.gbff	d__Bacteria;p__Gemmatimonadota;c__Gemmatimonadetes;o__Gemmatimonadales;f__Gemmatimonadaceae;g__;s__	d__Bacteria;p__Gemmatimonadota;c__Gemmatimonadetes;o__Gemmatimonadales;f__Gemmatimonadaceae;g__;s__	GCA_013816855.1_ASM1381685v1_genomic.gbff	2471524	60.463	2281	64.9307	23	94	94.67	0	0	2.61067e+06	GCA_013816855.1	ASM1381685v1	JACDDT000000000.1	Gemmatimonadaceae bacterium (bacteria)	soil metagenome	mineral soil	soil	Antarctica: Mackay Glacier regions, Mackay Glacier	76.4701 S 161.27 E	isolate MGR_bin341	0 - 5 cm
162A-48.gbk	d__Bacteria;p__Gemmatimonadota;c__Gemmatimonadetes;o__Longimicrobiales;f__Longimicrobiaceae;g__Longimicrobiaceae;s__Longimicrobiaceae sp007118565	d__Bacteria;p__Gemmatimonadota;c__Gemmatimonadetes;o__Longimicrobiales;f__;g__;s__	162A-48.gbk.fna-prod.gbk (GCA_007118565.1_ASM711856v1_genomic.gbff)	2915116	68.664	2604	93.0822	61	92	94.83	0	0	3.07404e+06	GCA_007118565.0	ASM711856v0	SKRI00000000.0	Gemmatimonadetes bacterium (bacteria)	soda lake metagenome	hypersaline soda lake sediment	soda lake sediments	Russia: Kulunda Steppe	52.11 N 79.17 E	isolate CSSed162cmA_47
GCA_002919185.1_ASM291918v1_genomic.gbff	d__Bacteria;p__Gemmatimonadota;c__Gemmatimonadetes;o__Longimicrobiales;f__RSA9;g__RSA9;s__RSA9 sp003242735	d__Bacteria;p__Gemmatimonadota;c__Gemmatimonadetes;o__Longimicrobiales;f__RSA9;g__;s__	GCA_002919185.1_ASM291918v1_genomic.gbff	3532937	71.177	2892	120.692	56	90	94.83	0	0	3.72555e+06	GCA_002919185.1	ASM291918v1	PKET00000000.1	Gemmatimonas sp. (bacteria)	compost metagenome	manure	other- compost	China: Hangzhou	30 N 120 E	isolate RSA9
GCA_012960225.1_ASM1296022v1_genomic.gbff	d__Bacteria;p__Gemmatimonadota;c__Gemmatimonadetes;o__Longimicrobiales;f__UBA6960;g__UBA887;s__	d__Bacteria;p__Gemmatimonadota;c__Gemmatimonadetes;o__Longimicrobiales;f__UBA6960;g__UBA887;s__	GCA_012960225.1_ASM1296022v1_genomic.gbff	2620764	52.739	2275	85.1991	47	93	94.83	0	0	2.76364e+06	GCA_012960225.1	ASM1296022v1	DUBS00000000.1	Gemmatimonadetes bacterium (bacteria)	marine metegenome	Guaymas Basin Hydrothermal plume metagenome	hydrothermal vent	USA:Guaymas Basin	27.5158333333333 N 111.425 W	isolate UWMA-0308
RH-20apr16-187.gbk	d__Bacteria;p__Gemmatimonadota;c__Gemmatimonadetes;o__Gemmatimonadales;f__Gemmatimonadaceae;g__Fen-1231;s__	d__Bacteria;p__Gemmatimonadota;c__Gemmatimonadetes;o__Gemmatimonadales;f__Gemmatimonadaceae;g__;s__	RH-20apr16-187.gbk.fna-prod.gbk	2920399	64.138	2476	64.4245	22	95	94.83	0	0	3.07962e+06					freshwater metagenome	freshwater	freshwater	Czech Republic	48.50°N 14.29°E		30m
GCA_003152485.1_20120700_P2D_genomic.gbff	d__Bacteria;p__Gemmatimonadota;c__Gemmatimonadetes;o__Gemmatimonadales;f__Gemmatimonadaceae;g__Palsa-1248;s__Palsa-1248 sp003152485	d__Bacteria;p__Gemmatimonadota;c__Gemmatimonadetes;o__Gemmatimonadales;f__Gemmatimonadaceae;g__;s__	GCA_003152485.1_20120700_P2D_genomic.gbff	4273799	66.381	3707	128.9	70	89	95.19	0	0	4.48976e+06	GCA_003152485.1	20120700_P2D	PMAE00000000.1	Gemmatimonadetes bacterium (bacteria)	peat metagenome	permafrost active layer soil	permafrost	Sweden: Stordalen Mire	68.3535 N 19.0473 E	isolate palsa_1248	0.35-0.38
GCA_016705425.1_ASM1670542v1_genomic.gbff	d__Bacteria;p__Gemmatimonadota;c__Gemmatimonadetes;o__Gemmatimonadales;f__Gemmatimonadaceae;g__SCN-70-22;s__	d__Bacteria;p__Gemmatimonadota;c__Gemmatimonadetes;o__Gemmatimonadales;f__Gemmatimonadaceae;g__;s__	GCA_016705425.1_ASM1670542v1_genomic.gbff	5952126	69.045	5173	133.366	74	88	95.53	0	0	6.23064e+06	GCA_016705425.1	ASM1670542v1	JADIYG000000000.1	Gemmatimonadetes bacterium (bacteria)	activated sludge metagenome	activated sludge from AalE_18-Q3-R2-46	wastewater	Denmark: Aalborg E	57.045161 N 10.045761 E	isolate AalE_18-Q3-R2-46_BAT3C.235
GCA_011390935.1_ASM1139093v1_genomic.gbff	d__Bacteria;p__Gemmatimonadota;c__Gemmatimonadetes;o__Gemmatimonadales;f__Gemmatimonadaceae;g__;s__	d__Bacteria;p__Gemmatimonadota;c__Gemmatimonadetes;o__Gemmatimonadales;f__Gemmatimonadaceae;g__;s__	GCA_011390935.1_ASM1139093v1_genomic.gbff	4445230	67.123	3718	92.135	43	92	95.92	0	0	4.63431e+06	GCA_011390935.1	ASM1139093v1	JAABRL000000000.1	Gemmatimonas sp. (bacteria)	sediment metagenome	Tibetan lacustrine sediment	sediments	China: Tataling River	37.53 N 95.431 E	isolate S07.Bin085	0.05m
GCA_016741895.1_ASM1674189v1_genomic.gbff	d__Bacteria;p__Gemmatimonadota;c__Gemmatimonadetes;o__Gemmatimonadales;f__Gemmatimonadaceae;g__Gemmatimonas;s__	d__Bacteria;p__Gemmatimonadota;c__Gemmatimonadetes;o__Gemmatimonadales;f__Gemmatimonadaceae;g__Gemmatimonas;s__	GCA_016741895.1_ASM1674189v1_genomic.gbff	4236983	66.819	3499	91.3875	47	92	96.08	0	0	4.40985e+06	GCA_016741895.1	ASM1674189v1	JACVCT000000000.1	Gemmatimonadaceae bacterium (bacteria)	freshwater metagenome	non-axenic (unialgal) sample in BG-11 medium	freshwater	Brazil: Carolina, Maranhao	7.1543 S 47.1500 W	isolate Desfum bin_10_GBBB08
162A-526.gbk	d__Bacteria;p__Gemmatimonadota;c__Gemmatimonadetes;o__Longimicrobiales;f__UBA6960;g__SKSR01;s__SKSR01 sp007122885	d__Bacteria;p__Gemmatimonadota;c__Gemmatimonadetes;o__Longimicrobiales;f__UBA6960;g__;s__	162A-526.gbk.fna-prod.gbk (GCA_007122885.1_ASM712288v1_genomic.gbff)	3227378	67.233	2667	94.9415	50	92	96.39	0	0	3.34825e+06	GCA_007122885.1	ASM712288v1	SKSR00000000.1	Gemmatimonadetes bacterium (bacteria)	soda lake metagenome	hypersaline soda lake sediment	soda lake sediments	Russia: Kulunda Steppe	52.11 N 79.17 E	isolate CSSed162cmA_526
RH-9nov16-182.gbk	d__Bacteria;p__Gemmatimonadota;c__Gemmatimonadetes;o__Gemmatimonadales;f__Gemmatimonadaceae;g__Fen-1231;s__	d__Bacteria;p__Gemmatimonadota;c__Gemmatimonadetes;o__Gemmatimonadales;f__Gemmatimonadaceae;g__;s__	RH-9nov16-182.gbk.fna-prod.gbk	2681558	64.051	2275	71.8237	29	94	96.39	0	0	2.78199e+06					freshwater metagenome	freshwater	freshwater	Czech Republic	48.50°N 14.29°E		30m
162cmB-155.gbk	d__Bacteria;p__Gemmatimonadota;c__Gemmatimonadetes;o__Longimicrobiales;f__Longimicrobiaceae;g__Longimicrobiaceae;s__Longimicrobiaceae sp007118565	d__Bacteria;p__Gemmatimonadota;c__Gemmatimonadetes;o__Longimicrobiales;f__;g__;s__	162cmB-155.gbk.fna-prod.gbk (GCA_007129555.1_ASM712955v1_genomic.gbff)	2975497	68.698	2654	91.6933	59	92	96.55	0	0	3.08182e+06	GCA_007129555.1	ASM712955v1	SKVH00000000.1	Gemmatimonadetes bacterium (bacteria)	soda lake metagenome	hypersaline soda lake sediment	soda lake sediments	Russia: Kulunda Steppe	52.11 N 79.17 E	isolate CSSed162cmB_155
162cmB-561.gbk	d__Bacteria;p__Gemmatimonadota;c__Gemmatimonadetes;o__Longimicrobiales;f__UBA6960;g__SLDT01;s__SLDT01 sp007125125	d__Bacteria;p__Gemmatimonadota;c__Gemmatimonadetes;o__Longimicrobiales;f__UBA6960;g__;s__	162cmB-561.gbk.fna-prod.gbk (GCA_007125125.1_ASM712512v1_genomic.gbff)	3498663	69.184	2850	90.294	39	93	96.55	0	0	3.62368e+06	GCA_007125125.1	ASM712512v1	SLDT00000000.1	Gemmatimonadetes bacterium (bacteria)	soda lake metagenome	hypersaline soda lake sediment	soda lake sediments	Russia: Kulunda Steppe	52.11 N 79.17 E	isolate CSSed162cmB_561
GCA_001724275.1_ASM172427v1_genomic.gbff	d__Bacteria;p__Gemmatimonadota;c__Gemmatimonadetes;o__Gemmatimonadales;f__Gemmatimonadaceae;g__SCN-70-22;s__SCN-70-22 sp001724275	d__Bacteria;p__Gemmatimonadota;c__Gemmatimonadetes;o__Gemmatimonadales;f__Gemmatimonadaceae;g__;s__	GCA_001724275.1_ASM172427v1_genomic.gbff	4697473	70.179	3854	126.739	71	90	96.55	0	0	4.86533e+06	GCA_001724275.1	ASM172427v1	MEDZ00000000.1	Gemmatimonadetes bacterium SCN 70-22 (bacteria)	bioreactor metagenome	Cyanide and thiocyanate bioreactor	wastewater	South Africa: University of Cape Town, Rondebosch	33.96 S 18.46 E
GCA_002718595.1_ASM271859v1_genomic.gbff	d__Bacteria;p__Gemmatimonadota;c__Gemmatimonadetes;o__Longimicrobiales;f__UBA6960;g__GCA-2718595;s__GCA-2718595 sp002718595	d__Bacteria;p__Gemmatimonadota;c__Gemmatimonadetes;o__Longimicrobiales;f__UBA6960;g__;s__	GCA_002718595.1_ASM271859v1_genomic.gbff	2021477	45.089	1796	71.0729	37	94	96.55	0	0	2.09371e+06	GCA_002718595.1	ASM271859v1	PBFD00000000.1	Gemmatimonadetes bacterium (bacteria)	marine metagenome	South Pacific Ocean	marine	Pacific Ocean		isolate SP311	5-1000m
GCA_003223455.1_ASM322345v1_genomic.gbff	d__Bacteria;p__Gemmatimonadota;c__Gemmatimonadetes;o__Gemmatimonadales;f__Gemmatimonadaceae;g__AG11;s__AG11 sp003223455	d__Bacteria;p__Gemmatimonadota;c__Gemmatimonadetes;o__Gemmatimonadales;f__Gemmatimonadaceae;g__;s__	GCA_003223455.1_ASM322345v1_genomic.gbff	4959095	68.402	4385	81.7635	45	93	96.55	0	0	5.1363e+06	GCA_003223455.1	ASM322345v1	QHVE00000000.1	Gemmatimonadetes bacterium (bacteria)	soil metagenome	meadow soil	soil	USA: Angelo Coast Range Reserve, CA	39.74 N 123.63 W	isolate AG11
GCA_009838975.1_ASM983897v1_genomic.gbff	d__Bacteria;p__Gemmatimonadota;c__Gemmatimonadetes;o__Longimicrobiales;f__UBA6960;g__Bin94;s__	d__Bacteria;p__Gemmatimonadota;c__Gemmatimonadetes;o__Longimicrobiales;f__UBA6960;g__;s__	GCA_009838975.1_ASM983897v1_genomic.gbff	4507204	67.293	3551	78.2011	31	94	96.55	0	0	4.66826e+06	GCA_009838975.1	ASM983897v1	VXQO00000000.1	Gemmatimonadetes bacterium (bacteria)	sponge metagenome	host Ircinia ramosa	host associated	Australia: Great Barrier Reef	18.49 S 147.38 E	isolate SB0664_bin_10
GCA_009839265.1_ASM983926v1_genomic.gbff	d__Bacteria;p__Gemmatimonadota;c__Gemmatimonadetes;o__Longimicrobiales;f__UBA6960;g__Bin94;s__	d__Bacteria;p__Gemmatimonadota;c__Gemmatimonadetes;o__Longimicrobiales;f__UBA6960;g__;s__	GCA_009839265.1_ASM983926v1_genomic.gbff	4154248	67.422	3195	71.5333	28	94	96.55	0	0	4.30269e+06	GCA_009839265.1	ASM983926v1	VXPX00000000.1	Gemmatimonadetes bacterium (bacteria)	sponge metagenome	host Ircinia ramosa	host associated	Australia: Great Barrier Reef	18.49 S 147.38 E	isolate SB0662_bin_8
GCA_013140635.1_ASM1314063v1_genomic.gbff	d__Bacteria;p__Gemmatimonadota;c__Gemmatimonadetes;o__Gemmatimonadales;f__GWC2-71-9;g__;s__	d__Bacteria;p__Gemmatimonadota;c__Gemmatimonadetes;o__Gemmatimonadales;f__GWC2-71-9;g__;s__	GCA_013140635.1_ASM1314063v1_genomic.gbff	3818336	66.392	3375	67.525	17	94	96.55	0	0	3.95478e+06	GCA_013140635.1	ASM1314063v1	JABFSM000000000.1	Gemmatimonadales bacterium (bacteria)	drinking water metagenome	Wall biofilm	wastewater	Netherlands		isolate WB-IL-12
GCA_013694695.1_ASM1369469v1_genomic.gbff	d__Bacteria;p__Gemmatimonadota;c__Gemmatimonadetes;o__Gemmatimonadales;f__GWC2-71-9;g__Palsa-1233;s__	d__Bacteria;p__Gemmatimonadota;c__Gemmatimonadetes;o__Gemmatimonadales;f__GWC2-71-9;g__;s__	GCA_013694695.1_ASM1369469v1_genomic.gbff	2804215	66.505	2539	72.7074	18	93	96.55	0	0	2.90442e+06	GCA_013694695.1	ASM1369469v1	JACDBX000000000.1	Gemmatimonadales bacterium (bacteria)	soil metagenome	mineral soil	soil	Antarctica: Mackay Glacier regions		isolate MGR_bin293	0 - 5 cm
GCA_013822035.1_ASM1382203v1_genomic.gbff	d__Bacteria;p__Gemmatimonadota;c__Gemmatimonadetes;o__Gemmatimonadales;f__Gemmatimonadaceae;g__Gemmatimonas;s__Gemmatimonas sp002483225	d__Bacteria;p__Gemmatimonadota;c__Gemmatimonadetes;o__Gemmatimonadales;f__Gemmatimonadaceae;g__Gemmatimonas;s__	GCA_013822035.1_ASM1382203v1_genomic.gbff	3791484	66.03	3206	83.4432	38	93	96.55	0	0	3.92696e+06	GCA_013822035.1	ASM1382203v1	PNJS00000000.1	Gemmatimonas sp. (bacteria)	freshwater metagenome	drinking water system-WM	wastewater	USA: Illinois, Champaign	40.12 N 88.22 W	isolate WM.3.45
GCA_015664885.1_ASM1566488v1_genomic.gbff	d__Bacteria;p__Gemmatimonadota;c__Gemmatimonadetes;o__Longimicrobiales;f__UBA6960;g__UBA1138;s__UBA1138 sp003447875	d__Bacteria;p__Gemmatimonadota;c__Gemmatimonadetes;o__Longimicrobiales;f__UBA6960;g__;s__	GCA_015664885.1_ASM1566488v1_genomic.gbff	3960168	64.074	3556	76.1381	32	93	96.55	0	0	4.10168e+06	GCA_015664885.1	ASM1566488v1	DQPL00000000.1	Gemmatimonadetes bacterium (bacteria)	hydrothermal vent metagenome	hydrotermal plume	hydrothermal vent	Atlantic Ocean:Mid Cayman Rise	18.5465016666667 N 81.7182333333333 W	isolate SZUA-1190
GCA_016720905.1_ASM1672090v1_genomic.gbff	d__Bacteria;p__Gemmatimonadota;c__Gemmatimonadetes;o__Gemmatimonadales;f__Gemmatimonadaceae;g__;s__	d__Bacteria;p__Gemmatimonadota;c__Gemmatimonadetes;o__Gemmatimonadales;f__Gemmatimonadaceae;g__;s__	GCA_016720905.1_ASM1672090v1_genomic.gbff	5297120	64.395	4722	99.8861	42	91	96.55	0	0	5.4864e+06	GCA_016720905.1	ASM1672090v1	JADKJT000000000.1	Gemmatimonadaceae bacterium (bacteria)	activated sludge metagenome	activated sludge from Vibo_18-Q3-R45-57	wastewater	Denmark: Viborg	56.425251 N 9.455198 E	isolate Vibo_18-Q3-R45-57_BATAC.273
GCA_016704465.1_ASM1670446v1_genomic.gbff	d__Bacteria;p__Gemmatimonadota;c__Gemmatimonadetes;o__Gemmatimonadales;f__Gemmatimonadaceae;g__SCN-70-22;s__	d__Bacteria;p__Gemmatimonadota;c__Gemmatimonadetes;o__Gemmatimonadales;f__Gemmatimonadaceae;g__;s__	GCA_016704465.1_ASM1670446v1_genomic.gbff	6108737	68.272	5086	139.168	76.5	88	96.87	0	0	6.30612e+06	GCA_016704465.1	ASM1670446v1	JADJAD000000000.1	Gemmatimonadetes bacterium (bacteria)	activated sludge metagenome	activated sludge from AalW_18-Q3-R10-53	wastewater	Denmark: Aalborg W	57.049513 N 9.864788 E	isolate AalW_18-Q3-R10-53_BATAC.281
GCA_002346665.1_ASM234666v1_genomic.gbff	d__Bacteria;p__Gemmatimonadota;c__Gemmatimonadetes;o__Longimicrobiales;f__UBA6960;g__UBA2988;s__UBA2988 sp002346665	d__Bacteria;p__Gemmatimonadota;c__Gemmatimonadetes;o__Longimicrobiales;f__UBA6960;g__;s__	GCA_002346665.1_ASM234666v1_genomic.gbff	1999786	61.292	1901	99.8369	42	91	97.49	0	0	2.05127e+06	GCA_002346665.1	ASM234666v1	DEAG00000000.1	Gemmatimonadales bacterium UBA2988 (bacteria)	marine metegenome	saline water (ENVO:00002010), including plankton (ENVO:xxxxxxxx)	marine			isolate UBA2988
GCA_003222055.1_ASM322205v1_genomic.gbff	d__Bacteria;p__Gemmatimonadota;c__Gemmatimonadetes;o__Gemmatimonadales;f__GWC2-71-9;g__AG41;s__AG41 sp003222055	d__Bacteria;p__Gemmatimonadota;c__Gemmatimonadetes;o__Gemmatimonadales;f__GWC2-71-9;g__AG41;s__	GCA_003222055.1_ASM322205v1_genomic.gbff	3686478	69.306	3299	54.0424	12	95	97.7	0	0	3.77326e+06	GCA_003222055.1	ASM322205v1	QHUT00000000.1	Gemmatimonadetes bacterium (bacteria)	soil metagenome	meadow soil	soil	USA: Angelo Coast Range Reserve, CA	39.74 N 123.63 W	isolate AG21
GCA_003134875.1_20111000_P3D_genomic.gbff	d__Bacteria;p__Gemmatimonadota;c__Gemmatimonadetes;o__Gemmatimonadales;f__GWC2-71-9;g__Palsa-1233;s__Palsa-1233 sp003169895	d__Bacteria;p__Gemmatimonadota;c__Gemmatimonadetes;o__Gemmatimonadales;f__GWC2-71-9;g__;s__	GCA_003134875.1_20111000_P3D_genomic.gbff	3363841	65.768	2998	88.1514	28	92	97.96	0	0	3.43389e+06	GCA_003134875.1	20111000_P3D	PLCT00000000.1	Gemmatimonadetes bacterium (bacteria)	peat metagenome	permafrost active layer soil	permafrost	Sweden: Stordalen Mire	68.3535 N 19.0471 E	isolate palsa_1238	0.45-0.48
GCA_007692505.1_ASM769250v1_genomic.gbff	d__Bacteria;p__Gemmatimonadota;c__Gemmatimonadetes;o__Longimicrobiales;f__UBA6960;g__;s__	d__Bacteria;p__Gemmatimonadota;c__Gemmatimonadetes;o__Longimicrobiales;f__UBA6960;g__;s__	GCA_007692505.1_ASM769250v1_genomic.gbff	2851410	70.464	2276	86.2474	35	93	97.96	0	0	2.91079e+06	GCA_007692505.1	ASM769250v1	REBX00000000.1	Gemmatimonadales bacterium (bacteria)	soda lake metagenome	alkaline salt lake	soda lake sediments	Canada: Cariboo Plateau	51.3275 N 121.63305 W	isolate LCM1.Bin49	5 cm
GCA_003222035.1_ASM322203v1_genomic.gbff	d__Bacteria;p__Gemmatimonadota;c__Gemmatimonadetes;o__Gemmatimonadales;f__GWC2-71-9;g__AG41;s__AG41 sp003222035	d__Bacteria;p__Gemmatimonadota;c__Gemmatimonadetes;o__Gemmatimonadales;f__GWC2-71-9;g__AG41;s__	GCA_003222035.1_ASM322203v1_genomic.gbff	3579218	68.161	3335	51.5403	12	95	98.12	0	0	3.6478e+06	GCA_003222035.1	ASM322203v1	QHUS00000000.1	Gemmatimonadetes bacterium (bacteria)	soil metagenome	meadow soil	soil	USA: Angelo Coast Range Reserve, CA	39.74 N 123.63 W	isolate AG22
GCA_003223415.1_ASM322341v1_genomic.gbff	d__Bacteria;p__Gemmatimonadota;c__Gemmatimonadetes;o__Gemmatimonadales;f__GWC2-71-9;g__13-1-40CM-70-15;s__13-1-40CM-70-15 sp003223415	d__Bacteria;p__Gemmatimonadota;c__Gemmatimonadetes;o__Gemmatimonadales;f__GWC2-71-9;g__;s__	GCA_003223415.1_ASM322341v1_genomic.gbff	3529251	69.193	3183	60.4266	17	95	98.12	0	0	3.59687e+06	GCA_003223415.1	ASM322341v1	QHUY00000000.1	Gemmatimonadetes bacterium (bacteria)	soil metagenome	meadow soil	soil	USA: Angelo Coast Range Reserve, CA	39.74 N 123.63 W	isolate AG17
GCA_016706765.1_ASM1670676v1_genomic.gbff	d__Bacteria;p__Gemmatimonadota;c__Gemmatimonadetes;o__Gemmatimonadales;f__GWC2-71-9;g__;s__	d__Bacteria;p__Gemmatimonadota;c__Gemmatimonadetes;o__Gemmatimonadales;f__GWC2-71-9;g__;s__	GCA_016706765.1_ASM1670676v1_genomic.gbff	4264875	72.156	3933	90.3018	35	92	98.12	0	0	4.34659e+06	GCA_016706765.1	ASM1670676v1	JADJIZ000000000.1	Gemmatimonadetes bacterium (bacteria)	activated sludge metagenome	activated sludge from Ejby_18-Q3-R6-50	wastewater	Denmark: Ejby Molle	55.399534 N 10.414787 E	isolate Ejby_18-Q3-R6-50_BAT3C.80
GCA_902825965.1_RBC087_genomic.gbff	d__Bacteria;p__Gemmatimonadota;c__Gemmatimonadetes;o__Gemmatimonadales;f__Gemmatimonadaceae;g__Fen-1231;s__	d__Bacteria;p__Gemmatimonadota;c__Gemmatimonadetes;o__Gemmatimonadales;f__Gemmatimonadaceae;g__;s__	GCA_902825965.1_RBC087_genomic.gbff	4065873	69.953	3551	70.3464	24	94	98.24	0	0	4.13871e+06	GCA_902825965.1	RBC087	CADEDA000000000.1	uncultured Gemmatimonadetes bacterium (bacteria)	wastewater metagenome	wastewater biofilm	wastewater	Canada	43.524549 DD -80.264446 DD
162A-160.gbk	d__Bacteria;p__Gemmatimonadota;c__Gemmatimonadetes;o__Longimicrobiales;f__UBA6960;g__SKKN01;s__SKKN01 sp007121455	d__Bacteria;p__Gemmatimonadota;c__Gemmatimonadetes;o__Longimicrobiales;f__UBA6960;g__;s__	162A-160.gbk.fna-prod.gbk (GCA_007121455.1_ASM712145v1_genomic.gbff)	3532014	66.359	3104	93.9011	48	92	98.28	0	0	3.59383e+06	GCA_007121455.1	ASM712145v1	SKKN00000000.1	Gemmatimonadetes bacterium (bacteria)	soda lake metagenome	hypersaline soda lake sediment	soda lake sediments	Russia: Kulunda Steppe	52.11 N 79.17 E	isolate CSSed162cmA_160
162A-271R1.gbk	d__Bacteria;p__Gemmatimonadota;c__Gemmatimonadetes;o__Longimicrobiales;f__UBA6960;g__SLBA01;s__SLBA01 sp007130605	d__Bacteria;p__Gemmatimonadota;c__Gemmatimonadetes;o__Longimicrobiales;f__UBA6960;g__SLBA01;s__	162A-271R1.gbk.fna-prod.gbk (GCA_007120735.1_ASM712073v1_genomic.gbff)	3349835	68.015	2717	91.6485	43	93	98.28	0	0	3.40846e+06	GCA_007120735.1	ASM712073v1	SKNB00000000.1	Gemmatimonadetes bacterium (bacteria)	soda lake metagenome	hypersaline soda lake sediment	soda lake sediments	Russia: Kulunda Steppe	52.11 N 79.17 E	isolate CSSed162cmA_271R1
GCA_002238865.1_ASM223886v1_genomic.gbff	d__Bacteria;p__Gemmatimonadota;c__Gemmatimonadetes;o__Longimicrobiales;f__UBA6960;g__Bin94;s__Bin94 sp002238865	d__Bacteria;p__Gemmatimonadota;c__Gemmatimonadetes;o__Longimicrobiales;f__UBA6960;g__;s__	GCA_002238865.1_ASM223886v1_genomic.gbff	4420540	66.905	3611	91.5539	36	93	98.28	0	0	4.4979e+06	GCA_002238865.1	ASM223886v1	MPNE00000000.1	Gemmatimonadetes bacterium bin94 (bacteria)	sponge metagenome	host Aplysina aerophoba	host associated	Slovenia: Marine Biology Station Piran	45.5178 N 13.568199999999933 E	isolate bin94
GCA_003222115.1_ASM322211v1_genomic.gbff	d__Bacteria;p__Gemmatimonadota;c__Gemmatimonadetes;o__Gemmatimonadales;f__GWC2-71-9;g__AG29;s__AG29 sp003222115	d__Bacteria;p__Gemmatimonadota;c__Gemmatimonadetes;o__Gemmatimonadales;f__GWC2-71-9;g__AG29;s__	GCA_003222115.1_ASM322211v1_genomic.gbff	3076209	69.945	2848	51.5193	11	95	98.28	0	0	3.13005e+06	GCA_003222115.1	ASM322211v1	QHUL00000000.1	Gemmatimonadetes bacterium (bacteria)	soil metagenome	meadow soil	soil	USA: Angelo Coast Range Reserve, CA	39.74 N 123.63 W	isolate AG29
GCA_003697105.1_ASM369710v1_genomic.gbff	d__Bacteria;p__4572-55;c__4572-55;o__J002;f__J002;g__J002;s__J002 sp003697105	d__Bacteria;p__4572-55;c__4572-55;o__;f__;g__;s__	GCA_003697105.1_ASM369710v1_genomic.gbff	4180380	48.468	3146	82.6043	42	94	98.28	0	0	4.25354e+06	GCA_003697105.1	ASM369710v1	RFFQ00000000.1	Gemmatimonadetes bacterium (bacteria)	hot springs metagenome	iron-rich hot spring	other -hot spring	Japan: Tokyo Prefecture, Shikinejima Island, Jinata Onsen	34.318 N 139.216 E	isolate J002
GCA_009835325.1_ASM983532v1_genomic.gbff	d__Bacteria;p__Latescibacterota;c__;o__;f__;g__;s__	d__Bacteria;p__Latescibacterota;c__;o__;f__;g__;s__	GCA_009835325.1_ASM983532v1_genomic.gbff	3676089	62.412	3067	87.1405	46	93	98.28	0	0	3.74042e+06	GCA_009835325.1	ASM983532v1	VXWP00000000.1	Gemmatimonadetes bacterium (bacteria)	sponge metagenome	host Ircinia ramosa	host associated	Australia: Great Barrier Reef	18.49 S 147.38 E	isolate SB0668_bin_20
GCA_009837395.1_ASM983739v1_genomic.gbff	d__Bacteria;p__Latescibacterota;c__;o__;f__;g__;s__	d__Bacteria;p__Latescibacterota;c__;o__;f__;g__;s__	GCA_009837395.1_ASM983739v1_genomic.gbff	3796658	62.321	3202	93.6505	50	92	98.28	0	0	3.8631e+06	GCA_009837395.1	ASM983739v1	VXTP00000000.1	Gemmatimonadetes bacterium (bacteria)	sponge metagenome	host Ircinia ramosa	host associated	Australia: Great Barrier Reef	18.49 S 147.38 E	isolate SB0665_bin_8
GCA_009837975.1_ASM983797v1_genomic.gbff	d__Bacteria;p__Gemmatimonadota;c__Gemmatimonadetes;o__;f__;g__;s__	d__Bacteria;p__Gemmatimonadota;c__Gemmatimonadetes;o__;f__;g__;s__	GCA_009837975.1_ASM983797v1_genomic.gbff	3454019	68.834	2834	64.7893	28	95	98.28	0	0	3.51447e+06	GCA_009837975.1	ASM983797v1	VXSM00000000.1	Gemmatimonadetes bacterium (bacteria)	sponge metagenome	host Ircinia ramosa	host associated	Australia: Great Barrier Reef	18.49 S 147.38 E	isolate SB0665_bin_16
GCA_009838645.1_ASM983864v1_genomic.gbff	d__Bacteria;p__Latescibacterota;c__;o__;f__;g__;s__	d__Bacteria;p__Latescibacterota;c__;o__;f__;g__;s__	GCA_009838645.1_ASM983864v1_genomic.gbff	3814757	62.328	3270	90.918	51	92	98.28	0	0	3.88152e+06	GCA_009838645.1	ASM983864v1	VXRC00000000.1	Gemmatimonadetes bacterium (bacteria)	sponge metagenome	host Ircinia ramosa	host associated	Australia: Great Barrier Reef	18.49 S 147.38 E	isolate SB0664_bin_23
GCA_009840215.1_ASM984021v1_genomic.gbff	d__Bacteria;p__Gemmatimonadota;c__Gemmatimonadetes;o__Longimicrobiales;f__UBA6960;g__Bin94;s__	d__Bacteria;p__Gemmatimonadota;c__Gemmatimonadetes;o__Longimicrobiales;f__UBA6960;g__;s__	GCA_009840215.1_ASM984021v1_genomic.gbff	4085139	67.423	3090	99.8576	49	92	98.28	0	0	4.15663e+06	GCA_009840215.1	ASM984021v1	VXOC00000000.1	Gemmatimonadetes bacterium (bacteria)	sponge metagenome	host Ircinia ramosa	host associated	Australia: Great Barrier Reef	18.49 S 147.38 E	isolate SB0662_bin_23
GCA_009841015.1_ASM984101v1_genomic.gbff	d__Bacteria;p__Gemmatimonadota;c__Gemmatimonadetes;o__;f__;g__;s__	d__Bacteria;p__Gemmatimonadota;c__Gemmatimonadetes;o__;f__;g__;s__	GCA_009841015.1_ASM984101v1_genomic.gbff	3760526	69.099	3103	68.096	25	94	98.28	0	0	3.82634e+06	GCA_009841015.1	ASM984101v1	VXMQ00000000.1	Gemmatimonadales bacterium (bacteria)	sponge metagenome	host Ircinia ramosa	host associated	Australia: Great Barrier Reef	18.49 S 147.38 E	isolate SB0661_bin_40
GCA_009841165.1_ASM984116v1_genomic.gbff	d__Bacteria;p__Gemmatimonadota;c__Gemmatimonadetes;o__Longimicrobiales;f__UBA6960;g__Bin94;s__	d__Bacteria;p__Gemmatimonadota;c__Gemmatimonadetes;o__Longimicrobiales;f__UBA6960;g__;s__	GCA_009841165.1_ASM984116v1_genomic.gbff	4271398	67.337	3328	71.1463	28	94	98.28	0	0	4.34615e+06	GCA_009841165.1	ASM984116v1	VXMI00000000.1	Gemmatimonadetes bacterium (bacteria)	sponge metagenome	host Ircinia ramosa	host associated	Australia: Great Barrier Reef	18.49 S 147.38 E	isolate SB0661_bin_33
GCA_009841265.1_ASM984126v1_genomic.gbff	d__Bacteria;p__Latescibacterota;c__;o__;f__;g__;s__	d__Bacteria;p__Latescibacterota;c__;o__;f__;g__;s__	GCA_009841265.1_ASM984126v1_genomic.gbff	3742153	62.247	3179	88.9226	48	92	98.28	0	0	3.80764e+06	GCA_009841265.1	ASM984126v1	VXMB00000000.1	Gemmatimonadetes bacterium (bacteria)	sponge metagenome	host Ircinia ramosa	host associated	Australia: Great Barrier Reef	18.49 S 147.38 E	isolate SB0661_bin_27
GCA_009842485.1_ASM984248v1_genomic.gbff	d__Bacteria;p__Latescibacterota;c__;o__;f__;g__;s__	d__Bacteria;p__Latescibacterota;c__;o__;f__;g__;s__	GCA_009842485.1_ASM984248v1_genomic.gbff	3815681	62.251	3202	96.3245	51	92	98.28	0	0	3.88246e+06	GCA_009842485.1	ASM984248v1	VYFH00000000.1	Gemmatimonadetes bacterium (bacteria)	sponge metagenome	host Ircinia ramosa	host associated	Australia: Great Barrier Reef	18.49 S 147.38 E	isolate SB0677_bin_20
GCA_009842515.1_ASM984251v1_genomic.gbff	d__Bacteria;p__Gemmatimonadota;c__Gemmatimonadetes;o__Longimicrobiales;f__UBA6960;g__Bin94;s__	d__Bacteria;p__Gemmatimonadota;c__Gemmatimonadetes;o__Longimicrobiales;f__UBA6960;g__;s__	GCA_009842515.1_ASM984251v1_genomic.gbff	4318928	67.216	3298	73.832	29	94	98.28	0	0	4.39451e+06	GCA_009842515.1	ASM984251v1	VYFF00000000.1	Gemmatimonadetes bacterium (bacteria)	sponge metagenome	host Ircinia ramosa	host associated	Australia: Great Barrier Reef	18.49 S 147.38 E	isolate SB0677_bin_19
GCA_009842775.1_ASM984277v1_genomic.gbff	d__Bacteria;p__Latescibacterota;c__;o__;f__;g__;s__	d__Bacteria;p__Latescibacterota;c__;o__;f__;g__;s__	GCA_009842775.1_ASM984277v1_genomic.gbff	3807968	62.245	3255	92.7985	52	92	98.28	0	0	3.87461e+06	GCA_009842775.1	ASM984277v1	VYES00000000.1	Gemmatimonadetes bacterium (bacteria)	sponge metagenome	host Ircinia ramosa	host associated	Australia: Great Barrier Reef	18.49 S 147.38 E	isolate SB0676_bin_7
GCA_009844015.1_ASM984401v1_genomic.gbff	d__Bacteria;p__Latescibacterota;c__;o__;f__;g__;s__	d__Bacteria;p__Latescibacterota;c__;o__;f__;g__;s__	GCA_009844015.1_ASM984401v1_genomic.gbff	3784478	62.326	3208	94.8837	51	92	98.28	0	0	3.85071e+06	GCA_009844015.1	ASM984401v1	VYCK00000000.1	Gemmatimonadetes bacterium (bacteria)	sponge metagenome	host Ircinia ramosa	host associated	Australia: Great Barrier Reef	18.49 S 147.38 E	isolate SB0675_bin_14
GCA_009845765.1_ASM984576v1_genomic.gbff	d__Bacteria;p__Latescibacterota;c__;o__;f__;g__;s__	d__Bacteria;p__Latescibacterota;c__;o__;f__;g__;s__	GCA_009845765.1_ASM984576v1_genomic.gbff	3790922	62.322	3254	90.9296	51	92	98.28	0	0	3.85727e+06	GCA_009845765.1	ASM984576v1	VXYY00000000.1	Gemmatimonadetes bacterium (bacteria)	sponge metagenome	host Ircinia ramosa	host associated	Australia: Great Barrier Reef	18.49 S 147.38 E	isolate SB0670_bin_22
GCA_013813715.1_ASM1381371v1_genomic.gbff	d__Bacteria;p__Gemmatimonadota;c__Gemmatimonadetes;o__Gemmatimonadales;f__Gemmatimonadaceae;g__;s__	d__Bacteria;p__Gemmatimonadota;c__Gemmatimonadetes;o__Gemmatimonadales;f__Gemmatimonadaceae;g__;s__	GCA_013813715.1_ASM1381371v1_genomic.gbff	3732033	62.587	3373	86.33	39	92	98.28	0	0	3.79735e+06	GCA_013813715.1	ASM1381371v1	JACCRF000000000.1	Gemmatimonadaceae bacterium (bacteria)	soil metagenome	mineral soil	soil	Antarctica: Mackay Glacier regions		isolate MGR_bin15	0 - 5 cm
GCA_016182795.1_ASM1618279v1_genomic.gbff	d__Bacteria;p__Gemmatimonadota;c__Gemmatimonadetes;o__Gemmatimonadales;f__Gemmatimonadaceae;g__Fen-1231;s__	d__Bacteria;p__Gemmatimonadota;c__Gemmatimonadetes;o__Gemmatimonadales;f__Gemmatimonadaceae;g__;s__	GCA_016182795.1_ASM1618279v1_genomic.gbff	3134834	67.672	2765	83.6119	34	93	98.28	0	0	3.1897e+06	GCA_016182795.1	ASM1618279v1	JACPFW000000000.1	Gemmatimonadetes bacterium (bacteria)	groundwater metagenome	groundwater	groundwater	USA: California, Modesto	37.661915 N 121.114554 W	isolate NC_groundwater_371_Ag_B-0.1um_67_16	<100 m
GCA_016704275.1_ASM1670427v1_genomic.gbff	d__Bacteria;p__Gemmatimonadota;c__Gemmatimonadetes;o__Gemmatimonadales;f__GWC2-71-9;g__Palsa-1233;s__	d__Bacteria;p__Gemmatimonadota;c__Gemmatimonadetes;o__Gemmatimonadales;f__GWC2-71-9;g__;s__	GCA_016704275.1_ASM1670427v1_genomic.gbff	3401354	68.278	3234	86.8132	26	92	98.28	0	0	3.46088e+06	GCA_016704275.1	ASM1670427v1	JADJAK000000000.1	Gemmatimonadetes bacterium (bacteria)	activated sludge metagenome	activated sludge from AalW_18-Q3-R10-53	wastewater	Denmark: Aalborg W	57.049513 N 9.864788 E	isolate AalW_18-Q3-R10-53_BATAC.41
GCA_016704795.1_ASM1670479v1_genomic.gbff	d__Bacteria;p__Gemmatimonadota;c__Gemmatimonadetes;o__Gemmatimonadales;f__GWC2-71-9;g__;s__	d__Bacteria;p__Gemmatimonadota;c__Gemmatimonadetes;o__Gemmatimonadales;f__GWC2-71-9;g__;s__	GCA_016704795.1_ASM1670479v1_genomic.gbff	4535331	71.955	4141	104.319	38	90	98.28	0	0	4.6147e+06	GCA_016704795.1	ASM1670479v1	JADIZK000000000.1	Gemmatimonadetes bacterium (bacteria)	activated sludge metagenome	activated sludge from AalE_18-Q3-R2-46	wastewater	Denmark: Aalborg E	57.045161 N 10.045761 E	isolate AalE_18-Q3-R2-46_MAXAC.133
GCA_016705815.1_ASM1670581v1_genomic.gbff	d__Bacteria;p__Gemmatimonadota;c__Gemmatimonadetes;o__Gemmatimonadales;f__GWC2-71-9;g__;s__	d__Bacteria;p__Gemmatimonadota;c__Gemmatimonadetes;o__Gemmatimonadales;f__GWC2-71-9;g__;s__	GCA_016705815.1_ASM1670581v1_genomic.gbff	4507923	71.859	4064	96.0755	36	91	98.28	0	0	4.58682e+06	GCA_016705815.1	ASM1670581v1	SAMN16425843, JADJKZ000000000.1	Gemmatimonadetes bacterium (bacteria)	activated sludge metagenome	activated sludge from EsbE_18-Q3-R3-47	wastewater	Denmark: Esbjerg E	55.458597 N 8.489092 E	isolate EsbE_18-Q3-R3-47_MAXAC.085
GCA_016709265.1_ASM1670926v1_genomic.gbff	d__Bacteria;p__Gemmatimonadota;c__Gemmatimonadetes;o__Gemmatimonadales;f__GWC2-71-9;g__;s__	d__Bacteria;p__Gemmatimonadota;c__Gemmatimonadetes;o__Gemmatimonadales;f__GWC2-71-9;g__;s__	GCA_016709265.1_ASM1670926v1_genomic.gbff	4625850	71.732	4204	93.9755	36	91	98.28	0	0	4.70681e+06	GCA_016709265.1	ASM1670926v1	SAMN16425908	Gemmatimonadetes bacterium (bacteria)	activated sludge metagenome	activated sludge from EsbW_18-Q3-R4-48	wastewater	Denmark: Esbjerg W	55.488097 N 8.430505 E	isolate EsbW_18-Q3-R4-48_MAXAC.089
GCA_016716895.1_ASM1671689v1_genomic.gbff	d__Bacteria;p__Gemmatimonadota;c__Gemmatimonadetes;o__Gemmatimonadales;f__GWC2-71-9;g__;s__	d__Bacteria;p__Gemmatimonadota;c__Gemmatimonadetes;o__Gemmatimonadales;f__GWC2-71-9;g__;s__	GCA_016716895.1_ASM1671689v1_genomic.gbff	4672554	71.895	4244	104.526	37	91	98.28	0	0	4.75433e+06	GCA_016716895.1	ASM1671689v1	JADJUT000000000.1	Gemmatimonadetes bacterium (bacteria)	activated sludge metagenome	activated sludge from Hirt_18-Q3-R61-65	wastewater	Denmark: Hirtshals	57.577275 N 9.992971 E	isolate Hirt_18-Q3-R61-65_MAXAC.111
GCA_016717965.1_ASM1671796v1_genomic.gbff	d__Bacteria;p__Gemmatimonadota;c__Gemmatimonadetes;o__Gemmatimonadales;f__GWC2-71-9;g__Palsa-1233;s__	d__Bacteria;p__Gemmatimonadota;c__Gemmatimonadetes;o__Gemmatimonadales;f__GWC2-71-9;g__;s__	GCA_016717965.1_ASM1671796v1_genomic.gbff	3315092	68.345	3192	88.0623	27	92	98.28	0	0	3.37311e+06	GCA_016717965.1	ASM1671796v1	JADKEP000000000.1	Gemmatimonadetes bacterium (bacteria)	activated sludge metagenome	activated sludge from Rand_18-Q3-R56-63	wastewater	Denmark: Randers	56.453767 N 10.070249 E	isolate Rand_18-Q3-R56-63_BAT3C.236
GCA_016720805.1_ASM1672080v1_genomic.gbff	d__Bacteria;p__Gemmatimonadota;c__Gemmatimonadetes;o__Gemmatimonadales;f__GWC2-71-9;g__Palsa-1233;s__	d__Bacteria;p__Gemmatimonadota;c__Gemmatimonadetes;o__Gemmatimonadales;f__GWC2-71-9;g__;s__	GCA_016720805.1_ASM1672080v1_genomic.gbff	3506143	68.133	3329	88.1664	28	92	98.28	0	0	3.5675e+06	GCA_016720805.1	ASM1672080v1	JADKJZ000000000.1	Gemmatimonadetes bacterium (bacteria)	activated sludge metagenome	activated sludge from Vibo_18-Q3-R45-57	wastewater	Denmark: Viborg	56.425251 N 9.455198 E	isolate Vibo_18-Q3-R45-57_BATAC.481
GCA_016721935.1_ASM1672193v1_genomic.gbff	d__Bacteria;p__Gemmatimonadota;c__Gemmatimonadetes;o__Gemmatimonadales;f__Gemmatimonadaceae;g__SCN-70-22;s__	d__Bacteria;p__Gemmatimonadota;c__Gemmatimonadetes;o__Gemmatimonadales;f__Gemmatimonadaceae;g__;s__	GCA_016721935.1_ASM1672193v1_genomic.gbff	5545668	69.084	4656	122.603	72	90	98.28	0	0	5.64272e+06	GCA_016721935.1	ASM1672193v1	SAMN16426462,JADKHD000000000.1	Gemmatimonadetes bacterium (bacteria)	activated sludge metagenome	activated sludge from Skiv_18-Q3-R9-52	wastewater	Denmark: Skive	56.565132 N 9.042158 E	isolate Skiv_18-Q3-R9-52_BAT3C.167
GCA_016794805.1_ASM1679480v1_genomic.gbff	d__Bacteria;p__Gemmatimonadota;c__Gemmatimonadetes;o__Gemmatimonadales;f__GWC2-71-9;g__;s__	d__Bacteria;p__Gemmatimonadota;c__Gemmatimonadetes;o__Gemmatimonadales;f__GWC2-71-9;g__;s__	GCA_016794805.1_ASM1679480v1_genomic.gbff	3911338	71.072	3448	66.536	26.5	94	98.28	0	0	3.97979e+06	GCA_016794805.1	ASM1679480v1	JAEUJI000000000.1	Gemmatimonadetes bacterium (bacteria)	bioreactor metagenome	bioreactor sludge	wastewater	China: Nanjing		isolate new MAG-65
GCA_017881445.1_ASM1788144v1_genomic.gbff	d__Bacteria;p__Gemmatimonadota;c__Gemmatimonadetes;o__Longimicrobiales;f__RSA9;g__;s__	d__Bacteria;p__Gemmatimonadota;c__Gemmatimonadetes;o__Longimicrobiales;f__RSA9;g__;s__	GCA_017881445.1_ASM1788144v1_genomic.gbff	4748621	71.039	3827	114.417	60	91	98.28	0	0	4.83173e+06	GCA_017881445.1	ASM1788144v1	JADGQX000000000.1	Gemmatimonadetes bacterium (bacteria)	permafrost metagenome	permafrost soil	permafrost	Russia: Chersky	68.6131 N 161.3414 E	isolate Chersky.3_43	30 cm
GCA_903901595.1_freshwater_MAG_---_KR1_bin-0943_genomic.gbff	d__Bacteria;p__Gemmatimonadota;c__Gemmatimonadetes;o__Gemmatimonadales;f__Gemmatimonadaceae;g__Fen-1231;s__	d__Bacteria;p__Gemmatimonadota;c__Gemmatimonadetes;o__Gemmatimonadales;f__Gemmatimonadaceae;g__;s__	GCA_903901595.1_freshwater_MAG_---_KR1_bin-0943_genomic.gbff	3024293	64.108	2518	65.0079	27	95	98.28	0	0	3.07722e+06	GCA_903901595.1	freshwater MAG --- KR1_bin-0943	CAIURO000000000.1	uncultured Gemmatimonadetes bacterium (bacteria)	freshwater metagenome	freshwater	freshwater	Finland	25.215555555555554 DD 61.21611111111111 DD		0.5 m
RH-14apr17-488.gbk	d__Bacteria;p__Gemmatimonadota;c__Gemmatimonadetes;o__Gemmatimonadales;f__Gemmatimonadaceae;g__Fen-1231;s__	d__Bacteria;p__Gemmatimonadota;c__Gemmatimonadetes;o__Gemmatimonadales;f__Gemmatimonadaceae;g__;s__	RH-14apr17-488.gbk.fna-prod.gbk	2903544	63.972	2502	78.4281	32	93	98.28	0	0	2.95436e+06					freshwater metagenome	freshwater	freshwater	Czech Republic	48.50°N 14.29°E		30m
RH-15aug16-88.gbk	d__Bacteria;p__Gemmatimonadota;c__Gemmatimonadetes;o__Gemmatimonadales;f__Gemmatimonadaceae;g__Fen-1231;s__	d__Bacteria;p__Gemmatimonadota;c__Gemmatimonadetes;o__Gemmatimonadales;f__Gemmatimonadaceae;g__;s__	RH-15aug16-88.gbk.fna-prod.gbk	2737791	64.019	2318	72.5198	30	94	98.28	0	0	2.78571e+06					freshwater metagenome	freshwater	freshwater	Czech Republic	48.50°N 14.29°E		30m
RH-20apr16-202.gbk	d__Bacteria;p__Gemmatimonadota;c__Gemmatimonadetes;o__Gemmatimonadales;f__Gemmatimonadaceae;g__Fen-1231;s__	d__Bacteria;p__Gemmatimonadota;c__Gemmatimonadetes;o__Gemmatimonadales;f__Gemmatimonadaceae;g__;s__	RH-20apr16-202.gbk.fna-prod.gbk	2838970	63.898	2422	75.9137	32	94	98.28	0	0	2.88865e+06					freshwater metagenome	freshwater	freshwater	Czech Republic	48.50°N 14.29°E		30m
RH-23may17-574.gbk	d__Bacteria;p__Gemmatimonadota;c__Gemmatimonadetes;o__Gemmatimonadales;f__Gemmatimonadaceae;g__Fen-1231;s__	d__Bacteria;p__Gemmatimonadota;c__Gemmatimonadetes;o__Gemmatimonadales;f__Gemmatimonadaceae;g__;s__	RH-23may17-574.gbk.fna-prod.gbk	2902391	63.977	2500	77.9108	31.5	93	98.28	0	0	2.95319e+06					freshwater metagenome	freshwater	freshwater	Czech Republic	48.50°N 14.29°E		30m
RH-26jul17-212.gbk	d__Bacteria;p__Gemmatimonadota;c__Gemmatimonadetes;o__Gemmatimonadales;f__Gemmatimonadaceae;g__Fen-1231;s__	d__Bacteria;p__Gemmatimonadota;c__Gemmatimonadetes;o__Gemmatimonadales;f__Gemmatimonadaceae;g__;s__	RH-26jul17-212.gbk.fna-prod.gbk	3327904	63.951	2776	71.0508	31	94	98.28	0	0	3.38615e+06					freshwater metagenome	freshwater	freshwater	Czech Republic	48.50°N 14.29°E		30m
GCA_002450765.1_ASM245076v1_genomic.gbff	d__Bacteria;p__Gemmatimonadota;c__Gemmatimonadetes;o__Longimicrobiales;f__UBA6960;g__UBA2589;s__UBA2589 sp002348265	d__Bacteria;p__Gemmatimonadota;c__Gemmatimonadetes;o__Longimicrobiales;f__UBA6960;g__UBA2589;s__	GCA_002450765.1_ASM245076v1_genomic.gbff	2312210	53.415	1851	129.868	47	90	98.51	0	0	2.34718e+06	GCA_002450765.1	ASM245076v1	DKAG00000000.1	Gemmatimonadales bacterium UBA6932 (bacteria)	marine metagenome	saline water (ENVO:00002010), including plankton (ENVO:xxxxxxxx)	marine			isolate UBA6932
RH-9nov16-179.gbk	d__Bacteria;p__Gemmatimonadota;c__Gemmatimonadetes;o__Gemmatimonadales;f__Gemmatimonadaceae;g__Fen-1231;s__	d__Bacteria;p__Gemmatimonadota;c__Gemmatimonadetes;o__Gemmatimonadales;f__Gemmatimonadaceae;g__;s__	RH-9nov16-179.gbk.fna-prod.gbk	2942421	64.138	2466	61.4846	21	95	98.85	0	0	2.97665e+06					freshwater metagenome	freshwater	freshwater	Czech Republic	48.50°N 14.29°E		30m
GCA_000522985.1_ASM52298v1_genomic.gbff	d__Bacteria;p__Gemmatimonadota;c__Gemmatimonadetes;o__Gemmatimonadales;f__Gemmatimonadaceae;g__Gemmatirosa;s__Gemmatirosa kalamazoonesis	d__Bacteria;p__Gemmatimonadota;c__Gemmatimonadetes;o__Gemmatimonadales;f__Gemmatimonadaceae;g__;s__	GCA_000522985.1_ASM52298v1_genomic.gbff	7479215	72.615	6419	91.47	56	92	99.14	0	0	7.54409e+06	GCA_000522985.1	ASM52298v1	CP007127	Gemmatirosa kalamazoonesis	soil		soil
GCA_003167595.1_20110700_P1D_genomic.gbff	d__Bacteria;p__Gemmatimonadota;c__Gemmatimonadetes;o__Gemmatimonadales;f__GWC2-71-9;g__Palsa-1233;s__Palsa-1233 sp003169895	d__Bacteria;p__Gemmatimonadota;c__Gemmatimonadetes;o__Gemmatimonadales;f__GWC2-71-9;g__;s__	GCA_003167595.1_20110700_P1D_genomic.gbff	3348708	65.782	2969	87.4712	30	92	99.37	0	0	3.36994e+06	GCA_003167595.1	20110700_P1D	PMSL00000000.1	Gemmatimonadetes bacterium (bacteria)	peat metagenome	permafrost active layer soil	permafrost	Sweden: Stordalen Mire	68.3535 N 19.0471 E	isolate palsa_1229	0.3-0.33
GCA_007692605.1_ASM769260v1_genomic.gbff	d__Bacteria;p__Gemmatimonadota;c__Gemmatimonadetes;o__Longimicrobiales;f__UBA6960;g__SLBA01;s__	d__Bacteria;p__Gemmatimonadota;c__Gemmatimonadetes;o__Longimicrobiales;f__UBA6960;g__SLBA01;s__	GCA_007692605.1_ASM769260v1_genomic.gbff	3545899	67.737	2891	86.8329	40	93	99.37	0	0	3.56838e+06	GCA_007692605.1	ASM769260v1	REBS00000000.1	Gemmatimonadales bacterium	soda lake metagenome	alkaline salt lake	soda lake sediments	Canada: Cariboo Plateau	51.3275 N 121.63305 W	isolate LCM1.Bin31	5 cm
GCA_017881595.1_ASM1788159v1_genomic.gbff	d__Bacteria;p__Gemmatimonadota;c__Gemmatimonadetes;o__Gemmatimonadales;f__Gemmatimonadaceae;g__FEN-1250;s__FEN-1250 sp003142495	d__Bacteria;p__Gemmatimonadota;c__Gemmatimonadetes;o__Gemmatimonadales;f__Gemmatimonadaceae;g__;s__	GCA_017881595.1_ASM1788159v1_genomic.gbff	3394493	65.968	2930	68.1887	25	94	99.53	0	0	3.41052e+06	GCA_017881595.1	ASM1788159v1	JADGQT000000000.1	Gemmatimonadaceae bacterium (bacteria)	permafrost metagenome	permafrost soil	permafrost	Russia: Chersky	68.6131 N 161.3414 E	isolate Chersky.31_36	30 cm
162A-149.gbk	d__Bacteria;p__Gemmatimonadota;c__Gemmatimonadetes;o__Longimicrobiales;f__UBA6960;g__CSSed11-55;s__CSSed11-55 sp007121555	d__Bacteria;p__Gemmatimonadota;c__Gemmatimonadetes;o__Longimicrobiales;f__UBA6960;g__CSSed11-55;s__	162A-149.gbk.fna-prod.gbk (GCA_007121555.1_ASM712155v1_genomic.gbff)	4053411	66.97	3211	107.78	61	91	99.66	0	0	4.06724e+06	GCA_007121555.1	ASM712155v1	SKKH00000000.1	Gemmatimonadetes bacterium (bacteria)	soda lake metagenome	hypersaline soda lake sediment	soda lake sediments	Russia: Kulunda Steppe	52.11 N 79.17 E	isolate CSSed162cmA_149
GCA_003169895.1_20110800_P1D_genomic.gbff	d__Bacteria;p__Gemmatimonadota;c__Gemmatimonadetes;o__Gemmatimonadales;f__GWC2-71-9;g__Palsa-1233;s__Palsa-1233 sp003169895	d__Bacteria;p__Gemmatimonadota;c__Gemmatimonadetes;o__Gemmatimonadales;f__GWC2-71-9;g__;s__	GCA_003169895.1_20110800_P1D_genomic.gbff	3420454	65.783	3054	89.24	29	92	99.69	0	0	3.43109e+06	GCA_003169895.1	20110800_P1D	PNAE00000000.1	Gemmatimonadetes bacterium (bacteria)	peat metagenome	permafrost active layer soil	permafrost	Sweden: Stordalen Mire	68.3534 N 19.0472 E	isolate palsa_1233	0.33-0.36
GCA_003170215.1_20110800_P1M_genomic.gbff	d__Bacteria;p__Gemmatimonadota;c__Gemmatimonadetes;o__Gemmatimonadales;f__Gemmatimonadaceae;g__UBA4720;s__UBA4720 sp003134685	d__Bacteria;p__Gemmatimonadota;c__Gemmatimonadetes;o__Gemmatimonadales;f__Gemmatimonadaceae;g__UBA4720;s__	GCA_003170215.1_20110800_P1M_genomic.gbff	3725183	61.657	3413	94.8028	42	91	99.84	0	0	3.73115e+06	GCA_003170215.1	20110800_P1M	PNAU00000000.1	Gemmatimonadetes bacterium (bacteria)	peat metagenome	permafrost active layer soil	permafrost	Sweden: Stordalen Mire	68.3534 N 19.0472 E	isolate palsa_1234	0.195-0.225
162A-255.gbk	d__Bacteria;p__Gemmatimonadota;c__Gemmatimonadetes;o__Longimicrobiales;f__RSA9;g__SLCC01;s__SLCC01 sp007126035	d__Bacteria;p__Gemmatimonadota;c__Gemmatimonadetes;o__Longimicrobiales;f__RSA9;g__;s__	162A-255.gbk.fna-prod.gbk (GCA_007120925.1_ASM712092v1_genomic.gbff)	3947701	68.57	3278	99.0387	47	92	100	0	0	3947701	GCA_007120925.1	ASM712092v1	SKMS00000000.1	Gemmatimonadetes bacterium (bacteria)	soda lake metagenome	hypersaline soda lake sediment	soda lake sediments	Russia: Kulunda Steppe	52.11 N 79.17 E	isolate CSSed162cmA_255
162cmB-488R1.gbk	d__Bacteria;p__Gemmatimonadota;c__Gemmatimonadetes;o__Longimicrobiales;f__RSA9;g__SLCC01;s__SLCC01 sp007126035	d__Bacteria;p__Gemmatimonadota;c__Gemmatimonadetes;o__Longimicrobiales;f__RSA9;g__;s__	162cmB-488R1.gbk.fna-prod.gbk (GCA_007126035.1_ASM712603v1_genomic.gbff)	3879954	68.554	3248	99.1736	47	92	100	0	0	3879954	GCA_007126035.1	ASM712603v1	SLCC00000000.1	Gemmatimonadetes bacterium (bacteria)	soda lake metagenome	hypersaline soda lake sediment	soda lake sediments	Russia: Kulunda Steppe	52.11 N 79.17 E	isolate CSSed162cmB_488R1
162cmB-50.gbk	d__Bacteria;p__Gemmatimonadota;c__Gemmatimonadetes;o__Longimicrobiales;f__UBA6960;g__SLCK01;s__SLCK01 sp007125845	d__Bacteria;p__Gemmatimonadota;c__Gemmatimonadetes;o__Longimicrobiales;f__UBA6960;g__SLCK01;s__	162cmB-50.gbk.fna-prod.gbk (GCA_007125845.1_ASM712584v1_genomic.gbff)	3203092	66.606	2797	88.5656	43	92	100	0	0	3203092	GCA_007125845.1	ASM712584v1	SLCK00000000.1	Gemmatimonadetes bacterium (bacteria)	soda lake metagenome	hypersaline soda lake sediment	soda lake sediments	Russia: Kulunda Steppe	52.11 N 79.17 E	isolate CSSed162cmB_50
GCA_000010305.1_ASM1030v1_genomic.gbff	d__Bacteria;p__Gemmatimonadota;c__Gemmatimonadetes;o__Gemmatimonadales;f__Gemmatimonadaceae;g__Gemmatimonas;s__Gemmatimonas aurantiaca	d__Bacteria;p__Gemmatimonadota;c__Gemmatimonadetes;o__Gemmatimonadales;f__Gemmatimonadaceae;g__Gemmatimonas;s__	GCA_000010305.1_ASM1030v1_genomic.gbff	4636964	64.274	3988	89.1156	45	92	100	0	0	4636964	GCA_000010305.1	ASM1030v1	AP009153.1	Gemmatimonas aurantiaca T-27 (bacteria)	activated sludge	activated sludge for phosphorus removal	wastewater
GCA_000695095.2_ASM69509v2_genomic.gbff	d__Bacteria;p__Gemmatimonadota;c__Gemmatimonadetes;o__Gemmatimonadales;f__Gemmatimonadaceae;g__Gemmatimonas;s__Gemmatimonas phototrophica	d__Bacteria;p__Gemmatimonadota;c__Gemmatimonadetes;o__Gemmatimonadales;f__Gemmatimonadaceae;g__Gemmatimonas;s__	GCA_000695095.2_ASM69509v2_genomic.gbff	4716552	64.369	3964	175.991	81	85	100	0	0	4716552	GCA_000695095.2	ASM69509v2	CP011454.1	Gemmatimonas phototrophica (bacteria)	freshwater	Swan Lake, a freshwater lake in western Gobi Desert	freshwater	China: Swan Lake, Western Gobi Desert	42.005 N 101.585 E		0.5 m
GCA_002215645.1_ASM221564v1_genomic.gbff	d__Bacteria;p__Gemmatimonadota;c__Gemmatimonadetes;o__Gemmatimonadales;f__Gemmatimonadaceae;g__2013-60CM-65-52;s__2013-60CM-65-52 sp002215645	d__Bacteria;p__Gemmatimonadota;c__Gemmatimonadetes;o__Gemmatimonadales;f__Gemmatimonadaceae;g__;s__	GCA_002215645.1_ASM221564v1_genomic.gbff	4201639	64.988	3689	79.2456	27	93	100	0	0	4201639	GCA_002215645.1	ASM221564v1	NGFI00000000.1	Gemmatimonadetes bacterium 2013_60CM_65_52 (bacteria)	soil metagenome	soil	soil	USA: Laytonville, California	39.7392 N 123.6308 W	isolate 2013_60CM_65_52	60cm
GCA_002483225.1_ASM248322v1_genomic.gbff	d__Bacteria;p__Gemmatimonadota;c__Gemmatimonadetes;o__Gemmatimonadales;f__Gemmatimonadaceae;g__Gemmatimonas;s__Gemmatimonas sp002483225	d__Bacteria;p__Gemmatimonadota;c__Gemmatimonadetes;o__Gemmatimonadales;f__Gemmatimonadaceae;g__Gemmatimonas;s__	GCA_002483225.1_ASM248322v1_genomic.gbff	4631768	65.899	3957	93.4556	45	92	100	0	0	4631768	GCA_002483225.1	ASM248322v1	DLHL00000000.1	Gemmatimonas sp. UBA7669 (bacteria)	biofilm metagenome	water	other- biofilm	Germany: Hamburg-Reitbrook		isolate UBA7669
GCA_003134915.1_20111000_P3D_genomic.gbff	d__Bacteria;p__Gemmatimonadota;c__Gemmatimonadetes;o__Gemmatimonadales;f__Gemmatimonadaceae;g__UBA4720;s__UBA4720 sp003134685	d__Bacteria;p__Gemmatimonadota;c__Gemmatimonadetes;o__Gemmatimonadales;f__Gemmatimonadaceae;g__UBA4720;s__	GCA_003134915.1_20111000_P3D_genomic.gbff	3634423	61.56	3323	94.9853	41	91	100	0	0	3.63442e+06	GCA_003134915.1	20111000_P3D	PLCW00000000.1	Gemmatimonadetes bacterium (bacteria)	peat metagenome	permafrost active layer soil	permafrost	Sweden: Stordalen Mire	68.3535 N 19.0471 E	isolate palsa_1237	0.45-0.48
GCA_003222195.1_ASM322219v1_genomic.gbff	d__Bacteria;p__Gemmatimonadota;c__Gemmatimonadetes;o__Gemmatimonadales;f__GWC2-71-9;g__20CM-2-65-7;s__20CM-2-65-7 sp003222195	d__Bacteria;p__Gemmatimonadota;c__Gemmatimonadetes;o__Gemmatimonadales;f__GWC2-71-9;g__20CM-2-65-7;s__	GCA_003222195.1_ASM322219v1_genomic.gbff	3506565	65.743	3218	47.0152	8	96	100	0	0	3506565	GCA_003222195.1	ASM322219v1	QHVB00000000.1	Gemmatimonadetes bacterium (bacteria)	soil metagenome	meadow soil	soil	USA: Angelo Coast Range Reserve, CA	39.74 N 123.63 W	isolate AG14
GCA_003223395.1_ASM322339v1_genomic.gbff	d__Bacteria;p__Gemmatimonadota;c__Gemmatimonadetes;o__Gemmatimonadales;f__GWC2-71-9;g__20CM-2-65-7;s__20CM-2-65-7 sp003223395	d__Bacteria;p__Gemmatimonadota;c__Gemmatimonadetes;o__Gemmatimonadales;f__GWC2-71-9;g__20CM-2-65-7;s__	GCA_003223395.1_ASM322339v1_genomic.gbff	3410004	65.867	3167	44.4727	7	96	100	0	0	3410004	GCA_003223395.1	ASM322339v1	QHUZ00000000.1	Gemmatimonadetes bacterium (bacteria)	soil metagenome	meadow soil	soil	USA: Angelo Coast Range Reserve, CA	39.74 N 123.63 W	isolate AG16
GCA_009380025.1_ASM938002v1_genomic.gbff	d__Bacteria;p__Gemmatimonadota;c__Gemmatimonadetes;o__Longimicrobiales;f__Longimicrobiaceae;g__;s__	d__Bacteria;p__Gemmatimonadota;c__Gemmatimonadetes;o__Longimicrobiales;f__;g__;s__	GCA_009380025.1_ASM938002v1_genomic.gbff	5020577	64.371	4200	140.437	87	88	100	0	0	5020577	GCA_009380025.1	ASM938002v1	WHSP00000000.1	Gemmatimonas sp. (bacteria)	fossil metagenome	dinosaur fossil bone	other -fossil	Canada:Albert	50.75 N 111.40 W	isolate Dino_bin9	1m
GCA_009692115.1_ASM969211v1_genomic.gbff	d__Bacteria;p__Gemmatimonadota;c__Gemmatimonadetes;o__Gemmatimonadales;f__GWC2-71-9;g__;s__	d__Bacteria;p__Gemmatimonadota;c__Gemmatimonadetes;o__Gemmatimonadales;f__GWC2-71-9;g__;s__	GCA_009692115.1_ASM969211v1_genomic.gbff	3121474	65.655	2917	52.6119	11	95	100	0	0	3121474	GCA_009692115.1	ASM969211v1	SHZU00000000.1	Gemmatimonadetes bacterium (bacteria)	freshwater metagenome	freshwater	freshwater	Russia: Lake Baikal	51.787400 N 104.939100 E	isolate Baikal-deep-G156	1250m, 1350m
GCA_009692185.1_ASM969218v1_genomic.gbff	d__Bacteria;p__Gemmatimonadota;c__Gemmatimonadetes;o__Gemmatimonadales;f__GWC2-71-9;g__;s__	d__Bacteria;p__Gemmatimonadota;c__Gemmatimonadetes;o__Gemmatimonadales;f__GWC2-71-9;g__;s__	GCA_009692185.1_ASM969218v1_genomic.gbff	2628891	66.421	2523	49.4368	10	95	100	0	0	2628891	GCA_009692185.1	ASM969218v1	SHZT00000000.1	Gemmatimonadetes bacterium (bacteria)	freshwater metagenome	freshwater	freshwater	Russia: Lake Baikal	51.787400 N 104.939100 E	isolate Baikal-deep-G155,	1250m, 1350m
GCA_009836005.1_ASM983600v1_genomic.gbff	d__Bacteria;p__Gemmatimonadota;c__Gemmatimonadetes;o__;f__;g__;s__	d__Bacteria;p__Gemmatimonadota;c__Gemmatimonadetes;o__;f__;g__;s__	GCA_009836005.1_ASM983600v1_genomic.gbff	3599158	69.436	2972	56.6194	22	95	100	0	0	3599158	GCA_009836005.1	ASM983600v1	VXWG00000000.1	Gemmatimonadetes bacterium (bacteria)	sponge metagenome	host Ircinia ramosa	host associated	Australia: Great Barrier Reef	18.49 S 147.38 E	isolate SB0668_bin_12
GCA_009838765.1_ASM983876v1_genomic.gbff	d__Bacteria;p__Gemmatimonadota;c__Gemmatimonadetes;o__;f__;g__;s__	d__Bacteria;p__Gemmatimonadota;c__Gemmatimonadetes;o__;f__;g__;s__	GCA_009838765.1_ASM983876v1_genomic.gbff	3603938	69.04	2995	72.9669	30	94	100	0	0	3.60394e+06	GCA_009838765.1	ASM983876v1	VXQX00000000.1	Gemmatimonadetes bacterium (bacteria)	sponge metagenome	host Ircinia ramosa	host associated	Australia: Great Barrier Reef	18.49 S 147.38 E	isolate SB0664_bin_19
GCA_009840115.1_ASM984011v1_genomic.gbff	d__Bacteria;p__Gemmatimonadota;c__Gemmatimonadetes;o__;f__;g__;s__	d__Bacteria;p__Gemmatimonadota;c__Gemmatimonadetes;o__;f__;g__;s__	GCA_009840115.1_ASM984011v1_genomic.gbff	3403461	69.486	2879	53.2049	22	95	100	0	0	3403461	GCA_009840115.1	ASM984011v1	VXOJ00000000.1	Gemmatimonadetes bacterium (bacteria)	sponge metagenome	host Ircinia ramosa	host associated	Australia: Great Barrier Reef	18.49 S 147.38 E	isolate SB0662_bin_3
GCA_009841475.1_ASM984147v1_genomic.gbff	d__Bacteria;p__Gemmatimonadota;c__Gemmatimonadetes;o__Longimicrobiales;f__UBA6960;g__Bin94;s__	d__Bacteria;p__Gemmatimonadota;c__Gemmatimonadetes;o__Longimicrobiales;f__UBA6960;g__;s__	GCA_009841475.1_ASM984147v1_genomic.gbff	4178274	67.836	3267	94.0487	40	93	100	0	0	4178274	GCA_009841475.1	ASM984147v1	VXLT00000000.1	Gemmatimonadetes bacterium (bacteria)	sponge metagenome	host Ircinia ramosa	host associated	Australia: Great Barrier Reef	18.49 S 147.38 E	isolate SB0661_bin_2
GCA_009843325.1_ASM984332v1_genomic.gbff	d__Bacteria;p__Gemmatimonadota;c__Gemmatimonadetes;o__;f__;g__;s__	d__Bacteria;p__Gemmatimonadota;c__Gemmatimonadetes;o__;f__;g__;s__	GCA_009843325.1_ASM984332v1_genomic.gbff	3589639	68.86	2924	72.2681	31	94	100	0	0	3589639	GCA_009843325.1	ASM984332v1	VYDQ00000000.1	Gemmatimonadales bacterium (bacteria)	sponge metagenome	host Ircinia ramosa	host associated	Australia: Great Barrier Reef	18.49 S 147.38 E	isolate SB0676_bin_12
GCA_009845855.1_ASM984585v1_genomic.gbff	d__Bacteria;p__Gemmatimonadota;c__Gemmatimonadetes;o__;f__;g__;s__	d__Bacteria;p__Gemmatimonadota;c__Gemmatimonadetes;o__;f__;g__;s__	GCA_009845855.1_ASM984585v1_genomic.gbff	3657233	68.829	3015	74.2391	31	94	100	0	0	3657233	GCA_009845855.1	ASM984585v1	VXYT00000000.1	Gemmatimonadetes bacterium (bacteria)	sponge metagenome	host Ircinia ramosa	host associated	Australia: Great Barrier Reef	18.49 S 147.38 E	isolate SB0670_bin_18
GCA_011362545.1_ASM1136254v1_genomic.gbff	d__Bacteria;p__Gemmatimonadota;c__Gemmatimonadetes;o__Gemmatimonadales;f__GWC2-71-9;g__;s__	d__Bacteria;p__Gemmatimonadota;c__Gemmatimonadetes;o__Gemmatimonadales;f__GWC2-71-9;g__;s__	GCA_011362545.1_ASM1136254v1_genomic.gbff	2813255	74.332	2575	49.1515	12	96	100	0	0	2813255	GCA_011362545.1	ASM1136254v1	DSTP00000000.1	Gemmatimonadetes bacterium (bacteria)	sediment metagenome	hot spring sediment	sediments	Canada: British Columbia	49.9543 N 116.5155 W	isolate SpSt-460
GCA_011525845.1_ASM1152584v1_genomic.gbff	d__Bacteria;p__Gemmatimonadota;c__Gemmatimonadetes;o__Gemmatimonadales;f__Gemmatimonadaceae;g__Fen-1231;s__	d__Bacteria;p__Gemmatimonadota;c__Gemmatimonadetes;o__Gemmatimonadales;f__Gemmatimonadaceae;g__;s__	GCA_011525845.1_ASM1152584v1_genomic.gbff	3580062	71.376	3159	59.993	21	95	100	0	0	3.58006e+06	GCA_011525845.1	ASM1152584v1	WYBP00000000.1	Gemmatimonadaceae bacterium (bacteria)	bioreactor metagenome	anammox sludge	wastewater	China: Shanghai	31.5 N 121.42 E	isolate GEM1
GCA_012270965.1_ASM1227096v1_genomic.gbff	d__Bacteria;p__Gemmatimonadota;c__Gemmatimonadetes;o__;f__;g__;s__	d__Bacteria;p__Gemmatimonadota;c__Gemmatimonadetes;o__;f__;g__;s__	GCA_012270965.1_ASM1227096v1_genomic.gbff	3562629	68.942	3037	107.961	46	91	100	0	0	3562629	GCA_012270965.1	ASM1227096v1	JAAXHJ000000000.1	Gemmatimonadetes bacterium (bacteria)	coral reef metagenome	host Porites lutea	host associated	Australia: Orpheus Island	18.5446 S 146.4881 E	isolate Plut_88886
GCA_014192065.1_ASM1419206v1_genomic.gbff	d__Bacteria;p__Gemmatimonadota;c__Gemmatimonadetes;o__Gemmatimonadales;f__Gemmatimonadaceae;g__Fen-1231;s__	d__Bacteria;p__Gemmatimonadota;c__Gemmatimonadetes;o__Gemmatimonadales;f__Gemmatimonadaceae;g__;s__	GCA_014192065.1_ASM1419206v1_genomic.gbff	2447829	64.766	2100	69.6829	34	94	100	0	0	2447829	GCA_014192065.1	ASM1419206v1	BJHH00000000.1	Gemmatimonadetes bacterium (bacteria)	lake water metagenome	water	freshwater	Japan:Lake Biwa	35.2193 N 135.9957 E	LBMAG_Gemmatimonadetes_hypo.bin1	65 m
GCA_014198875.1_ASM1419887v1_genomic.gbff	d__Bacteria;p__Gemmatimonadota;c__Gemmatimonadetes;o__Longimicrobiales;f__Longimicrobiaceae;g__;s__	d__Bacteria;p__Gemmatimonadota;c__Gemmatimonadetes;o__Longimicrobiales;f__;g__;s__	GCA_014198875.1_ASM1419887v1_genomic.gbff	6784420	69.477	5747	193.267	125	84	100	0	0	6784420	GCA_014198875.1	ASM1419887v1		Longimicrobium terrae (bacteria)			soil
GCA_014202995.1_ASM1420299v1_genomic.gbff	d__Bacteria;p__Gemmatimonadota;c__Gemmatimonadetes;o__Longimicrobiales;f__Longimicrobiaceae;g__;s__	d__Bacteria;p__Gemmatimonadota;c__Gemmatimonadetes;o__Longimicrobiales;f__;g__;s__	GCA_014202995.1_ASM1420299v1_genomic.gbff	6784546	69.479	5744	192.78	125	84	100	0	0	6.78455e+06	GCA_014202995.1	ASM1420299v1		Longimicrobium terrae (bacteria)			soil
GCA_016702955.1_ASM1670295v1_genomic.gbff	d__Bacteria;p__Gemmatimonadota;c__Gemmatimonadetes;o__Gemmatimonadales;f__GWC2-71-9;g__;s__	d__Bacteria;p__Gemmatimonadota;c__Gemmatimonadetes;o__Gemmatimonadales;f__GWC2-71-9;g__;s__	GCA_016702955.1_ASM1670295v1_genomic.gbff	4961593	71.737	4515	115.842	44	89	100	0	0	4961593	GCA_016702955.1	ASM1670295v1	SAMN16425626	Gemmatimonadetes bacterium (bacteria)	activated sludge metagenome	activated sludge from Aved_18-Q3-R54-62	wastewater	Denmark: Avedore	55.608613 N 12.450537 E	isolate Aved_18-Q3-R54-62_BATAC.843
GCA_016704625.1_ASM1670462v1_genomic.gbff	d__Bacteria;p__Gemmatimonadota;c__Gemmatimonadetes;o__Gemmatimonadales;f__Gemmatimonadaceae;g__SCN-70-22;s__	d__Bacteria;p__Gemmatimonadota;c__Gemmatimonadetes;o__Gemmatimonadales;f__Gemmatimonadaceae;g__;s__	GCA_016704625.1_ASM1670462v1_genomic.gbff	6100096	68.993	5078	129.331	75	89	100	0	0	6100096	GCA_016704625.1	ASM1670462v1	JADIZT000000000.1	Gemmatimonadetes bacterium (bacteria)	activated sludge metagenome	activated sludge from AalW_18-Q3-R10-53	wastewater	Denmark: Aalborg W	57.049513 N 9.864788 E	isolate AalW_18-Q3-R10-53_BAT3C.461
GCA_016712265.1_ASM1671226v1_genomic.gbff	d__Bacteria;p__Gemmatimonadota;c__Gemmatimonadetes;o__Gemmatimonadales;f__Gemmatimonadaceae;g__SCN-70-22;s__	d__Bacteria;p__Gemmatimonadota;c__Gemmatimonadetes;o__Gemmatimonadales;f__Gemmatimonadaceae;g__;s__	GCA_016712265.1_ASM1671226v1_genomic.gbff	5946841	67.367	5394	107.555	46	90	100	0	0	5946841	GCA_016712265.1	ASM1671226v1	SAMN16426027, JADJRJ000000000.1	Gemmatimonadetes bacterium (bacteria)	activated sludge metagenome	activated sludge from Fred_18-Q3-R57-64	wastewater	Denmark: Fredericia	55.552368 N 9.720404 E,	isolate Fred_18-Q3-R57-64_MAXAC.423
GCA_016713435.1_ASM1671343v1_genomic.gbff	d__Bacteria;p__Gemmatimonadota;c__Gemmatimonadetes;o__Gemmatimonadales;f__GWC2-71-9;g__SPDF01;s__	d__Bacteria;p__Gemmatimonadota;c__Gemmatimonadetes;o__Gemmatimonadales;f__GWC2-71-9;g__;s__	GCA_016713435.1_ASM1671343v1_genomic.gbff	5232622	72.291	4953	118.298	54	89	100	0	0	5232622	GCA_016713435.1	ASM1671343v1	JADJPD000000000.1	Gemmatimonadetes bacterium (bacteria)	activated sludge metagenome	activated sludge from Fred_18-Q3-R57-64	wastewater	Denmark: Fredericia	55.552368 N 9.720404 E	isolate Fred_18-Q3-R57-64_BATAC.299
GCA_016713785.1_ASM1671378v1_genomic.gbff	d__Bacteria;p__Gemmatimonadota;c__Gemmatimonadetes;o__Gemmatimonadales;f__GWC2-71-9;g__;s__	d__Bacteria;p__Gemmatimonadota;c__Gemmatimonadetes;o__Gemmatimonadales;f__GWC2-71-9;g__;s__	GCA_016713785.1_ASM1671378v1_genomic.gbff	4414064	71.964	4017	99.2704	37	91	100	0	0	4414064	GCA_016713785.1	ASM1671378v1	SAMN16425946	Gemmatimonadetes bacterium (bacteria)	activated sludge metagenome	activated sludge from Fred_18-Q3-R57-64	wastewater	Denmark: Fredericia	55.552368 N 9.720404 E,	isolate: Fred_18-Q3-R57-64_BAT3C.6
GCA_016714015.1_ASM1671401v1_genomic.gbff	d__Bacteria;p__Gemmatimonadota;c__Gemmatimonadetes;o__Gemmatimonadales;f__Gemmatimonadaceae;g__Fen-1231;s__	d__Bacteria;p__Gemmatimonadota;c__Gemmatimonadetes;o__Gemmatimonadales;f__Gemmatimonadaceae;g__;s__	GCA_016714015.1_ASM1671401v1_genomic.gbff	4437635	70.315	3916	87.4193	31	92	100	0	0	4437635	GCA_016714015.1	ASM1671401v1	JADJNZ000000000.1	Gemmatimonadetes bacterium (bacteria)	activated sludge metagenome	activated sludge from Fred_18-Q3-R57-64	wastewater	Denmark: Fredericia	55.552368 N 9.720404 E
GCA_016714295.1_ASM1671429v1_genomic.gbff	d__Bacteria;p__Gemmatimonadota;c__Gemmatimonadetes;o__Gemmatimonadales;f__Gemmatimonadaceae;g__SCN-70-22;s__	d__Bacteria;p__Gemmatimonadota;c__Gemmatimonadetes;o__Gemmatimonadales;f__Gemmatimonadaceae;g__;s__	GCA_016714295.1_ASM1671429v1_genomic.gbff	6601977	69.006	5530	129.812	75	89	100	0	0	6601977	GCA_016714295.1	ASM1671429v1	SAMN16425907, JADJNK000000000.1	Gemmatimonadetes bacterium (bacteria)	activated sludge metagenome	activated sludge from EsbW_18-Q3-R4-48	wastewater	Denmark: Esbjerg W	55.488097 N 8.430505 E	isolate EsbW_18-Q3-R4-48_MAXAC.084
GCA_016715665.1_ASM1671566v1_genomic.gbff	d__Bacteria;p__Gemmatimonadota;c__Gemmatimonadetes;o__Gemmatimonadales;f__Gemmatimonadaceae;g__SCN-70-22;s__	d__Bacteria;p__Gemmatimonadota;c__Gemmatimonadetes;o__Gemmatimonadales;f__Gemmatimonadaceae;g__;s__	GCA_016715665.1_ASM1671566v1_genomic.gbff	6352677	68.989	5343	133.708	75	89	100	0	0	6352677	GCA_016715665.1	ASM1671566v1	JADJZO000000000.1	Gemmatimonadetes bacterium (bacteria)	activated sludge metagenome	activated sludge from Lyne_18-Q3-R50-59	wastewater	Denmark: Lynetten	55.695362 N 12.612702 E	isolate Lyne_18-Q3-R50-59_MAXAC.102
GCA_016719105.1_ASM1671910v1_genomic.gbff	d__Bacteria;p__Gemmatimonadota;c__Gemmatimonadetes;o__Gemmatimonadales;f__Gemmatimonadaceae;g__SCN-70-22;s__	d__Bacteria;p__Gemmatimonadota;c__Gemmatimonadetes;o__Gemmatimonadales;f__Gemmatimonadaceae;g__;s__	GCA_016719105.1_ASM1671910v1_genomic.gbff	6649145	68.932	5544	140.493	79	88	100	0	0	6649145	GCA_016719105.1	ASM1671910v1	JADKAQ000000000.1	Gemmatimonadetes bacterium (bacteria)	activated sludge metagenome	activated sludge from Mari_18-Q3-R65-66	wastewater	Denmark: Mariagerfjord	56.742252 N 10.114475 E	isolate Mari_18-Q3-R65-66_BATAC.295
GCA_016742275.1_ASM1674227v1_genomic.gbff	d__Bacteria;p__Gemmatimonadota;c__Gemmatimonadetes;o__Gemmatimonadales;f__Gemmatimonadaceae;g__Gemmatimonas;s__	d__Bacteria;p__Gemmatimonadota;c__Gemmatimonadetes;o__Gemmatimonadales;f__Gemmatimonadaceae;g__Gemmatimonas;s__	GCA_016742275.1_ASM1674227v1_genomic.gbff	4569812	61.526	3902	88.7896	45	92	100	0	0	4569812	GCA_016742275.1	ASM1674227v1	JACVCD000000000.1	Gemmatimonadaceae bacterium (bacteria)	freshwater metagenome	non-axenic (unialgal) sample in BG-11 medium	freshwater	Brazil: Carolina, Maranhao	7.1543 S 47.1500 W	isolate Desfum bin_9_GBBB01
GCA_016873995.1_JGI_2017-08-21_genomic.gbff	d__Bacteria;p__Gemmatimonadota;c__Gemmatimonadetes;o__Longimicrobiales;f__UBA6960;g__UBA2982;s__	d__Bacteria;p__Gemmatimonadota;c__Gemmatimonadetes;o__Longimicrobiales;f__UBA6960;g__;s__	GCA_016873995.1_JGI_2017-08-21_genomic.gbff	3374563	68.381	3075	74.4234	33	93	100	0	0	3.37456e+06	GCA_016873995.1	JGI 2017-08-21	VGVR00000000.1	Gemmatimonadetes bacterium (bacteria)	freshwater metagenome	freshwater lake	freshwater	Tanzania: Lake Tanganyika, Kigoma	6.2556 S 29.5108 E	isolate K_Offshore_80m_m2_041	80
GCA_016874035.1_JGI_2017-08-21_genomic.gbff	d__Bacteria;p__Gemmatimonadota;c__Gemmatimonadetes;o__Gemmatimonadales;f__Gemmatimonadaceae;g__Fen-1231;s__	d__Bacteria;p__Gemmatimonadota;c__Gemmatimonadetes;o__Gemmatimonadales;f__Gemmatimonadaceae;g__;s__	GCA_016874035.1_JGI_2017-08-21_genomic.gbff	3080682	67.742	2608	59.5583	22	95	100	0	0	3080682	GCA_016874035.1	JGI 2017-08-21	VGVM00000000.1	Gemmatimonadetes bacterium (bacteria)	freshwater metagenome	freshwater lake	freshwater	Tanzania: Lake Tanganyika, Kigoma	6.2556 S 29.5108 E	isolate K_Offshore_120m_m2_038	120
GCA_017881505.1_ASM1788150v1_genomic.gbff	d__Bacteria;p__Gemmatimonadota;c__Gemmatimonadetes;o__Gemmatimonadales;f__GWC2-71-9;g__;s__	d__Bacteria;p__Gemmatimonadota;c__Gemmatimonadetes;o__Gemmatimonadales;f__GWC2-71-9;g__;s__	GCA_017881505.1_ASM1788150v1_genomic.gbff	2799028	72.442	2377	66.2621	18	94	100	0	0	2799028	GCA_017881505.1	ASM1788150v1	JADGQW000000000.1	Gemmatimonadales bacterium (bacteria)	permafrost metagenome	permafrost soil	permafrost	Russia: Chersky	68.6131 N 161.3414 E	isolate Chersky.24_23	30 cm
GCA_902826615.1_RBC101_genomic.gbff	d__Bacteria;p__Gemmatimonadota;c__Gemmatimonadetes;o__Gemmatimonadales;f__Gemmatimonadaceae;g__SCN-70-22;s__	d__Bacteria;p__Gemmatimonadota;c__Gemmatimonadetes;o__Gemmatimonadales;f__Gemmatimonadaceae;g__;s__	GCA_902826615.1_RBC101_genomic.gbff	5916302	64.659	5048	85.2565	41	93	100	0	0	5916302	GCA_902826615.1	RBC101	CADEFN000000000.1	Gemmatimonadetes bacterium (bacteria)	wastewater metagenome	wastewater biofilm	wastewater	Canada	43.524549 DD -80.264446 DD
GCA_903828855.1_freshwater_MAG_---_Umea_bin-06339_genomic.gbff	d__Bacteria;p__Gemmatimonadota;c__Gemmatimonadetes;o__Gemmatimonadales;f__Gemmatimonadaceae;g__Fen-1231;s__	d__Bacteria;p__Gemmatimonadota;c__Gemmatimonadetes;o__Gemmatimonadales;f__Gemmatimonadaceae;g__;s__	GCA_903828855.1_freshwater_MAG_---_Umea_bin-06339_genomic.gbff	3204716	62.611	2838	64.53	22	94	100	0	0	3204716	GCA_903828855.1	freshwater MAG --- Umea_bin-06339	CAIKNS000000000.1	uncultured Gemmatimonadetes bacterium (bacteria)	freshwater metagenome	freshwater	freshwater	Sweden region Umea
GCA_903844495.1_freshwater_MAG_---_Umea3p3_bin-0353_genomic.gbff	d__Bacteria;p__Gemmatimonadota;c__Gemmatimonadetes;o__Gemmatimonadales;f__Gemmatimonadaceae;g__Fen-1231;s__	d__Bacteria;p__Gemmatimonadota;c__Gemmatimonadetes;o__Gemmatimonadales;f__Gemmatimonadaceae;g__;s__	GCA_903844495.1_freshwater_MAG_---_Umea3p3_bin-0353_genomic.gbff	3202032	62.609	2826	64.6999	22	94	100	0	0	3202032	GCA_903844495.1	freshwater MAG --- Umea3p3_bin-0353	CAIMTU000000000.1	uncultured Gemmatimonadetes bacterium (bacteria)	freshwater metagenome	freshwater	freshwater	Sweden, region Umeå	18.78355555555556 DD 64.12155555555555 DD		7 m
GCA_903851765.1_freshwater_MAG_---_Ki2-D2_bin-1299_genomic.gbff	d__Bacteria;p__Gemmatimonadota;c__Gemmatimonadetes;o__Gemmatimonadales;f__Gemmatimonadaceae;g__Fen-1231;s__	d__Bacteria;p__Gemmatimonadota;c__Gemmatimonadetes;o__Gemmatimonadales;f__Gemmatimonadaceae;g__;s__	GCA_903851765.1_freshwater_MAG_---_Ki2-D2_bin-1299_genomic.gbff	3054611	63.957	2649	63.6391	25	94	100	0	0	3054611	GCA_903851765.1	freshwater MAG --- Ki2-D2_bin-1299	CAINOZ000000000.1	uncultured Gemmatimonadetes bacterium (bacteria)	freshwater metagenome	freshwater	freshwater	Sweden, region Kiruna	(longitude) 67.92330555555556 DD geographic location (latitude) 20.36911111111111 DD		3.9 m
GCA_903857675.1_freshwater_MAG_---_Kiruna_bin-02710_genomic.gbff	d__Bacteria;p__Gemmatimonadota;c__Gemmatimonadetes;o__Gemmatimonadales;f__Gemmatimonadaceae;g__Fen-1231;s__	d__Bacteria;p__Gemmatimonadota;c__Gemmatimonadetes;o__Gemmatimonadales;f__Gemmatimonadaceae;g__;s__	GCA_903857675.1_freshwater_MAG_---_Kiruna_bin-02710_genomic.gbff	3029294	63.999	2613	63.3276	25	95	100	0	0	3029294	GCA_903857675.1	freshwater MAG --- Kiruna_bin-02710	CAIOFS000000000.1	uncultured Gemmatimonadetes bacterium (bacteria)	freshwater metagenome	freshwater	freshwater	Sweden, region Kiruna
GCA_903867045.1_freshwater_MAG_---_Umea3p2_bin-0537_genomic.gbff	d__Bacteria;p__Gemmatimonadota;c__Gemmatimonadetes;o__Gemmatimonadales;f__Gemmatimonadaceae;g__Fen-1231;s__	d__Bacteria;p__Gemmatimonadota;c__Gemmatimonadetes;o__Gemmatimonadales;f__Gemmatimonadaceae;g__;s__	GCA_903867045.1_freshwater_MAG_---_Umea3p2_bin-0537_genomic.gbff	3209497	62.603	2840	64.8972	22	94	100	0	0	3209497	GCA_903867045.1	freshwater MAG --- Umea3p2_bin-0537	CAIPPU000000000.1	uncultured Gemmatimonadetes bacterium (bacteria)	freshwater metagenome	freshwater	freshwater	Sweden, region Umeå	64.12155555555555 DD 18.78355555555556 DD		6.5 m
GCA_903870005.1_freshwater_MAG_---_KR_bin-4507_genomic.gbff	d__Bacteria;p__Gemmatimonadota;c__Gemmatimonadetes;o__Gemmatimonadales;f__Gemmatimonadaceae;g__Fen-1231;s__	d__Bacteria;p__Gemmatimonadota;c__Gemmatimonadetes;o__Gemmatimonadales;f__Gemmatimonadaceae;g__;s__	GCA_903870005.1_freshwater_MAG_---_KR_bin-4507_genomic.gbff	2982444	64.122	2449	65.7085	26	95	100	0	0	2982444	GCA_903870005.1	freshwater MAG --- KR_bin-4507	CAIQBH000000000.1	uncultured Gemmatimonadetes bacterium (bacteria)	freshwater metagenome	freshwater	freshwater	Finland	25.215555555555554 DD 61.21611111111111 DD
GCA_903882745.1_freshwater_MAG_---_Kiruna2_bin-2303_genomic.gbff	d__Bacteria;p__Gemmatimonadota;c__Gemmatimonadetes;o__Gemmatimonadales;f__Gemmatimonadaceae;g__Fen-1231;s__	d__Bacteria;p__Gemmatimonadota;c__Gemmatimonadetes;o__Gemmatimonadales;f__Gemmatimonadaceae;g__;s__	GCA_903882745.1_freshwater_MAG_---_Kiruna2_bin-2303_genomic.gbff	3056708	63.953	2653	63.5089	25	94	100	0	0	3056708	GCA_903882745.1	freshwater MAG --- Kiruna2_bin-2303	CAIRYG000000000.1	uncultured Gemmatimonadetes bacterium (bacteria)	freshwater metagenome	freshwater	freshwater	Sweden, region: Kiruna	67.92330555555556 DD
GCA_903910555.1_freshwater_MAG_---_Umea3_bin-3837_genomic.gbff	d__Bacteria;p__Gemmatimonadota;c__Gemmatimonadetes;o__Gemmatimonadales;f__Gemmatimonadaceae;g__Fen-1231;s__	d__Bacteria;p__Gemmatimonadota;c__Gemmatimonadetes;o__Gemmatimonadales;f__Gemmatimonadaceae;g__;s__	GCA_903910555.1_freshwater_MAG_---_Umea3_bin-3837_genomic.gbff	3204353	62.618	2832	65.4785	22	94	100	0	0	3204353	GCA_903910555.1	freshwater MAG --- Umea3_bin-3837	CAIVZZ000000000.1	uncultured Gemmatimonadetes bacterium (bacteria)	freshwater metagenome	freshwater	freshwater	Sweden	Björntjärnan (711632-164487)
GCA_903913105.1_freshwater_MAG_---_Ki2-D1_bin-0520_genomic.gbff	d__Bacteria;p__Gemmatimonadota;c__Gemmatimonadetes;o__Gemmatimonadales;f__Gemmatimonadaceae;g__Fen-1231;s__	d__Bacteria;p__Gemmatimonadota;c__Gemmatimonadetes;o__Gemmatimonadales;f__Gemmatimonadaceae;g__;s__	GCA_903913105.1_freshwater_MAG_---_Ki2-D1_bin-0520_genomic.gbff	3060595	63.948	2655	63.887	25	94	100	0	0	3060595	GCA_903913105.1	freshwater MAG --- Ki2-D1_bin-0520	CAIWJV000000000.1	uncultured Gemmatimonadetes bacterium (bacteria)	freshwater metagenome	freshwater	freshwater	Sweden, region: Kiruna	20.36911111111111 DD 67.92330555555556 DD

## Sheet: MAGs >67% completeness
user_genome	classification	pplacer_taxonomy	input_file	total_sequence_length	gc	count	average_distance	median_distance	coding_density	Completeness	Contamination	Strain heterogeneity	Estimate of genome size	GCA		GENBANK	ORGANISM NAME	SAMPLE TYPE	ISOLATION SOURCE	ORIGIN	GEOGRAPHIC LOCATION	LATITUDE AND LONGITUD	ISOLATE	DEPTH
GCA_002348665.1_ASM234866v1_genomic.gbff	d__Bacteria;p__Gemmatimonadota;c__Gemmatimonadetes;o__Longimicrobiales;f__UBA6960;g__UBA887;s__UBA887 sp002724575	d__Bacteria;p__Gemmatimonadota;c__Gemmatimonadetes;o__Longimicrobiales;f__UBA6960;g__UBA887;s__	GCA_002348665.1_ASM234866v1_genomic.gbff	2239983	50.595	1659	138.032	47	90	86.13	1.72	100	2.55597e+06	GCA_002348665.1	ASM234866v1	DEAN00000000.1	Gemmatimonadales bacterium UBA2981 (bacteria)	marine metagenome	saline water (ENVO:00002010), including plankton (ENVO:xxxxxxxx)	marine			isolate UBA2981
GCA_002377525.1_ASM237752v1_genomic.gbff	d__Bacteria;p__Gemmatimonadota;c__Gemmatimonadetes;o__Longimicrobiales;f__UBA6960;g__UBA887;s__UBA887 sp002724575	d__Bacteria;p__Gemmatimonadota;c__Gemmatimonadetes;o__Longimicrobiales;f__UBA6960;g__UBA887;s__	GCA_002377525.1_ASM237752v1_genomic.gbff	2388789	50.687	1877	135.334	50	89	84.31	2.74	25	2.75571e+06	GCA_002377525.1	ASM237752v1	DFQA00000000.1	Gemmatimonadales bacterium UBA3501 (bacteria)	marine metagenome	saline water (ENVO:00002010), including plankton (ENVO:xxxxxxxx)	marine			isolate UBA3501
GCA_002724575.1_ASM272457v1_genomic.gbff	d__Bacteria;p__Gemmatimonadota;c__Gemmatimonadetes;o__Longimicrobiales;f__UBA6960;g__UBA887;s__UBA887 sp002724575	d__Bacteria;p__Gemmatimonadota;c__Gemmatimonadetes;o__Longimicrobiales;f__UBA6960;g__UBA887;s__	GCA_002724575.1_ASM272457v1_genomic.gbff	2398146	51.677	2085	77.8259	40	93	82.6	0.16	0	2.89868e+06	GCA_002724575.1	ASM272457v1	PBPC00000000.1	Gemmatimonadetes bacterium (bacteria)	marine metagenome	Red Sea	marine	Saudi Arabia: Red Sea		isolate RS373	5-1000m
GCA_002501085.1_ASM250108v1_genomic.gbff	d__Bacteria;p__Gemmatimonadota;c__Gemmatimonadetes;o__Longimicrobiales;f__UBA6960;g__UBA887;s__UBA887 sp002501085	d__Bacteria;p__Gemmatimonadota;c__Gemmatimonadetes;o__Longimicrobiales;f__UBA6960;g__UBA887;s__	GCA_002501085.1_ASM250108v1_genomic.gbff	2412365	52.135	1971	98.3156	47	92	85.34	0	0	2.82677e+06	GCA_002501085.1	ASM250108v1	DLRL00000000.1	Gemmatimonadales bacterium UBA7889 (bacteria)	marine metagenome	saline water (ENVO:00002010), including plankton (ENVO:xxxxxxxx)	marine			isolate UBA7889
GCA_002730115.1_ASM273011v1_genomic.gbff	d__Bacteria;p__Gemmatimonadota;c__Gemmatimonadetes;o__Longimicrobiales;f__UBA6960;g__UBA887;s__UBA887 sp002501085	d__Bacteria;p__Gemmatimonadota;c__Gemmatimonadetes;o__Longimicrobiales;f__UBA6960;g__UBA887;s__	GCA_002730115.1_ASM273011v1_genomic.gbff	2310493	52.105	1975	74.8658	42	94	80.17	4.31	33.33	2.75778e+06	GCA_002730115.1	ASM273011v1	PBZH00000000.1	Gemmatimonadetes bacterium (bacteria)	marine metagenome	North Pacific Ocean	marine	Pacific Ocean		isolate NP150	5-1000m
GCA_012963225.1_ASM1296322v1_genomic.gbff	d__Bacteria;p__Gemmatimonadota;c__Gemmatimonadetes;o__Longimicrobiales;f__UBA6960;g__UBA887;s__UBA887 sp002313925	d__Bacteria;p__Gemmatimonadota;c__Gemmatimonadetes;o__Longimicrobiales;f__UBA6960;g__UBA887;s__	GCA_012963225.1_ASM1296322v1_genomic.gbff	1887880	52.879	1434	68.3006	37	95	73.64	0.86	100	2.54161e+06	GCA_012963225.1	ASM1296322v1	DTWA00000000.1	Gemmatimonadetes bacterium (bacteria)	marine metagenome	Dilute Hydrothermal Plume	hydrothermal vent	Atlantic Ocean:Mid Cayman Rise	18.3763666666667 N 81.7980833333333 W	isolate UWMA-0150
GCA_002295045.1_ASM229504v1_genomic.gbff	d__Bacteria;p__Gemmatimonadota;c__Gemmatimonadetes;o__Longimicrobiales;f__UBA6960;g__UBA887;s__UBA887 sp002313925	d__Bacteria;p__Gemmatimonadota;c__Gemmatimonadetes;o__Longimicrobiales;f__UBA6960;g__UBA887;s__	GCA_002295045.1_ASM229504v1_genomic.gbff	2168390	50.501	1520	184.161	55.5	87	87.93	1.72	0	2.42363e+06	GCA_002295045.1	ASM229504v1	DBFF00000000.1	Gemmatimonadales bacterium UBA887 (bacteria)	marine metagenome	saline water (ENVO:00002010), including plankton (ENVO:xxxxxxxx)	marine			isolate UBA887
GCA_002313925.1_ASM231392v1_genomic.gbff	d__Bacteria;p__Gemmatimonadota;c__Gemmatimonadetes;o__Longimicrobiales;f__UBA6960;g__UBA887;s__UBA887 sp002313925	d__Bacteria;p__Gemmatimonadota;c__Gemmatimonadetes;o__Longimicrobiales;f__UBA6960;g__UBA887;s__	GCA_002313925.1_ASM231392v1_genomic.gbff	2350269	52.093	1865	120.67	48	90	78.45	0	0	2.99588e+06	GCA_002313925.1	ASM231392v1	DCAZ00000000.1	Gemmatimonadales bacterium UBA1120 (bacteria)	marine metagenome	saline water (ENVO:00002010), including plankton (ENVO:xxxxxxxx)	marine			isolate UBA1120
GCA_003526585.1_ASM352658v1_genomic.gbff	d__Bacteria;p__Gemmatimonadota;c__Gemmatimonadetes;o__Longimicrobiales;f__UBA6960;g__UBA887;s__UBA887 sp002313925	d__Bacteria;p__Gemmatimonadota;c__Gemmatimonadetes;o__Longimicrobiales;f__UBA6960;g__UBA887;s__	GCA_003526585.1_ASM352658v1_genomic.gbff	2083420	49.713	1809	132.736	62	88	76.92	0	0	2.70855e+06	GCA_003526585.1	ASM352658v1	DPVK00000000.1	Gemmatimonadetes bacterium (bacteria)	marine metagenome	marine	marine			isolate UBA9660
GCA_002433735.1_ASM243373v1_genomic.gbff	d__Bacteria;p__Gemmatimonadota;c__Gemmatimonadetes;o__Longimicrobiales;f__UBA6960;g__UBA887;s__UBA887 sp002313925	d__Bacteria;p__Gemmatimonadota;c__Gemmatimonadetes;o__Longimicrobiales;f__UBA6960;g__UBA887;s__	GCA_002433735.1_ASM243373v1_genomic.gbff	1994085	50.696	1413	181.571	54	87	75.94	2.59	50	2.55786e+06	GCA_002433735.1	ASM243373v1	DJIS00000000.1	Gemmatimonadales bacterium UBA6588 (bacteria)	marine metagenome	saline water (ENVO:00002010), including plankton (ENVO:xxxxxxxx)	marine			isolate UBA6588
GCA_002311875.1_ASM231187v1_genomic.gbff	d__Bacteria;p__Gemmatimonadota;c__Gemmatimonadetes;o__Longimicrobiales;f__UBA6960;g__UBA887;s__UBA887 sp002311875	d__Bacteria;p__Gemmatimonadota;c__Gemmatimonadetes;o__Longimicrobiales;f__UBA6960;g__UBA887;s__	GCA_002311875.1_ASM231187v1_genomic.gbff	2704509	55.292	2317	127.941	56	89	92.37	0	0	2.92791e+06	GCA_002311875.1	ASM231187v1	DCAD00000000.1	Gemmatimonadales bacterium UBA1142 (bacteria)	hydrotermal vent metagenome	Beebe hydrothermal vent plume at at depth of 4900m	hydrothermal vent	Atlantic Ocean:Mid Cayman Rise		isolate UBA1142
GCA_012965305.1_ASM1296530v1_genomic.gbff	d__Bacteria;p__Gemmatimonadota;c__Gemmatimonadetes;o__Longimicrobiales;f__UBA6960;g__UBA887;s__UBA887 sp002311875	d__Bacteria;p__Gemmatimonadota;c__Gemmatimonadetes;o__Longimicrobiales;f__UBA6960;g__UBA887;s__	GCA_012965305.1_ASM1296530v1_genomic.gbff	2138219	55.336	1633	74.1494	40	94	88.01	2.07	100	2.37923e+06	GCA_012965305.1	ASM1296530v1	DTSM00000000.1	Gemmatimonadetes bacterium (bacteria)	marine metagenome	Kilo Moana Hydrothermal plume 60m	hydrothermal vent	Pacific Ocean:Lau Basin	20.0538250333333 S 176.133589383333 W	isolate UWMA-0051
GCA_012963425.1_ASM1296342v1_genomic.gbff	d__Bacteria;p__Gemmatimonadota;c__Gemmatimonadetes;o__Longimicrobiales;f__UBA6960;g__UBA887;s__UBA887 sp002311875	d__Bacteria;p__Gemmatimonadota;c__Gemmatimonadetes;o__Longimicrobiales;f__UBA6960;g__UBA887;s__	GCA_012963425.1_ASM1296342v1_genomic.gbff	3011241	55.524	1984	83.1724	45	95	85.58	9.25	18.18	3.19315e+06	GCA_012963425.1	ASM1296342v1	DTVS00000000.1	Gemmatimonadetes bacterium (bacteria)	marine metagenome	Dilute Hydrothermal Plume	hydrothermal vent	Atlantic Ocean:Mid Cayman Rise	18.3763666666667 N 81.7980833333333 W	isolate UWMA-0139
GCA_012960225.1_ASM1296022v1_genomic.gbff	d__Bacteria;p__Gemmatimonadota;c__Gemmatimonadetes;o__Longimicrobiales;f__UBA6960;g__UBA887;s__	d__Bacteria;p__Gemmatimonadota;c__Gemmatimonadetes;o__Longimicrobiales;f__UBA6960;g__UBA887;s__	GCA_012960225.1_ASM1296022v1_genomic.gbff	2620764	52.739	2275	85.1991	47	93	94.83	0	0	2.76364e+06	GCA_012960225.1	ASM1296022v1	DUBS00000000.1	Gemmatimonadetes bacterium (bacteria)	marine metegenome	Guaymas Basin Hydrothermal plume metagenome	hydrothermal vent	USA:Guaymas Basin	27.5158333333333 N 111.425 W	isolate UWMA-0308
GCA_015659365.1_ASM1565936v1_genomic.gbff	d__Bacteria;p__Gemmatimonadota;c__Gemmatimonadetes;o__Longimicrobiales;f__UBA6960;g__UBA887;s__	d__Bacteria;p__Gemmatimonadota;c__Gemmatimonadetes;o__Longimicrobiales;f__UBA6960;g__UBA887;s__	GCA_015659365.1_ASM1565936v1_genomic.gbff	2518767	52.811	2090	80.1029	45	93	91.38	0.16	0	2.75196e+06	GCA_015659365.1	ASM1565936v1	DQMY00000000.1	Gemmatimonadetes bacterium (bacteria)	hydrothermal vent metagenome	Guaymas Basin Hydrothermal plume metagenome	hydrothermal vent	USA:Guaymas Basin	27.5158333333333 N 111.425 W	isolate SZUA-1081
GCA_002295725.1_ASM229572v1_genomic.gbff	d__Bacteria;p__Gemmatimonadota;c__Gemmatimonadetes;o__Longimicrobiales;f__UBA6960;g__UBA822;s__UBA822 sp002731735	d__Bacteria;p__Gemmatimonadota;c__Gemmatimonadetes;o__Longimicrobiales;f__UBA6960;g__UBA822;s__	GCA_002295725.1_ASM229572v1_genomic.gbff	2492405	59.923	1953	147.758	52	88	86.91	0	0	2.8678e+06	GCA_002295725.1	ASM229572v1	DBHS00000000.1	Gemmatimonadales bacterium UBA822 (bacteria)	marine metagenome	saline water (ENVO:00002010), including plankton (ENVO:xxxxxxxx)	marine			isolate UBA822
GCA_003487585.1_ASM348758v1_genomic.gbff	d__Bacteria;p__Gemmatimonadota;c__Gemmatimonadetes;o__Longimicrobiales;f__UBA6960;g__UBA822;s__UBA822 sp002731735	d__Bacteria;p__Gemmatimonadota;c__Gemmatimonadetes;o__Longimicrobiales;f__UBA6960;g__UBA822;s__	GCA_003487585.1_ASM348758v1_genomic.gbff	2407408	59.48	2007	116.909	51	90	85	0	0	2.83224e+06	GCA_003487585.1	ASM348758v1	DNDS00000000.1	Gemmatimonadetes bacterium (bacteria)	marine metagenome	marine	marine			isolate UBA11592
GCA_003482615.1_ASM348261v1_genomic.gbff	d__Bacteria;p__Gemmatimonadota;c__Gemmatimonadetes;o__Longimicrobiales;f__UBA6960;g__UBA822;s__UBA822 sp002731735	d__Bacteria;p__Gemmatimonadota;c__Gemmatimonadetes;o__Longimicrobiales;f__UBA6960;g__UBA822;s__	GCA_003482615.1_ASM348261v1_genomic.gbff	2468370	59.508	1993	121.106	48	90	82.57	0	0	2.98943e+06	GCA_003482615.1	ASM348261v1	DMYL00000000.1	Gemmatimonadetes bacterium (bacteria)	marine metagenome	marine	marine			isolate UBA8566
GCA_002731735.1_ASM273173v1_genomic.gbff	d__Bacteria;p__Gemmatimonadota;c__Gemmatimonadetes;o__Longimicrobiales;f__UBA6960;g__UBA822;s__UBA822 sp002731735	d__Bacteria;p__Gemmatimonadota;c__Gemmatimonadetes;o__Longimicrobiales;f__UBA6960;g__UBA822;s__	GCA_002731735.1_ASM273173v1_genomic.gbff	2160153	61.607	1848	80.7906	39	93	74.14	0	0	2.91361e+06	GCA_002731735.1	ASM273173v1	PCCM00000000.1	Gemmatimonadetes bacterium (bacteria)	marine metagenome	North Pacific Ocean	marine	Pacific Ocean		isolate NP105	5-1000m
GCA_002712565.1_ASM271256v1_genomic.gbff	d__Bacteria;p__Gemmatimonadota;c__Gemmatimonadetes;o__Longimicrobiales;f__UBA6960;g__UBA822;s__UBA822 sp002712565	d__Bacteria;p__Gemmatimonadota;c__Gemmatimonadetes;o__Longimicrobiales;f__UBA6960;g__UBA822;s__	GCA_002712565.1_ASM271256v1_genomic.gbff	1878145	60.476	1654	83.0453	41	93	71.79	6.9	0	2.43565e+06	GCA_002712565.1	ASM271256v1	PAUA00000000.1	Gemmatimonadetes bacterium (bacteria)	marine metagenome	South Atlantic Ocean	marine	Atlantic Ocean		isolate SAT1551	5-1000m
GCA_012959685.1_ASM1295968v1_genomic.gbff	d__Bacteria;p__Gemmatimonadota;c__Gemmatimonadetes;o__Longimicrobiales;f__UBA6960;g__UBA822;s__	d__Bacteria;p__Gemmatimonadota;c__Gemmatimonadetes;o__Longimicrobiales;f__UBA6960;g__;s__	GCA_012959685.1_ASM1295968v1_genomic.gbff	3112765	61.527	2550	103.243	59	92	88.87	5.12	20	3.32327e+06	GCA_012959685.1	ASM1295968v1	DUCR00000000.1	Gemmatimonadetes bacterium (bacteria)	marine metagenome - hydrothermal vent metagenome	Guaymas Basin Hydrothermal plume metagenome	hydrothermal vent	USA:Guaymas Basin	27.5158333333333 N 111.425 W	isolate UWMA-0334
GCA_002695775.1_ASM269577v1_genomic.gbff	d__Bacteria;p__Gemmatimonadota;c__Gemmatimonadetes;o__Longimicrobiales;f__UBA6960;g__UBA822;s__	d__Bacteria;p__Gemmatimonadota;c__Gemmatimonadetes;o__Longimicrobiales;f__UBA6960;g__;s__	GCA_002695775.1_ASM269577v1_genomic.gbff	2387925	61.665	2062	78.1901	37.5	93	96.55	5.33	0	2.34143e+06	GCA_002695775.1	ASM269577v1	NZQB00000000.1	Gemmatimonadetes bacterium (bacteria)	marine metagenome	Eastern Africa Coastal Province	marine	Indian Ocean		isolate EAC635	5-1000m
GCA_002313235.1_ASM231323v1_genomic.gbff	d__Bacteria;p__Gemmatimonadota;c__Gemmatimonadetes;o__Longimicrobiales;f__UBA6960;g__UBA822;s__	d__Bacteria;p__Gemmatimonadota;c__Gemmatimonadetes;o__Longimicrobiales;f__UBA6960;g__;s__	GCA_002313235.1_ASM231323v1_genomic.gbff	1520854	59.942	1334	131.066	43	89	75.86	0	0	2.00482e+06	GCA_002313235.1	ASM231323v1	DCAU00000000.1	Gemmatimonadales bacterium UBA1125 (bacteria)	marine metagenome	saline water (ENVO:00002010), including plankton (ENVO:xxxxxxxx)	marine			isolate UBA1125
GCA_002711035.1_ASM271103v1_genomic.gbff	d__Bacteria;p__Gemmatimonadota;c__Gemmatimonadetes;o__Longimicrobiales;f__UBA6960;g__UBA822;s__	d__Bacteria;p__Gemmatimonadota;c__Gemmatimonadetes;o__Longimicrobiales;f__UBA6960;g__UBA822;s__	GCA_002711035.1_ASM271103v1_genomic.gbff	1923024	61.411	1673	82.7161	37	93	68.97	3.45	50	2.69201e+06	GCA_002711035.1	ASM271103v1	PAID00000000.1	Gemmatimonadetes bacterium (bacteria)	marine metagenome	North Atlantic Ocean	marine	Atlantic Ocean		isolate NAT196	5-1000m
GCA_002450735.1_ASM245073v1_genomic.gbff	d__Bacteria;p__Gemmatimonadota;c__Gemmatimonadetes;o__Longimicrobiales;f__UBA6960;g__UBA6934;s__UBA6934 sp002346625	d__Bacteria;p__Gemmatimonadota;c__Gemmatimonadetes;o__Longimicrobiales;f__UBA6960;g__;s__	GCA_002450735.1_ASM245073v1_genomic.gbff	1456366	44.457	1265	91.4095	41	92	82.76	4.08	0	1.68795e+06	GCA_002450735.1	ASM245073v1	DKAE00000000.1	Gemmatimonadales bacterium UBA6934 (bacteria)	marine metagenome	saline water (ENVO:00002010), including plankton (ENVO:xxxxxxxx)	marine			isolate UBA6934
GCA_002346665.1_ASM234666v1_genomic.gbff	d__Bacteria;p__Gemmatimonadota;c__Gemmatimonadetes;o__Longimicrobiales;f__UBA6960;g__UBA2988;s__UBA2988 sp002346665	d__Bacteria;p__Gemmatimonadota;c__Gemmatimonadetes;o__Longimicrobiales;f__UBA6960;g__;s__	GCA_002346665.1_ASM234666v1_genomic.gbff	1999786	61.292	1901	99.8369	42	91	97.49	0	0	2.05127e+06	GCA_002346665.1	ASM234666v1	DEAG00000000.1	Gemmatimonadales bacterium UBA2988 (bacteria)	marine metegenome	saline water (ENVO:00002010), including plankton (ENVO:xxxxxxxx)	marine			isolate UBA2988
GCA_003533605.1_ASM353360v1_genomic.gbff	d__Bacteria;p__Gemmatimonadota;c__Gemmatimonadetes;o__Longimicrobiales;f__UBA6960;g__UBA2988;s__UBA2988 sp002346665	d__Bacteria;p__Gemmatimonadota;c__Gemmatimonadetes;o__Longimicrobiales;f__UBA6960;g__;s__	GCA_003533605.1_ASM353360v1_genomic.gbff	1456728	60.02	1319	124.719	55	89	75.82	1.72	100	1.88825e+06	GCA_003533605.1	ASM353360v1	DQEL00000000.1	Gemmatimonadetes bacterium (bacteria)	marine metagenome	marine	marine			isolate UBA11671
ZH-3nov15-212.gbk	d__Bacteria;p__Gemmatimonadota;c__Gemmatimonadetes;o__Longimicrobiales;f__UBA6960;g__UBA2988;s__	d__Bacteria;p__Gemmatimonadota;c__Gemmatimonadetes;o__Longimicrobiales;f__UBA6960;g__;s__	ZH-3nov15-212.gbk.fna-prod.gbk	2641374	68.259	2471	76.359	25	93	100	1.72	0	2.59594e+06					freshwater metagenome	freshwater	freshwater	Switzerland	47°18'N 8°34’E		80/120m
GCA_009692135.1_ASM969213v1_genomic.gbff	d__Bacteria;p__Gemmatimonadota;c__Gemmatimonadetes;o__Longimicrobiales;f__UBA6960;g__UBA2988;s__	d__Bacteria;p__Gemmatimonadota;c__Gemmatimonadetes;o__Longimicrobiales;f__UBA6960;g__;s__	GCA_009692135.1_ASM969213v1_genomic.gbff	2277131	69.971	2106	67.8314	26	94	94.11	1.72	0	2.37803e+06	GCA_009692135.1	ASM969213v1	SHZV00000000.1	Gemmatimonadetes bacterium (bacteria)	freshwater metagenome	freshwater	freshwater	Russia: Lake Baikal	51.787400 N 104.939100 E	isolate Baikal-deep-G157	1250m, 1350m
CH-Jul18-bin112.gbk	d__Bacteria;p__Gemmatimonadota;c__Gemmatimonadetes;o__Longimicrobiales;f__UBA6960;g__UBA2988;s__	d__Bacteria;p__Gemmatimonadota;c__Gemmatimonadetes;o__Longimicrobiales;f__UBA6960;g__;s__	CH-Jul18-bin112.gbk.fna-prod.gbk	2206181	68.534	2073	68.795	22	94	76.49	4.23	14.29	2.76227e+06					freshwater metagenome	freshwater	freshwater	Switzerland	47°32'N 9°31'E		200m
[truncated: 508 more rows]

## Sheet: MAGs>67% dereplicated
user_genome	classification	pplacer_taxonomy	input_file	total_sequence_length	gc	count	average_distance	median_distance	coding_density	Completeness	Contamination	Strain heterogeneity	Estimate of genome size	GCA		GENBANK	ORGANISM NAME	SAMPLE TYPE	ISOLATION SOURCE	ORIGIN	GEOGRAPHIC LOCATION	LATITUDE AND LONGITUD	ISOLATE	DEPTH
[truncated: 442 more rows]
