# Supplementary material for: Multi-environment ecogenomics analysis of the cosmopolitan phylum Gemmatimonadota
Source: Microbiol Spectr. 2023 Sep 21;11(5):e01112-23. doi: 10.1128/spectrum.01112-23 (PMC10581226; doi:10.1128/spectrum.01112-23)
Supplement: Table S3 — Percentages of habitat-related core and accessory genes. [file spectrum.01112-23-s0004.xlsx]

## Sheet: Sheet1
Supplemental Table 3. List of genomes from 7 different environments used for reconstruction of the habitat-related core and accessory genes and average number and percentages of strict core, soft core, shell and cloud genes.						Host associated							Marine							Soda lake sediments							Freshwater							Soil							Wastewater							Permafrost
						Genome ID	cloud	shell	soft_core	core	total		Genome ID	cloud	shell	soft_core	core	total		Genome ID	cloud	shell	soft_core	core	total		Genome ID	cloud	shell	soft_core	core	total		Genome ID	cloud	shell	soft_core	core	total		Genome ID	cloud	shell	soft_core	core	total			cloud
						GCA_002238865.1_ASM223886v1.faa	906	1709	965	584	4164		GCA_002295625.1_ASM229562v1.faa	370	1004	976	613	2963		162A-121.faa	866	1551	492	209	3118		AMD-sal-agri-Mar20-bin2.pgbk.faa	559	2193	421	97	3270		GCA_000522985.1_ASM52298v1.faa	2883	2581	371	50	5885		GCA_000010305.1_ASM1030v1.faa	1253	1513	1086	616	4468		GCA_003133725.1_20120500_P13.faa	2094
						GCA_009835865.1_ASM983586v1.faa	976	1273	887	584	3720		GCA_002348265.1_ASM234826v1.faa	205	976	966	613	2760		162A-149.faa	856	2065	494	209	3624		CH-Jul18-bin76.faa	1110	1454	391	97	3052		GCA_001919865.1_ASM191986v1.faa	194	1905	374	50	2523		GCA_001724275.1_ASM172427v1.faa	913	1757	1071	616	4357		GCA_003134685.1_20111000_P3M.faa	943
						GCA_009836005.1_ASM983600v1.faa	365	1597	965	584	3511		GCA_002377615.1_ASM237761v1.faa	139	626	968	613	2346		162A-160.faa	806	1790	503	209	3308		GCA_000695095.2_ASM69509v2.faa	556	2317	413	97	3383		GCA_002215645.1_ASM221564v1.faa	905	2232	378	50	3565		GCA_011525845.1_ASM1152584v1.faa	639	1374	1084	616	3713		GCA_003142495.1_20120800_E2X.faa	1550
						GCA_009836845.1_ASM983684v1.faa	1628	1818	947	584	4977		GCA_002390225.1_ASM239022v1.faa	964	896	938	613	3411		162A-271R1.faa	786	1721	496	209	3212		GCA_002737375.1_ASM273737v1.faa	168	1319	437	97	2021		GCA_003220755.1_ASM322075v1.faa	1079	2325	384	50	3838		GCA_013822035.1_ASM1382203v1.faa	903	1215	1040	616	3774		GCA_003152485.1_20120700_P2D.faa	1761
						GCA_009837975.1_ASM983797v1.faa	344	1560	958	584	3446		GCA_002433265.1_ASM243326v1.faa	522	831	900	613	2866		162A-526.faa	946	1576	482	209	3213		GCA_009692105.1_ASM969210v1.faa	414	712	392	97	1615		GCA_003220835.1_ASM322083v1.faa	824	1810	358	50	3042		GCA_013822425.1_ASM1382242v1.faa	1201	898	1013	616	3728		GCA_003155795.1_20120700_E1X.faa	1675
						GCA_009837985.1_ASM983798v1.faa	536	1947	945	584	4012		GCA_002450355.1_ASM245035v1.faa	212	552	946	613	2323		162cmB-313.faa	1056	1532	455	209	3252		GCA_009692135.1_ASM969213v1.faa	755	902	389	97	2143		GCA_003220955.1_ASM322095v1.faa	724	1576	332	50	2682		GCA_016702715.1_ASM1670271v1.faa	1709	2310	1083	616	5718		GCA_017881465.1_ASM1788146v1.faa	541
						GCA_009838765.1_ASM983876v1.faa	362	1603	966	584	3515		GCA_002450765.1_ASM245076v1.faa	321	897	926	613	2757		162cmB-429.faa	623	2066	503	209	3401		GCA_009692205.1_ASM969220v1.faa	626	1455	438	97	2616		GCA_003220985.1_ASM322098v1.faa	970	1834	346	50	3200		GCA_016704465.1_ASM1670446v1.faa	1620	2107	1047	616	5390		GCA_017881545.1_ASM1788154v1.faa	1125
						GCA_009838975.1_ASM983897v1.faa	442	2083	977	584	4086		GCA_002500425.1_ASM250042v1.faa	241	527	933	613	2314		162cmB-50.faa	746	1576	498	209	3029		GCA_013004105.1_ASM1300410v1.faa	961	2770	442	97	4270		GCA_003221005.1_ASM322100v1.faa	553	1706	374	50	2683		GCA_016712265.1_ASM1671226v1.faa	1746	2245	1085	616	5692		GCA_017881595.1_ASM1788159v1.faa	1228
						GCA_009839265.1_ASM983926v1.faa	542	1880	957	584	3963		GCA_002718595.1_ASM271859v1.faa	110	646	959	613	2328		162cmB-561.faa	885	1690	494	209	3278		GCA_014192065.1_ASM1419206v1.faa	172	1399	441	97	2109		GCA_003221035.1_ASM322103v1.faa	455	2187	383	50	3075		GCA_016714015.1_ASM1671401v1.faa	1082	1554	1086	616	4338		GCA_017881685.1_ASM1788168v1.faa	1417
						GCA_009841005.1_ASM984100v1.faa	294	1434	946	584	3258		GCA_002728495.1_ASM272849v1.faa	174	954	966	613	2707		162cmB-65.faa	720	1347	500	209	2776		GCA_016741895.1_ASM1674189v1.faa	1127	2207	422	97	3853		GCA_003221755.1_ASM322175v1.faa	529	1885	379	50	2843		GCA_016720905.1_ASM1672090v1.faa	1692	1678	1054	616	5040		average	1370.44
						GCA_009841015.1_ASM984101v1.faa	517	1590	964	584	3655		average	325.8	790.9	947.8	613	2677.5		165cm-412.faa	1018	1660	495	209	3382		GCA_016742275.1_ASM1674227v1.faa	918	2376	441	97	3832		GCA_003221765.1_ASM322176v1.faa	627	1746	375	50	2798		GCA_016794735.1_ASM1679473v1.faa	1432	1620	947	616	4615		percentage	37.0402
						GCA_009841165.1_ASM984116v1.faa	362	2050	976	584	3972		percentage	12.1681	29.5387	35.3987	22.8945	100		GCA_003559555.1_ASM355955v1.faa	855	1817	497	209	3378		GCA_016871895.1_JGI_2017-08-21.faa	396	1215	433	97	2141		GCA_003221805.1_ASM322180v1.faa	883	1787	365	50	3085		GCA_902825965.1_RBC087.faa	1025	1436	1076	616	4153
						GCA_009841475.1_ASM984147v1.faa	1041	1430	935	584	3990									GCA_003561415.1_ASM356141v1.faa	1473	1978	492	209	4152		GCA_016871915.1_JGI_2017-08-21.faa	296	1178	433	97	2004		GCA_003221885.1_ASM322188v1.faa	874	2565	376	50	3865		GCA_902826615.1_RBC101.faa	1553	2339	1084	616	5592
						GCA_012270965.1_ASM1227096v1.faa	745	1405	923	584	3657									GCA_003562075.1_ASM356207v1.faa	934	1691	490	209	3324		GCA_016873995.1_JGI_2017-08-21.faa	1006	1554	435	97	3092		GCA_003221895.1_ASM322189v1.faa	677	2347	377	50	3451		average	1289.85	1695.85	1058.15	616	4659.85
						average	647.143	1669.93	950.786	584	3851.86									GCA_003564295.1_ASM356429v1.faa	1517	1030	448	209	3204		GCA_016874035.1_JGI_2017-08-21.faa	668	1528	433	97	2726		GCA_003221915.1_ASM322191v1.faa	348	2046	363	50	2807		percentage	27.68	36.3927	22.7079	13.2193	100
						percentage	16.8008	43.3539	24.6838	15.1615	100									GCA_007692505.1_ASM769250v1.faa	624	1364	485	209	2682		GCA_903900795.1Loclat_bin-08888.faa	1207	2123	424	97	3851		GCA_003222055.1_ASM322205v1.faa	533	2354	377	50	3314
																				GCA_007692605.1_ASM769260v1.faa	548	1925	501	209	3183		GCA_903906325.1LaPlata-b_bin-0710.faa	582	1022	415	97	2116		GCA_003222065.1_ASM322206v1.faa	1600	1680	324	50	3654
																				GCA_007692665.1_ASM769266v1.faa	1098	1781	498	209	3586		GCA_903910555.1mea3_bin-3837.faa	632	1643	440	97	2812		GCA_003222115.1_ASM322211v1.faa	428	1977	384	50	2839
																				GCA_007695195.1_ASM769519v1.faa	769	1863	496	209	3337		GCA_903927125.1ErkenSummer_bin-4177.faa	708	1892	433	97	3130		GCA_003222135.1_ASM322213v1.faa	344	2225	368	50	2987
																				GCA_007695225.1_ASM769522v1.faa	873	2041	504	209	3627		LOR9m-Oct20.pgbk.faa	309	1239	428	97	2073		GCA_003222155.1_ASM322215v1.faa	421	2241	375	50	3087
																				average	899.95	1703.2	491.15	209	3303.3		LORI20m-Mar20.pgbk.faa	538	2156	431	97	3222		GCA_003222195.1_ASM322219v1.faa	393	2321	383	50	3147
																				percentage	27.244	51.5606	14.8685	6.32701	100		RE-15aug16-119.faa	1306	2431	427	97	4261		GCA_003222235.1_ASM322223v1.faa	1448	1846	347	50	3691
																											RE-26jul17-69.faa	690	2070	428	97	3285		GCA_003223395.1_ASM322339v1.faa	544	2176	381	50	3151
																											RH-27jun17-202.faa	782	1507	414	97	2800		GCA_003223415.1_ASM322341v1.faa	740	2021	380	50	3191
																											RH-9nov16-179.faa	551	1617	427	97	2692		GCA_003223455.1_ASM322345v1.faa	1504	2264	371	50	4189
																											RH-9nov16-182.faa	420	1506	433	97	2456		GCA_003223475.1_ASM322347v1.faa	830	1947	351	50	3178
																											ZE-Oct18-bin162.faa	530	1549	411	97	2587		GCA_003223495.1_ASM322349v1.faa	606	2036	365	50	3057
																											ZH-3nov15-212.faa	945	1125	435	97	2602		GCA_013361845.1_ASM1336184v1.faa	836	2127	376	50	3389
																											ZH-Oct18-bin98.faa	1092	1564	415	97	3168		GCA_013694695.1_ASM1369469v1.faa	945	1299	362	50	2656
																											average	690.483	1655.97	424.897	97	2868.34		GCA_013697785.1_ASM1369778v1.faa	1212	1886	370	50	3518
																											percentage	24.0725	57.7324	14.8133	3.38174	100		GCA_013697855.1_ASM1369785v1.faa	723	1482	365	50	2620
																																		GCA_013813715.1_ASM1381371v1.faa	1058	1885	376	50	3369
																																		GCA_013816855.1_ASM1381685v1.faa	524	1447	366	50	2387
																																		GCA_013817545.1_ASM1381754v1.faa	1700	1928	370	50	4048
																																		average	850.412	1990.41	368.412	50	3259.24
																																		percentage	26.0924	61.0699	11.3036	1.5341	100
[truncated: 4 more columns]
