# Supplementary material for: Multi-environment ecogenomics analysis of the cosmopolitan phylum Gemmatimonadota
Source: Microbiol Spectr. 2023 Sep 21;11(5):e01112-23. doi: 10.1128/spectrum.01112-23 (PMC10581226; doi:10.1128/spectrum.01112-23)
Supplement: Table S4 — Presence/absence of genes in Gemmatimonadota based on SEED. [file spectrum.01112-23-s0005.xlsx]

## Sheet: Sheet1
Supplemental Table 4. List of presence or absence (value 1 means present, and value 0 means absent) of genes based on SEED for Gemmatimonadota MAGs.

## Sheet: presence-absence
Sequence	AMD-20m-Mar20	AMD-sal-agri-Mar20-bin1	AMD-sal-hum-Mar20	BENA-cola-Mar20	BENA-sal-Oct20	CH-Jul18-bin112	CH-Jul18-bin44	CH-Jul18-bin76	CH-Oct18-bin5	GCA_000695095.2_ASM69509v2	GCA_002737375.1_ASM273737v1	GCA_009692105.1_ASM969210v1	GCA_009692115.1_ASM969211v1	GCA_009692135.1_ASM969213v1	GCA_009692185.1_ASM969218v1	GCA_009692205.1_ASM969220v1	GCA_013004105.1_ASM1300410v1	GCA_016871855.1_JGI_2017-08-21	GCA_016871895.1_JGI_2017-08-21	GCA_016871915.1_JGI_2017-08-21	GCA_016873995.1_JGI_2017-08-21	GCA_016874005.1_JGI_2017-08-21	GCA_016874035.1_JGI_2017-08-21	GCA_903823795.1_freshwater_MAG_---_Erken-D4_bin-0024	GCA_903828825.1_freshwater_MAG_---_Umea_bin-00221	GCA_903856455.1_freshwater_MAG_---_KR2_bin-0125	GCA_903867045.1_freshwater_MAG_---_Umea3p2_bin-0537	GCA_903870005.1_freshwater_MAG_---_KR_bin-4507	GCA_903871275.1_freshwater_MAG_---_Umea1p3_bin-439	GCA_903876745.1_freshwater_MAG_---_Kiruna2_bin-1709	GCA_903877525.1_freshwater_MAG_---_Umea1p2_bin-0096	GCA_903882685.1_freshwater_MAG_---_Kiruna_bin-12469	GCA_903891885.1_freshwater_MAG_---_KR2_bin-0996	GCA_903894655.1_freshwater_MAG_---_UppL5_bin-2002	GCA_903900695.1_freshwater_MAG_---_LaPlata-1m-b_bin-592	GCA_903900795.1_freshwater_MAG_---_Loclat_bin-08888	GCA_903901595.1_freshwater_MAG_---_KR1_bin-0943	GCA_903902015.1_freshwater_MAG_---_Kiruna3_bin-0973	GCA_903906325.1_freshwater_MAG_---_LaPlata-b_bin-0710	GCA_903913105.1_freshwater_MAG_---_Ki2-D1_bin-0520	GCA_903915845.1_freshwater_MAG_---_Umea1p1_bin-710	GCA_903917095.1_freshwater_MAG_---_Umea1_bin-1286	GCA_903927125.1_freshwater_MAG_---_ErkenSummer_bin-4177	GCA_903953715.1_freshwater_MAG_---_Loc090519-4m_bin-702	Jr-7aug17-35	LOR-sal-Mar20	LOR9m-Oct20	LORI20m-Mar20	RE-15aug16-119
Sequence	0	0	0	0	0	0	0	0	0	0	0	0	0	0	0	0	0	0	0	0	0	0	0	0	0	0	0	0	0	0	0	0	0	0	0	0	0	0	0	0	0	0	0	0	0	0	0	0	0
phi-Carotenoid_synthase_(EC_1.3.-.-_and_EC_2.1.1-)	1	1	1	1	0	1	1	1	1	1	1	1	1	1	1	1	1	1	1	1	1	1	1	1	1	1	1	1	1	1	1	1	1	1	0	1	1	1	1	2	1	1	1	1	1	1	1	1	1
(3R)-hydroxymyristoyl-[acyl_carrier_protein]_dehydratase_(EC_4.2.1.-)	0	0	0	0	0	0	0	0	0	0	0	0	0	0	0	0	0	0	0	0	0	0	0	0	0	0	0	0	0	0	0	0	0	0	0	0	0	0	0	0	0	0	0	0	0	0	0	0	0
(GlcNAc)2_ABC_transporter,_ATP-binding_component_1	0	0	0	0	0	0	0	0	0	0	0	0	0	0	0	0	0	0	0	0	0	0	0	0	0	0	0	0	0	0	0	0	0	0	0	0	0	0	0	0	0	0	0	0	0	0	0	0	0
(GlcNAc)2_ABC_transporter,_ATP-binding_component_2	0	0	0	0	0	0	0	0	0	0	0	0	0	0	0	0	0	0	0	0	0	0	0	0	0	0	0	0	0	0	0	0	0	0	0	0	0	0	0	0	0	0	0	0	0	0	0	0	0
(GlcNAc)2_ABC_transporter,_permease_component_1	0	0	0	0	0	0	0	0	0	0	0	0	0	0	0	0	0	0	0	0	0	0	0	0	0	0	0	0	0	0	0	0	0	0	0	0	0	0	0	0	0	0	0	0	0	0	0	0	0
(GlcNAc)2_ABC_transporter,_permease_component_2	0	0	0	0	0	0	0	0	0	0	0	0	0	0	0	0	0	0	0	0	0	0	0	0	0	0	0	0	0	0	0	0	0	0	0	0	0	0	0	0	0	0	0	0	0	0	0	0	0
(Pyruvate)_Oxoisovalerate_Dehydrogenase_Alpha_&_Beta_Fusion_like	0	0	0	0	0	0	0	0	0	0	0	0	0	1	0	0	0	0	0	0	0	0	0	0	0	0	0	0	0	0	0	0	0	0	0	0	0	0	0	0	0	0	0	0	0	0	0	0	0
(R)-2-hydroxyacid_dehydrogenase,_similar_to_L-sulfolactate_dehydrogenase_(EC_1.1.1.272)	0	0	0	0	0	1	0	1	0	0	0	0	0	0	0	1	0	0	0	0	1	0	0	0	0	0	0	0	0	0	0	0	0	0	0	0	0	0	0	0	0	0	0	0	0	0	0	0	0
(R)-citramalate_synthase_(EC_2.3.1.182)	0	0	0	0	0	0	0	0	0	1	0	0	0	0	0	0	0	0	0	0	0	0	0	0	0	0	0	0	0	0	0	0	0	0	0	0	0	0	0	0	0	0	0	0	0	0	0	0	0
(S)-2,3-di-O-geranylgeranylglyceryl_phosphate_synthase	0	0	0	0	0	0	0	0	0	0	0	0	0	0	0	0	0	0	0	0	0	0	0	0	0	0	0	0	0	0	0	0	0	0	0	0	0	0	0	0	0	0	0	0	0	0	0	0	0
(S)-2-hydroxy-acid_oxidase_(EC_1.1.3.15)	0	0	0	0	0	0	0	0	0	0	0	0	0	0	0	0	0	0	0	0	0	0	0	0	0	0	0	0	0	0	0	0	0	0	0	0	0	0	0	0	0	0	0	0	0	0	0	0	0
(S)-3-O-geranylgeranylglyceryl_phosphate_synthase	0	0	0	0	0	0	0	0	0	0	0	0	0	0	0	0	0	0	0	0	0	0	0	0	0	0	0	0	0	0	0	0	0	0	0	0	0	0	0	0	0	0	0	0	0	0	0	0	0
1,2-dihydroxy-3-keto-5-methylthiopentene_dioxygenase_(EC_1.13.11.54)	0	0	0	0	0	0	0	0	0	0	0	0	0	0	0	0	0	0	0	0	0	0	0	0	0	0	0	0	0	0	0	0	0	0	0	0	0	0	0	0	0	0	0	0	0	0	0	0	0
1,2-dihydroxynaphthalene_dioxygenase	0	0	0	0	0	0	0	0	0	0	0	0	0	0	0	0	0	0	0	0	0	0	0	0	0	0	0	0	0	0	0	0	0	0	0	0	0	0	0	0	0	0	0	0	0	0	0	0	0
1,3-propanediol_dehydrogenase_(EC_1.1.1.202)	2	1	2	1	0	0	0	2	0	0	0	0	0	0	1	0	1	0	1	0	0	0	0	0	0	0	0	0	0	1	0	1	0	1	0	1	0	1	0	0	0	0	1	1	0	1	2	1	0
1,4-alpha-glucan_(glycogen)_branching_enzyme,_GH-13-type_(EC_2.4.1.18)	0	0	0	0	0	0	0	0	0	0	0	0	0	0	0	0	0	0	1	0	0	0	0	0	0	0	0	0	0	1	0	1	0	0	0	0	0	1	0	0	0	0	0	0	0	0	0	0	0
1,4-alpha-glucan_branching_enzyme_(EC_2.4.1.18)	0	0	0	0	0	1	0	1	0	0	0	0	0	0	0	1	0	0	0	0	1	0	0	0	0	0	0	0	0	0	0	0	0	0	0	0	0	0	0	0	0	0	0	0	0	0	0	0	0
1,4-dihydroxy-2-naphthoate_octaprenyltransferase_(EC_2.5.1.74)	1	1	1	3	1	1	2	1	0	1	1	2	2	0	1	1	3	2	1	1	2	2	1	3	3	2	2	2	2	2	2	2	2	3	1	3	2	0	1	3	2	2	3	4	1	2	0	2	3
1-acyl-sn-glycerol-3-phosphate_acyltransferase_(EC_2.3.1.51)	1	1	1	1	1	0	1	1	1	1	1	1	1	1	1	1	1	1	1	1	1	1	1	1	1	1	1	1	1	1	1	0	0	1	0	1	1	1	1	1	0	1	1	1	1	1	1	1	1
1-deoxy-D-xylulose_5-phosphate_reductoisomerase_(EC_1.1.1.267)	1	1	1	1	1	1	1	1	1	1	1	1	1	1	1	1	1	1	1	1	1	1	1	1	1	1	1	1	1	1	1	1	0	1	1	1	1	1	1	1	1	1	1	1	1	1	1	1	1
1-deoxy-D-xylulose_5-phosphate_synthase_(EC_2.2.1.7)	0	0	0	1	2	0	1	1	1	1	2	0	1	0	1	1	1	1	1	1	1	1	2	1	1	1	1	1	1	1	1	1	1	1	1	1	1	0	0	1	1	1	1	1	1	1	1	1	0
1-hydroxy-2-methyl-2-(E)-butenyl_4-diphosphate_synthase_(EC_1.17.7.1)	0	0	0	0	0	0	0	0	0	0	0	0	0	0	0	0	0	0	0	0	0	0	0	0	0	0	0	0	0	0	0	0	0	0	0	0	0	0	0	0	0	0	0	0	0	0	0	0	0
1-phosphofructokinase_(EC_2.7.1.56)	0	0	0	0	0	0	0	0	0	0	0	0	0	0	0	0	0	0	0	0	0	0	0	0	0	0	0	0	0	0	0	0	0	0	0	0	0	0	0	0	0	0	0	0	0	0	0	0	0
1-pyrroline-4-hydroxy-2-carboxylate_deaminase_(EC_3.5.4.22)	0	0	0	0	0	0	0	0	0	0	0	0	0	0	0	0	0	0	0	0	0	0	0	0	0	0	0	0	0	0	0	0	0	0	0	0	0	0	0	0	0	0	0	0	0	0	0	0	0
16S_rRNA_m(5)C_967_methyltransferase_(EC_2.1.1.-)	1	1	1	1	1	1	1	1	0	1	0	1	1	1	1	1	1	1	1	1	1	1	1	1	1	1	1	1	1	1	1	0	1	1	1	1	1	1	1	1	1	1	1	1	1	0	1	1	1
16S_rRNA_processing_protein_RimM	0	0	0	0	0	0	0	0	0	0	0	0	0	0	0	0	0	0	0	0	0	0	0	0	0	0	0	0	0	0	0	0	0	0	0	0	0	0	0	0	0	0	0	0	0	0	0	0	0
16_kDa_heat_shock_protein_A	0	0	0	1	0	0	0	0	0	0	0	0	0	0	0	0	0	1	0	0	0	0	0	1	2	0	0	2	2	1	2	1	0	1	0	0	2	0	1	2	2	2	0	0	2	1	0	1	0
2',3'-cyclic-nucleotide_2'-phosphodiesterase_(EC_3.1.4.16)	0	0	0	0	0	0	1	1	0	0	0	0	1	0	1	0	0	0	0	0	1	1	0	0	0	0	0	0	0	0	0	0	0	0	0	0	0	0	0	0	0	0	0	0	0	0	0	0	0
2'-5'_RNA_ligase	1	1	1	1	0	0	0	0	0	1	0	0	0	0	0	0	1	0	1	1	0	0	0	0	1	0	0	1	1	0	1	0	1	1	1	1	1	0	1	1	1	1	1	1	0	0	1	1	1
2'-O-glycosyltransferase_CruG	1	1	1	0	0	0	1	0	1	2	1	0	1	0	1	0	1	1	1	1	0	1	1	1	1	1	1	1	1	2	1	2	1	2	0	1	1	1	1	1	1	0	1	1	0	1	1	1	1
2,3,4,5-tetrahydropyridine-2,6-dicarboxylate_N-acetyltransferase_(EC_2.3.1.89)	0	0	0	1	1	1	0	1	1	1	1	1	0	1	1	1	1	0	0	0	1	0	1	1	1	1	1	1	1	1	1	1	1	1	0	1	1	1	0	1	1	1	1	1	1	1	0	1	1
2,3,4,5-tetrahydropyridine-2,6-dicarboxylate_N-succinyltransferase_(EC_2.3.1.117)	0	0	0	0	0	1	0	0	0	0	0	0	0	0	0	0	0	0	0	0	0	0	0	0	0	0	0	0	0	0	0	0	0	0	0	0	0	0	0	0	0	0	0	0	0	0	0	0	0
2,3-bisphosphoglycerate-independent_phosphoglycerate_mutase,_archaeal_type_(EC_5.4.2.1)	0	0	0	1	1	0	1	1	0	1	1	0	1	0	1	1	1	1	1	1	1	1	1	1	1	1	1	1	1	1	1	1	1	2	1	1	1	1	1	1	1	1	1	1	1	1	0	1	1
2,3-bisphosphoglycerate-independent_phosphoglycerate_mutase_(EC_5.4.2.1)	0	0	0	0	0	0	0	0	0	0	0	0	0	0	0	0	0	0	0	0	0	0	0	0	0	0	0	0	0	0	0	0	0	0	0	0	0	0	0	0	0	0	0	0	0	0	0	0	0
2,3-butanediol_dehydrogenase,_R-alcohol_forming,_(R)-_and_(S)-acetoin-specific_(EC_1.1.1.4)	0	0	0	0	0	0	0	0	0	0	0	0	0	0	0	0	0	0	0	0	0	0	0	0	0	0	0	0	0	0	0	0	0	0	0	0	0	0	0	0	0	0	0	0	0	0	0	0	0
2,3-butanediol_dehydrogenase,_S-alcohol_forming,_(S)-acetoin-specific_(EC_1.1.1.76)	0	0	0	0	0	0	0	0	0	0	0	0	0	0	0	0	0	0	0	0	0	0	0	0	0	0	0	0	0	0	0	0	0	0	0	0	0	0	0	0	0	0	0	0	0	0	0	0	0
2,3-dihydro-2,3-dihydroxybenzoate_dehydrogenase_(EC_1.3.1.28)_[enterobactin]_siderophore	0	0	0	0	0	0	0	0	0	0	0	0	0	0	0	0	0	0	0	0	0	0	0	0	0	0	0	0	0	0	0	0	0	0	0	0	0	0	0	0	0	0	0	0	0	0	0	0	0
2,3-dihydro-2,3-dihydroxybenzoate_dehydrogenase_(EC_1.3.1.28)_of_siderophore_biosynthesis	0	0	0	0	0	0	0	0	0	0	0	0	0	0	0	0	0	0	0	0	0	0	0	0	0	0	0	0	0	0	0	0	0	0	0	0	0	0	0	0	0	0	0	0	0	0	0	0	0
2,3-dihydroxy-2,3-dihydro-phenylpropionate_dehydrogenase_(EC_1.3.1.-)	0	0	0	0	0	0	0	0	0	0	0	0	0	0	0	0	0	0	0	0	0	0	0	0	0	0	0	0	0	0	0	0	0	0	0	0	0	0	0	0	0	0	0	0	0	0	0	0	0
2,3-dihydroxybiphenyl_1,2-dioxygenase	0	0	0	0	0	0	0	0	0	0	0	0	0	0	0	0	0	0	0	0	0	0	0	0	0	0	0	0	0	0	0	0	0	0	0	0	0	0	0	0	0	0	0	0	0	0	0	0	0
2,3-dihydroxyphenylpropionate_1,2-dioxygenase_(EC_1.13.11.-)	0	0	0	0	0	0	0	0	0	0	0	0	0	0	0	0	0	0	0	0	0	0	0	0	0	0	0	0	0	0	0	0	0	0	0	0	0	0	0	0	0	0	0	0	0	0	0	0	0
2,3-diketo-5-methylthiopentyl-1-phosphate_enolase	0	0	0	0	0	0	0	0	0	0	0	0	0	0	0	0	0	0	0	0	0	0	0	0	0	0	0	0	0	0	0	0	0	0	0	0	0	0	0	0	0	0	0	0	0	0	0	0	0
2,3-diketo-5-methylthiopentyl-1-phosphate_enolase-phosphatase_(EC_3.1.3.77)	0	0	0	0	0	0	1	0	0	0	0	0	1	0	0	0	0	0	0	0	0	1	0	0	0	0	0	0	0	0	0	0	0	0	0	0	0	0	0	0	0	0	0	0	0	0	0	0	0
2,4-diaminopentanoate_dehydrogenase_(EC_1.4.1.12)	0	0	0	0	0	0	0	0	0	0	0	0	0	0	0	0	0	0	0	0	0	0	0	0	0	0	0	0	0	0	0	0	0	0	0	0	0	0	0	0	0	0	0	0	0	0	0	0	0
2,4-dienoyl-CoA_reductase_[NADPH]_(EC_1.3.1.34)	0	0	0	0	1	0	0	1	1	0	1	0	0	1	0	1	0	1	0	0	1	0	0	0	0	0	0	0	0	0	0	0	0	0	0	0	0	1	0	0	0	0	0	0	0	0	0	0	0
2,4-dihydroxyhept-2-ene-1,7-dioic_acid_aldolase_(EC_4.1.2.-)	0	0	0	0	0	0	0	0	0	0	0	0	0	0	0	0	0	0	0	0	0	0	0	0	0	0	0	0	0	0	0	0	0	0	0	0	0	0	0	0	0	0	0	0	0	0	0	0	0
2,4-diketo-3-deoxy-L-fuconate_hydrolase	0	0	0	0	0	0	0	0	0	0	0	0	0	0	0	0	0	0	0	0	0	0	0	0	0	0	0	0	0	0	0	0	0	0	0	0	0	0	0	0	0	0	0	0	0	0	0	0	0
2,5-diketo-D-gluconic_acid_reductase_B_(EC_1.1.1.274)	0	0	0	0	0	0	0	0	0	0	0	0	0	0	0	0	0	0	0	0	0	0	0	0	0	0	0	0	0	0	0	0	0	0	0	0	0	0	0	0	0	0	0	0	0	0	0	0	0
2-(acetamidomethylene)succinate_hydrolase_(EC_3.5.1.29)	1	1	1	1	0	1	1	0	2	1	1	1	1	1	1	1	1	0	2	1	1	1	1	1	2	1	1	2	2	0	2	0	1	1	1	1	2	0	2	2	2	2	1	1	2	1	1	1	1
2-C-methyl-D-erythritol_2,4-cyclodiphosphate_synthase_(EC_4.6.1.12)	1	1	1	1	0	1	1	0	1	1	1	1	1	1	1	1	1	1	1	1	1	1	1	1	0	0	1	0	0	1	0	1	1	1	1	1	0	1	0	0	0	0	1	1	0	1	2	1	1
2-C-methyl-D-erythritol_4-phosphate_cytidylyltransferase_(EC_2.7.7.60)	0	0	0	0	0	0	0	0	1	0	0	0	0	0	0	0	0	0	0	0	0	0	0	0	0	0	0	0	0	0	0	0	0	0	0	0	0	0	0	0	0	0	0	0	0	0	0	0	0
2-Keto-3-deoxy-D-manno-octulosonate-8-phosphate_synthase_(EC_2.5.1.55)	0	0	0	0	0	0	0	0	0	0	0	0	0	0	0	0	0	0	0	0	0	0	0	0	0	0	0	0	0	0	0	0	0	0	0	0	0	0	0	0	0	0	0	0	0	0	0	0	0
2-Keto-D-gluconate_dehydrogenase_(EC_1.1.99.4),_membrane-bound,_cytochrome_c	0	0	0	0	0	0	0	0	0	0	0	0	0	0	0	0	0	0	0	0	0	0	0	0	0	0	0	0	0	0	0	0	0	0	0	0	0	0	0	0	0	0	0	0	0	0	0	0	0
2-Keto-D-gluconate_dehydrogenase_(EC_1.1.99.4),_membrane-bound,_flavoprotein	0	0	0	0	0	0	2	0	0	0	0	0	2	0	0	0	0	0	0	0	0	1	0	1	0	0	0	0	0	0	0	0	0	1	0	0	0	0	0	0	0	0	1	0	0	0	0	0	0
2-Methylcitrate_dehydratase_AcnD	0	0	0	0	0	0	0	0	0	0	0	0	0	0	0	0	0	0	0	0	0	0	0	0	0	0	0	0	0	0	0	0	0	0	0	0	0	0	0	0	0	0	0	0	0	0	0	0	0
2-Oxobutyrate_oxidase,_putative	0	0	0	0	0	0	0	0	0	0	0	0	0	0	0	0	0	0	0	0	0	0	0	1	0	0	0	0	0	0	0	0	0	0	0	0	0	0	0	0	0	0	0	0	0	0	0	0	0
2-amino-3,7-dideoxy-D-threo-hept-6-ulosonate_synthase_(EC_2.5.1.-)	0	0	0	0	0	0	0	0	0	0	0	0	0	0	0	0	0	0	0	0	0	1	0	0	0	0	0	0	0	0	0	0	0	0	0	0	0	0	0	0	0	0	0	0	0	0	0	0	0
2-amino-3-carboxymuconate-6-semialdehyde_decarboxylase_(EC_4.1.1.45)	1	1	1	1	0	0	1	1	1	1	1	0	1	0	1	0	1	2	1	1	1	1	1	1	1	2	1	1	1	1	1	1	0	1	1	1	1	1	1	1	1	1	1	1	1	1	1	1	1
2-amino-3-ketobutyrate_coenzyme_A_ligase_(EC_2.3.1.29)	0	0	0	0	0	1	0	1	0	0	0	1	0	0	1	1	0	0	0	0	1	0	0	0	0	0	0	0	0	0	0	0	0	0	0	0	0	0	0	0	0	0	0	0	0	0	0	0	0
2-amino-4-hydroxy-6-hydroxymethyldihydropteridine_pyrophosphokinase_(EC_2.7.6.3)	0	0	0	0	1	1	0	0	0	0	0	0	0	0	0	0	0	0	0	0	0	0	0	0	0	0	0	0	0	0	0	0	0	0	0	0	0	2	0	0	0	0	0	0	0	0	0	0	0
2-aminoethylphosphonate:pyruvate_aminotransferase_(EC_2.6.1.37)	0	0	0	0	0	0	0	0	0	0	0	0	0	0	1	0	0	0	0	0	0	0	0	0	0	0	0	0	0	0	0	0	0	0	0	0	0	0	0	0	0	0	0	0	0	0	0	0	0
2-dehydro-3-deoxygalactonokinase_(EC_2.7.1.58)	0	0	0	0	0	0	0	0	0	0	0	0	0	0	0	0	0	0	0	0	0	0	0	0	1	0	0	0	0	0	0	0	0	0	0	0	0	0	0	0	0	0	0	0	0	0	0	0	0
2-dehydro-3-deoxyglucarate_aldolase_(EC_4.1.2.20)	0	0	0	0	0	0	0	0	0	0	0	0	0	0	0	0	0	0	0	0	0	0	0	0	0	0	0	0	0	0	0	0	0	0	0	0	0	0	0	0	0	0	0	0	0	0	0	0	0
2-dehydro-3-deoxygluconate_kinase_(EC_2.7.1.45)	0	0	0	0	0	0	0	0	0	0	0	0	0	0	0	0	0	0	0	0	0	0	0	0	0	0	0	0	0	0	0	0	0	0	0	0	0	0	0	0	0	0	0	0	0	0	0	0	0
2-dehydro-3-deoxyphosphogalactonate_aldolase_(EC_4.1.2.21)	0	0	0	0	0	0	0	0	0	0	0	0	0	0	0	0	0	0	0	0	0	0	0	0	0	0	0	0	0	0	0	0	0	0	0	0	0	0	0	0	0	0	0	0	0	0	0	0	0
2-dehydro-3-deoxyphosphogluconate_aldolase_(EC_4.1.2.14)	0	0	0	1	1	0	0	1	0	1	0	0	0	1	2	1	1	0	0	0	0	0	1	1	0	2	3	0	0	1	0	1	0	2	0	1	0	1	0	0	0	0	1	1	0	1	0	1	0
2-dehydropantoate_2-reductase_(EC_1.1.1.169)	0	0	0	0	0	0	0	0	0	0	0	0	0	0	0	0	0	0	0	0	0	0	0	0	0	0	0	0	0	0	0	0	0	0	0	0	0	0	0	0	0	0	0	0	0	0	0	0	0
2-deoxy-D-gluconate_3-dehydrogenase_(EC_1.1.1.125)	0	0	0	0	0	0	0	0	0	0	0	0	0	0	0	0	0	0	0	0	0	0	0	0	0	0	0	0	0	0	0	0	0	0	0	0	0	0	0	0	0	0	0	0	0	0	0	0	0
2-deoxyglucose-6-phosphate_hydrolase_YniC	1	0	0	1	0	0	0	0	0	1	0	0	0	0	0	0	1	0	1	1	0	0	0	0	1	0	0	1	0	0	1	0	1	1	1	1	1	0	1	0	0	1	1	1	1	1	0	1	1
2-desacetyl-2-hydroxyethyl_bacteriochlorophyllide_A_dehydrogenase_BchC	0	0	0	0	0	1	1	2	0	0	0	0	1	0	0	2	0	0	0	0	3	0	0	0	0	0	0	0	0	0	0	0	0	0	0	0	0	0	0	0	0	0	0	0	0	0	0	0	0
2-haloalkanoic_acid_dehalogenase_(EC_3.8.1.2)	0	0	0	0	0	0	0	0	0	0	0	0	0	0	0	0	0	0	0	0	0	0	0	0	0	0	0	0	0	0	0	0	0	0	0	0	0	0	0	0	0	0	0	0	0	0	0	0	0
2-heptaprenyl-1,4-naphthoquinone_methyltransferase_(EC_2.1.1.-)	0	0	0	0	0	0	0	0	0	0	0	0	0	0	0	0	0	0	0	0	0	0	0	0	0	0	0	0	0	0	0	0	0	0	0	0	0	0	0	0	0	0	0	0	0	0	0	0	0
2-hydroxy-3-keto-5-methylthiopentenyl-1-phosphate_phosphatase	0	0	0	0	0	0	0	0	0	0	0	0	0	0	0	0	0	0	0	0	0	0	0	0	0	0	0	0	0	0	0	0	0	0	0	0	0	0	0	0	0	0	0	0	0	0	0	0	0
2-hydroxy-3-keto-5-methylthiopentenyl-1-phosphate_phosphatase_related_protein	0	0	0	2	1	1	3	0	1	3	1	1	3	1	0	0	3	2	0	1	0	2	0	2	1	1	1	1	1	1	1	1	1	2	1	1	1	1	1	1	1	1	1	2	1	2	0	2	3
2-hydroxy-3-oxopropionate_reductase_(EC_1.1.1.60)	0	0	0	0	0	0	0	0	1	0	1	0	0	0	0	0	1	0	0	1	1	0	0	0	0	0	0	0	0	1	0	1	0	0	1	0	0	0	1	0	0	0	0	0	0	0	0	0	0
2-hydroxy-6-oxo-6-phenylhexa-2,4-dienoate_hydrolase_(EC_3.7.1.-)	0	0	0	0	0	0	0	0	0	0	0	0	0	0	0	0	0	0	0	0	0	0	0	0	0	0	0	0	0	0	0	0	0	0	0	0	0	0	0	0	0	0	0	0	0	0	0	0	0
2-hydroxychromene-2-carboxylate_isomerase	0	0	0	0	0	0	0	0	0	0	0	0	0	0	0	0	0	0	0	0	0	0	0	0	0	0	0	0	0	0	0	0	0	0	0	0	0	0	0	0	0	0	0	0	0	0	0	0	0
2-hydroxycyclohexanecarboxyl-CoA_dehydrogenase_(EC_1.1.1.-)	0	0	0	0	0	0	0	0	0	0	0	0	1	0	0	0	0	1	0	0	0	0	1	0	1	0	0	1	1	0	1	0	1	0	0	0	1	0	0	1	1	1	0	0	1	0	0	0	0
2-hydroxymuconic_semialdehyde_hydrolase_(EC_3.7.1.9)	0	0	0	0	0	1	0	1	0	0	0	1	0	0	2	1	0	0	0	0	1	0	0	0	0	0	0	0	0	0	0	0	0	0	0	0	0	0	0	0	0	0	0	0	0	0	0	0	0
2-isopropylmalate_synthase_(EC_2.3.3.13)	0	0	0	0	0	0	0	0	0	0	0	0	0	0	0	0	0	0	1	0	0	0	0	0	0	0	0	0	0	0	0	0	0	0	0	0	0	0	0	0	0	0	0	0	0	0	0	0	0
2-keto-3-deoxy-D-arabino-heptulosonate-7-phosphate_synthase_II_(EC_2.5.1.54)	0	0	0	0	0	0	0	1	0	0	0	0	0	0	0	1	0	0	0	0	1	0	0	0	0	0	0	0	0	0	0	0	0	0	0	0	0	0	0	0	0	0	0	0	0	0	0	0	0
2-keto-3-deoxy-D-arabino-heptulosonate-7-phosphate_synthase_I_alpha_(EC_2.5.1.54)	1	1	1	1	2	1	2	2	2	2	2	0	2	1	2	2	2	0	1	1	2	2	2	1	1	1	1	1	1	2	1	2	0	1	0	1	1	1	1	1	0	1	1	1	1	1	0	1	3
2-keto-3-deoxy-D-arabino-heptulosonate-7-phosphate_synthase_I_beta_(EC_2.5.1.54)	0	0	0	0	0	0	0	0	0	0	0	0	0	0	0	0	0	0	0	0	0	0	0	0	0	0	0	0	0	1	0	1	0	0	0	0	0	0	0	0	0	0	0	0	0	0	0	0	0
2-keto-3-deoxy-L-fuconate_dehydrogenase	0	0	0	0	0	0	0	0	0	0	0	0	0	0	0	0	0	0	0	0	0	0	0	0	0	0	0	0	0	0	0	0	0	0	0	0	0	0	0	0	0	0	0	0	0	0	0	0	0
2-keto-4-pentenoate_hydratase/2-oxohepta-3-ene-1,7-dioic_acid_hydratase_(catechol_pathway)	0	0	0	0	0	0	0	0	0	0	0	0	0	0	0	0	0	0	0	0	0	0	0	0	0	0	0	0	0	0	0	0	0	0	0	0	0	0	0	0	0	0	0	0	0	0	0	0	0
2-keto-4-pentenoate_hydratase_(EC_4.2.1.-)	0	0	0	0	0	0	0	0	0	0	0	0	0	0	0	0	0	0	0	0	0	0	0	0	0	0	0	0	0	0	0	0	0	0	0	0	0	0	0	0	0	0	0	0	0	0	0	0	0
2-ketocyclohexanecarboxyl-CoA_hydrolase_(EC_4.1.3.36)	0	0	0	0	0	0	0	0	0	0	0	0	0	0	0	0	0	0	0	0	0	0	0	0	0	0	0	0	0	0	0	0	0	0	0	0	0	0	0	0	0	0	0	0	0	0	0	0	0
2-ketogluconate_6-phosphate_reductase_(EC_1.1.1.43)	0	0	0	0	0	0	0	0	0	0	0	0	0	0	0	0	0	0	0	0	0	0	0	0	0	0	0	0	0	0	0	0	0	0	0	0	0	0	0	0	0	0	0	0	0	0	0	0	0
2-ketogluconate_kinase_(EC_2.7.1.13)	0	0	0	0	0	0	0	0	0	0	0	0	0	0	0	0	0	0	0	0	0	0	0	0	0	0	0	0	0	0	0	0	0	0	0	0	0	0	0	0	0	0	0	0	0	0	0	0	0
2-ketoglutaric_semialdehyde_dehydrogenase_(EC_1.2.1.26)	0	0	0	0	0	0	0	0	0	0	0	0	0	0	0	0	0	0	0	0	0	0	0	0	0	0	0	0	0	0	0	0	0	0	0	0	0	0	0	0	0	0	0	0	0	0	0	0	0
2-methyl-6-phytyl-1,4-benzoquinone_methyltransferase	0	0	0	0	0	0	0	0	0	0	0	0	0	0	0	0	0	0	0	0	0	0	0	0	0	0	0	0	0	0	0	0	0	0	0	0	0	0	0	0	0	0	0	0	0	0	0	0	0
2-methyl-6-solanyl-1,4-benzoquinone_methyltransferase	0	0	0	0	0	0	0	0	0	0	0	0	0	0	0	0	0	0	0	0	0	0	0	0	0	0	0	0	0	0	0	0	0	0	0	0	0	0	0	0	0	0	0	0	0	0	0	0	0
2-methylaconitate_racemase	0	0	0	0	0	0	0	0	0	0	0	0	0	0	0	0	0	0	0	0	0	0	0	0	0	0	0	0	0	0	0	0	0	0	0	0	0	0	0	0	0	0	0	0	0	0	0	0	0
2-methylcitrate_dehydratase_(EC_4.2.1.79)	0	0	0	0	0	0	0	0	0	0	0	0	0	0	0	0	0	0	0	0	0	0	0	0	0	0	0	0	0	0	0	0	0	0	0	0	0	0	0	0	0	0	0	0	0	0	0	0	0
2-methylcitrate_synthase_(EC_2.3.3.5)	0	0	0	0	0	1	0	1	0	0	0	1	0	1	1	1	0	0	0	0	0	0	0	0	0	0	0	0	0	0	0	0	0	0	0	0	0	0	0	0	0	0	0	0	0	0	0	0	0
2-methylisocitrate_dehydratase_(EC_4.2.1.99)	0	0	0	0	0	0	0	0	0	0	0	0	0	0	0	0	0	0	0	0	0	0	0	0	0	0	0	0	0	0	0	0	0	0	0	0	0	0	0	0	0	0	0	0	0	0	0	0	0
2-octaprenyl-3-methyl-6-methoxy-1,4-benzoquinol_hydroxylase_(EC_1.14.13.-)	0	0	0	0	0	0	1	0	0	0	0	0	1	0	0	0	0	0	0	0	0	1	0	0	0	0	0	0	0	0	0	0	0	0	0	0	0	0	0	0	0	0	0	0	0	0	0	0	0
2-oxo-hepta-3-ene-1,7-dioic_acid_hydratase_(EC_4.2.-.-)	0	0	0	0	1	0	0	0	1	0	1	0	0	0	3	0	0	0	0	0	0	0	1	0	1	1	1	1	1	1	1	1	1	0	0	0	1	1	0	1	1	1	0	0	1	0	0	0	0
2-oxoglutarate/malate_translocator	1	1	1	1	1	0	0	0	1	1	1	0	0	0	0	0	1	1	1	1	0	0	1	1	1	1	1	1	1	0	1	1	1	1	1	1	1	0	1	1	1	1	1	1	1	1	1	1	1
2-oxoglutarate_dehydrogenase_E1_component_(EC_1.2.4.2)	0	0	0	1	1	1	1	1	0	1	0	1	1	1	1	1	1	1	0	0	1	1	0	1	0	0	0	1	0	0	0	0	0	1	0	0	1	0	0	1	0	0	1	0	1	1	0	1	1
2-phosphosulfolactate_phosphatase_(EC_3.1.3.71)	0	0	0	0	0	0	0	0	0	0	0	0	0	0	0	0	0	0	0	0	0	0	0	0	0	0	0	0	0	0	0	0	0	0	0	0	0	0	0	0	0	0	0	0	0	0	0	0	0
2-polyprenylphenol_hydroxylase_and_related_flavodoxin_oxidoreductases	0	0	0	0	0	1	0	1	0	0	0	0	0	0	0	1	0	0	0	0	1	0	0	0	0	0	0	0	0	0	0	0	0	0	0	0	0	0	0	0	0	0	0	0	0	0	0	0	0
2-succinyl-5-enolpyruvyl-6-hydroxy-3-cyclohexene-1-carboxylic-acid_synthase_(EC_2.2.1.9)	0	0	0	1	0	1	0	1	0	0	0	0	0	1	0	1	0	0	0	0	1	1	1	0	0	0	0	0	0	0	0	0	0	0	0	0	0	0	0	0	0	0	0	0	0	1	0	1	0
2-succinyl-6-hydroxy-2,4-cyclohexadiene-1-carboxylate_synthase_(EC_4.2.99.20)	1	1	1	1	0	0	0	0	0	1	0	0	0	0	0	0	1	0	1	2	0	0	0	1	1	0	0	1	1	0	1	0	1	0	1	1	1	0	1	0	0	1	1	0	1	1	1	1	1
2-vinyl_bacteriochlorophyllide_hydratase_BchF_(EC_4.2.1.-)	0	0	0	0	0	0	0	0	0	0	0	0	0	0	0	0	0	0	0	0	0	0	0	0	0	0	0	0	0	0	0	0	0	0	0	0	0	0	0	0	0	0	0	0	0	0	0	0	0
21_kDa_hemolysin_precursor	0	0	0	0	0	0	0	0	0	0	0	0	0	0	0	0	0	0	0	0	0	0	0	0	0	0	0	0	0	0	0	0	0	0	0	0	0	0	0	0	0	0	0	0	0	0	0	0	0
23S_rRNA_(guanosine-2'-O-)_-methyltransferase_rlmB_(EC_2.1.1.-)	0	0	0	0	0	0	0	0	0	0	0	0	0	0	0	0	0	0	0	0	0	0	0	0	0	0	0	0	0	0	0	0	0	0	0	0	0	0	0	0	0	0	0	0	0	0	0	0	0
2H_phosphoesterase_superfamily_protein_BC2899	0	0	0	2	0	0	0	0	0	1	0	1	0	0	0	0	0	0	0	0	0	1	0	0	0	0	0	0	0	0	0	0	0	0	0	1	0	0	0	0	0	0	0	1	0	2	0	1	0
3'(2'),5'-bisphosphate_nucleotidase_(EC_3.1.3.7)	1	0	0	1	0	1	1	1	1	0	0	1	0	1	0	1	2	0	0	1	1	1	0	1	1	0	0	1	1	0	1	1	1	1	1	2	1	0	1	1	1	1	1	1	1	0	1	1	1
3',5'-cyclic-nucleotide_phosphodiesterase_(EC_3.1.4.17)	0	0	0	0	0	0	0	0	0	0	0	0	0	0	0	0	0	0	0	0	0	0	0	0	0	0	0	0	0	0	0	0	0	0	0	0	0	0	0	0	0	0	0	0	0	0	0	0	0
3'-phosphoadenosine_5'-phosphosulfate_sulfurtransferase_DndC	0	0	0	0	0	0	1	0	0	0	0	1	0	0	0	1	0	0	0	0	1	0	0	0	0	1	1	0	0	0	0	0	0	0	0	0	0	0	0	0	0	0	0	0	0	0	0	0	0
3'-to-5'_exoribonuclease_RNase_R	0	0	0	0	0	0	0	0	0	0	0	0	0	0	0	0	0	0	0	0	0	0	0	0	0	0	0	0	0	0	0	0	0	0	0	0	0	0	0	0	0	0	0	0	0	0	0	0	0
3'-to-5'_oligoribonuclease_(orn)	0	0	0	0	0	0	0	0	0	0	0	0	0	0	0	0	0	0	0	0	0	0	0	0	0	0	0	0	0	0	0	0	0	0	0	0	0	0	0	0	0	0	0	0	0	0	0	0	0
3,4-dihydroxy-2-butanone_4-phosphate_synthase	0	0	0	0	0	0	0	0	0	0	0	0	0	0	0	0	0	0	0	0	0	0	0	0	0	0	0	0	0	0	0	0	0	0	0	0	0	0	0	0	0	0	0	0	0	0	0	0	0
3,4-dihydroxyphenylacetate_2,3-dioxygenase_(EC_1.13.11.15)	0	0	0	0	0	0	0	0	0	0	0	0	0	0	0	0	0	0	0	0	0	0	0	0	0	0	0	0	0	0	0	0	0	0	0	0	0	0	0	0	0	0	0	0	0	0	0	0	0
3,7-dideoxy-D-threo-hepto-2,_6-diulosonate_synthase_(EC_4.2.3.-)	0	0	0	0	0	0	0	0	0	0	0	0	0	0	0	0	0	0	0	0	0	0	0	0	0	0	0	0	0	0	0	0	0	0	0	0	0	0	0	0	0	0	0	0	0	0	0	0	0
3-(3-hydroxy-phenyl)propionate_hydroxylase_(EC_1.14.13.-)	0	0	0	0	0	0	1	0	0	0	0	0	1	0	0	0	0	0	0	0	0	0	0	0	0	0	0	0	0	0	0	0	0	0	0	0	0	0	0	0	0	0	0	0	0	0	0	0	0
3-aminobutyrl-CoA_ammonia_lyase_(EC_4.3.1.14)	0	0	0	0	0	0	1	0	0	0	0	0	0	0	0	0	0	0	0	0	0	1	0	0	0	0	0	0	0	0	0	0	0	0	0	0	0	0	0	0	0	0	0	0	0	0	0	0	0
3-carboxy-cis,cis-muconate_cycloisomerase_(EC_5.5.1.2)	0	0	0	0	0	0	0	0	0	0	0	0	0	0	0	0	0	0	0	0	0	0	0	0	0	0	0	0	0	0	0	0	0	0	0	0	0	0	0	0	0	0	0	0	0	0	0	0	0
3-dehydro-L-gulonate_2-dehydrogenase_(EC_1.1.1.130)	2	1	1	1	1	1	1	1	1	1	1	1	1	0	1	1	1	1	1	1	1	1	1	1	1	1	1	1	1	0	1	0	1	0	1	1	1	1	1	1	1	1	1	0	1	1	1	1	1
3-dehydroquinate_dehydratase_II_(EC_4.2.1.10)	1	1	1	1	1	0	1	1	1	1	1	1	1	1	1	1	1	1	1	1	1	1	1	1	2	1	1	1	1	1	1	1	0	2	1	1	1	1	1	1	1	1	1	1	1	1	1	1	1
3-dehydroquinate_synthase_(EC_4.2.3.4)	0	0	0	0	1	0	0	1	0	0	0	0	0	1	1	1	1	0	0	0	1	0	0	0	0	0	0	0	0	0	0	0	0	1	0	0	0	1	0	0	0	0	0	1	0	0	0	0	0
3-demethylubiquinone-9_3-methyltransferase_(EC_2.1.1.64)	1	1	1	1	1	1	1	1	0	1	0	1	1	1	1	1	1	1	1	1	1	1	0	1	1	1	1	1	1	1	1	1	1	1	1	1	1	1	1	1	1	1	1	1	1	1	1	1	1
3-deoxy-D-manno-octulosonate_8-phosphate_phosphatase_(EC_3.1.3.45)	0	0	0	1	1	1	1	0	0	1	1	1	1	1	1	1	1	1	1	1	1	1	1	1	1	1	1	1	1	1	1	0	1	1	1	1	1	0	1	1	1	1	1	1	1	1	1	1	0
3-deoxy-D-manno-octulosonic-acid_transferase_(EC_2.-.-.-)	0	0	0	0	0	0	0	1	0	0	0	1	0	0	0	1	0	0	0	0	0	0	0	0	0	0	0	0	0	0	0	0	0	0	0	0	0	0	0	0	0	0	0	0	0	0	0	0	0
3-deoxy-D-manno-octulosonic_acid_kinase_(EC_2.7.1.-)	1	1	1	1	1	1	1	1	1	1	1	1	1	1	1	1	1	1	1	1	1	1	1	1	2	1	1	1	1	1	1	1	0	1	1	1	1	1	1	1	1	1	1	1	1	1	0	1	1
3-deoxy-manno-octulosonate_cytidylyltransferase_(EC_2.7.7.38)	0	0	0	0	0	0	0	0	0	0	0	0	0	0	0	0	0	0	0	0	0	0	0	0	0	0	0	0	0	0	0	0	0	0	0	0	0	0	0	0	0	0	0	0	0	0	0	0	0
3-hydroxy-3isohexenylglutaryl-CoA:acetate_lyase	1	1	1	1	1	0	0	0	0	1	0	0	0	0	1	0	1	1	1	1	0	1	1	0	1	1	1	1	1	2	1	2	1	1	1	1	1	2	1	1	1	1	1	1	1	1	1	1	1
3-hydroxyacyl-CoA_dehydrogenase_(EC_1.1.1.35)	0	0	0	0	0	0	1	0	0	0	0	0	1	0	0	0	0	0	0	0	0	1	0	0	0	0	0	0	0	0	0	0	0	0	0	0	0	0	0	0	0	0	0	0	0	0	0	0	0
3-hydroxyanthranilate_3,4-dioxygenase_(EC_1.13.11.6)	0	0	0	0	0	0	0	0	0	0	0	0	0	0	0	0	0	0	0	0	0	0	0	0	0	0	0	0	0	0	0	0	0	0	0	0	0	0	0	0	0	0	0	0	0	0	0	0	0
3-hydroxybutyrate_dehydrogenase_(EC_1.1.1.30)	0	0	0	0	1	1	1	1	0	0	0	1	1	1	0	1	0	1	0	0	1	1	0	0	0	1	1	0	0	1	0	1	0	0	0	0	0	0	0	0	0	0	0	0	0	0	0	0	0
3-hydroxybutyryl-CoA_dehydratase_(EC_4.2.1.55)	2	2	2	2	2	1	4	2	2	2	2	1	4	2	3	2	2	2	2	2	1	2	2	2	1	2	2	2	2	2	3	2	2	2	2	2	2	2	2	2	1	1	2	2	2	0	2	2	2
3-hydroxybutyryl-CoA_dehydrogenase_(EC_1.1.1.157)	0	0	0	0	0	0	1	0	0	0	0	0	0	0	0	0	0	0	0	0	0	0	0	0	0	0	0	0	0	0	0	0	0	0	0	0	0	0	0	0	0	0	0	0	0	0	0	0	0
3-hydroxybutyryl-CoA_epimerase_(EC_5.1.2.3)	0	0	0	0	0	0	0	0	0	0	0	0	0	0	0	0	0	0	0	0	0	0	0	0	0	0	0	0	0	0	0	0	0	0	0	0	0	0	0	0	0	0	0	0	0	0	0	0	0
3-hydroxydecanoyl-[ACP]_dehydratase_(EC_4.2.1.60)	0	0	0	0	0	0	0	0	0	0	0	0	0	0	1	0	0	0	0	0	0	0	0	0	0	0	0	0	0	0	0	0	0	0	0	0	0	0	0	0	0	0	0	0	0	0	0	0	0
3-hydroxydecanoyl-[acyl-carrier-protein]_dehydratase_(EC_4.2.1.60)	1	1	1	0	1	0	0	0	0	0	0	0	0	0	1	0	0	0	1	1	0	0	1	1	1	0	0	1	1	1	1	0	1	1	0	2	1	0	1	1	1	1	2	1	1	0	1	0	0
3-hydroxyisobutyrate_dehydrogenase_(EC_1.1.1.31)	0	0	0	0	0	1	0	3	0	0	0	1	0	0	3	2	0	1	0	0	2	0	0	0	0	0	0	0	0	0	0	0	0	0	0	0	0	1	0	0	0	0	0	0	0	0	0	0	0
3-isopropylmalate_dehydratase_large_subunit_(EC_4.2.1.33)	0	0	0	0	0	1	0	6	0	0	0	1	0	0	1	3	0	1	0	0	4	0	0	0	0	0	0	0	0	0	0	0	0	0	0	0	0	1	0	0	0	0	0	0	0	0	0	0	0
3-isopropylmalate_dehydratase_small_subunit_(EC_4.2.1.33)	0	0	0	0	0	1	0	1	0	0	0	1	0	0	2	1	0	1	0	0	1	0	0	0	0	0	0	0	0	0	0	0	0	0	0	0	0	1	0	0	0	0	0	0	0	0	0	0	0
3-isopropylmalate_dehydrogenase_(EC_1.1.1.85)	0	0	0	0	0	0	3	0	0	0	0	0	4	0	0	0	0	0	0	0	0	4	0	0	0	0	0	0	0	0	0	0	0	0	0	1	0	0	0	0	0	0	0	0	0	0	0	0	0
3-keto-5-aminohexanoate_cleavage_enzyme	0	0	0	0	0	0	1	0	0	0	0	0	1	0	0	0	0	0	0	0	0	3	0	0	0	0	0	0	0	0	0	0	0	0	0	0	0	0	0	0	0	0	0	0	0	0	0	0	0
3-ketoacyl-CoA_thiolase_(EC_2.3.1.16)	0	0	0	0	0	0	0	0	0	0	0	0	0	0	0	0	0	0	0	0	0	0	1	0	0	0	0	0	0	0	0	0	0	0	0	0	0	0	0	0	0	0	0	0	0	0	0	0	0
3-ketoacyl-CoA_thiolase_[isoleucine_degradation]_(EC_2.3.1.16)	0	0	0	0	0	1	1	1	1	0	1	1	1	1	1	1	0	0	0	0	0	2	1	0	1	0	0	1	1	0	1	0	1	0	0	0	1	0	0	1	1	1	0	0	1	0	0	0	0
3-methyl-2-oxobutanoate_hydroxymethyltransferase_(EC_2.1.2.11)	0	0	0	0	0	0	0	0	0	0	0	0	0	0	0	0	0	0	0	0	0	0	0	0	0	0	0	0	0	0	0	0	0	0	0	0	0	0	0	0	0	0	0	0	0	0	0	0	0
3-methylmercaptopropionyl-CoA_ligase_(DmdB)	0	0	0	0	0	0	0	0	0	0	0	0	0	0	0	0	0	0	0	0	0	0	0	0	0	0	0	0	0	0	0	0	0	0	0	0	0	0	0	0	0	0	0	0	0	0	0	0	0
3-oxoacyl-[ACP]_reductase_(EC_1.1.1.100)	0	0	0	0	0	0	0	0	0	0	0	0	0	0	0	0	0	0	0	0	0	0	0	0	0	0	0	0	0	0	0	0	0	0	0	0	0	0	0	0	0	0	0	0	0	0	0	0	0
3-oxoacyl-[ACP]_synthase	0	0	0	0	0	0	0	0	0	0	0	0	0	0	0	0	0	0	0	0	0	0	0	0	0	0	0	0	0	0	0	0	0	0	0	0	0	0	0	0	0	0	0	0	0	0	0	0	0
3-oxoacyl-[ACP]_synthase_(EC_2.3.1.41)_FabV_like	2	2	2	1	3	1	2	1	2	3	2	0	2	1	1	1	3	3	2	2	1	2	2	2	2	1	1	2	2	2	2	2	1	2	1	2	2	1	3	2	2	2	2	2	2	1	2	2	4
3-oxoacyl-[acyl-carrier-protein]_synthase,_KASIII_(EC_2.3.1.41)	1	1	1	3	2	3	2	1	1	2	1	3	2	3	2	2	2	2	1	1	4	2	2	2	1	2	2	1	1	1	1	1	1	2	1	2	1	2	1	1	0	1	2	2	1	2	1	2	2
3-oxoacyl-[acyl-carrier-protein]_synthase,_KASII_(EC_2.3.1.41)	0	0	0	0	0	0	0	0	0	0	0	0	0	0	0	0	0	0	0	0	0	0	0	0	0	0	0	0	0	0	0	0	0	0	0	0	0	0	0	0	0	0	0	0	0	0	0	0	0
3-oxoacyl-[acyl-carrier-protein]_synthase,_KASI_(EC_2.3.1.41)	4	3	3	10	6	5	12	8	5	13	6	3	14	7	7	6	15	4	9	4	9	12	7	11	11	8	9	9	8	11	9	8	6	18	4	12	9	6	4	10	6	9	9	11	7	10	5	10	14
3-oxoacyl-[acyl-carrier_protein]_reductase_(EC_1.1.1.100)	0	0	0	0	0	0	0	0	0	0	0	0	0	0	0	0	0	0	0	0	0	0	0	0	0	0	0	0	0	1	0	1	0	0	0	0	0	1	0	0	0	0	0	0	0	0	0	0	0
3-oxoadipate_CoA-transferase_subunit_A_(EC_2.8.3.6)	0	0	0	0	0	0	0	0	0	0	0	0	0	0	0	0	0	0	0	0	0	0	0	0	0	0	0	0	0	1	0	1	0	0	0	0	0	1	0	0	0	0	0	0	0	0	0	0	0
3-oxoadipate_CoA-transferase_subunit_B_(EC_2.8.3.6)	0	0	0	0	0	0	0	0	0	0	0	0	0	0	0	0	1	0	0	0	0	0	0	0	0	0	0	0	0	0	0	1	0	0	1	0	0	1	0	0	0	0	0	0	0	0	0	0	0
3-oxoadipate_enol-lactone_hydrolase/4-carboxymuconolactone_decarboxylase	0	0	0	0	0	0	0	0	0	0	0	0	0	0	0	0	0	0	0	0	0	0	0	0	0	0	0	0	0	0	0	0	0	0	0	0	0	0	0	0	0	0	0	0	0	0	0	0	0
3-phenylpropionate_dioxygenase_ferredoxin_subunit	1	1	1	0	1	0	1	0	1	1	1	0	1	0	1	0	1	1	1	1	0	1	1	1	1	1	1	1	1	1	1	1	1	1	1	1	1	1	1	1	1	1	1	1	1	0	1	1	1
3-polyprenyl-4-hydroxybenzoate_carboxy-lyase_(EC_4.1.1.-)	1	1	1	0	1	0	1	0	0	1	1	0	1	0	1	0	1	1	1	1	0	1	1	1	1	1	1	1	1	1	1	1	0	1	1	1	1	1	1	1	1	1	1	1	1	0	1	1	1
3-polyprenyl-4-hydroxybenzoate_carboxy-lyase_UbiX_(EC_4.1.1.-)	0	0	0	0	0	0	0	0	0	0	0	0	0	0	0	0	0	0	0	0	0	0	0	1	0	0	0	0	0	0	0	0	0	0	0	0	0	0	0	0	0	0	1	0	0	0	0	0	0
4'-phosphopantetheinyl_transferase_(EC_2.7.8.-)	0	0	0	0	0	0	0	0	0	0	0	0	0	0	0	0	0	0	0	0	0	0	0	0	0	0	0	0	0	0	0	0	0	0	0	0	0	0	0	0	0	0	0	0	0	0	0	0	0
4'-phosphopantetheinyl_transferase_(EC_2.7.8.-)_[enterobactin]_siderophore	0	0	0	0	0	0	0	0	0	0	0	0	0	0	0	0	0	0	0	0	0	0	0	0	0	0	0	0	0	0	0	0	0	0	0	0	0	0	0	0	0	0	0	0	0	0	0	0	0
4,4'-diaponeurosporenoate_glycosyltransferase_(EC_2.4.1.-)	0	0	0	1	0	0	1	0	0	1	0	0	0	0	0	0	1	0	0	0	0	0	0	1	0	0	0	0	0	1	0	0	0	1	0	1	0	0	0	0	0	0	1	1	0	1	1	1	1
4-alpha-glucanotransferase_(amylomaltase)_(EC_2.4.1.25)	1	1	1	0	1	0	0	0	0	0	0	0	0	0	0	0	0	0	0	0	0	0	0	0	0	0	0	0	0	0	0	0	0	0	0	0	0	0	0	0	0	0	0	0	0	0	1	0	0
4-amino-4-deoxy-L-arabinose_transferase_and_related_glycosyltransferases_of_PMT_family	0	0	0	0	0	1	0	0	0	0	0	0	0	0	0	0	0	0	0	0	0	0	0	0	0	0	0	0	0	0	0	0	0	0	0	0	0	0	0	0	0	0	0	0	0	0	0	0	0
4-amino-6-deoxy-N-Acetyl-D-hexosaminyl-(Lipid_carrier)_acetyltrasferase	0	0	0	0	0	0	0	0	0	0	0	0	0	0	0	0	0	0	0	0	0	0	0	0	0	0	0	0	0	0	0	0	0	0	0	0	0	0	0	0	0	0	0	0	0	0	0	0	0
4-aminobutyraldehyde_dehydrogenase_(EC_1.2.1.19)	0	0	0	0	0	1	0	2	0	1	0	0	0	0	0	2	1	0	0	0	5	0	1	0	1	1	2	1	1	0	1	0	0	1	0	1	1	0	0	1	1	1	0	0	0	0	0	0	1
4-carboxymuconolactone_decarboxylase_(EC_4.1.1.44)	0	0	0	0	0	0	0	0	0	0	0	0	0	0	0	0	0	0	0	0	0	0	0	0	0	0	0	0	0	0	0	0	0	0	0	0	0	0	0	0	0	0	0	0	0	0	0	0	0
4-coumarate--CoA_ligase_1_(EC_6.2.1.12)	0	0	0	0	0	0	0	0	0	0	0	0	0	0	0	0	0	0	0	0	0	0	0	0	0	0	0	0	0	0	0	0	0	0	0	0	0	0	0	0	0	0	0	0	0	0	0	0	0
4-deoxy-L-threo-5-hexosulose-uronate_ketol-isomerase_(EC_5.3.1.17)	1	1	1	1	0	1	1	1	1	0	1	1	1	1	1	1	1	1	1	1	1	1	1	1	1	1	1	1	1	1	1	0	0	1	1	1	1	1	1	1	1	1	1	1	1	1	0	1	1
4-diphosphocytidyl-2-C-methyl-D-erythritol_kinase_(EC_2.7.1.148)	0	0	0	0	0	0	0	0	0	0	0	0	0	0	0	0	0	0	0	0	0	0	0	0	0	0	0	0	0	0	0	0	0	0	0	0	0	0	0	0	0	0	0	0	0	0	0	0	0
4-hydroxy-2-oxovalerate_aldolase_(EC_4.1.3.-)	1	1	1	1	1	1	1	1	1	1	2	1	1	2	1	1	1	1	1	1	1	1	1	1	1	1	1	1	1	1	1	1	1	1	1	1	1	1	1	1	1	1	1	1	1	1	1	1	1
4-hydroxy-3-methylbut-2-enyl_diphosphate_reductase_(EC_1.17.1.2)	1	1	1	0	1	0	1	0	0	1	1	0	1	0	1	0	1	1	1	1	0	1	1	1	1	1	1	1	1	1	1	1	1	1	1	1	1	2	1	1	1	1	1	1	1	0	1	1	1
4-hydroxybenzoate_polyprenyltransferase_(EC_2.5.1.-)	0	0	0	0	0	0	0	0	0	0	0	0	1	0	0	0	0	1	0	0	0	1	0	0	0	1	1	0	0	0	0	0	0	1	0	0	0	0	0	0	0	0	0	0	0	0	0	0	0
4-hydroxybenzoate_transporter	0	0	0	0	0	0	0	0	0	0	0	0	0	0	0	0	0	0	0	0	0	0	0	0	0	0	0	0	0	0	0	0	0	0	0	0	0	0	0	0	0	0	0	0	0	0	0	0	0
4-hydroxybenzoyl-CoA_reductase,_beta_subunit_(EC_1.3.99.20)	0	0	0	0	0	0	0	0	0	0	0	0	0	0	0	0	0	0	0	0	0	0	0	0	0	0	0	0	0	0	0	0	0	0	0	0	0	0	0	0	0	0	0	0	0	0	0	0	0
4-hydroxybenzoyl-CoA_reductase,_gamma_subunit_(EC_1.3.99.20)	2	2	2	2	1	1	2	1	0	2	1	1	2	2	2	1	2	2	2	2	1	2	2	1	2	2	2	2	2	1	2	1	1	3	2	2	2	2	2	2	2	2	3	2	2	2	2	2	4
4-hydroxybenzoyl-CoA_thioesterase_family_active_site	0	0	0	0	0	0	0	0	0	0	0	0	0	0	0	0	0	0	0	0	0	0	0	0	0	0	0	0	0	0	0	0	0	0	0	0	0	0	0	0	0	0	0	0	0	0	0	0	0
4-hydroxyphenylacetate_3-monooxygenase,_reductase_component_(EC_1.6.8.-)	0	0	0	0	0	0	2	0	0	0	0	0	2	0	0	0	0	0	0	0	0	2	0	0	0	0	0	0	0	0	0	0	0	0	0	0	0	0	0	0	0	0	0	0	0	0	0	0	0
4-hydroxyphenylacetate_3-monooxygenase_(EC_1.14.13.3)	0	0	0	0	0	0	0	0	0	0	0	0	0	0	0	0	0	0	0	0	0	0	0	0	0	0	0	0	0	0	0	0	0	1	0	0	0	0	0	0	0	0	0	0	0	0	0	0	0
4-hydroxyphenylacetate_symporter,_major_facilitator_superfamily_(MFS)	1	1	1	1	0	0	1	0	1	1	1	0	1	0	0	0	1	1	1	1	0	1	1	1	2	1	1	1	1	1	1	1	1	1	1	1	1	1	1	1	1	1	1	0	1	1	1	1	1
4-hydroxyphenylpyruvate_dioxygenase_(EC_1.13.11.27)	0	0	0	0	0	0	0	0	0	0	0	0	0	0	0	0	0	0	0	0	0	1	0	0	0	0	0	0	0	0	0	0	0	0	0	0	0	0	0	0	0	0	0	0	0	0	0	0	0
4-hydroxyproline_epimerase_(EC_5.1.1.8)	1	1	1	1	1	1	1	1	1	1	1	1	1	1	1	1	1	1	1	1	1	1	1	1	1	1	1	1	1	1	1	0	0	1	1	0	1	1	1	1	1	1	1	1	1	1	0	1	0
4-hydroxythreonine-4-phosphate_dehydrogenase_(EC_1.1.1.262)	0	0	0	0	0	0	0	0	0	0	0	0	0	0	0	0	1	0	0	0	2	0	0	0	0	0	0	1	0	0	0	0	0	0	0	0	0	0	0	2	0	0	0	0	0	0	0	0	1
4-keto-6-deoxy-N-Acetyl-D-hexosaminyl-(Lipid_carrier)_aminotransferase	0	0	0	0	0	0	0	0	0	0	0	0	0	0	0	0	0	0	0	0	0	0	0	0	0	0	0	0	0	0	0	0	0	0	0	0	0	0	0	0	0	0	0	0	0	0	0	0	0
4-oxalocrotonate_tautomerase_(EC_5.3.2.-)	0	0	0	0	0	0	0	0	0	0	0	0	0	0	0	0	0	0	0	0	0	0	0	0	0	0	0	0	0	0	0	0	0	0	0	0	0	0	0	0	0	0	0	0	0	0	0	0	0
4-pyridoxic_acid_dehydrogenase	0	0	0	0	0	0	0	0	0	0	0	0	0	0	0	0	0	0	0	0	0	0	0	0	0	0	0	0	0	0	0	0	0	0	0	0	0	0	0	0	0	0	0	0	0	0	0	0	0
4-pyridoxolactonase_(EC_3.1.1.27)	0	0	0	0	0	0	0	0	0	0	0	0	0	0	0	0	0	0	0	0	0	0	0	0	1	0	0	1	1	1	1	1	1	0	0	0	1	0	0	1	1	1	0	0	1	0	0	0	0
4Fe-4S_ferredoxin,_iron-sulfur_binding	0	0	0	0	0	0	1	0	0	0	0	0	1	0	0	0	0	0	0	0	0	1	0	0	0	0	0	0	0	0	0	0	0	0	0	0	0	0	0	0	0	0	0	0	0	0	0	0	0
5'-methylthioadenosine_phosphorylase_(EC_2.4.2.28)	0	0	0	0	0	0	1	0	0	0	0	0	1	0	0	0	1	1	0	0	0	1	0	1	0	0	0	0	0	0	0	0	0	0	1	0	0	0	1	0	0	0	1	0	0	0	0	0	1
5'-nucleotidase_(EC_3.1.3.5)	0	0	0	0	0	0	0	0	0	0	0	0	0	0	0	0	0	0	0	0	0	0	0	0	0	0	0	0	0	1	0	1	0	0	0	0	0	0	0	0	0	0	0	0	0	0	0	0	0
5'-nucleotidase_YjjG_(EC_3.1.3.5)	0	0	0	0	0	0	0	0	0	0	0	0	0	0	0	0	0	0	0	0	0	0	0	0	0	0	0	0	0	0	0	0	0	0	0	0	0	0	0	0	0	0	0	0	0	0	0	0	0
5'-nucleotidase_family_protein_in_cluster_with_NagD-like_phosphatase	1	1	1	1	1	1	1	1	1	1	1	1	1	1	1	1	1	1	1	1	1	1	1	1	1	1	1	1	1	1	1	1	1	1	1	1	1	1	1	1	1	1	0	1	1	0	1	0	0
5,10-methylenetetrahydrofolate_reductase_(EC_1.5.1.20)	0	0	0	0	0	0	0	0	0	0	0	0	0	0	0	0	0	0	0	0	0	0	1	0	0	0	0	0	0	0	0	0	0	0	0	0	0	0	0	0	0	0	0	0	0	0	0	0	0
5,6-dimethylbenzimidazole_synthase,_flavin_destructase_family	1	1	1	1	1	1	1	1	1	1	1	1	1	1	1	1	1	0	1	1	1	1	1	1	1	1	1	1	1	0	1	0	1	1	1	1	1	1	1	1	1	1	1	0	1	1	1	1	1
5-Enolpyruvylshikimate-3-phosphate_synthase_(EC_2.5.1.19)	0	0	0	0	0	0	0	0	0	0	0	0	0	0	0	0	0	0	0	0	0	0	0	0	0	0	0	0	0	0	0	0	0	0	0	0	0	0	0	0	0	0	0	0	0	0	0	0	0
5-FCL-like_protein	0	0	0	0	0	0	0	0	0	0	0	0	0	0	0	0	0	0	0	0	0	0	0	0	0	0	0	0	0	0	0	0	0	0	0	0	0	0	0	0	0	0	0	0	0	0	0	0	0
5-FCL-like_protein,_but_predicted_not_to_be_5-formyltetrahydrofolate_cyclo-ligase_(5-FCL)	0	0	0	0	0	1	0	0	0	0	0	0	0	2	0	0	0	0	0	0	0	0	0	0	0	0	0	0	0	0	0	0	0	0	0	0	0	0	0	0	0	0	0	0	0	0	0	0	0
5-amino-6-(5-phosphoribosylamino)uracil_reductase_(EC_1.1.1.193)	0	0	0	0	0	0	0	1	0	0	0	0	0	0	0	1	0	0	0	0	0	0	0	0	0	0	0	0	0	0	0	0	0	0	0	0	0	0	0	0	0	0	0	0	0	0	0	0	0
5-aminolevulinate_synthase_(EC_2.3.1.37)	0	0	0	0	0	0	0	0	0	0	0	0	0	0	0	0	0	0	0	0	0	0	0	0	0	0	0	0	0	0	0	0	0	0	0	0	0	0	0	0	0	0	0	0	0	0	0	0	0
5-aminopentanamidase_(EC_3.5.1.30)	0	0	0	1	0	0	2	0	0	0	0	0	2	0	0	0	1	0	0	0	0	1	0	0	0	0	0	0	0	1	0	1	0	1	0	1	0	0	0	0	0	0	0	1	0	1	0	1	0
5-carboxymethyl-2-hydroxymuconate_delta-isomerase_(EC_5.3.3.10)	0	0	0	0	0	0	2	0	0	0	0	0	2	0	0	0	0	0	0	0	0	2	0	0	0	0	0	0	0	0	0	0	0	0	0	0	0	0	0	0	0	0	0	0	0	0	0	0	0
5-carboxymethyl-2-hydroxymuconate_semialdehyde_dehydrogenase_(EC_1.2.1.60)	0	0	0	0	1	1	2	1	0	1	0	0	2	0	0	1	2	0	0	0	1	4	0	2	0	1	1	0	0	1	0	1	0	0	0	0	0	2	0	0	0	0	2	0	0	0	0	0	1
5-carboxymethyl-2-oxo-hex-3-_ene-1,7-dioate_decarboxylase_(EC_4.1.1.68)	0	0	0	0	0	0	0	0	0	0	0	0	0	0	0	0	0	0	0	0	0	0	0	0	0	0	0	0	0	0	0	0	0	0	0	0	0	0	0	0	0	0	0	0	0	0	0	0	0
5-carboxymethyl_uridine_and_5-carboxymethyl_2-thiouridine_methyltransferase	0	0	0	0	0	0	0	0	0	0	0	0	0	0	0	0	0	0	0	0	0	0	0	0	0	0	0	0	0	0	0	0	0	0	0	0	0	0	0	0	0	0	0	0	0	0	0	0	0
5-dehydro-4-deoxyglucarate_dehydratase_(EC_4.2.1.41)	0	0	0	0	0	0	0	0	0	0	0	0	0	0	0	0	0	0	0	0	0	0	0	0	0	0	0	0	0	0	0	0	0	0	0	0	0	0	0	0	0	0	0	0	0	0	0	0	0
5-deoxy-glucuronate_isomerase_(EC_5.3.1.-)	0	0	0	0	0	0	0	0	0	0	0	0	0	0	0	0	0	0	0	0	0	0	0	0	0	0	0	0	0	0	0	0	0	0	0	0	0	0	0	0	0	0	0	0	0	0	0	0	0
5-formyltetrahydrofolate_cyclo-ligase_(EC_6.3.3.2)	0	0	0	0	0	0	0	0	0	0	0	0	0	0	0	0	0	0	0	0	0	0	0	0	0	0	0	0	0	0	0	0	0	0	0	0	0	0	0	0	0	0	0	0	0	0	0	0	0
5-keto-2-deoxy-D-gluconate-6_phosphate_aldolase_[form_2]_(EC_4.1.2.29)	0	0	0	0	0	0	0	0	0	0	0	0	0	0	0	0	0	0	0	0	0	0	0	0	0	0	0	0	0	0	0	0	0	0	0	0	0	0	0	0	0	0	0	0	0	0	0	0	0
5-keto-D-gluconate_5-reductase_(EC_1.1.1.69)	0	0	0	1	0	0	0	0	0	0	0	0	0	0	0	0	0	1	0	0	2	0	0	0	1	0	0	1	1	0	1	0	0	0	0	0	1	0	0	1	1	1	0	0	1	0	0	1	0
5-methyl-dCTP_pyrophosphohydrolase_(EC_3.6.1.-)	1	1	1	0	1	1	2	2	1	1	1	1	1	1	1	1	1	3	1	1	1	3	2	1	2	1	1	1	1	3	1	4	1	2	2	1	1	3	2	1	2	1	1	1	1	1	1	0	0
5-methyltetrahydrofolate--homocysteine_methyltransferase_(EC_2.1.1.13)	0	0	0	0	0	0	0	0	0	0	0	0	0	0	0	0	0	0	0	0	0	0	0	0	0	0	0	0	0	0	0	0	0	0	0	0	0	0	0	0	0	0	0	0	0	0	0	0	0
5-methyltetrahydrofolate:corrinoid_iron-sulfur_protein_methyltransferase	0	0	0	0	0	0	1	0	0	0	0	0	1	0	0	0	0	0	0	0	0	1	0	0	0	0	0	0	0	0	0	0	0	0	0	0	0	0	0	0	0	0	0	0	0	0	0	0	0
5-methyltetrahydropteroyltriglutamate--homocysteine_methyltransferase_(EC_2.1.1.14)	0	0	0	0	0	0	0	0	0	0	0	0	0	0	0	0	0	0	0	0	0	0	0	0	0	0	0	0	0	0	0	0	0	0	0	0	0	0	0	0	0	0	0	0	0	0	0	0	0
5-methylthioribose_kinase_(EC_2.7.1.100)	1	1	1	1	0	1	1	1	1	1	1	1	1	1	1	1	1	1	1	1	1	1	1	1	1	1	1	1	1	1	1	1	1	1	1	1	1	2	1	1	1	1	1	1	1	1	1	1	1
5-nucleotidase_SurE_(EC_3.1.3.5)	1	0	0	0	1	0	0	0	0	1	0	0	0	0	0	0	1	1	1	0	0	0	0	0	0	0	0	0	0	0	0	0	0	0	0	0	0	1	0	0	0	0	0	0	0	0	1	0	1
50S_ribosomal_protein_acetyltransferase	1	1	1	1	1	1	1	1	1	1	1	1	1	0	1	1	1	1	1	1	1	1	1	1	1	1	1	1	1	1	1	2	1	1	1	1	1	1	1	1	1	1	1	1	1	1	1	1	1
6,7-dimethyl-8-ribityllumazine_synthase_(EC_2.5.1.9)	0	0	0	0	0	0	0	0	0	0	0	0	0	0	0	0	0	0	0	0	0	0	0	0	0	0	0	0	0	0	0	0	0	0	0	0	0	1	0	0	0	0	0	0	0	0	0	0	0
6-phospho-3-hexuloisomerase	0	0	0	0	0	0	0	0	0	0	0	0	0	0	0	0	0	0	0	0	0	0	0	0	0	0	0	0	0	0	0	0	0	0	0	0	0	0	0	0	0	0	0	0	0	0	0	0	0
6-phospho-beta-glucosidase_(EC_3.2.1.86)	0	0	0	0	0	0	0	0	0	0	0	0	0	0	0	0	0	0	0	0	0	0	0	0	0	0	0	0	0	0	0	0	0	0	0	0	0	0	0	0	0	0	0	0	0	0	0	0	0
6-phosphofructokinase,_eukaryotic_type_(EC_2.7.1.11)	1	0	0	1	2	0	1	1	0	1	0	1	1	0	0	1	1	2	1	1	0	1	1	1	2	1	1	1	1	1	2	1	1	1	1	1	1	2	1	1	0	2	1	1	1	1	1	1	1
6-phosphofructokinase_(EC_2.7.1.11)	0	0	0	0	0	0	0	0	0	0	0	0	0	0	0	0	0	0	0	0	0	0	0	0	0	1	1	0	0	0	0	0	0	0	0	0	0	0	0	0	0	0	0	0	0	0	0	0	0
6-phosphogluconate_dehydrogenase,_decarboxylating_(EC_1.1.1.44)	0	0	0	0	0	0	0	0	0	1	0	0	0	0	0	0	0	0	0	0	0	0	0	0	0	0	0	0	0	0	0	0	0	0	0	0	0	0	0	0	0	0	0	0	0	0	0	0	0
6-phosphogluconolactonase_(EC_3.1.1.31)	0	0	0	0	0	0	0	0	0	0	0	0	0	0	0	0	1	0	0	0	0	0	0	0	0	1	1	0	0	0	0	0	0	0	0	0	0	0	0	0	0	0	0	0	0	0	0	0	0
6-phosphogluconolactonase_(EC_3.1.1.31),_eukaryotic_type	2	1	1	2	2	0	2	1	1	2	2	1	2	1	1	1	2	2	2	2	1	2	2	2	2	2	2	2	2	1	2	1	2	1	1	1	2	1	2	2	2	2	2	1	2	2	1	2	2
6-pyruvoyl_tetrahydrobiopterin_synthase_(EC_4.2.3.12)	0	0	0	0	0	0	0	0	0	0	0	0	0	0	0	0	0	0	0	0	0	0	0	0	0	0	0	0	0	0	0	0	1	0	0	0	0	0	0	0	0	0	0	0	0	0	0	0	0
7,8-didemethyl-8-hydroxy-5-deazariboflavin_synthase_subunit_2	0	0	0	0	0	0	0	0	0	0	0	0	0	0	0	0	0	0	0	0	0	0	0	0	0	0	0	0	0	0	0	0	0	0	0	0	0	0	0	0	0	0	0	0	0	0	0	0	0
7,8_dihydropteroate_synthase_(methanopterin)	0	0	0	1	0	2	1	1	0	1	0	2	1	0	1	1	1	0	0	0	1	1	0	1	0	1	1	0	0	0	0	0	0	1	0	1	0	0	0	0	0	0	1	1	0	0	0	1	1
8-amino-7-oxononanoate_synthase_(EC_2.3.1.47)	1	1	1	1	1	0	1	2	1	1	1	1	1	0	1	1	1	1	1	1	1	1	1	1	1	1	1	1	1	1	1	1	0	1	0	1	1	1	1	1	1	1	1	1	1	0	1	1	1
A/G-specific_adenine_glycosylase_(EC_3.2.2.-)	0	0	0	0	0	0	0	0	0	0	0	0	0	0	0	0	0	0	0	0	0	0	0	0	0	0	0	0	0	0	0	0	0	0	0	0	0	0	0	0	1	0	0	0	0	0	0	0	0
AA3-600_quinol_oxidase_subunit_I	0	0	0	0	0	0	0	0	0	0	0	0	0	0	0	0	0	0	0	0	0	0	0	0	0	0	0	0	0	0	0	0	0	0	0	0	0	0	0	0	0	0	0	0	0	0	0	0	0
AA3-600_quinol_oxidase_subunit_II	0	0	0	0	0	0	0	0	0	0	0	0	0	0	0	0	0	0	0	0	0	0	0	0	0	0	0	0	0	0	0	0	0	0	0	0	0	0	0	0	0	0	0	0	0	0	0	0	0
AA3-600_quinol_oxidase_subunit_IIII	1	1	1	0	0	0	0	0	0	0	0	0	0	0	0	0	0	0	0	0	0	0	1	0	0	1	1	0	0	0	0	0	0	0	1	0	0	0	1	0	0	0	0	0	0	0	1	0	0
ABC-type_Fe3+-siderophore_transport_system,_ATPase_component	0	0	0	0	0	0	0	0	0	0	0	0	0	0	0	0	0	0	0	0	0	0	0	0	0	0	0	0	0	0	0	0	0	0	0	0	0	0	0	0	0	0	0	0	0	0	0	0	0
ABC-type_Fe3+-siderophore_transport_system,_permease_2_component	0	0	0	0	0	0	0	0	0	0	0	0	0	0	0	0	0	0	0	0	0	0	0	0	0	0	0	0	0	0	0	0	0	0	0	0	0	0	0	0	0	0	0	0	0	0	0	0	0
ABC-type_Fe3+-siderophore_transport_system,_permease_component	1	0	1	1	1	2	1	3	0	0	1	2	1	2	1	2	0	1	1	1	2	0	1	1	1	2	2	1	1	2	1	1	1	0	1	0	1	1	1	1	1	1	0	0	1	1	1	2	1
ABC-type_Fe3+_transport_system_protein	0	0	0	0	0	0	0	0	0	0	0	0	0	0	0	0	0	0	0	0	0	0	0	0	0	0	0	0	0	0	0	0	0	0	0	0	0	1	0	0	0	0	0	0	0	0	0	0	0
ABC-type_hemin_transport_system,_ATPase_component	2	2	1	3	3	3	1	3	1	3	1	1	2	2	2	3	4	2	2	2	4	3	1	2	3	8	6	3	3	4	3	5	1	3	1	2	3	4	1	3	3	3	2	1	3	3	2	3	5
ABC-type_multidrug_transport_system,_ATPase_component	0	0	0	0	0	1	1	1	0	0	0	0	1	1	1	1	0	0	0	0	1	1	0	0	1	2	2	1	1	1	2	1	0	0	0	0	1	2	0	1	1	1	0	0	1	0	0	0	0
ABC-type_multidrug_transport_system,_permease_component	0	0	0	0	0	0	2	0	0	1	0	0	2	0	0	0	1	0	0	0	0	1	0	1	0	0	0	0	0	0	0	0	0	0	0	0	0	0	0	0	0	0	1	1	0	0	0	0	2
ABC-type_nitrate/sulfonate/bicarbonate_transport_system,_ATPase_component	0	0	0	1	0	0	0	0	0	0	0	0	0	0	0	0	0	0	0	0	0	0	0	0	0	0	0	0	0	0	0	0	0	1	0	1	0	0	0	0	0	0	0	1	0	1	0	1	0
ABC-type_nitrate/sulfonate/bicarbonate_transport_system,_permease_component	0	0	0	0	0	0	0	0	0	0	0	0	0	0	0	0	0	0	0	0	0	0	0	0	0	0	0	0	0	0	0	0	0	0	0	0	0	0	0	0	0	0	0	0	0	0	0	0	0
ABC-type_nitrate/sulfonate/bicarbonate_transport_systems,_periplasmic_components	0	0	0	0	0	0	0	0	0	0	0	0	0	0	0	0	0	0	0	0	0	0	0	0	0	0	0	0	0	0	0	0	0	0	0	0	0	0	0	0	0	0	0	0	0	0	0	0	0
ABC-type_polar_amino_acid_transport_system,_ATPase_component	0	0	0	0	0	0	0	0	0	0	0	0	0	0	0	0	0	0	0	0	0	0	0	0	0	0	0	0	0	0	0	0	0	0	0	0	0	0	0	0	0	0	0	0	0	0	0	0	0
ABC-type_probable_sulfate_transporter,_ATPase_component	0	0	0	0	0	0	0	0	0	0	0	0	0	0	0	0	0	0	0	0	0	0	0	0	0	0	0	0	0	0	0	0	0	0	0	0	0	0	0	0	0	0	0	0	0	0	0	0	0
ABC-type_probable_sulfate_transporter,_periplasmic_binding_protein	0	0	0	0	0	0	0	0	0	0	0	0	0	0	0	0	0	0	0	0	0	0	0	0	0	0	0	0	0	0	0	0	0	0	0	0	0	0	0	0	0	0	0	0	0	0	0	0	0
ABC-type_probable_sulfate_transporter,_permease_protein	0	0	0	0	0	0	0	0	0	0	0	0	0	0	0	0	0	0	0	0	0	0	0	0	0	0	0	0	0	0	0	0	0	0	0	0	0	0	0	0	0	0	0	0	0	0	0	0	0
ABC-type_transport_system_involved_in_resistance_to_organic_solvents,_periplasmic_component_USSDB6C	1	1	1	1	0	2	2	1	0	2	0	0	1	1	0	1	2	0	1	2	1	0	0	1	1	0	0	1	1	1	1	1	1	2	1	1	1	1	2	1	1	1	1	0	1	1	1	1	2
ABC-type_transport_system_involved_in_resistance_to_organic_solvents,_permease_component_USSDB6A	0	0	0	0	0	0	0	0	0	0	0	0	0	0	0	0	0	0	0	0	0	0	0	0	0	0	0	0	0	0	0	0	0	0	0	0	0	0	0	0	0	0	0	0	0	0	0	0	0
ABC-type_tungstate_transport_system,_ATP-binding_protein	0	0	0	0	0	0	0	0	0	0	0	0	0	0	0	0	0	0	0	0	0	0	0	0	0	0	0	0	0	0	0	0	0	0	0	0	0	0	0	0	0	0	0	0	0	0	0	0	0
ABC-type_tungstate_transport_system,_periplasmic_binding_protein	0	0	0	0	0	0	0	0	0	0	0	0	0	0	0	0	0	0	0	0	0	0	0	0	0	0	0	0	0	0	0	0	0	0	0	0	0	0	0	0	0	0	0	0	0	0	0	0	0
ABC-type_tungstate_transport_system,_permease_protein	0	0	0	0	0	0	0	0	0	0	0	0	0	0	0	0	0	0	0	0	0	0	0	0	0	0	0	0	0	0	0	0	0	0	0	0	0	0	0	0	0	0	0	0	0	0	0	0	0
ABC_alpha-glucoside_transporter,_inner_membrane_subunit_AglF	0	0	0	1	1	0	1	1	1	0	1	1	1	0	1	1	1	1	1	0	1	0	1	1	1	1	1	1	1	0	1	0	1	0	0	1	1	3	0	1	1	1	1	1	1	1	0	1	1
ABC_transport_system,_permease_component_YbhR	0	0	0	0	1	0	0	1	0	1	0	1	0	0	1	1	0	1	0	0	1	1	0	0	0	0	0	0	0	0	0	0	0	1	0	0	0	0	0	0	0	0	0	0	0	0	0	0	0
ABC_transport_system,_permease_component_YbhS	0	0	0	0	0	1	1	0	0	0	0	1	1	1	0	0	0	0	0	0	0	1	0	0	0	0	0	0	0	0	0	0	0	0	0	0	0	0	0	0	0	0	0	0	0	0	0	0	0
ABC_transporter,_periplasmic_spermidine_putrescine-binding_protein_PotD_(TC_3.A.1.11.1)	0	0	0	0	0	0	0	0	0	0	0	0	0	0	0	0	0	0	0	0	0	0	0	0	0	0	0	0	0	0	0	0	0	0	0	0	0	0	0	0	0	0	0	0	0	0	0	0	0
ABC_transporter,_predicted_N-acetylneuraminate_transport_system_permease_protein_1	0	0	0	0	0	0	0	0	0	0	0	0	0	0	0	0	0	0	0	0	0	0	0	0	0	0	0	0	0	0	0	0	0	0	0	0	0	0	0	0	0	0	0	0	0	0	0	0	0
ABC_transporter,_predicted_N-acetylneuraminate_transport_system_permease_protein_2	0	0	0	0	0	0	0	0	0	0	0	0	0	0	0	0	0	0	0	0	0	0	0	0	0	0	0	0	0	0	0	0	0	0	0	0	0	0	0	0	0	0	0	0	0	0	0	0	0
ABC_transporter,_transmembrane_region:ABC_transporter:Peptidase_C39,_bacteriocin_processing	0	0	0	0	0	0	0	0	0	0	0	0	0	0	0	0	0	0	0	0	0	0	0	0	0	0	0	0	0	0	0	0	0	0	0	0	0	0	0	0	0	0	0	0	0	0	0	0	0
ABC_transporter_ATP-binding_protein_USSDB6B	0	0	0	0	0	0	0	0	0	0	0	0	0	0	0	0	0	0	0	0	0	0	0	0	0	0	0	0	0	0	0	0	0	0	0	0	0	0	0	0	0	0	0	0	0	0	0	0	0
ABC_transporter_ATP-binding_protein_YvcR	0	0	0	0	0	0	0	0	0	0	0	0	0	0	0	0	0	1	0	0	0	0	0	0	0	0	0	0	0	0	0	0	1	0	0	0	0	0	0	0	0	0	0	1	0	0	0	0	0
ABC_transporter_ATP-binding_protein_uup	0	0	0	0	0	1	0	0	0	0	0	0	0	0	0	0	0	0	0	0	0	0	0	0	0	0	0	0	0	0	0	0	0	0	0	0	0	0	0	0	0	0	0	0	0	0	0	0	0
ABC_transporter_in_pyoverdin_gene_cluster,_ATP-binding_component	0	0	0	0	0	1	0	0	0	0	0	0	0	0	0	0	0	0	0	0	0	0	0	0	0	0	0	0	0	0	0	0	0	0	0	0	0	0	0	0	0	0	0	0	0	0	0	0	0
ABC_transporter_in_pyoverdin_gene_cluster,_permease_component	1	1	1	1	1	1	1	1	1	1	1	1	1	1	1	1	1	1	1	1	1	1	1	1	1	1	1	1	1	1	1	1	1	2	1	1	1	1	1	1	1	1	1	1	1	1	1	1	0
ABC_transporter_involved_in_cytochrome_c_biogenesis,_ATPase_component_CcmA	1	1	1	1	1	1	1	1	1	1	1	1	1	1	1	1	1	1	1	1	1	1	1	1	1	1	1	1	1	1	1	1	0	2	1	1	1	1	1	1	1	2	1	1	1	1	1	1	0
ABC_transporter_involved_in_cytochrome_c_biogenesis,_CcmB_subunit	0	0	0	1	2	0	1	2	1	1	1	2	1	1	2	2	1	2	1	0	2	1	1	1	1	1	1	1	1	1	1	1	1	1	0	1	1	2	0	1	1	1	1	1	1	1	0	1	1
ABC_transporter_multidrug_efflux_pump,_fused_ATP-binding_domains	0	0	0	0	0	0	0	0	0	0	0	0	0	0	0	0	0	0	0	0	0	0	0	0	0	0	0	0	0	0	0	0	0	0	0	0	0	0	0	0	0	0	0	0	0	0	0	0	0
ABC_transporter_permease_protein_YvcS	0	0	0	0	0	0	0	0	0	0	0	0	0	0	0	0	0	0	0	0	0	0	0	0	0	0	0	0	0	0	0	0	0	0	0	0	0	0	0	0	0	0	0	0	0	0	0	0	0
ACT_domain_protein	1	1	1	1	3	0	0	1	1	1	2	0	0	1	1	1	1	2	1	1	0	1	1	1	1	2	2	1	1	1	1	1	1	1	1	1	1	2	1	1	1	1	1	1	1	1	1	1	1
ADA_regulatory_protein	0	0	0	0	0	1	0	1	0	1	0	0	0	0	0	1	1	0	0	0	0	0	0	1	0	0	0	0	0	0	0	0	0	1	0	1	0	0	0	0	0	0	1	0	0	0	0	0	1
ADP-L-glycero-D-manno-heptose-6-epimerase_(EC_5.1.3.20)	1	1	1	1	1	1	2	2	1	1	2	1	2	4	0	2	2	0	1	1	2	2	2	1	2	3	3	2	2	2	2	2	1	2	0	2	2	3	1	2	2	2	2	2	2	2	1	1	2
ADP-heptose--lipooligosaccharide_heptosyltransferase_II_(EC_2.4.1.-)	2	2	2	1	0	2	2	0	1	2	2	0	2	1	0	1	2	2	2	2	2	2	2	2	2	2	2	2	2	2	2	2	1	2	2	2	3	1	2	2	2	2	2	2	2	1	2	2	2
ADP-heptose_synthase_(EC_2.7.-.-)	0	0	0	0	0	0	0	0	0	0	0	0	0	0	0	0	0	0	0	0	0	0	0	0	0	0	0	0	0	0	0	0	0	0	0	0	0	0	0	0	0	0	0	0	0	0	0	0	0
ADP-ribose_pyrophosphatase,_mitochondrial_precursor_(EC_3.6.1.13)	1	1	1	1	1	0	1	0	0	1	2	1	1	1	1	0	1	2	0	1	0	1	1	1	1	1	1	1	1	1	1	1	1	1	1	1	1	1	1	1	1	1	1	1	1	1	1	1	1
ADP-ribose_pyrophosphatase_(EC_3.6.1.13)	0	0	0	0	0	0	0	0	0	0	0	0	0	0	0	0	0	0	0	0	0	0	0	0	0	0	0	0	0	0	0	0	0	0	0	0	0	0	0	0	0	0	0	0	0	0	0	0	0
ADP-ribosylglycohydrolase_YegU_(EC_3.2.-.-)	0	0	0	0	0	0	0	0	0	0	0	0	0	0	0	0	0	0	0	0	0	0	0	0	0	0	0	0	0	0	0	0	0	0	0	0	0	0	0	0	0	0	0	0	0	0	0	0	0
ADP_compounds_hydrolase_NudE_(EC_3.6.1.-)	0	0	0	0	0	0	0	0	0	0	0	0	0	0	0	0	0	0	0	0	0	0	0	0	0	0	0	0	0	0	0	0	0	0	0	0	0	0	0	0	0	0	0	0	0	0	0	0	0
AMP_nucleosidase_(EC_3.2.2.4)	0	0	0	0	0	0	0	0	0	0	0	0	0	0	0	0	0	0	0	0	0	0	0	0	0	0	0	0	0	0	0	0	0	0	0	0	0	0	0	0	0	0	0	0	0	0	0	0	0
ATP-binding_protein_p271	0	0	0	0	0	0	0	0	0	0	0	0	0	0	0	0	0	0	0	0	0	0	0	0	0	0	0	0	0	0	0	0	0	0	0	0	0	0	0	0	0	0	0	0	0	0	0	0	0
ATP-dependent_Clp_protease,_ATP-binding_subunit_ClpC	0	0	0	0	0	0	0	0	0	0	0	0	0	0	0	0	0	0	0	0	0	0	0	0	0	0	0	0	0	0	0	0	0	0	0	0	0	1	0	0	0	0	0	0	0	0	0	0	0
ATP-dependent_Clp_protease_ATP-binding_subunit_ClpA	1	1	1	1	1	0	1	0	1	1	1	0	1	1	1	1	1	1	1	1	1	1	1	1	1	1	1	1	1	0	1	0	1	1	1	1	1	1	1	1	1	1	1	1	1	1	1	1	1
ATP-dependent_Clp_protease_ATP-binding_subunit_ClpX	0	0	0	0	0	0	0	0	0	0	0	0	0	0	0	0	0	0	0	0	0	0	0	0	0	0	0	0	0	0	0	0	0	0	0	0	0	0	0	0	0	0	0	0	0	0	0	0	0
ATP-dependent_Clp_protease_adaptor_protein_ClpS	1	1	1	1	1	0	2	1	1	1	1	1	2	1	1	1	1	1	1	1	1	2	1	1	1	1	1	1	1	1	1	1	0	1	1	1	1	1	1	1	1	1	1	0	1	1	1	1	1
ATP-dependent_Clp_protease_proteolytic_subunit_(EC_3.4.21.92)	0	0	0	0	0	0	0	0	0	0	0	0	0	0	0	0	0	0	0	0	0	0	0	0	0	0	0	0	0	0	0	0	0	0	0	0	0	0	0	0	0	0	0	0	0	0	0	0	0
ATP-dependent_DNA_helicase,_RecQ_family	1	0	0	1	1	1	1	1	1	1	1	1	1	1	1	1	1	1	1	1	1	1	1	1	1	1	1	1	1	1	1	0	0	1	1	1	1	1	1	1	0	1	1	1	1	1	1	1	0
ATP-dependent_DNA_helicase_RecG_(EC_3.6.1.-)	1	1	1	0	0	3	2	2	1	1	0	0	2	0	0	0	2	1	1	1	0	2	0	2	1	1	1	1	1	1	1	1	0	2	1	2	1	1	1	1	1	1	2	1	1	1	1	1	2
ATP-dependent_DNA_helicase_RecQ	0	0	0	0	0	0	0	0	0	0	0	0	0	0	0	0	0	0	0	0	0	0	0	0	0	0	0	0	0	0	0	0	0	0	0	0	0	0	0	0	0	0	0	0	0	0	0	0	0
ATP-dependent_DNA_helicase_Rep	0	0	0	0	0	0	0	0	0	0	0	0	0	0	0	0	0	0	0	0	0	0	0	0	0	0	0	0	0	0	0	0	0	0	0	0	0	0	0	0	0	0	0	0	0	0	0	0	0
ATP-dependent_DNA_helicase_SCO5183	1	1	0	1	1	1	1	1	1	1	1	1	2	1	2	1	1	1	1	1	1	1	1	1	1	1	1	1	1	1	1	1	0	1	1	2	1	1	1	1	1	1	1	1	1	1	1	1	1
ATP-dependent_DNA_helicase_UvrD/PcrA	0	0	0	1	1	0	0	0	0	1	0	0	0	0	0	0	1	1	0	0	0	0	1	0	1	1	1	1	1	1	1	1	0	1	0	0	1	1	0	1	1	1	0	1	1	1	0	1	1
ATP-dependent_DNA_helicase_UvrD/PcrA,_proteobacterial_paralog	0	0	0	0	0	0	0	0	0	0	0	0	0	0	0	0	0	0	0	0	0	0	0	0	0	0	0	0	0	0	0	0	0	0	0	0	0	0	0	0	0	0	0	0	0	0	0	0	0
ATP-dependent_DNA_helicase_UvrD/PcrA/Rep,_cyanobacterial_paralog	0	0	0	0	0	0	0	0	0	0	0	0	0	0	0	0	0	0	0	0	0	0	0	0	0	0	0	0	0	0	0	0	0	0	0	0	0	0	0	0	0	0	0	0	0	0	0	0	0
ATP-dependent_DNA_helicase_pcrA_(EC_3.6.1.-)	0	0	0	0	0	0	0	0	0	0	0	0	0	0	0	0	0	0	0	0	0	0	0	0	0	0	0	0	0	0	0	0	0	0	0	0	0	0	0	0	0	0	0	0	0	0	0	0	0
ATP-dependent_DNA_ligase_(EC_6.5.1.1)	0	0	0	1	0	0	0	0	0	1	0	0	0	0	0	0	1	0	0	0	0	0	0	0	0	0	0	0	0	0	0	0	0	0	0	0	0	0	0	0	0	0	0	0	0	0	0	1	1
ATP-dependent_DNA_ligase_(EC_6.5.1.1)_LigC	0	0	0	0	0	0	0	1	0	0	0	0	0	0	1	0	1	0	0	0	1	1	0	0	0	0	0	0	0	0	0	0	0	0	0	0	0	0	0	0	0	0	0	0	0	0	0	0	0
ATP-dependent_DNA_ligase_(EC_6.5.1.1)_clustered_with_Ku_protein,_LigD	0	0	0	0	0	0	0	0	0	0	0	0	0	0	0	0	0	0	0	0	0	0	0	0	0	0	0	0	0	0	0	0	0	0	0	0	0	0	0	0	0	0	0	0	0	0	0	0	0
ATP-dependent_RNA_helicase_Bcep18194_A5658	0	0	0	0	0	0	0	0	0	0	0	0	0	0	0	0	0	0	0	0	0	0	0	0	0	0	0	0	0	0	0	0	0	0	0	0	0	0	0	0	0	0	0	0	0	0	0	0	0
ATP-dependent_RNA_helicase_RhlB	1	0	0	2	2	2	1	2	2	2	3	1	1	2	2	2	2	2	2	2	1	1	1	2	2	2	2	2	2	2	2	2	2	2	2	2	2	2	2	2	2	2	2	2	2	2	1	2	1
ATP-dependent_RNA_helicase_RhlE	0	0	0	0	0	0	0	0	0	0	0	0	0	0	0	0	0	0	0	0	0	0	0	0	0	0	0	0	0	0	0	0	0	0	0	0	0	0	0	0	0	0	0	0	0	0	0	0	0
ATP-dependent_RNA_helicase_SrmB	0	0	0	0	0	0	0	0	0	0	0	0	0	0	0	0	0	0	0	0	0	0	0	0	0	0	0	0	0	0	0	0	0	0	0	0	0	0	0	0	0	0	0	0	0	0	0	0	0
ATP-dependent_RNA_helicase_YfmL	0	0	0	0	0	0	0	0	0	0	0	0	0	0	0	0	0	0	0	0	0	0	0	0	0	0	0	0	0	0	0	0	0	0	0	0	0	0	0	0	0	0	0	0	0	0	0	0	0
ATP-dependent_helicase_DinG/Rad3	1	1	1	1	1	1	1	1	1	1	1	1	1	1	1	1	1	1	1	1	1	1	0	1	0	1	1	0	0	1	0	1	0	1	1	1	0	0	1	0	0	0	1	1	0	1	1	1	1
ATP-dependent_hsl_protease_ATP-binding_subunit_HslU	0	0	0	0	0	0	0	0	0	0	0	0	0	1	0	0	0	0	0	0	0	0	0	0	0	1	0	0	1	0	1	0	0	0	0	0	1	1	0	0	0	0	0	0	0	0	0	0	0
ATP-dependent_nuclease,_subunit_A	0	0	0	0	0	0	0	0	0	0	0	0	0	0	0	0	0	0	0	0	0	0	0	0	0	0	0	0	0	0	0	0	0	0	0	0	0	0	0	0	0	0	0	0	0	0	0	0	0
ATP-dependent_nuclease,_subunit_B	1	1	1	0	1	1	1	1	1	1	1	1	1	1	1	1	1	1	1	1	1	1	0	0	0	1	1	0	0	1	0	1	0	1	1	0	0	0	1	0	0	0	1	1	0	1	1	1	1
ATP-dependent_protease_HslV_(EC_3.4.25.-)	0	0	0	0	0	0	0	0	0	0	0	0	0	0	0	0	0	0	0	0	0	0	0	0	0	0	0	0	0	0	0	0	0	0	0	0	0	0	0	1	0	0	0	0	0	0	0	0	0
ATP-dependent_protease_La_(EC_3.4.21.53)	2	2	2	2	2	2	1	2	1	3	2	2	1	2	1	3	3	3	2	2	2	1	2	4	2	2	2	2	2	1	3	1	2	3	2	2	2	3	2	2	2	3	4	3	1	2	2	3	3
ATP-dependent_protease_La_(EC_3.4.21.53)_Type_I	0	0	0	0	0	0	0	0	0	0	0	0	0	0	0	0	0	0	0	0	0	0	0	0	0	0	0	0	0	0	0	0	0	0	0	0	0	0	0	0	0	0	0	0	0	0	0	0	0
ATP-dependent_protease_La_(EC_3.4.21.53)_Type_II	0	0	0	1	1	1	1	1	0	1	0	1	0	1	0	1	1	0	1	1	1	1	0	1	1	1	1	1	1	1	1	1	1	1	0	1	1	1	0	1	1	1	1	1	1	1	1	1	1
ATP_phosphoribosyltransferase_(EC_2.4.2.17)	0	0	0	0	0	0	0	0	0	0	0	0	0	0	0	0	0	0	0	0	0	0	0	0	0	0	0	0	0	0	0	0	0	0	0	0	0	0	0	0	0	0	0	0	0	0	0	0	0
ATP_phosphoribosyltransferase_catalytic_subunit_(EC_2.4.2.17)	0	0	0	0	0	0	0	0	0	0	0	0	0	0	0	0	0	0	0	0	0	0	0	0	0	0	0	0	0	0	0	0	0	0	0	0	0	0	0	0	0	0	0	0	0	0	0	0	0
ATP_phosphoribosyltransferase_regulatory_subunit_(EC_2.4.2.17)	1	1	1	1	1	1	1	1	1	1	1	1	1	2	1	1	1	1	1	2	1	1	1	1	1	1	1	1	1	1	1	1	0	1	1	1	1	1	1	1	1	1	1	1	1	1	1	1	1
ATP_synthase_A_chain_(EC_3.6.3.14)	0	0	0	0	1	1	1	1	0	0	1	1	0	1	0	1	0	1	0	0	1	0	1	1	0	1	1	0	0	1	0	1	0	1	0	1	0	1	0	0	0	0	1	1	0	0	0	0	0
ATP_synthase_B_chain_(EC_3.6.3.14)	0	0	0	1	0	0	0	0	0	1	0	0	0	0	0	0	1	0	1	1	0	0	0	1	1	0	0	1	1	0	1	0	0	1	1	0	1	1	0	1	1	1	1	1	1	1	0	1	1
ATP_synthase_C_chain_(EC_3.6.3.14)	0	0	0	1	1	1	1	1	0	1	1	0	1	1	1	1	1	1	1	1	1	1	1	1	1	1	1	1	1	0	1	0	0	1	1	1	1	1	1	1	1	1	1	1	1	1	0	1	1
ATP_synthase_alpha_chain_(EC_3.6.3.14)	0	0	0	1	1	1	1	0	0	1	1	0	1	1	1	0	1	1	1	1	1	1	1	1	1	1	1	1	1	0	1	0	1	1	1	0	1	1	1	1	1	1	1	1	1	1	0	1	1
ATP_synthase_beta_chain_(EC_3.6.3.14)	1	1	1	1	1	1	1	1	1	1	1	1	1	1	1	1	1	1	1	1	1	1	1	1	1	1	1	1	1	1	1	1	1	1	1	1	1	1	1	1	1	1	1	1	1	1	1	1	1
ATP_synthase_delta_chain_(EC_3.6.3.14)	0	0	0	1	1	1	1	1	0	1	1	0	1	1	1	0	1	1	1	1	1	1	1	1	1	1	1	1	1	1	1	1	1	1	0	0	1	2	1	1	1	1	1	1	1	1	1	1	1
ATP_synthase_epsilon_chain_(EC_3.6.3.14)	0	0	0	1	1	1	1	0	0	1	1	0	1	1	1	1	1	1	1	1	1	1	1	1	1	1	1	1	1	1	1	0	0	1	1	0	1	1	1	1	1	1	1	1	1	1	0	1	1
ATP_synthase_gamma_chain_(EC_3.6.3.14)	0	0	0	0	0	0	0	0	0	0	0	0	0	0	0	0	0	0	0	0	0	0	0	0	0	0	0	0	0	0	0	0	0	0	0	0	0	0	0	0	0	0	0	0	0	0	0	0	0
ATP_synthase_protein_I	1	1	1	1	1	1	1	1	1	1	1	1	1	0	1	1	1	1	1	2	1	1	1	1	1	1	1	1	1	1	1	1	0	1	1	1	1	1	1	1	1	1	1	0	1	1	1	1	1
ATPase_YjeE,_predicted_to_have_essential_role_in_cell_wall_biosynthesis	0	0	0	0	0	0	0	0	0	0	0	0	0	0	0	0	0	0	0	1	0	1	1	0	0	0	0	0	0	0	0	0	0	0	0	0	0	0	0	0	0	0	0	0	0	0	0	0	0
ATPase_component_CbiO_of_energizing_module_of_cobalt_ECF_transporter	0	0	0	0	0	0	0	0	0	0	0	0	0	0	0	0	0	0	0	0	0	0	0	0	0	0	0	0	0	0	0	0	0	0	0	0	0	1	0	0	0	0	0	0	0	0	0	0	0
ATPase_component_NikO_of_energizing_module_of_nickel_ECF_transporter	0	0	0	0	0	0	0	0	0	0	0	0	0	0	1	0	0	0	0	0	0	0	0	0	0	0	0	0	0	0	0	0	0	0	0	0	0	0	0	0	0	0	0	0	0	0	0	0	0
ATPase_component_STY3232_of_energizing_module_of_queuosine-regulated_ECF_transporter	0	0	0	0	0	0	0	0	0	0	0	0	0	0	1	0	0	0	0	0	0	0	0	0	0	0	0	0	0	0	0	0	0	0	0	0	0	0	0	0	0	0	0	0	0	0	0	0	0
ATPase_component_STY3233_of_energizing_module_of_queuosine-regulated_ECF_transporter	0	0	0	0	0	0	0	0	0	0	0	0	0	0	0	0	0	0	0	0	0	0	0	0	0	0	0	0	0	0	0	0	0	0	0	0	0	0	0	0	0	0	0	0	0	0	0	0	0
ATPase_component_of_general_energizing_module_of_ECF_transporters	0	0	0	0	0	0	0	0	0	0	0	0	0	0	0	0	0	0	0	0	0	0	0	0	0	0	0	0	0	0	0	0	0	0	0	0	0	0	0	0	0	0	0	0	0	0	0	0	0
ATPase_provides_energy_for_both_assembly_of_type_IV_secretion_complex_and_secretion_of_T-DNA_complex_(VirB11)	0	0	0	0	0	0	0	0	0	0	0	0	0	0	0	0	0	0	0	0	0	0	0	0	0	0	0	0	0	0	0	0	0	0	0	0	0	0	0	0	0	0	0	0	0	0	0	0	0
Acetaldehyde_dehydrogenase,_acetylating,_(EC_1.2.1.10)_in_gene_cluster_for_degradation_of_phenols,_cresols,_catechol	0	0	0	0	0	0	0	0	0	0	0	0	0	0	0	0	0	0	0	0	0	0	0	0	0	0	0	0	0	0	0	0	0	0	0	0	0	0	0	0	0	0	0	0	0	0	0	0	0
Acetaldehyde_dehydrogenase,_ethanolamine_utilization_cluster	0	0	0	0	0	0	0	0	0	0	0	0	0	0	0	0	0	0	0	0	0	0	0	0	0	0	0	0	0	0	0	0	0	0	0	0	0	0	0	0	0	0	0	0	0	0	0	0	0
Acetaldehyde_dehydrogenase_(EC_1.2.1.10)	0	0	0	1	0	0	0	0	0	1	0	0	0	0	0	0	1	0	0	0	0	0	0	0	0	1	1	0	0	0	0	0	0	0	0	1	0	0	0	0	0	0	0	1	0	1	0	1	1
Acetate_kinase_(EC_2.7.2.1)	0	0	0	0	1	0	1	1	1	1	1	0	1	0	0	1	1	0	0	0	1	1	1	1	1	1	1	1	0	1	2	1	1	1	0	1	1	1	0	1	1	1	1	1	1	1	0	2	1
Acetate_permease_ActP_(cation/acetate_symporter)	0	0	0	0	0	0	0	1	1	0	0	0	0	0	0	0	0	1	0	0	0	1	0	0	0	0	0	0	0	1	0	0	0	0	0	0	0	1	0	0	0	0	0	0	0	0	0	0	0
Acetoacetate_metabolism_regulatory_protein_AtoC	0	0	0	0	0	0	1	0	0	0	0	0	1	0	1	0	0	0	0	0	0	1	0	0	0	0	0	0	0	1	0	1	0	0	0	0	0	1	0	0	0	0	0	0	0	0	0	0	0
Acetoacetyl-CoA_reductase_(EC_1.1.1.36)	1	1	1	1	1	0	1	0	0	1	1	0	1	0	0	0	1	1	1	1	0	2	1	1	1	1	1	1	1	1	1	1	0	1	1	1	1	1	1	1	1	1	1	1	1	0	1	1	1
Acetoacetyl-CoA_synthetase_(EC_6.2.1.16)	0	0	0	0	0	0	0	0	0	0	0	0	0	0	0	0	0	0	0	0	0	0	0	0	0	0	0	0	0	0	0	0	0	0	0	0	0	0	0	0	0	0	0	0	0	0	0	0	0
Acetoacetyl-CoA_synthetase_[leucine]_(EC_6.2.1.16)	0	0	0	0	0	0	0	0	0	0	0	0	0	0	0	0	0	0	0	0	0	0	0	0	0	0	0	0	0	0	0	0	0	0	0	0	0	0	0	0	0	0	0	0	0	0	0	0	0
Acetoin_catabolism_protein_X	0	0	0	0	0	0	0	0	0	0	0	0	0	0	0	0	0	0	1	0	0	0	0	0	0	0	0	0	0	0	0	0	0	0	0	0	0	0	0	0	0	0	0	0	0	0	0	0	0
Acetoin_dehydrogenase_E1_component_alpha-subunit_(EC_1.2.4.-)	0	0	0	0	0	0	0	0	0	0	0	0	0	0	0	0	0	0	1	0	0	0	1	0	0	0	0	0	0	0	0	0	0	0	0	0	0	0	0	0	0	0	0	0	0	0	0	0	0
Acetoin_dehydrogenase_E1_component_beta-subunit_(EC_1.2.4.-)	0	0	0	0	1	1	0	1	0	0	0	1	0	0	1	1	0	1	0	0	1	0	0	0	1	0	0	1	1	0	1	2	1	0	0	1	1	1	0	2	1	1	0	1	1	0	0	0	1
Acetolactate_synthase_large_subunit_(EC_2.2.1.6)	0	0	0	0	0	0	0	1	0	0	0	1	0	0	0	1	0	0	0	0	1	0	0	0	0	0	0	0	0	0	0	0	0	0	0	0	0	0	0	0	0	0	0	0	0	0	0	0	0
Acetolactate_synthase_small_subunit_(EC_2.2.1.6)	0	0	0	0	0	0	0	0	0	0	0	0	0	0	0	0	0	0	0	0	0	0	0	0	0	0	0	0	0	0	0	0	0	0	0	0	0	0	0	0	0	0	0	0	0	0	0	0	0
Acetyl-CoA:Cys-GlcN-Ins_acetyltransferase,_mycothiol_synthase_MshD	0	0	0	0	0	0	0	0	0	0	0	0	0	0	0	0	0	0	0	0	0	0	0	0	0	0	0	0	0	0	0	0	0	0	0	0	0	0	0	0	0	0	0	0	0	0	0	0	0
Acetyl-CoA:acetoacetyl-CoA_transferase,_alpha_subunit_(EC_2.8.3.8)	0	0	0	0	0	0	1	0	0	0	0	0	1	0	0	0	0	0	0	0	0	0	0	0	0	0	0	0	0	0	0	0	0	0	0	0	0	0	0	0	0	0	0	0	0	0	0	0	0
Acetyl-CoA:acetoacetyl-CoA_transferase,_beta_subunit_(EC_2.8.3.8)	4	4	4	1	5	3	5	4	3	4	4	2	4	2	4	4	4	4	4	4	4	3	4	3	4	4	4	4	4	5	4	3	4	4	3	2	4	3	4	4	4	3	3	4	3	1	4	2	4
Acetyl-CoA_acetyltransferase_(EC_2.3.1.9)	0	0	0	0	0	0	0	0	0	0	0	0	0	0	0	0	0	0	0	0	0	0	0	0	0	0	0	0	0	0	0	0	0	0	0	0	0	0	0	0	0	0	0	0	0	0	0	0	0
Acetyl-CoA_synthase_corrinoid_iron-sulfur_protein,_large_subunit	0	0	0	0	0	0	0	0	0	0	0	0	0	0	0	0	0	0	0	0	0	0	0	0	0	0	0	0	0	0	0	0	0	0	0	0	0	0	0	0	0	0	0	0	0	0	0	0	0
Acetyl-CoA_synthase_corrinoid_iron-sulfur_protein,_small_subunit	0	0	0	0	1	0	0	0	0	0	0	0	0	0	0	0	0	2	0	0	0	0	0	0	0	0	0	0	0	1	0	1	0	0	0	0	0	1	0	0	0	0	1	0	0	0	0	0	0
Acetyl-CoA_synthetase_(ADP-forming)_alpha_and_beta_chains,_putative	0	0	0	0	0	0	0	0	0	0	0	0	0	0	0	0	0	0	0	0	0	0	0	0	0	0	0	0	0	0	0	0	0	0	0	0	0	0	0	0	0	0	0	0	0	0	0	0	0
Acetyl-CoA_synthetase_(ADP-forming)_alpha_chain_(EC_6.2.1.13)	0	0	0	0	0	0	0	0	0	0	0	0	0	0	0	0	0	0	0	0	0	0	0	0	0	0	0	0	0	0	0	0	0	0	0	0	0	0	0	0	0	0	0	0	0	0	0	0	0
Acetyl-CoA_synthetase_(ADP-forming)_beta_chain_(EC_6.2.1.13)	2	1	1	1	0	1	1	1	1	1	1	1	1	2	1	1	1	1	1	1	1	1	1	1	1	1	1	1	1	1	1	1	1	1	1	1	1	1	1	1	1	1	0	1	1	1	0	1	1
Acetyl-coenzyme_A_carboxyl_transferase_alpha_chain_(EC_6.4.1.2)	1	1	1	1	0	1	1	1	1	1	1	1	1	1	1	1	1	1	1	1	1	1	2	1	1	1	1	1	1	1	1	0	1	1	1	1	1	1	1	1	1	1	1	1	1	0	1	1	1
Acetyl-coenzyme_A_carboxyl_transferase_beta_chain_(EC_6.4.1.2)	2	2	2	2	1	1	2	1	1	3	1	1	2	0	1	1	4	2	2	2	1	2	1	2	1	1	1	1	1	2	1	2	1	2	2	1	1	1	2	1	1	1	2	2	1	2	2	2	1
Acetyl-coenzyme_A_synthetase_(EC_6.2.1.1)	0	0	0	0	0	0	0	0	0	0	0	0	0	0	0	0	0	0	0	0	0	0	0	0	0	0	0	0	0	0	0	0	0	0	0	0	0	0	0	0	0	0	0	0	0	0	0	0	1
Acetyl_xylan_esterase_(EC_3.1.1.41)	0	0	0	0	0	0	0	0	0	0	0	0	0	0	0	0	0	0	0	0	0	0	0	0	0	0	0	0	0	0	0	0	0	0	0	0	0	0	0	0	0	0	0	0	0	0	0	0	0
Acetylaminoadipate_kinase_(EC_2.7.2.-)	0	0	0	1	1	0	2	0	1	1	1	0	2	1	1	0	1	1	1	1	0	2	1	1	1	1	1	1	1	1	1	1	1	1	0	1	2	1	0	1	1	1	1	1	1	1	1	0	1
Acetylglutamate_kinase_(EC_2.7.2.8)	0	0	0	1	1	0	3	1	1	1	1	0	3	2	1	1	1	1	0	0	1	3	1	2	1	2	2	1	1	1	1	1	1	2	0	1	1	2	0	1	1	1	2	1	1	1	1	0	1
Acetylornithine_aminotransferase_(EC_2.6.1.11)	0	0	0	0	0	0	0	0	0	0	0	0	0	0	0	0	0	0	0	0	0	0	0	0	0	0	0	0	0	0	0	0	0	0	0	0	0	0	0	0	0	0	0	0	0	0	0	0	0
Acetylornithine_aminotransferase_2_(EC_2.6.1.11)	3	3	3	5	3	2	5	2	3	4	3	0	4	2	4	3	6	3	3	2	4	5	3	6	4	3	3	4	4	4	3	4	4	5	2	7	4	3	2	4	4	4	6	6	4	4	3	5	5
Acetylornithine_deacetylase_(EC_3.5.1.16)	0	0	0	0	0	0	0	0	0	0	0	0	0	0	0	0	0	0	0	0	0	0	0	0	0	0	0	0	0	1	0	1	0	0	0	0	0	0	0	0	0	0	0	0	0	0	0	0	0
Acetyltransferase_YpeA	0	0	0	0	0	0	0	0	0	0	0	0	0	0	0	0	0	0	0	0	0	0	0	0	0	0	0	0	0	0	0	0	0	0	0	0	0	0	0	0	0	0	0	0	0	0	0	0	0
Achromobactin_biosynthesis_protein_AcsB,_HpcH/HpaI_aldolase_family	1	1	1	1	1	0	1	0	1	1	1	0	1	0	0	0	1	1	1	1	1	1	1	1	1	1	1	1	1	0	1	0	1	1	1	1	1	1	1	1	2	1	1	1	1	1	1	1	1
Aconitate_hydratase_(EC_4.2.1.3)	0	0	0	0	0	0	0	0	0	0	0	0	0	0	0	0	0	0	0	0	0	0	0	0	0	0	0	0	0	0	0	0	0	0	0	0	0	0	0	0	0	0	0	0	0	0	0	0	0
Aconitate_hydratase_2_(EC_4.2.1.3)	0	0	0	0	0	0	0	0	0	0	0	0	0	0	0	0	0	0	0	0	0	1	0	0	0	0	0	0	0	0	0	0	0	0	0	0	0	0	0	0	0	0	0	0	0	0	0	0	0
Aconitate_hydratase_X,_predicted	0	0	0	0	0	0	0	0	0	0	0	0	0	0	0	0	0	0	0	0	0	0	0	0	0	0	0	0	0	0	0	0	0	0	0	0	0	0	0	0	0	0	0	0	0	0	0	0	0
Aconitate_hydratase_large_subunit_(EC_4.2.1.3)	0	0	0	0	0	0	0	0	0	0	0	0	0	0	1	0	0	0	0	0	0	0	0	0	0	1	1	0	0	0	0	0	0	0	0	0	0	0	0	0	0	0	0	0	0	0	0	0	0
Aconitate_hydratase_small_subunit_(EC_4.2.1.3)	0	0	0	2	1	0	2	1	0	3	0	0	2	0	1	1	2	2	0	0	0	2	0	1	2	1	1	2	0	2	1	3	2	2	0	3	2	5	0	1	0	1	0	1	2	2	0	2	4
Acriflavin_resistance_protein	0	0	0	0	0	0	0	0	0	0	0	0	0	0	0	0	0	0	0	0	0	0	0	0	0	0	0	0	0	0	0	0	0	0	0	0	0	0	0	0	0	0	0	0	0	0	0	0	0
Acting_phosphoribosylanthranilate_isomerase_(EC_5.3.1.24)	0	0	0	0	1	0	0	0	0	0	0	0	0	0	0	0	0	0	0	0	0	0	0	0	0	0	0	0	0	0	0	0	0	0	0	0	0	0	0	0	0	0	0	0	0	0	0	0	0
Acyclic_terpenes_utilization_regulator_AtuR,_TetR_family	1	1	1	0	1	2	1	2	0	0	2	0	1	3	2	2	0	1	1	1	1	1	1	0	1	1	1	1	1	1	1	1	1	0	2	0	1	1	2	1	1	1	0	0	1	0	1	0	0
Acyl-CoA_dehydrogenase,_short-chain_specific_(EC_1.3.99.2)	0	0	0	0	0	0	0	0	0	0	0	0	0	0	0	0	0	0	0	0	0	1	0	0	0	0	0	0	0	0	0	0	0	0	0	0	0	0	0	0	0	0	0	0	0	0	0	0	0
Acyl-CoA_hydrolase_(EC_3.1.2.20)	0	1	1	1	0	0	0	0	0	1	0	0	0	1	0	0	1	1	1	1	0	0	0	0	1	1	1	1	1	1	1	1	0	1	1	1	1	1	1	1	0	1	1	1	1	1	1	1	1
Acyl-CoA_thioesterase_II_(EC_3.1.2.-)	0	0	0	0	0	0	0	0	0	0	0	0	0	0	0	0	0	0	0	0	0	0	0	0	0	0	0	0	0	0	0	0	0	0	0	0	0	0	0	0	0	0	0	0	0	0	0	0	0
Acyl-CoA_thioesterase_YciA,_involved_in_membrane_biogenesis	1	1	1	1	0	0	1	0	1	1	1	1	1	1	1	1	1	1	1	1	1	1	1	1	1	1	1	1	1	0	1	0	1	1	1	1	1	1	1	1	1	1	1	1	1	1	1	1	1
Acyl-[acyl-carrier-protein]--UDP-N-acetylglucosamine_O-acyltransferase_(EC_2.3.1.129)	0	0	0	0	0	0	1	0	0	0	0	0	1	0	0	0	0	0	0	0	0	1	0	0	0	0	0	0	0	0	0	0	0	0	0	0	0	0	0	0	0	0	0	0	0	0	0	1	1
Acyl-homoserine_lactone_acylase_PvdQ_(EC_3.5.1.-),_quorum-quenching	1	1	1	1	0	1	1	1	1	1	1	0	1	1	1	1	1	1	1	1	1	1	1	1	1	1	1	1	1	1	1	1	1	1	1	1	1	0	1	1	1	1	1	0	1	1	1	1	1
Acyl-phosphate:glycerol-3-phosphate_O-acyltransferase_PlsY	1	1	1	2	1	2	1	1	1	1	1	1	1	1	1	1	2	3	1	1	1	1	1	1	1	1	1	1	1	2	1	1	1	1	1	1	1	1	1	1	0	1	1	1	1	2	1	2	1
Acyl_carrier_protein	0	0	0	0	0	0	0	0	0	0	0	0	0	0	0	0	0	0	0	0	0	0	0	0	0	0	0	0	0	0	0	0	0	0	0	0	0	0	0	0	0	0	0	0	0	0	0	0	0
Acyl_carrier_protein_(ACP1)	0	0	0	0	0	0	0	0	0	0	0	0	0	0	0	0	0	0	0	0	0	0	0	0	0	0	0	0	0	0	0	0	0	0	0	0	0	0	0	0	0	0	0	0	0	0	0	0	0
Acyl_carrier_protein_(ACP2)	0	0	0	0	0	0	0	0	0	0	0	0	0	0	0	0	0	0	0	0	0	0	0	0	0	0	0	0	0	0	0	0	0	0	0	0	0	0	0	0	0	0	0	0	0	0	0	0	0
Acyl_carrier_protein_phosphodiesterase_(EC_3.1.4.14)	0	0	0	0	0	0	5	0	0	0	0	0	4	0	1	0	0	0	0	0	0	3	0	0	0	0	0	0	0	0	0	0	0	0	0	0	0	0	0	0	0	0	0	0	0	0	0	0	0
Acyl_dehydratase	2	1	2	6	3	0	7	0	7	4	9	0	7	0	1	0	4	4	2	2	0	8	7	4	5	6	5	6	5	7	5	6	4	4	2	3	6	4	2	6	5	6	5	3	5	5	2	5	6
Acylamino-acid-releasing_enzyme_(EC_3.4.19.1)	0	0	0	1	0	0	0	1	0	0	0	1	0	2	1	1	1	1	0	0	1	0	0	0	0	0	0	0	0	0	0	0	0	1	0	0	0	0	0	0	0	0	0	0	0	1	0	1	1
Acylphosphate_phosphohydrolase_(EC_3.6.1.7),_putative	1	0	1	0	1	0	0	0	0	0	0	0	0	0	1	0	1	0	1	0	0	1	1	0	0	1	1	0	0	1	0	1	0	0	0	0	0	1	0	0	0	0	0	0	0	0	1	0	0
Acyltransferase_family_protein_associated_with_ethylmalonyl-CoA_pathway	0	0	0	0	0	0	0	0	0	0	0	0	0	0	0	0	0	0	0	0	0	0	0	0	0	0	0	0	0	0	0	0	0	0	0	0	0	0	0	0	0	0	0	0	0	0	0	0	0
Additional_component_NikL_of_nickel_ECF_transporter	0	0	0	0	0	0	0	0	0	0	0	0	0	0	0	0	0	0	0	0	0	0	0	0	0	0	0	0	0	0	0	0	0	0	0	0	0	0	0	0	0	0	0	0	0	0	0	0	0
Additional_periplasmic_component_NikK_of_nickel_ECF_transporter	0	0	0	0	0	0	0	0	0	0	0	0	0	0	0	0	0	0	0	0	0	0	0	0	0	0	0	0	0	0	0	0	0	0	0	0	0	0	0	0	0	0	0	0	0	0	0	0	0
Additional_substrate-specific_component_CbiN_of_cobalt_ECF_transporter	0	0	0	0	1	0	0	0	1	0	1	0	0	0	0	0	0	1	0	0	0	0	1	0	1	1	1	2	1	2	1	1	1	0	0	0	2	1	0	1	1	2	0	0	2	0	0	0	1
Adenine-specific_methyltransferase_(EC_2.1.1.72)	0	0	0	0	0	0	0	0	0	0	0	0	0	0	0	0	0	0	0	0	0	0	0	0	0	0	0	0	0	0	0	0	0	0	0	0	0	0	0	0	0	0	0	0	0	0	0	0	0
Adenine_deaminase_(EC_3.5.4.2)	1	1	1	1	0	0	1	0	1	1	1	0	1	0	1	0	1	1	1	1	0	1	1	1	1	1	1	1	1	1	1	1	1	1	1	1	1	1	0	1	1	1	1	1	1	1	1	1	1
Adenine_phosphoribosyltransferase_(EC_2.4.2.7)	0	0	0	0	0	0	0	0	0	0	0	0	0	0	0	0	0	0	0	0	0	0	0	0	0	0	0	0	0	0	0	0	0	0	0	0	0	0	0	0	0	0	0	0	0	0	0	0	0
Adenosine_(5')-pentaphospho-(5'')-adenosine_pyrophosphohydrolase_(EC_3.6.1.-)	2	1	1	1	0	0	1	2	0	1	0	0	1	1	1	1	1	1	1	2	1	1	1	1	1	1	1	1	1	1	1	1	0	1	1	1	1	1	1	1	1	1	1	1	1	1	2	1	1
Adenosine_deaminase_(EC_3.5.4.4)	0	0	0	0	0	0	0	0	0	0	0	0	0	0	0	0	0	0	0	0	0	0	0	0	0	0	0	0	0	0	0	0	0	0	0	0	0	0	0	0	0	0	0	0	0	0	0	0	0
Adenosylcobinamide-phosphate_guanylyltransferase_(EC_2.7.7.62)	0	0	0	0	0	0	0	0	0	0	0	0	0	0	0	0	0	0	0	0	0	0	0	0	0	0	0	0	0	0	0	0	0	0	0	0	0	0	0	0	0	0	0	0	0	0	0	0	0
Adenosylcobinamide-phosphate_synthase	0	0	0	0	0	0	0	0	0	0	0	0	0	0	0	0	0	0	0	0	0	0	0	0	0	0	0	0	0	0	0	0	0	0	0	0	0	0	0	0	0	0	0	0	0	0	0	0	0
Adenosylcobinamide_amidohydrolase_(EC_3.5.1.90)	1	1	1	1	1	0	2	1	0	1	1	0	2	1	2	1	1	1	1	1	1	1	1	1	1	1	1	1	1	0	1	0	0	3	0	0	1	1	0	1	1	1	1	1	1	1	1	1	1
Adenosylhomocysteinase_(EC_3.3.1.1)	0	0	0	1	0	0	1	0	1	1	1	2	1	0	0	0	1	0	0	0	0	2	1	1	0	0	0	0	1	0	0	0	0	1	0	1	0	1	0	0	0	0	1	1	0	0	0	1	1
Adenosylmethionine-8-amino-7-oxononanoate_aminotransferase_(EC_2.6.1.62)	0	0	0	0	0	0	0	0	0	0	0	0	0	0	0	0	0	1	0	0	0	0	0	0	0	0	0	0	0	0	0	0	0	0	0	0	0	1	0	0	0	0	0	0	0	0	0	0	0
Adenylate/guanylate_cyclase_(EC_4.6.1.2)	3	3	3	8	16	2	1	7	1	5	0	2	1	0	1	4	16	2	2	2	6	5	7	3	4	8	8	4	4	21	4	19	2	9	3	3	4	11	4	4	3	4	3	3	3	6	5	8	16
Adenylate_cyclase_(EC_4.6.1.1)	1	0	1	1	1	1	1	0	1	1	1	1	1	1	1	1	1	1	1	1	1	1	1	1	1	1	1	1	1	0	1	1	1	1	0	1	1	1	1	1	1	1	1	1	0	0	0	0	1
Adenylate_kinase_(EC_2.7.4.3)	1	1	1	1	1	1	1	1	1	1	1	1	1	1	1	1	1	1	1	1	1	1	1	1	1	0	1	1	1	1	1	1	0	1	1	1	1	1	1	1	1	1	1	1	1	1	1	1	1
Adenylosuccinate_lyase_(EC_4.3.2.2)	1	1	1	1	1	1	1	0	1	1	1	1	1	1	1	1	1	1	1	1	1	1	1	1	1	1	1	1	1	0	1	0	1	1	1	1	1	1	1	1	1	1	1	1	1	1	1	1	1
Adenylosuccinate_synthetase_(EC_6.3.4.4)	0	0	0	2	0	1	1	1	0	1	0	1	1	0	1	1	0	0	0	0	1	0	0	0	0	0	0	0	0	0	0	0	0	0	0	2	0	0	0	0	0	0	0	1	0	2	0	1	0
Adenylylsulfate_kinase_(EC_2.7.1.25)	0	0	0	0	0	0	0	0	0	0	0	0	0	0	0	0	0	0	0	0	0	0	0	0	0	0	0	0	0	0	0	0	0	0	0	0	0	0	0	0	0	0	0	0	0	0	0	0	0
Adenylylsulfate_reductase_alpha-subunit_(EC_1.8.99.2)	0	0	0	0	0	0	0	0	0	0	0	0	0	0	0	0	0	0	0	0	0	0	0	0	0	0	0	0	0	0	0	0	0	0	0	0	0	0	0	0	0	0	0	0	0	0	0	0	0
Adenylylsulfate_reductase_beta-subunit_(EC_1.8.99.2)	1	1	1	1	1	0	0	1	1	1	1	1	0	0	0	1	1	0	1	0	0	0	0	1	1	1	1	1	1	1	1	1	0	2	0	1	1	1	0	1	0	1	1	1	1	1	1	1	1
Aerobic_C4-dicarboxylate_transporter_for_fumarate,_L-malate,_D-malate,_succunate	0	0	0	0	0	0	0	0	0	0	0	0	0	0	0	0	0	0	0	0	0	0	0	0	0	0	0	0	0	0	0	0	0	0	0	0	0	0	0	0	0	0	0	0	0	0	0	0	0
Aerobic_cobaltochelatase_CobS_subunit_(EC_6.6.1.2)	0	0	0	0	0	1	0	1	0	0	0	0	0	0	0	1	0	0	0	0	1	0	0	0	0	0	0	0	0	0	0	0	0	0	0	0	0	0	0	0	0	0	0	0	0	0	0	0	0
Aerobic_glycerol-3-phosphate_dehydrogenase_(EC_1.1.5.3)	0	0	0	0	0	0	0	0	0	0	0	0	0	0	0	0	0	0	0	0	0	0	0	0	0	0	0	0	0	0	0	0	0	0	0	0	0	0	0	0	0	0	0	0	0	0	0	0	0
Aerobic_respiration_control_sensor_protein_arcB_(EC_2.7.3.-)	0	0	0	0	0	0	0	0	0	0	0	0	0	0	0	0	0	0	0	0	0	0	0	0	0	0	0	0	0	0	0	0	0	0	0	0	0	0	0	0	0	0	0	0	0	0	0	0	0
Aerotaxis_sensor_receptor_protein	0	0	0	0	0	0	1	0	0	1	0	0	0	0	0	0	0	0	0	0	0	0	0	0	0	0	0	0	0	0	0	0	0	0	0	0	0	0	0	0	0	0	0	0	0	0	0	0	1
Agmatinase_(EC_3.5.3.11)	0	0	0	0	0	0	0	0	0	0	0	0	0	0	0	0	0	0	0	0	0	0	0	0	0	0	0	0	0	0	0	0	0	0	0	0	0	0	0	0	0	0	0	0	0	0	0	0	0
Agmatine/putrescine_antiporter,_associated_with_agmatine_catabolism	1	1	1	1	1	1	1	1	1	1	1	1	1	1	1	0	1	1	1	1	1	1	1	1	1	1	1	1	0	1	1	1	1	0	1	1	1	1	2	1	1	1	1	1	1	1	1	1	1
Agmatine_deiminase_(EC_3.5.3.12)	1	1	1	1	1	1	1	1	0	1	1	0	1	1	0	1	1	1	1	1	1	1	1	1	1	1	1	2	1	1	1	1	1	1	1	1	1	1	1	1	1	1	1	1	1	1	1	1	1
Alanine_dehydrogenase_(EC_1.4.1.1)	0	0	0	0	0	0	0	0	0	0	0	0	0	0	0	0	0	0	0	0	0	0	0	0	0	0	0	0	0	0	0	0	0	0	0	0	0	0	0	0	0	0	0	0	0	0	0	0	0
Alanine_racemase,_biosynthetic_(EC_5.1.1.1)	0	0	0	0	0	0	0	0	0	0	0	0	0	0	0	0	0	0	0	0	0	0	0	0	0	0	0	0	0	0	0	0	0	0	0	0	0	0	0	0	0	0	0	0	0	0	0	0	0
Alanine_racemase,_catabolic_(EC_5.1.1.1)	1	1	0	1	1	1	1	1	1	1	1	1	2	1	1	1	1	1	1	1	1	1	2	1	1	1	1	1	1	1	1	1	0	0	0	1	1	1	1	1	1	1	1	1	1	1	0	1	1
Alanine_racemase_(EC_5.1.1.1)	1	1	1	1	0	1	1	1	1	1	0	1	1	1	1	1	1	1	1	1	1	1	1	1	1	1	1	1	0	2	1	1	1	1	1	1	1	1	1	1	0	1	1	0	1	1	1	1	1
Alanyl-tRNA_synthetase_(EC_6.1.1.7)	0	0	0	0	0	0	0	0	0	0	0	0	0	0	0	0	0	0	0	0	0	0	0	0	0	0	0	0	0	0	0	0	0	0	0	0	0	0	0	0	0	0	0	0	0	0	0	0	0
Alanyl-tRNA_synthetase_domain_protein	0	0	0	1	1	0	1	0	1	1	2	0	1	0	1	0	1	1	0	0	0	1	1	1	1	1	1	1	1	1	1	1	1	1	0	1	1	0	0	1	1	1	1	1	1	1	0	0	1
Alanyl-tRNA_synthetase_family_protein	0	0	0	0	0	0	0	0	0	0	0	0	0	0	0	0	1	0	0	0	0	0	0	0	0	0	0	0	0	0	0	0	0	0	0	0	0	0	0	0	0	0	0	0	0	0	0	0	0
Alcohol_dehydrogenase,_zinc-containing	1	1	1	2	2	0	1	2	1	5	1	2	2	1	1	2	4	1	1	1	1	1	2	5	1	1	1	1	1	0	1	1	0	2	1	3	1	1	1	1	1	1	5	2	1	2	1	2	4
Alcohol_dehydrogenase_(EC_1.1.1.1)	0	0	0	0	0	0	0	0	0	0	0	0	0	0	0	0	0	0	0	0	0	0	0	0	0	0	0	0	0	0	0	0	0	0	0	0	0	0	0	0	0	0	0	0	0	0	0	0	0
Alcohol_dehydrogenase_GbsB_(type_III_),_essential_for_the_utilization_of_choline_(EC_1.1.1.1)	0	0	0	0	1	1	1	0	1	0	1	0	1	2	2	0	0	1	0	0	0	1	0	1	3	1	1	2	2	2	2	2	2	0	0	0	2	1	0	2	2	1	0	1	2	0	0	0	0
Aldehyde_dehydrogenase_(EC_1.2.1.3)	1	1	1	0	1	0	1	0	1	1	1	0	1	0	0	0	1	1	1	1	0	1	1	1	1	1	1	1	1	1	1	1	1	1	1	1	1	1	1	1	1	1	1	1	1	0	1	1	1
Aldehyde_dehydrogenase_(EC_1.2.1.3),_PaaZ	0	0	0	0	0	0	0	0	0	0	0	0	0	0	0	0	0	0	0	0	0	0	0	0	0	0	0	0	0	0	0	0	0	0	0	0	0	0	0	0	0	0	0	0	0	0	0	0	0
Aldehyde_dehydrogenase_A_(EC_1.2.1.22)	1	1	1	1	2	1	0	1	1	1	1	0	0	0	1	1	1	1	1	1	1	1	1	1	1	1	1	1	1	1	1	1	1	1	1	1	1	0	1	1	1	1	1	1	1	1	1	1	1
Aldehyde_dehydrogenase_B_(EC_1.2.1.22)	0	0	0	0	0	0	0	0	0	0	0	0	0	0	0	0	0	0	0	0	0	0	0	0	0	0	0	0	0	0	0	0	0	0	0	0	0	0	0	0	0	0	0	0	0	0	0	0	0
Aldehyde_dehydrogenase_in_hypothetical_Actinobacterial_gene_cluster	0	0	0	0	0	0	0	0	0	0	0	0	0	0	0	0	0	1	0	0	0	0	0	0	0	0	0	0	0	0	0	0	0	0	0	0	0	1	0	0	0	0	0	0	0	0	0	0	0
Aldose_1-epimerase_(EC_5.1.3.3)	0	0	0	1	0	0	0	0	0	0	0	0	0	0	0	0	1	0	0	0	0	0	0	0	0	0	0	0	0	0	0	0	0	1	0	1	0	0	0	0	0	0	0	1	0	0	0	1	0
Aldose_1-epimerase_family_protein_YeaD	0	0	0	0	0	0	1	0	0	0	0	0	0	0	0	0	0	0	0	0	0	0	0	0	0	0	0	0	0	0	0	0	0	0	0	0	0	0	0	0	0	0	0	0	0	0	0	0	0
Alfa-L-rhamnosidase_(EC_3.2.1.40)	0	0	0	0	0	0	0	0	0	0	0	0	0	0	0	0	0	0	0	0	0	0	0	0	0	0	0	0	0	0	0	0	0	0	0	0	0	0	0	0	0	0	0	0	0	0	0	0	0
Alginate_lyase_precursor_(EC_4.2.2.3)	2	2	2	1	1	1	1	4	1	3	1	0	1	0	1	0	3	1	2	1	1	2	1	3	1	1	1	1	1	1	1	1	1	4	1	2	1	2	1	1	1	1	3	2	1	1	2	1	3
Alkaline_phosphatase_(EC_3.1.3.1)	0	0	0	0	0	0	0	0	0	0	0	0	0	0	0	0	0	0	0	0	0	0	0	0	0	0	0	0	0	0	0	0	0	0	0	0	0	0	0	0	0	0	0	0	0	0	0	0	0
Alkaline_phosphatase_like_protein	0	0	0	0	0	0	0	1	0	0	0	0	0	0	0	0	1	0	0	0	0	0	0	0	0	0	0	0	0	0	0	0	0	0	0	0	0	0	0	0	0	0	0	0	0	0	0	0	0
Alkaline_phosphatase_synthesis_transcriptional_regulatory_protein_PhoP	0	0	0	0	0	0	0	0	0	0	0	0	0	0	0	0	0	0	0	0	0	0	0	0	0	1	1	0	0	0	0	0	0	0	0	0	0	0	0	0	0	0	0	0	0	0	0	0	0
Alkanesulfonate_monooxygenase_(EC_1.14.14.5)	0	0	0	0	0	0	0	0	0	0	0	0	0	0	0	0	0	0	0	0	0	0	0	0	0	0	0	0	0	0	0	0	0	0	0	0	0	0	0	0	0	0	0	0	0	0	0	0	0
Alkanesulfonate_utilization_operon_LysR-family_regulator_CbI	0	0	0	0	0	0	0	0	0	0	0	0	0	0	0	0	0	0	0	0	0	0	0	0	0	0	0	0	0	0	0	0	0	0	0	0	0	0	0	0	0	0	0	0	0	0	0	0	0
Alkanesulfonates-binding_protein	0	0	0	0	0	0	0	0	0	0	0	0	0	0	0	0	0	0	0	0	0	0	0	0	0	0	0	0	0	0	0	0	0	0	0	0	0	0	0	0	0	0	0	0	0	0	0	0	0
Alkanesulfonates_ABC_transporter_ATP-binding_protein	0	0	0	0	0	0	0	0	0	0	0	0	0	0	0	0	0	0	0	0	0	0	0	0	0	0	0	0	0	0	0	0	0	0	0	0	0	0	0	0	0	0	0	0	0	0	0	0	0
Alkanesulfonates_transport_system_permease_protein	0	0	0	0	0	0	0	0	0	0	0	0	0	0	0	0	0	0	0	0	0	0	0	0	0	0	0	0	0	0	0	0	0	0	0	0	0	0	0	0	0	0	0	0	0	0	0	0	0
Alkyl_hydroperoxide_reductase_protein_C_(EC_1.6.4.-)	0	0	0	0	0	0	0	0	0	0	0	0	0	0	0	0	0	0	0	0	0	0	0	0	0	0	0	0	0	0	0	0	0	0	0	0	0	0	0	0	0	0	0	0	0	0	0	0	0
Alkyl_hydroperoxide_reductase_protein_F_(EC_1.6.4.-)	0	0	0	2	1	1	1	0	1	2	1	1	1	0	1	0	3	0	1	1	1	1	1	0	4	2	2	4	4	2	4	2	3	1	1	2	4	1	0	4	3	4	1	1	3	2	0	2	2
Alkyl_hydroperoxide_reductase_subunit_C-like_protein	0	0	0	0	0	0	0	0	0	0	0	0	0	0	0	0	0	0	0	0	0	0	0	0	0	0	0	0	0	0	0	0	0	0	0	0	0	0	0	0	0	0	0	0	0	0	0	0	0
Alkylated_DNA_repair_protein_AlkB	0	0	0	0	0	0	0	0	0	0	0	0	0	0	0	0	0	0	0	0	0	0	0	0	0	0	0	0	0	0	0	0	0	0	0	0	0	0	0	0	0	0	0	0	0	0	0	0	0
Alkylhydroperoxidase_protein_D	0	0	0	1	0	0	0	0	0	1	0	0	0	0	0	0	0	0	0	0	0	0	0	0	1	0	0	1	1	1	1	1	1	0	0	0	1	1	0	1	1	1	0	0	1	1	0	1	0
Alkylphosphonate_utilization_operon_protein_PhnA	0	0	0	0	0	0	0	0	0	0	0	0	0	0	0	0	0	0	0	0	0	0	0	0	0	0	0	0	0	0	0	0	0	0	0	0	0	0	0	0	0	0	0	0	0	0	0	0	0
Allantoate_amidohydrolase_(EC_3.5.3.9)	0	0	0	0	0	0	0	0	0	0	0	0	0	0	1	0	0	0	0	0	0	0	0	0	0	0	0	0	0	0	0	0	0	0	0	0	0	0	0	0	0	0	0	0	0	0	0	0	0
Allantoicase_(EC_3.5.3.4)	0	0	0	0	0	0	0	0	0	0	0	0	0	0	0	0	0	0	0	0	0	0	0	0	0	0	0	0	0	0	0	0	0	0	0	0	0	0	0	0	0	0	0	0	0	0	0	0	0
Allantoinase_(EC_3.5.2.5)	0	0	0	0	0	0	1	0	0	0	0	0	1	0	1	0	0	0	0	0	0	1	0	0	0	0	0	0	0	0	0	0	0	0	0	0	0	0	0	0	0	0	0	0	0	0	0	0	0
Allophanate_hydrolase_2_subunit_1_(EC_3.5.1.54)	0	0	0	0	0	0	1	0	0	0	0	0	1	0	1	0	0	0	0	0	0	1	0	0	0	0	0	0	0	0	0	0	0	0	0	0	0	0	0	0	0	0	0	0	0	0	0	0	0
Allophanate_hydrolase_2_subunit_2_(EC_3.5.1.54)	0	0	0	0	1	0	0	0	0	0	0	0	0	0	0	0	0	0	0	0	0	0	0	0	0	0	0	0	0	0	0	0	0	1	0	0	0	0	0	0	0	0	0	0	0	0	0	0	0
Alpha,alpha-trehalose-phosphate_synthase_[UDP-forming]_(EC_2.4.1.15)	0	0	0	0	0	0	0	0	0	0	0	0	0	0	0	0	0	0	0	0	0	0	0	0	0	0	0	0	0	0	0	0	0	0	0	0	0	0	0	0	0	0	0	0	0	0	0	0	0
Alpha-1,2-mannosidase	0	0	0	0	0	0	0	0	0	0	0	0	0	0	0	0	0	0	0	0	0	0	0	0	0	0	0	0	0	0	0	0	0	0	0	0	0	0	0	0	0	0	0	0	0	0	0	0	0
Alpha-1,3-N-acetylgalactosamine_transferase_PglA_(EC_2.4.1.-)	0	0	0	0	0	0	0	0	0	0	0	0	0	0	0	0	1	0	0	0	0	0	0	0	0	0	0	0	0	0	0	0	0	0	0	0	0	0	0	0	0	0	0	0	0	1	0	0	0
Alpha-1,4-N-acetylgalactosamine_transferase_PglH_(EC_2.4.1.-)	0	0	0	0	0	0	0	0	0	1	0	0	0	0	0	0	0	0	0	0	0	0	0	0	0	0	0	0	0	0	0	0	0	0	0	0	0	0	0	0	0	0	0	0	0	0	0	0	0
Alpha-1,4-N-acetylgalactosamine_transferase_PglJ_(EC_2.4.1.-)	0	0	0	0	0	0	0	0	0	0	0	0	0	0	0	0	0	0	0	0	0	0	0	0	0	0	0	0	0	0	0	0	0	0	0	0	0	0	0	0	0	0	0	0	0	0	0	0	0
Alpha-2-macroglobulin	0	0	0	1	0	0	0	0	0	1	0	0	0	0	0	0	0	0	0	0	0	0	0	0	0	0	0	0	0	0	0	0	0	0	0	0	0	0	0	0	0	0	0	0	0	1	0	1	0
Alpha-D-GlcNAc_alpha-1,2-L-rhamnosyltransferase_(EC_2.4.1.-)	1	1	1	0	0	0	0	0	0	0	0	0	0	0	0	0	0	1	0	1	0	0	0	1	1	0	0	1	0	0	0	0	1	0	0	0	1	1	1	1	0	1	1	0	1	0	0	0	0
Alpha-L-Rha_alpha-1,3-L-rhamnosyltransferase_(EC_2.4.1.-)	0	0	0	0	0	0	0	0	0	0	0	0	0	0	0	0	0	0	0	0	0	0	0	0	0	0	0	0	0	0	0	0	0	0	0	0	0	0	0	0	0	0	0	0	0	0	0	0	0
Alpha-L-arabinofuranosidase_II_precursor_(EC_3.2.1.55)	0	0	0	0	2	0	0	0	0	0	0	0	0	0	0	0	0	1	1	0	0	0	0	0	2	0	0	2	2	2	2	2	2	0	0	0	2	0	0	2	2	2	0	0	2	0	0	0	0
Alpha-L-fucosidase_(EC_3.2.1.51)	0	0	0	0	0	0	0	0	0	0	0	0	0	0	0	0	0	0	0	0	0	0	0	0	0	0	0	0	0	1	0	1	0	0	0	0	0	0	0	0	0	0	0	0	0	0	0	0	0
Alpha-N-acetylglucosaminidase_(EC_3.2.1.50)	0	0	0	0	0	0	0	0	0	0	0	0	0	0	0	0	0	0	0	0	0	0	0	0	0	0	0	0	0	0	0	0	0	0	0	0	0	0	0	0	0	0	0	0	0	0	0	0	0
Alpha-N-arabinofuranosidase_(EC_3.2.1.55)	0	0	0	0	0	0	0	0	0	0	0	0	0	0	0	0	0	0	0	0	0	0	0	0	0	0	0	0	0	0	0	0	0	0	0	0	0	0	0	0	0	0	0	0	0	0	0	0	0
Alpha-N-arabinofuranosidase_2_(EC_3.2.1.55)	0	0	0	0	0	0	0	0	0	0	0	0	0	0	0	0	0	0	0	0	0	0	0	0	0	0	0	0	0	0	0	0	0	0	0	0	0	0	0	0	0	0	0	0	0	0	0	0	0
Alpha-acetolactate_decarboxylase_(EC_4.1.1.5)	0	0	0	0	2	0	0	0	0	0	0	0	0	0	0	0	0	0	1	0	0	1	0	0	0	0	0	0	0	1	0	1	0	0	1	0	0	1	1	0	0	0	0	0	0	0	0	0	0
Alpha-amylase_(EC_3.2.1.1)	0	0	0	0	0	0	0	0	0	0	0	0	0	0	0	0	0	0	0	0	0	0	0	0	0	0	0	0	0	0	0	0	0	0	0	0	0	0	0	0	0	0	0	0	0	0	0	0	0
Alpha-arabinosides_ABC_transport_system,_permease_protein_1	0	0	0	0	0	0	0	0	0	0	0	0	0	0	0	0	0	0	0	0	0	0	0	0	0	0	0	0	0	0	0	0	0	0	0	0	0	0	0	0	0	0	0	0	0	0	0	0	0
Alpha-arabinosides_ABC_transport_system,_permease_protein_2	0	0	0	0	0	0	0	0	0	0	0	0	0	0	0	0	0	0	0	0	0	0	0	0	0	0	0	0	0	0	0	0	0	0	0	0	0	0	0	0	0	0	0	0	0	0	0	0	0
Alpha-arabinosides_ABC_transport_system,_substrate-binding_protein	0	0	0	0	0	0	0	0	0	0	0	0	0	0	0	0	0	0	0	0	0	0	0	0	0	0	0	0	0	0	0	0	0	0	0	0	0	0	0	0	0	0	0	0	0	0	0	0	0
Alpha-aspartyl_dipeptidase_Peptidase_E_(EC_3.4.13.21)	0	0	0	0	0	0	0	0	0	0	0	0	0	0	0	0	0	0	0	0	0	0	0	0	0	0	0	0	0	0	0	0	0	0	0	0	0	0	0	0	0	0	0	0	0	0	0	0	0
Alpha-galactosidase_(EC_3.2.1.22)	0	0	0	0	0	0	0	0	0	0	0	0	0	0	0	0	0	1	0	0	0	0	0	0	0	0	0	0	0	1	0	0	0	0	0	0	0	0	0	0	0	0	0	0	0	0	0	0	0
Alpha-galactosidase_precursor_(EC_3.2.1.22)	0	0	0	0	1	0	0	0	0	1	0	0	0	0	0	0	0	1	0	0	0	0	0	0	0	1	1	0	0	0	0	0	0	0	0	0	0	1	0	0	0	0	0	0	0	0	0	0	1
Alpha-glucosidase_(EC_3.2.1.20)	0	0	0	0	0	0	0	0	0	0	0	0	0	0	0	0	0	0	0	0	0	0	0	1	0	0	0	0	0	0	0	0	0	0	0	0	0	0	0	0	0	0	0	0	0	0	0	0	0
Alpha-glucoside_transport_ATP-binding_protein_AglK	0	0	0	0	0	0	0	0	0	0	0	0	0	0	0	0	0	0	0	0	0	0	0	0	0	0	0	0	0	0	0	0	0	0	0	0	0	0	0	0	0	0	0	0	0	0	0	0	0
Alpha-glucoside_transport_system_permease_protein_AglG	0	0	0	0	0	0	0	0	0	0	0	0	0	0	0	0	0	0	0	0	0	0	0	0	0	0	0	0	0	0	0	0	0	0	0	0	0	0	0	0	0	0	0	0	0	0	0	0	0
Alpha-glucosides-binding_periplasmic_protein_AglE_precursor	0	0	0	0	0	0	0	0	0	0	0	0	0	0	0	0	0	0	0	0	0	0	0	0	0	0	0	0	0	0	0	0	0	0	0	0	0	0	0	0	0	0	0	0	0	0	0	0	0
Alpha-glucosyltransferase_YihQ	0	0	0	0	0	0	0	0	0	0	0	0	0	0	0	0	0	0	0	0	0	0	0	0	0	0	0	0	0	0	0	0	0	0	0	0	0	0	0	0	0	0	0	0	0	0	0	0	0
Alpha-glucuronidase_(EC_3.2.1.139)	0	0	0	0	0	0	0	0	0	0	0	0	0	0	0	0	0	0	1	0	0	0	0	0	0	0	0	0	0	0	0	0	0	0	0	0	0	0	0	0	0	0	0	0	0	0	0	0	0
Alpha-ketoglutarate-dependent_taurine_dioxygenase_(EC_1.14.11.17)	0	0	0	0	0	0	0	0	0	0	0	0	0	0	0	0	0	0	0	0	0	0	0	0	0	0	0	0	0	1	0	1	0	0	0	0	0	0	0	0	0	0	0	0	0	0	0	0	0
Alpha-mannosidase_(EC_3.2.1.24)	0	0	0	0	0	0	0	0	0	0	0	0	0	0	0	0	0	0	0	0	0	0	0	0	0	0	0	0	0	0	0	0	0	0	0	0	0	0	0	0	0	0	0	0	0	0	0	0	0
Alpha-ribazole-5'-phosphate_phosphatase_(EC_3.1.3.73)	0	0	0	0	0	0	0	0	0	0	0	0	0	0	0	0	0	0	0	0	0	0	0	0	0	0	0	0	0	0	0	0	0	0	0	0	0	0	0	0	0	0	0	0	0	0	0	0	0
Alpha-xylosidase_(EC_3.2.1.-)	0	0	0	0	0	0	0	0	0	0	0	0	0	0	0	0	0	0	0	0	0	0	0	0	0	1	1	0	0	1	0	1	0	0	0	0	0	0	0	0	0	0	0	0	0	0	0	0	0
Alternative_L-arabinose_isomerase_(EC_5.3.1.4)	0	0	0	0	0	0	0	1	0	0	0	0	0	0	0	0	0	0	0	0	0	0	0	0	0	0	0	0	0	0	0	0	0	0	0	0	0	0	0	0	0	0	0	0	0	0	0	0	0
Alternative_cytochrome_c_oxidase_polypeptide_CoxM_(EC_1.9.3.1)	0	0	0	0	0	0	0	0	0	0	0	0	0	0	0	0	0	0	0	0	0	0	0	0	0	0	0	0	0	0	0	0	0	0	0	0	0	0	0	0	0	0	0	0	0	0	0	0	0
Alternative_cytochrome_c_oxidase_polypeptide_CoxN_(EC_1.9.3.1)	0	0	0	0	0	0	0	0	0	0	0	0	0	0	1	0	0	0	0	0	0	0	0	0	0	0	0	0	0	0	0	0	0	0	0	0	0	0	0	0	0	0	0	0	0	0	0	0	0
Alternative_cytochrome_c_oxidase_polypeptide_CoxO_(EC_1.9.3.1)	0	0	0	0	0	0	0	0	0	0	0	0	0	0	1	0	0	0	0	0	0	0	0	0	0	0	0	0	0	0	0	0	0	0	0	0	0	0	0	0	0	0	0	0	0	0	0	0	0
Alternative_cytochrome_c_oxidase_polypeptide_CoxP_(EC_1.9.3.1)	0	0	0	0	0	0	0	0	0	0	0	0	0	0	0	0	0	0	0	0	0	0	0	0	0	0	0	0	0	0	0	0	0	0	0	0	0	0	0	0	0	0	0	0	0	0	0	0	0
Alternative_dihydrofolate_reductase_3	0	0	0	0	0	0	0	0	0	0	0	0	0	1	0	0	0	0	0	0	0	0	0	0	0	0	0	0	0	0	0	0	0	0	0	0	0	0	0	0	0	0	0	0	0	0	0	0	0
Altronate_hydrolase_(EC_4.2.1.7)	0	0	0	0	0	0	0	0	0	0	0	0	0	0	0	0	0	0	0	0	0	0	0	0	0	0	0	0	0	0	0	0	0	0	0	0	0	0	0	0	0	0	0	0	0	0	0	0	0
Altronate_oxidoreductase_(EC_1.1.1.58)	0	0	0	0	0	0	0	0	0	0	0	0	0	0	0	0	0	0	0	0	0	0	0	0	0	0	0	0	0	0	0	0	0	0	0	0	0	0	0	0	0	0	0	0	0	0	0	0	0
Amidase_clustered_with_urea_ABC_transporter_and_nitrile_hydratase_functions	0	0	0	1	0	0	0	0	0	0	0	0	0	0	0	0	0	0	0	0	0	0	0	0	0	0	0	0	0	0	0	0	0	1	0	0	0	0	0	0	0	0	0	1	0	1	0	1	0
Amidases_related_to_nicotinamidase	1	1	1	1	1	0	1	1	1	1	1	1	1	1	1	1	1	1	1	1	1	1	1	1	1	1	1	1	0	1	1	1	1	0	0	1	1	1	1	1	1	1	1	0	1	1	1	1	1
Amidophosphoribosyltransferase_(EC_2.4.2.14)	0	0	0	0	0	0	0	0	0	0	0	0	0	0	0	0	0	0	0	0	0	0	0	0	0	0	0	0	0	0	0	0	0	0	0	0	0	0	0	0	0	0	0	0	0	0	0	0	1
Amino-terminal_intein-mediated_trans-splice	0	0	0	0	0	0	0	0	0	0	0	0	0	0	0	0	0	0	0	0	0	0	0	0	0	0	0	0	0	0	0	0	0	0	0	0	0	0	0	0	0	0	0	0	0	0	0	0	0
Amino_acid-binding_ACT	0	0	0	0	0	0	0	0	0	0	0	0	0	0	0	0	0	0	0	0	0	0	0	0	0	0	0	0	0	0	0	0	0	1	0	1	0	0	0	0	0	0	0	1	0	1	0	0	0
Amino_acid/metabolite_permease_in_hypothetical_Actinobacterial_gene_cluster	0	0	0	0	0	0	0	0	0	0	0	0	0	0	0	0	0	0	0	0	0	0	0	0	0	0	0	0	0	0	0	0	0	0	0	0	0	0	0	0	0	0	0	0	0	0	0	0	0
Amino_acid_permease_in_hypothetical_Actinobacterial_gene_cluster	0	0	0	0	0	0	0	0	0	0	0	0	0	0	0	0	0	0	0	0	0	0	0	0	0	0	0	0	0	0	0	0	0	0	0	0	0	0	0	0	0	0	0	0	0	0	0	0	0
Aminoacyl-histidine_dipeptidase_(Peptidase_D)_(EC_3.4.13.3)	0	0	0	0	0	0	0	0	0	0	0	0	0	0	0	0	0	0	0	0	0	0	0	0	0	0	0	0	0	0	0	0	0	0	0	0	0	0	0	0	0	0	0	0	0	0	0	0	0
Aminobenzoyl-glutamate_transport_protein	0	0	0	0	0	0	0	0	0	0	0	0	0	1	0	0	0	0	0	0	0	0	0	0	0	0	0	0	0	0	0	0	0	0	0	0	0	0	0	0	0	0	0	0	0	0	0	0	0
Aminodeoxychorismate_lyase_(EC_4.1.3.38)	0	0	0	0	0	0	0	0	0	0	0	0	0	0	0	0	0	0	0	0	0	0	0	0	0	0	0	0	0	0	0	0	0	0	0	0	0	0	0	0	0	0	0	0	0	0	0	0	0
Aminoglycoside_N6'-acetyltransferase_(EC_2.3.1.82)	0	0	0	1	1	1	1	1	0	1	1	1	1	1	1	1	1	1	1	1	1	1	2	1	1	1	1	1	1	2	1	1	1	1	1	1	1	0	1	1	1	0	1	1	0	1	1	1	1
Aminomethyltransferase_(glycine_cleavage_system_T_protein)_(EC_2.1.2.10)	0	0	0	0	0	0	0	0	0	0	0	0	0	0	0	0	0	0	0	0	0	0	0	0	0	0	0	0	0	0	0	0	0	0	0	0	0	0	0	0	0	0	0	0	0	0	0	0	0
Aminopeptidase_C_(EC_3.4.22.40)	0	0	0	0	0	0	0	0	0	0	0	0	0	0	0	0	0	0	0	0	0	0	0	0	0	0	0	0	0	0	0	0	0	0	0	0	0	0	0	0	0	0	0	0	0	0	0	0	0
Aminopeptidase_S_(Leu,_Val,_Phe,_Tyr_preference)_(EC_3.4.11.24)	1	1	1	1	5	1	3	3	2	2	5	3	3	0	3	3	1	4	1	1	3	2	4	1	4	3	3	4	5	1	4	1	5	1	1	2	4	4	1	4	4	4	1	2	4	1	1	1	2
Aminopeptidase_Y_(Arg,_Lys,_Leu_preference)_(EC_3.4.11.15)	4	2	2	2	2	1	3	0	3	3	4	0	3	1	2	1	3	2	4	3	1	3	3	2	3	2	2	3	3	3	3	3	3	2	4	3	3	3	3	3	3	3	3	3	3	2	3	3	4
Aminopeptidase_YpdF_(MP-,_MA-,_MS-,_AP-,_NP-_specific)	1	1	1	1	2	1	0	0	0	1	0	1	0	0	1	1	1	0	1	1	1	0	0	1	1	0	0	1	1	0	1	0	0	3	1	1	1	4	1	1	1	1	1	1	1	1	2	1	0
Ammonium_transporter	0	0	0	0	0	0	0	0	0	0	0	0	0	0	0	0	0	0	0	0	0	0	0	0	0	0	0	0	0	0	0	0	0	0	0	0	0	0	0	0	0	0	0	0	0	0	0	0	0
Ammonium_transporter_family	0	0	0	0	0	1	1	0	0	0	0	0	1	0	0	0	0	0	0	0	0	0	0	0	0	0	0	0	0	0	0	0	0	0	0	0	0	0	0	0	0	0	0	0	0	0	0	0	0
AmpG_permease	1	1	1	0	1	0	0	1	1	0	1	0	0	1	1	0	0	3	1	1	1	0	1	0	1	1	1	1	1	0	1	1	0	0	1	0	1	2	1	1	1	1	0	0	1	0	1	0	0
Anaerobic_dehydrogenases,_typically_selenocysteine-containing	0	0	0	0	0	0	0	0	0	0	0	0	0	0	0	0	0	1	0	0	0	0	0	0	0	0	0	0	0	0	0	0	0	0	0	0	0	0	0	0	0	0	0	0	0	0	0	0	0
Anaerobic_dimethyl_sulfoxide_reductase_chain_A_(EC_1.8.99.-)	0	0	0	0	0	0	0	0	0	0	0	0	0	0	0	0	0	0	0	0	0	0	0	0	0	0	0	0	0	0	0	0	0	0	0	0	0	0	0	0	0	0	0	0	0	0	0	0	0
Anaerobic_dimethyl_sulfoxide_reductase_chain_B_(EC_1.8.99.-)	0	0	0	0	0	0	0	0	0	0	0	0	0	0	0	0	0	0	0	0	0	0	0	0	0	0	0	0	0	0	0	0	0	0	0	0	0	0	0	0	0	0	0	0	0	0	0	0	0
Anaerobic_dimethyl_sulfoxide_reductase_chain_C_(EC_1.8.99.-)	0	0	0	0	0	0	0	0	0	0	0	0	0	0	0	0	0	0	0	0	0	0	0	0	0	0	0	0	0	0	0	0	0	0	0	0	0	0	0	0	0	0	0	0	0	0	0	0	0
Anaerobic_glycerol-3-phosphate_dehydrogenase_subunit_A_(EC_1.1.5.3)	0	0	0	0	0	0	0	0	0	0	0	0	0	0	0	0	0	0	0	0	0	0	0	0	0	0	0	0	0	0	0	0	0	0	0	0	0	0	0	0	0	0	0	0	0	0	0	0	0
Anaerobic_glycerol-3-phosphate_dehydrogenase_subunit_B_(EC_1.1.5.3)	0	0	0	0	0	0	0	0	0	0	0	0	0	0	1	0	0	0	0	0	0	0	0	1	0	0	0	0	0	0	0	0	0	0	0	0	0	0	0	0	0	0	1	0	0	0	0	0	0
Anaerobic_glycerol-3-phosphate_dehydrogenase_subunit_C_(EC_1.1.5.3)	0	0	0	0	0	0	0	0	0	0	0	0	0	0	0	0	0	0	0	0	0	0	0	0	0	0	0	0	0	0	0	0	0	0	0	0	0	0	0	0	0	0	0	0	0	0	0	0	0
Anaerobic_nitric_oxide_reductase_flavorubredoxin	0	0	0	0	0	0	0	0	0	0	0	0	0	0	0	0	0	0	0	0	0	0	0	0	0	0	0	0	0	0	0	0	0	0	0	0	0	0	0	0	0	0	0	0	0	0	0	0	0
AnfR_protein,_required_for_Mo-_and_V-independent_nitrogenase	1	1	1	1	1	1	1	0	1	1	1	1	1	1	1	0	1	1	1	1	0	1	1	1	1	1	1	1	1	1	1	1	0	1	1	1	1	0	1	1	1	1	1	1	1	1	1	1	1
Anhydro-N-acetylmuramic_acid_kinase_(EC_2.7.1.-)	0	0	0	0	0	0	0	0	0	0	0	0	0	0	0	0	0	0	0	0	0	0	0	0	0	0	0	0	0	0	0	0	0	0	0	0	0	0	0	0	0	0	0	0	0	0	0	0	0
Anthranilate_dioxygenase_reductase	1	1	1	2	2	1	1	1	2	2	2	1	1	0	1	1	2	2	1	0	1	1	2	1	2	2	2	2	2	0	2	1	2	2	0	2	2	1	0	2	2	2	1	2	2	1	1	2	2
Anthranilate_phosphoribosyltransferase_(EC_2.4.2.18)	0	0	0	1	1	1	1	1	1	1	1	1	1	1	1	1	1	1	0	0	1	1	1	1	1	1	1	1	1	0	1	0	0	2	0	1	1	0	0	1	1	1	1	1	1	1	0	1	1
Anthranilate_synthase,_amidotransferase_component_(EC_4.1.3.27)	0	0	0	1	1	1	1	1	0	1	1	1	1	1	1	1	1	0	0	0	1	1	1	1	1	1	1	1	0	1	1	1	1	1	0	1	1	1	0	1	1	1	1	1	1	1	0	1	1
Anthranilate_synthase,_aminase_component_(EC_4.1.3.27)	0	0	0	0	0	0	0	0	0	0	0	0	0	0	0	0	0	0	0	0	0	0	0	0	0	0	0	0	0	0	0	0	0	0	0	0	0	0	0	0	0	0	0	0	0	0	0	0	0
Antiadhesin_Pls,_binding_to_squamous_nasal_epithelial_cells	0	0	0	0	0	0	0	0	0	0	0	0	0	0	0	0	0	0	0	0	0	0	0	0	0	0	0	0	0	0	0	0	0	0	0	0	0	0	0	0	0	0	0	0	0	0	0	0	0
Antiholin-like_protein_LrgA	0	0	0	0	1	0	0	0	0	0	0	0	0	0	0	0	2	0	0	0	0	0	0	0	0	0	0	0	0	0	0	0	0	0	0	0	0	0	0	0	0	0	0	0	0	0	0	0	2
Antisigma_transmembrane_sensor_FpvR	0	0	0	0	0	0	0	0	0	0	0	0	0	0	0	0	0	0	0	0	0	0	0	0	0	0	0	0	0	0	0	0	0	0	0	0	0	0	0	0	0	0	0	0	0	0	0	0	0
Antitoxin_YgiT	0	0	0	1	0	1	1	1	1	1	1	0	1	1	0	1	1	1	0	0	1	1	1	0	1	0	1	1	1	1	1	1	0	1	0	1	2	1	0	1	1	1	1	1	1	1	0	1	1
ApaG_protein	0	0	0	0	0	0	0	2	0	0	0	0	0	1	1	2	0	0	0	0	2	0	0	0	0	0	0	0	0	0	0	0	0	0	0	0	0	0	0	0	0	0	0	0	0	0	0	0	0
Apolipoprotein_N-acyltransferase_(EC_2.3.1.-)	1	1	1	0	0	1	2	1	1	0	0	1	2	1	1	1	1	1	1	0	1	1	1	0	0	2	2	0	0	0	0	0	0	0	0	0	0	1	0	0	0	0	0	0	0	0	1	0	0
Aquaporin_Z	0	0	0	0	0	0	0	0	0	0	0	0	0	0	0	0	0	0	0	0	0	0	0	0	0	0	0	0	0	0	0	0	0	0	0	0	0	0	0	0	0	0	0	0	0	0	0	0	0
Arabinan_endo-1,5-alpha-L-arabinosidase_(EC_3.2.1.99)	0	0	0	0	1	0	0	0	0	0	0	0	0	0	0	0	0	1	0	0	0	0	0	0	0	0	0	0	0	0	0	0	0	0	0	0	0	0	0	0	0	0	0	0	0	0	0	0	0
Arabinogalactan_endo-1,4-beta-galactosidase_(EC_3.2.1.89)	0	0	0	0	0	0	0	0	0	0	0	0	0	0	0	0	0	0	0	0	0	0	0	0	0	0	0	0	0	0	0	0	0	0	0	0	0	0	0	0	0	0	0	0	0	0	0	0	0
Arabinose-proton_symporter	1	1	1	1	0	1	1	1	1	1	1	1	1	1	0	1	1	1	1	1	1	1	1	1	1	1	1	1	1	1	1	1	1	1	1	1	1	1	1	1	1	1	1	1	1	1	1	1	1
Arabinose_5-phosphate_isomerase_(EC_5.3.1.13)	0	0	0	0	0	0	0	0	0	0	0	0	0	0	0	0	0	0	0	0	0	0	0	0	0	0	0	0	0	0	0	0	0	0	0	0	0	0	0	0	0	0	0	0	0	0	0	0	0
Arabinose_operon_regulatory_protein	0	0	0	0	0	0	0	0	0	0	0	0	0	0	0	0	0	0	0	0	0	0	0	0	0	0	0	0	0	0	0	0	0	0	0	0	0	0	0	0	0	0	0	0	0	0	0	0	0
Archaeal_DNA_polymerase_I_(EC_2.7.7.7)	0	0	0	0	0	0	0	0	0	0	0	0	0	0	0	0	0	0	0	0	0	0	0	0	0	0	0	0	0	0	0	0	0	0	0	0	0	0	0	0	0	0	0	0	0	0	0	0	0
Archaeal_S-adenosylmethionine_synthetase_(EC_2.5.1.6)	0	0	0	0	0	0	0	0	0	0	0	0	0	0	0	0	0	0	0	0	0	0	0	0	0	0	0	0	0	0	0	0	0	0	0	0	0	0	0	0	0	0	0	0	0	0	0	0	0
Archaeal_seryl-tRNA_synthetase-related_sequence	0	0	0	0	0	0	0	0	0	0	0	0	0	0	0	0	0	0	0	0	1	0	0	0	0	0	0	0	0	0	0	0	0	0	0	0	0	0	0	0	0	0	0	0	0	0	0	0	0
Archease	1	1	1	1	1	0	0	1	0	1	0	0	1	0	0	0	1	1	1	1	1	0	2	0	0	0	0	0	0	1	0	1	0	0	1	1	0	1	1	0	0	0	0	1	0	1	1	0	1
Arginase_(EC_3.5.3.1)	0	0	0	0	0	0	0	0	0	0	0	0	0	0	0	0	0	0	0	0	0	0	0	0	0	0	0	0	0	0	0	0	0	0	0	0	0	0	0	0	0	0	0	0	0	0	0	0	0
Arginine-tRNA-protein_transferase_(EC_2.3.2.8)	0	0	0	0	0	0	0	0	0	0	0	0	0	0	0	0	0	0	0	0	0	0	0	0	0	0	0	0	0	0	0	1	0	0	0	0	0	0	0	0	0	0	0	0	0	0	0	0	0
Arginine/agmatine_antiporter	0	0	0	0	0	0	0	0	0	0	0	0	0	0	0	0	0	0	0	0	0	0	0	0	0	0	0	0	0	0	0	0	0	0	0	0	0	0	0	0	0	0	0	0	0	0	0	0	0
Arginine/ornithine_ABC_transporter,_ATP-binding_protein_AotP	0	0	0	0	0	0	0	0	0	0	0	0	0	0	0	0	0	0	0	0	0	0	0	0	0	0	0	0	0	0	0	0	0	0	0	0	0	0	0	0	0	0	0	0	0	0	0	0	0
Arginine/ornithine_ABC_transporter,_periplasmic_arginine/ornithine_binding_protein	0	0	0	1	0	0	1	2	0	1	0	0	1	0	0	2	1	0	0	0	1	1	1	1	1	0	0	1	0	1	1	1	1	1	0	1	1	0	0	0	0	1	1	1	1	1	0	1	0
Arginine/ornithine_antiporter_ArcD	0	0	0	0	0	0	0	0	0	0	0	0	0	0	0	0	0	0	0	0	0	0	0	0	0	0	0	0	0	0	0	0	0	0	0	0	0	0	0	0	0	0	0	0	0	0	0	0	0
Arginine_ABC_transporter,_periplasmic_arginine-binding_protein_ArtI	0	0	0	0	0	0	0	0	0	0	0	0	0	0	0	0	0	0	0	0	0	0	0	0	0	0	0	0	0	0	0	0	0	0	0	0	0	0	0	0	0	0	0	0	0	0	0	0	0
Arginine_decarboxylase,_catabolic_(EC_4.1.1.19)	0	0	0	0	0	0	0	0	0	0	0	0	0	0	0	0	0	0	0	0	0	0	0	0	0	0	0	0	0	0	0	0	0	0	0	0	0	0	0	0	0	0	0	0	0	0	0	0	0
Arginine_decarboxylase_(EC_4.1.1.19)	0	0	0	0	0	0	1	0	0	0	0	0	1	0	0	0	0	0	0	0	0	1	0	0	0	0	0	0	0	0	0	0	0	0	0	0	0	0	0	0	0	0	0	0	0	0	0	0	0
Arginine_deiminase_(EC_3.5.3.6)	0	0	0	1	2	1	1	1	1	1	1	0	1	1	1	1	1	1	1	1	1	1	1	1	1	1	1	1	1	1	1	1	1	1	0	1	1	1	0	1	1	1	1	1	1	1	1	0	1
Arginine_pathway_regulatory_protein_ArgR,_repressor_of_arg_regulon	0	0	0	0	1	0	0	0	1	0	1	0	0	0	0	0	0	0	0	0	0	0	0	0	0	1	1	0	0	0	0	0	0	1	0	0	0	0	0	0	0	0	0	0	0	0	0	0	0
Arginine_permease_RocE	1	1	1	2	1	0	1	2	2	2	2	1	1	0	1	0	1	1	1	2	1	2	1	1	1	2	2	1	1	1	1	2	1	1	1	2	1	2	1	1	1	1	1	2	1	2	1	2	1
Arginine_utilization_regulatory_protein_RocR	0	0	0	2	2	1	1	0	1	1	1	0	1	1	1	1	1	1	1	1	1	1	1	1	1	1	1	1	1	1	1	1	1	1	1	2	1	1	0	1	1	1	1	2	1	2	1	2	1
Argininosuccinate_lyase_(EC_4.3.2.1)	1	1	1	1	0	0	2	0	1	1	1	1	1	1	1	1	1	1	2	1	1	1	1	2	1	1	1	1	1	1	1	1	1	2	1	1	1	1	1	1	1	1	2	1	0	1	1	1	1
Argininosuccinate_synthase_(EC_6.3.4.5)	1	1	1	1	3	0	6	5	1	1	1	1	6	3	1	4	2	1	1	1	9	10	2	1	1	24	25	1	1	0	1	1	1	0	1	1	1	1	1	1	1	1	1	1	1	1	1	1	1
Arginyl-tRNA_synthetase_(EC_6.1.1.19)	0	0	0	0	0	0	0	0	0	0	0	0	0	0	0	0	0	0	0	0	0	0	0	0	0	0	0	0	0	0	0	0	0	0	0	0	0	0	0	0	0	0	0	0	0	0	0	0	0
AroM_protein	0	0	0	0	0	0	0	0	0	0	0	0	0	1	0	0	0	0	0	0	0	0	0	0	0	0	0	0	0	0	0	0	0	0	0	0	0	0	0	0	0	0	0	0	0	0	0	0	0
Arogenate_dehydrogenase_(EC_1.3.1.43)	0	0	0	0	0	0	0	0	0	0	0	0	0	0	0	0	0	0	0	0	0	0	0	0	0	0	0	0	0	0	0	0	0	0	0	0	0	0	0	0	0	0	0	0	0	0	0	0	0
Aromatase_WhiE_VI	3	2	3	2	2	1	2	0	2	3	4	1	2	1	1	1	4	1	4	2	1	2	2	3	2	3	3	2	2	4	2	3	2	2	2	3	2	3	1	2	2	2	4	3	2	2	3	3	4
Aromatic-L-amino-acid_decarboxylase_(EC_4.1.1.28)	0	0	0	0	0	0	0	0	0	0	0	0	0	0	0	0	0	0	0	0	0	0	0	0	0	0	0	0	0	0	0	0	0	0	0	0	0	0	0	0	0	0	0	0	0	0	0	0	0
Aromatic-amino-acid_aminotransferase_(EC_2.6.1.57)	0	0	0	0	0	0	0	0	0	0	0	0	0	0	0	0	0	0	0	0	0	0	0	0	0	0	0	0	0	0	0	0	0	0	0	0	0	0	0	0	0	0	0	0	0	0	0	0	0
Aromatic_hydrocarbon_utilization_transcriptional_regulator_CatR_(LysR_family)	0	0	0	0	0	0	0	0	0	0	0	0	0	0	0	0	0	0	0	0	0	0	0	0	0	0	0	0	0	0	0	0	0	0	0	0	0	0	0	0	0	0	0	0	0	0	0	0	0
Aromatic_ring-opening_dioxygenase	0	0	0	0	0	0	0	0	0	0	0	0	0	0	0	0	0	0	0	0	0	0	0	0	0	0	0	0	0	0	0	0	0	0	0	0	0	0	0	0	0	0	0	0	0	0	0	0	0
Arrested_fork_binding	1	1	1	2	2	2	1	1	2	2	3	0	2	2	1	2	3	2	1	1	1	2	2	1	2	2	2	2	3	2	2	2	2	2	3	1	2	1	2	2	3	2	1	1	2	2	2	3	2
Arsenate_reductase_(EC_1.20.4.1)	0	0	0	0	0	0	0	0	0	0	0	0	0	0	0	0	0	0	0	0	0	0	0	0	0	0	0	0	0	0	0	0	0	0	0	0	0	0	0	0	0	0	0	0	0	0	0	0	0
Arsenic_efflux_pump_protein	0	0	0	0	1	0	0	0	0	0	1	0	0	0	0	0	0	0	0	0	0	0	0	0	0	0	0	1	1	1	2	1	1	0	0	1	1	1	0	1	0	1	0	1	1	0	0	1	0
Arsenical-resistance_protein_ACR3	0	0	0	0	0	0	0	0	0	1	0	0	0	0	0	0	0	0	0	0	0	0	0	0	0	0	0	0	0	0	0	2	0	0	0	0	0	1	0	0	0	0	0	0	0	0	0	0	0
Arsenical_pump-driving_ATPase_(EC_3.6.3.16)	0	0	0	1	1	0	0	0	1	2	0	0	0	0	1	0	1	0	0	0	0	0	0	1	0	1	1	0	0	1	0	1	0	0	0	2	0	2	0	0	0	0	1	1	0	1	0	1	0
Arsenical_resistance_operon_repressor	0	0	0	0	0	0	0	0	0	1	0	0	0	0	0	0	0	0	0	0	0	0	0	0	0	0	0	0	0	0	0	1	0	0	0	0	0	1	0	0	0	0	0	0	0	0	0	0	0
Arsenical_resistance_operon_trans-acting_repressor_ArsD	0	0	0	3	1	0	0	0	0	1	1	0	0	0	0	0	0	1	0	0	0	0	0	1	1	0	0	1	1	1	1	1	1	2	0	1	1	1	0	1	1	1	1	1	0	3	0	3	1
Arylsulfatase_(EC_3.1.6.1)	0	0	0	0	0	0	0	0	0	0	0	0	0	0	0	0	0	0	0	0	0	0	0	0	0	0	0	0	0	0	0	0	0	0	0	0	0	0	0	0	0	0	0	0	0	0	0	0	0
Asp-X_dipeptidase	0	0	0	0	3	2	0	0	0	2	0	0	0	1	1	0	2	2	0	0	0	0	1	0	2	1	1	2	2	1	2	0	2	0	0	1	2	2	0	3	2	2	0	0	1	2	0	0	0
Asparagine_synthetase_[glutamine-hydrolyzing]_(EC_6.3.5.4)	0	0	0	0	0	1	0	0	0	0	0	0	0	0	0	0	0	0	0	0	0	0	0	0	0	0	0	0	0	0	0	0	0	1	0	0	0	0	0	1	0	0	0	0	0	0	0	0	0
Asparagine_synthetase_[glutamine-hydrolyzing]_(EC_6.3.5.4)_AsnH	1	1	1	1	1	1	1	1	1	1	1	1	1	1	1	1	1	0	1	1	1	1	1	1	1	1	1	1	1	1	1	1	0	1	1	1	1	1	1	1	0	1	1	1	1	1	1	1	1
Asparaginyl-tRNA_synthetase_(EC_6.1.1.22)	0	0	0	0	0	0	0	0	0	0	0	0	0	0	0	0	0	1	0	0	0	0	0	0	0	0	0	0	0	0	0	0	0	0	0	0	0	0	0	0	0	0	0	0	0	0	0	0	0
Aspartate--ammonia_ligase_(EC_6.3.1.1)	0	0	0	1	1	1	0	1	1	1	1	1	0	1	1	1	1	0	0	0	1	0	1	1	1	1	1	1	1	1	1	0	1	1	0	1	1	1	0	1	1	1	1	1	1	1	0	1	1
Aspartate-semialdehyde_dehydrogenase_(EC_1.2.1.11)	0	0	0	0	0	0	0	0	0	0	0	0	0	0	0	0	0	1	0	0	0	0	0	0	0	0	0	0	0	0	0	0	0	0	0	0	0	0	0	0	0	0	0	0	0	0	0	0	0
Aspartate/ornithine_carbamoyltransferase_family_protein_protein_YgeW	0	0	0	0	0	0	0	0	0	0	0	0	0	0	0	0	0	0	0	0	0	0	0	0	0	0	0	0	0	0	0	0	0	0	0	0	0	0	0	0	0	0	0	0	0	0	0	0	0
Aspartate_1-decarboxylase_(EC_4.1.1.11)	2	2	2	6	3	2	8	4	5	5	6	3	7	1	5	7	5	3	2	2	6	6	6	3	3	4	5	2	4	3	3	3	3	5	2	5	3	4	2	3	2	3	4	5	3	6	2	5	5
Aspartate_aminotransferase_(EC_2.6.1.1)	0	0	0	0	1	0	0	0	1	1	1	0	0	0	0	0	1	1	0	0	0	0	1	1	0	0	0	0	0	1	0	1	0	1	0	1	0	0	0	0	0	0	1	1	0	0	0	1	1
Aspartate_ammonia-lyase_(EC_4.3.1.1)	1	1	1	1	1	1	1	0	1	1	1	1	1	0	1	1	1	1	1	1	1	1	1	1	1	1	1	1	1	1	1	0	1	1	1	1	1	1	1	1	1	1	1	0	1	1	1	1	1
Aspartate_carbamoyltransferase_(EC_2.1.3.2)	0	0	0	0	0	0	0	0	0	0	0	0	0	0	0	0	0	0	0	0	0	0	0	0	0	0	0	0	0	0	0	0	0	0	0	0	0	0	0	0	0	0	0	0	0	0	0	0	0
Aspartate_carbamoyltransferase_regulatory_chain_(PyrI)	0	0	0	0	0	0	0	0	0	0	0	0	0	0	0	0	1	0	0	0	0	0	0	0	0	0	0	0	0	0	0	0	0	1	0	0	0	0	0	0	0	0	0	0	0	0	0	0	0
Aspartate_racemase_(EC_5.1.1.13)	0	0	0	1	1	2	0	0	1	1	1	0	0	0	1	0	1	0	0	0	0	0	1	0	1	1	1	2	2	1	1	1	1	1	0	1	1	1	0	1	1	1	1	1	1	1	0	1	1
Aspartokinase_(EC_2.7.2.4)	2	2	2	3	1	1	5	3	4	4	5	1	5	5	1	3	8	2	2	1	5	3	4	5	4	3	3	4	5	3	5	4	3	8	0	7	5	2	1	5	4	5	5	6	5	4	2	4	5
Aspartyl-tRNA(Asn)_amidotransferase_subunit_A_(EC_6.3.5.6)	1	1	1	1	0	0	1	1	1	1	1	1	1	0	1	1	1	0	1	1	1	1	1	1	1	1	1	1	1	1	1	1	0	1	0	1	1	0	1	1	1	1	1	1	1	1	1	1	1
Aspartyl-tRNA(Asn)_amidotransferase_subunit_B_(EC_6.3.5.6)	1	1	1	1	0	0	0	1	1	1	1	1	0	0	1	1	1	0	1	1	1	1	0	1	1	1	1	1	1	1	1	1	0	1	0	1	1	0	1	1	1	1	0	1	1	1	1	1	1
Aspartyl-tRNA(Asn)_amidotransferase_subunit_C_(EC_6.3.5.6)	0	0	0	0	0	0	0	0	0	0	0	0	0	0	0	0	0	0	0	0	0	0	0	0	0	0	0	0	0	0	0	0	0	0	0	0	0	0	0	0	0	0	0	0	0	0	0	0	0
Aspartyl-tRNA(Asn)_synthetase_(EC_6.1.1.23)	1	1	1	1	1	1	1	1	1	1	1	1	1	1	1	1	1	1	1	1	1	1	1	1	1	1	1	1	1	0	1	0	1	1	1	1	1	2	1	1	1	1	1	1	1	1	1	1	1
Aspartyl-tRNA_synthetase_(EC_6.1.1.12)	0	0	0	0	0	0	0	0	0	0	0	0	0	0	0	0	0	0	0	0	0	0	0	0	0	0	0	0	0	0	0	0	0	0	0	0	0	0	0	0	0	0	0	0	0	0	0	0	0
Assimilatory_nitrate_reductase_large_subunit_(EC:1.7.99.4)	0	0	0	0	0	0	0	0	0	0	0	0	0	0	0	0	0	0	0	0	0	0	0	0	0	0	0	0	0	0	0	0	0	0	0	0	0	0	0	0	0	0	0	0	0	0	0	0	0
Autoinducer_2_(AI-2)_aldolase_LsrF_(EC_4.2.1.-)	0	0	0	0	0	0	0	0	0	0	0	0	0	0	0	0	0	0	0	0	0	0	0	0	0	0	0	0	0	0	0	0	0	0	0	0	0	0	0	0	0	0	0	0	0	0	0	0	0
Autoinducer_2_sensor_kinase/phosphatase_LuxQ_(EC_2.7.3.-)_(EC_3.1.3.-)	0	0	0	0	0	0	0	0	0	0	0	0	0	0	0	0	0	0	0	0	0	0	0	0	0	0	0	0	0	0	0	0	0	0	0	0	0	0	0	0	0	0	0	0	0	0	0	0	0
Autolysis_histidine_kinase_LytS	0	0	0	1	1	0	0	0	0	4	0	0	0	0	0	0	5	0	1	0	0	2	1	1	0	0	0	0	0	0	0	0	0	1	0	1	0	0	0	0	0	0	1	1	0	1	0	1	7
Autolysis_response_regulater_LytR	1	1	1	1	1	1	2	0	1	1	1	0	2	1	1	1	1	1	1	1	1	1	1	1	1	1	1	1	1	1	1	0	1	0	1	1	1	1	1	1	0	1	1	1	1	1	1	1	1
B12_binding_domain_of_Methylmalonyl-CoA_mutase_(EC_5.4.99.2)	0	0	0	0	0	0	0	0	0	0	0	0	0	0	0	0	0	0	0	0	0	0	0	0	0	0	0	0	0	0	0	0	1	0	0	0	0	0	0	0	0	0	0	0	0	0	0	0	0
BH2577_unknown_conserved_protein_in_B._subtilis	0	0	0	1	0	0	0	0	0	0	0	0	0	0	0	0	0	0	0	0	0	0	0	0	0	0	0	0	0	0	0	0	0	0	0	0	0	0	0	0	0	0	0	0	0	1	0	1	0
Bacillibactin_synthetase_component_F_(EC_2.7.7.-)	0	0	0	0	0	0	0	0	0	0	0	0	0	0	0	0	0	0	0	0	0	0	0	0	0	0	0	0	0	0	0	0	0	0	0	0	0	0	0	0	0	0	0	0	0	0	0	0	0
Bacillolysin_(EC_3.4.24.28)	0	0	0	0	0	0	0	0	0	0	0	0	0	0	0	0	0	0	0	0	0	0	0	0	0	0	0	0	0	0	0	0	0	0	0	0	0	0	0	0	0	0	0	0	0	0	0	0	0
Bacillosamine/Legionaminic_acid_biosynthesis_N-acetyltrasferase_PglD_(PseH_and_NeuD_homolog)	0	0	0	0	0	1	0	0	0	0	0	0	0	0	0	0	1	0	0	0	0	0	0	0	0	0	0	0	0	1	0	1	0	0	0	1	0	0	0	0	0	0	0	1	1	0	0	1	0
Bacillosamine/Legionaminic_acid_biosynthesis_aminotransferase_PglE	0	0	0	0	0	0	0	0	0	0	0	0	0	0	0	0	0	0	0	0	0	0	0	0	0	0	0	0	0	0	0	0	0	0	0	0	0	0	0	0	0	0	0	0	0	0	0	0	0
Bacitracin_export_ATP-binding_protein_BceA	0	0	0	0	0	0	0	0	0	0	0	0	0	0	0	0	0	0	0	0	0	0	0	0	0	0	0	0	0	0	0	0	0	0	0	0	0	0	0	0	0	0	0	0	0	0	0	0	0
Bacterial_luciferase_family_protein_YtmO,_in_cluster_with_L-cystine_ABC_transporter	0	0	0	0	0	0	0	0	0	0	0	0	0	0	0	0	0	0	0	0	0	0	0	0	0	0	0	0	0	0	0	0	0	0	0	0	0	0	0	0	0	0	0	0	0	0	0	0	0
Bacterial_proteasome-activating_AAA-ATPase_(PAN)	0	0	0	0	0	0	0	0	0	0	0	0	0	0	0	0	0	0	0	0	0	0	0	0	0	0	0	0	0	0	0	0	0	0	0	0	0	0	0	0	0	0	0	0	0	0	0	0	0
Bacterial_sugar_transferase	0	0	0	0	0	0	0	0	0	0	0	0	0	0	0	0	0	0	0	0	0	0	0	0	0	0	0	0	0	0	0	0	0	0	0	0	0	0	0	0	0	0	0	0	0	0	0	0	0
Bacteriochlorophyllide_c_C12_methyltransefase_BchR	0	0	0	0	0	0	0	0	0	0	0	0	0	0	0	0	0	0	0	0	0	0	0	0	0	0	0	0	0	0	0	0	0	0	0	0	0	0	0	0	0	0	0	0	0	0	0	0	0
Bacteriochlorophyllide_c_C8_methyltransefase_BchQ	0	0	0	0	0	0	0	0	0	0	0	0	0	0	0	0	0	0	0	0	0	0	0	0	0	0	0	0	0	0	0	0	0	0	0	0	0	0	0	0	0	0	0	0	0	0	0	0	0
Bacterioferritin	0	0	0	0	0	0	0	0	0	0	0	0	0	0	0	0	0	0	0	0	0	0	0	0	0	0	0	0	0	0	0	0	0	0	0	0	0	0	0	0	0	0	0	0	0	0	0	0	0
BarA-associated_response_regulator_UvrY_(=_GacA_=_SirA)	0	0	0	0	0	0	0	0	0	0	0	0	0	0	0	0	0	0	0	0	0	0	0	0	0	0	0	0	0	0	0	0	0	0	0	0	0	0	0	0	0	0	0	0	0	0	0	0	0
BarA_sensory_histidine_kinase_(=_VarS_=_GacS)	0	0	0	0	0	0	0	3	0	0	0	0	0	0	1	2	0	0	0	0	4	0	0	0	0	0	0	0	0	0	0	0	0	0	0	0	0	0	0	0	0	0	0	0	0	0	0	0	0
BatA_(Bacteroides_aerotolerance_operon)	0	0	0	0	0	0	0	1	0	0	0	0	0	0	1	1	0	0	0	0	1	1	0	0	0	0	0	0	0	0	0	0	0	0	0	0	0	0	0	0	0	0	0	0	0	0	0	0	0
BatB	0	0	0	0	0	0	0	0	0	0	0	0	0	0	0	0	0	0	0	0	0	0	0	0	0	0	0	0	0	0	0	0	0	0	0	0	0	0	0	0	0	0	0	0	0	0	0	0	0
BatC	0	0	0	0	0	0	0	0	0	0	0	0	0	0	0	0	0	0	0	0	1	0	0	0	0	0	0	0	0	0	0	0	0	0	0	0	0	0	0	0	0	0	0	0	0	0	0	0	0
BatD	0	0	0	0	0	0	0	1	0	0	0	0	0	0	0	1	0	0	0	0	1	0	0	0	0	0	0	0	0	0	0	0	0	0	0	0	0	0	0	0	0	0	0	0	0	0	0	0	0
BatE	0	0	0	0	0	0	0	0	0	0	0	0	0	0	0	0	0	0	0	0	0	1	0	0	0	0	0	0	0	0	0	0	0	0	0	0	0	0	0	0	0	0	0	0	0	0	0	0	0
Benzoate-CoA_ligase_(EC_6.2.1.25)	0	0	0	0	0	0	2	1	0	1	0	0	2	0	0	0	1	0	0	0	0	2	1	1	0	1	1	0	0	0	0	0	0	0	0	0	0	0	0	0	0	0	1	0	0	0	0	0	0
Benzoate_1,2-dioxygenase_(EC_1.14.12.10)	0	0	0	0	0	0	0	0	0	0	0	0	0	0	0	0	0	0	0	0	0	0	0	0	0	0	0	0	0	0	0	0	0	0	0	0	0	0	0	0	0	0	0	0	0	0	0	0	0
Benzoate_1,2-dioxygenase_alpha_subunit_(EC_1.14.12.10)	0	0	0	0	0	0	0	0	0	0	0	0	0	0	0	0	0	0	0	0	0	0	0	0	0	0	0	0	0	0	0	0	0	0	0	0	0	0	0	0	0	0	0	0	0	0	0	0	0
Benzoate_1,2-dioxygenase_beta_subunit_(EC_1.14.12.10)	0	0	0	0	0	0	0	0	0	0	0	0	0	0	0	0	0	0	0	0	0	0	0	0	0	0	0	0	0	0	0	0	0	0	0	0	0	0	0	0	0	0	0	0	0	0	0	0	0
Benzoate_transport,_ATP_binding_protein	0	0	0	0	0	0	0	0	0	0	0	0	0	0	0	0	0	0	0	0	0	0	0	0	0	0	0	0	0	0	0	0	0	0	0	0	0	0	0	0	0	0	0	0	0	0	0	0	0
Benzoate_transport,_ATPase_component	0	0	0	0	0	0	0	0	0	0	0	0	0	0	0	0	0	0	0	0	0	0	0	0	0	0	0	0	0	0	0	0	0	0	0	0	0	0	0	0	0	0	0	0	0	0	0	0	0
Benzoate_transport,_extracellular_ligand-binding_receptor	0	0	0	0	0	0	0	0	0	0	0	0	0	0	0	0	0	0	0	0	0	0	0	0	0	0	0	0	0	0	0	0	0	0	0	0	0	0	0	0	0	0	0	0	0	0	0	0	0
Benzoate_transport,_inner-membrane_translocator	0	0	0	0	0	0	0	0	0	0	0	0	0	0	0	0	0	0	0	0	0	0	0	0	0	0	0	0	0	0	0	0	0	0	0	0	0	0	0	0	0	0	0	0	0	0	0	0	0
Benzoate_transport,_inner-membrane_translocator_precursor	0	0	0	0	0	0	0	0	0	0	0	0	0	0	0	0	0	0	0	0	0	0	0	0	0	0	0	0	0	0	0	0	0	0	0	0	0	0	0	0	0	0	0	0	0	0	0	0	0
Benzoate_transport,_inner_membrane_transport_component	0	0	0	0	0	0	0	0	0	0	0	0	0	0	0	0	0	0	0	0	0	0	0	0	0	0	0	0	0	0	0	0	0	0	0	0	0	0	0	0	0	0	0	0	0	0	0	0	0
Benzoate_transport_protein	0	0	0	0	0	0	1	0	0	0	0	0	1	0	1	0	0	0	0	0	0	1	0	0	0	0	0	0	0	0	0	0	0	0	0	0	0	0	0	0	0	0	0	0	0	0	0	0	0
Benzoyl-CoA_oxygenase_component_B	0	0	0	0	0	0	0	0	0	0	0	0	0	0	0	0	0	0	0	0	0	0	0	0	0	0	0	0	0	0	0	0	0	0	0	0	0	1	0	0	0	0	0	0	0	0	0	0	0
Benzoyl-CoA_reductase_subunit_BadD_(EC_1.3.99.15)	0	0	0	0	0	0	0	0	0	0	0	0	0	0	0	0	0	0	0	0	0	0	0	0	0	0	0	0	0	1	0	1	0	0	0	0	0	1	0	0	0	0	0	0	0	0	0	0	0
Benzoyl-CoA_reductase_subunit_BadE_(EC_1.3.99.15)	0	0	0	0	0	0	0	0	0	0	0	0	0	0	0	0	0	0	0	0	0	0	0	0	0	0	0	0	0	2	0	2	0	0	0	0	0	0	0	0	0	0	0	0	0	0	0	0	0
Benzoyl-CoA_reductase_subunit_BadF_(EC_1.3.99.15)	0	0	0	0	0	0	0	0	0	0	0	0	0	0	0	0	0	0	0	0	0	0	0	0	0	0	0	0	0	1	0	1	0	0	0	0	0	3	0	0	0	0	0	0	0	0	0	0	0
Benzoyl-CoA_reductase_subunit_BadG_(EC_1.3.99.15)	0	0	0	0	0	0	0	0	0	0	0	0	0	0	0	0	0	0	0	0	0	0	0	0	0	0	0	0	0	0	0	0	0	0	0	0	0	0	0	0	0	0	0	0	0	0	0	0	0
Benzoylformate_decarboxylase_(EC_4.1.1.7)	0	0	0	1	0	0	0	0	0	0	0	0	0	0	0	0	0	0	0	0	1	0	0	0	0	0	0	0	0	0	0	0	0	4	0	1	0	0	0	0	0	0	0	2	0	2	0	0	0
Beta-1,3-glucosyltransferase	0	0	0	0	0	0	0	0	0	0	0	0	0	0	0	0	0	0	0	0	1	0	0	0	0	0	0	0	0	0	0	0	0	1	0	0	0	0	0	0	0	0	0	0	0	0	0	0	0
Beta-1,4-galactosyltransferase	0	0	0	0	0	0	1	1	0	0	0	0	1	0	0	1	0	0	0	0	0	1	0	0	0	0	0	0	0	0	0	0	0	0	0	0	0	0	0	0	0	0	0	0	0	0	0	0	0
Beta-carotene_hydroxylase	1	1	1	1	1	1	4	1	0	0	0	1	4	0	1	1	1	1	1	1	1	3	2	1	1	1	1	1	1	1	1	1	1	1	1	1	1	1	1	1	1	1	0	1	1	1	1	1	0
Beta-carotene_ketolase_(EC_1.14.-.-)	0	0	0	0	1	0	1	0	0	0	0	0	1	0	0	0	2	3	1	1	0	1	0	0	0	1	1	0	0	0	0	0	0	1	0	0	0	3	0	0	0	0	0	0	0	0	0	0	0
Beta-galactosidase_(EC_3.2.1.23)	0	0	0	0	0	0	0	0	0	0	0	0	0	0	0	0	0	1	0	0	0	0	0	0	0	0	0	0	0	0	0	0	0	0	0	0	0	0	0	0	0	0	0	0	0	0	0	0	1
Beta-glucanase_precursor_(EC_3.2.1.73)	1	1	1	1	1	0	0	0	0	3	0	0	0	0	0	0	2	1	1	1	0	0	0	0	0	0	0	0	0	0	0	0	0	0	1	0	0	1	2	0	0	0	0	0	0	1	1	1	3
Beta-glucosidase_(EC_3.2.1.21)	0	0	0	0	0	0	0	0	0	0	0	0	0	0	0	0	0	0	0	0	0	0	0	0	0	0	0	0	0	0	0	0	0	0	0	0	0	0	0	0	0	0	0	0	0	0	0	0	0
Beta-glucosidase_A_(EC_3.2.1.21)	0	0	0	0	0	0	0	0	0	0	0	0	0	0	0	0	0	0	0	0	0	0	0	0	0	0	0	0	0	0	0	0	0	0	0	0	0	0	0	0	0	0	0	0	0	0	0	0	0
Beta-glucoside_ABC_transport_system,_ATP-binding_protein_1	0	0	0	0	0	0	0	0	0	0	0	0	0	0	0	0	0	0	0	0	0	0	0	0	0	0	0	0	0	0	0	0	0	0	0	0	0	0	0	0	0	0	0	0	0	0	0	0	0
Beta-glucoside_ABC_transport_system,_permease_protein_2	0	0	0	0	0	0	0	0	0	0	0	0	0	0	0	0	0	0	0	0	0	0	0	0	0	0	0	0	0	0	0	0	0	0	0	0	0	0	0	0	0	0	0	0	0	0	0	0	0
Beta-glucuronidase_(EC_3.2.1.31)	2	2	2	1	3	1	1	0	1	1	1	0	1	1	0	0	1	2	2	2	0	1	2	0	0	1	1	0	0	2	0	2	0	0	1	0	0	1	2	0	0	0	0	0	0	1	3	1	2
Beta-hexosaminidase_(EC_3.2.1.52)	0	0	0	2	2	0	4	0	1	1	2	0	0	0	1	0	3	2	0	0	0	2	2	1	0	3	4	0	0	3	0	3	0	1	0	3	0	2	0	0	0	0	1	2	0	1	0	2	1
Beta-ketoadipate_enol-lactone_hydrolase_(EC_3.1.1.24)	0	0	0	2	2	0	2	0	1	1	1	0	2	0	0	0	5	2	1	1	0	1	2	0	1	1	1	1	1	1	1	1	0	1	1	2	1	1	1	1	1	1	0	2	1	2	0	3	2
Beta-lactamase	0	0	0	0	0	0	0	0	0	0	0	0	0	0	0	0	0	0	0	0	0	0	0	0	0	0	0	0	0	0	0	0	0	0	0	0	0	0	0	0	0	0	0	0	0	0	0	0	0
Beta-lactamase_(Cephalosporinase)_(EC_3.5.2.6)	2	2	2	8	4	0	26	0	1	0	2	0	27	2	2	0	6	6	3	2	0	33	1	5	4	1	1	3	3	4	3	4	2	4	2	6	3	4	2	3	3	3	6	4	3	8	2	9	4
Beta-lactamase_(EC_3.5.2.6)	0	0	0	0	0	0	0	0	0	0	0	0	0	0	0	0	0	0	0	0	0	0	0	0	0	0	0	0	0	0	0	0	0	0	0	0	0	0	0	0	0	0	0	0	0	0	0	0	0
Beta-lactamase_class_A	3	3	3	6	4	0	16	2	3	7	9	0	13	2	3	2	7	4	5	3	5	16	6	7	2	3	3	2	2	8	3	8	1	5	3	6	2	6	3	2	2	2	6	5	2	4	4	5	11
Beta-lactamase_class_C_and_other_penicillin_binding_proteins	0	0	0	0	0	0	0	0	0	0	0	0	0	0	0	0	0	0	0	0	0	0	0	0	0	0	0	0	0	0	0	0	0	0	0	0	0	0	0	0	0	0	0	0	0	0	0	0	0
Beta-lactamase_repressor_BlaI	0	0	0	0	0	0	0	0	0	0	0	0	0	0	0	0	0	0	0	0	0	0	0	0	0	0	0	0	0	0	0	0	0	0	0	0	0	0	0	0	0	0	0	0	0	0	0	0	0
Beta-mannan_and_fructose_induced_hypothetical_ABC_transporter,_ATP-binding_protein_1	0	0	0	0	0	0	0	0	0	0	0	0	0	0	0	0	0	0	0	0	0	0	0	0	0	0	0	0	0	0	0	0	0	0	0	0	0	0	0	0	0	0	0	0	0	0	0	0	0
Beta-mannosidase_(EC_3.2.1.25)	0	0	0	0	0	0	0	0	0	0	0	0	0	0	0	0	0	0	0	0	0	0	0	0	0	0	0	0	0	0	0	0	0	0	0	0	0	0	0	0	0	0	0	0	0	0	0	0	0
Beta-mannosidase_Man2	0	0	0	0	1	0	0	0	0	0	0	0	0	0	0	0	0	0	0	0	0	0	0	0	0	0	0	0	0	0	0	0	0	0	0	0	0	0	0	0	0	0	0	0	0	0	0	0	0
Beta-phosphoglucomutase_(EC_5.4.2.6)	0	0	0	0	0	0	0	0	0	0	0	0	0	0	0	0	0	0	0	0	0	0	0	0	0	0	0	0	0	0	0	0	0	0	0	0	0	0	0	0	0	0	0	0	0	0	0	0	0
Beta-ureidopropionase_(EC_3.5.1.6)	0	0	0	0	0	0	0	0	0	0	0	0	0	0	0	0	0	0	0	0	0	0	0	0	0	1	1	0	0	1	0	1	0	0	0	0	0	0	0	0	0	0	0	0	0	0	0	0	1
Beta-xylosidase_(EC_3.2.1.37)	0	0	0	0	0	0	0	0	0	0	0	0	0	0	0	0	0	0	0	0	0	0	0	0	0	0	0	0	0	0	0	0	0	0	0	0	0	0	0	0	0	0	0	0	0	0	0	0	0
Beta_N-acetyl-glucosaminidase_(EC_3.2.1.52)	0	0	0	0	0	0	0	0	0	0	0	0	1	0	0	0	0	0	0	0	0	1	0	0	0	0	0	0	0	0	0	0	0	0	0	0	0	0	0	0	0	0	0	0	0	0	0	0	0
Betaine--homocysteine_S-methyltransferase_(EC_2.1.1.5)	0	0	0	0	0	0	0	0	0	0	0	0	0	0	0	0	0	0	0	0	0	0	0	0	0	0	0	0	0	0	0	0	0	0	0	0	0	0	0	0	0	0	0	0	0	0	0	0	0
Betaine_aldehyde_dehydrogenase_(EC_1.2.1.8)	0	0	0	0	0	0	0	0	0	0	0	0	0	0	0	0	0	0	0	0	0	0	0	0	0	0	0	0	0	0	0	0	0	0	0	0	0	0	0	0	0	0	0	0	0	0	0	0	0
Biliverdin_reductase_(EC_1.3.1.24)	0	0	0	0	0	0	0	0	0	0	0	0	0	0	0	0	0	0	0	0	0	0	0	0	0	0	0	0	0	0	0	0	0	0	0	0	0	0	0	0	0	0	0	0	0	0	0	0	0
Biofilm_PGA_outer_membrane_secretin_PgaA	0	0	0	0	0	0	0	0	0	0	0	0	0	0	0	0	0	0	0	0	0	0	0	0	0	0	0	0	0	0	0	0	0	0	0	0	0	0	0	0	0	0	0	0	0	0	0	0	0
Biofilm_PGA_synthesis_N-glycosyltransferase_PgaC_(EC_2.4.-.-)	0	0	0	0	0	0	0	0	0	0	0	0	0	0	0	0	0	0	0	0	0	0	0	0	0	0	0	0	0	0	0	0	0	0	0	0	0	0	0	0	0	0	0	0	0	0	0	0	0
Biofilm_PGA_synthesis_auxiliary_protein_PgaD	0	0	0	0	0	0	0	0	0	0	0	0	0	0	0	0	0	0	0	0	0	0	0	0	0	0	0	0	0	0	0	0	0	0	0	0	0	0	0	0	0	0	0	0	0	0	0	0	0
Biofilm_PGA_synthesis_deacetylase_PgaB_(EC_3.-)	2	2	2	3	3	4	3	5	3	3	3	1	3	4	3	3	3	3	3	3	5	3	3	4	3	3	3	3	3	2	3	3	2	3	1	3	3	3	3	3	1	3	3	1	3	3	3	3	3
Biopolymer_transport_protein_ExbD/TolR	0	0	0	0	0	0	1	0	0	0	0	0	0	0	0	0	0	0	0	0	0	0	1	0	0	0	0	0	0	0	0	0	0	0	0	0	0	0	0	0	0	0	0	0	0	0	0	0	0
Biosynthetic_Aromatic_amino_acid_aminotransferase_beta_(EC_2.6.1.57)	1	0	1	1	1	0	1	0	1	1	1	1	1	0	0	0	1	1	1	1	1	1	1	1	1	1	1	1	1	0	1	0	0	1	1	1	1	1	1	1	1	1	1	1	1	1	1	1	1
Biosynthetic_arginine_decarboxylase_(EC_4.1.1.19)	1	1	1	1	1	1	1	1	1	0	1	1	1	2	1	1	1	1	2	1	1	1	1	1	1	1	1	1	1	0	1	1	1	1	0	1	1	1	1	1	0	1	1	1	2	1	1	1	1
Biotin-protein_ligase_(EC_6.3.4.15)	2	1	1	1	0	1	0	2	1	1	1	1	0	0	1	2	1	1	1	1	1	0	1	1	1	1	1	1	1	1	1	1	1	1	0	1	1	0	0	1	1	1	1	1	1	1	1	1	1
Biotin_carboxyl_carrier_protein_of_acetyl-CoA_carboxylase	0	0	0	0	0	0	0	0	0	0	0	0	0	0	0	0	0	0	0	0	0	0	0	0	0	0	0	0	0	0	0	0	0	0	0	0	0	0	0	0	0	0	0	0	0	0	0	0	0
Biotin_carboxyl_carrier_protein_of_glutaconyl-CoA_decarboxylase	0	0	0	0	0	0	0	0	0	0	0	0	0	0	0	0	0	0	0	0	0	0	0	0	0	0	0	0	0	0	0	0	0	0	0	0	0	0	0	0	0	0	0	0	0	0	0	0	0
Biotin_carboxyl_carrier_protein_of_methylmalonyl-CoA_decarboxylase	0	0	0	1	0	0	1	0	1	0	1	0	1	1	0	0	1	1	0	1	0	1	0	0	1	1	1	1	1	1	1	1	1	1	1	1	1	0	1	1	1	1	0	1	1	1	0	1	1
Biotin_carboxyl_carrier_protein_of_oxaloacetate_decarboxylase	3	2	2	2	2	1	2	2	1	2	2	1	2	1	2	2	1	2	2	3	2	2	2	2	2	2	2	2	2	1	1	2	1	2	1	2	2	1	2	2	2	2	2	2	2	2	2	2	2
Biotin_carboxylase_of_acetyl-CoA_carboxylase_(EC_6.3.4.14)	0	0	0	0	0	0	0	0	0	0	0	0	0	0	0	0	0	0	0	0	0	0	0	0	0	0	0	0	0	0	0	0	0	0	0	0	0	0	0	0	0	0	0	0	0	0	0	0	0
Biotin_carboxylase_of_methylcrotonyl-CoA_carboxylase_(EC_6.3.4.14)	0	0	0	1	0	0	0	0	0	1	0	1	0	0	0	0	1	0	0	0	0	0	0	1	0	0	0	0	0	0	0	0	0	1	0	0	0	0	0	0	0	0	1	1	0	0	0	1	1
Biotin_synthase_(EC_2.8.1.6)	0	0	0	0	0	0	0	0	0	0	0	0	0	0	0	0	0	1	0	0	1	0	0	0	1	1	1	1	1	0	1	0	1	0	0	0	1	0	0	1	1	1	0	1	1	0	0	0	0
Biotin_synthesis_protein_bioC	0	0	0	0	0	0	1	0	0	0	0	0	0	0	0	0	1	0	0	0	0	0	0	0	0	0	0	0	0	0	0	0	0	0	0	0	0	0	0	0	0	0	0	0	0	0	0	0	0
Biotin_synthesis_protein_bioH	0	0	0	0	0	0	0	0	0	0	0	0	0	0	0	0	0	0	0	0	0	0	0	0	0	0	0	0	0	0	0	0	0	0	0	0	0	0	0	0	0	0	0	0	0	0	0	0	0
Biotin_synthesis_protein_bioK	0	0	0	0	0	0	0	0	0	0	0	0	0	0	0	0	0	0	0	0	0	0	0	0	0	0	0	0	0	0	0	0	0	0	0	0	0	0	0	0	0	0	0	0	0	0	0	0	0
Biotin_synthesis_protein_bioZ	0	0	0	0	0	0	0	0	0	0	0	1	0	0	0	0	0	0	0	0	0	0	0	0	0	0	0	0	0	0	0	0	0	0	0	0	0	0	0	0	0	0	0	0	0	0	0	0	0
Biphenyl-2,3-diol_1,2-dioxygenase_(EC_1.13.11.39)	0	0	0	0	0	0	0	0	0	0	0	0	0	0	0	0	0	0	0	0	0	0	0	0	0	0	0	0	0	0	0	0	0	0	0	0	0	0	0	0	0	0	0	0	0	0	0	0	0
Biphenyl_dioxygenase_alpha_subunit_(EC_1.14.12.18)	0	0	0	0	0	0	0	0	0	0	0	0	0	0	0	0	0	0	0	0	0	0	0	0	0	0	0	0	0	0	0	0	0	0	0	0	0	0	0	0	0	0	0	0	0	0	0	0	0
Biphenyl_dioxygenase_beta_subunit_(EC_1.14.12.18)	0	0	0	0	0	0	0	0	0	0	0	0	0	0	0	0	0	0	0	0	0	0	0	0	0	0	0	0	0	0	0	0	0	0	0	0	0	0	0	0	0	0	0	0	0	0	0	0	0
Biphenyl_dioxygenase_system_ferredoxin_component	0	0	0	0	0	0	0	0	0	0	0	0	0	0	0	0	0	0	0	0	0	0	0	0	0	0	0	0	0	0	0	0	0	0	0	0	0	0	0	0	0	0	0	0	0	0	0	0	0
Bis(5'-nucleosyl)-tetraphosphatase,_symmetrical_(EC_3.6.1.41)	1	1	1	2	0	0	1	0	1	2	1	1	1	2	1	1	4	1	1	1	1	1	1	2	1	1	1	1	1	1	1	1	1	1	1	2	1	1	1	1	1	1	2	1	1	2	1	2	2
Bis(5'-nucleosyl)-tetraphosphatase_(asymmetrical)_(EC_3.6.1.17)	0	0	0	0	0	0	0	0	0	0	0	0	0	0	0	0	0	0	0	0	0	0	0	0	0	0	0	0	0	0	0	0	0	0	0	0	0	0	0	0	0	0	0	0	0	0	0	0	0
Blue_copper_oxidase_CueO_precursor	0	0	0	0	0	0	0	0	0	0	0	0	0	0	0	0	0	0	0	0	0	0	0	0	0	0	0	0	0	0	0	0	0	0	0	0	0	0	0	0	0	0	0	0	0	0	0	0	0
Branched-chain_acyl-CoA_dehydrogenase_(EC_1.3.99.12)	0	0	0	0	0	0	1	0	0	0	0	0	1	1	0	0	0	0	0	0	0	0	0	0	0	0	0	0	0	0	0	0	0	0	0	0	0	0	0	0	0	0	0	0	0	0	0	0	0
Branched-chain_alpha-keto_acid_dehydrogenase,_E1_component,_alpha_subunit_(EC_1.2.4.4)	2	2	2	2	1	0	2	1	2	2	3	1	2	1	1	1	2	2	2	2	1	2	2	2	2	2	2	2	2	1	2	1	2	2	2	2	2	2	2	2	2	2	2	2	2	2	2	2	2
Branched-chain_alpha-keto_acid_dehydrogenase,_E1_component,_beta_subunit_(EC_1.2.4.4)	0	0	0	2	1	1	0	0	0	2	0	0	0	0	0	0	1	0	0	0	0	0	0	0	0	1	1	0	0	2	0	2	0	2	0	2	0	1	0	0	0	0	0	3	0	1	0	1	2
Branched-chain_amino_acid_ABC_transporter,_amino_acid-binding_protein_(TC_3.A.1.4.1)	1	1	1	1	1	1	1	1	1	1	1	2	1	0	1	1	1	1	1	1	1	2	1	1	3	1	1	2	2	2	2	1	1	1	1	1	2	2	1	2	2	2	1	1	2	1	1	1	1
Branched-chain_amino_acid_aminotransferase_(EC_2.6.1.42)	0	0	0	0	0	2	1	0	0	0	0	0	1	0	0	0	0	0	0	0	0	0	1	0	0	0	0	0	0	0	0	0	0	0	0	0	0	0	0	0	0	0	0	0	0	0	0	0	0
Branched-chain_amino_acid_transport_ATP-binding_protein_LivF_(TC_3.A.1.4.1)	0	0	0	0	0	1	0	0	0	0	0	0	0	0	0	0	0	0	0	0	0	0	0	0	0	0	0	0	0	0	0	0	0	0	0	0	0	0	0	0	0	0	0	0	0	0	0	0	0
Branched-chain_amino_acid_transport_ATP-binding_protein_LivG_(TC_3.A.1.4.1)	0	0	0	0	0	1	0	0	0	0	0	0	0	0	0	0	0	0	0	0	0	0	0	0	0	0	0	0	0	0	0	0	0	0	0	0	0	0	0	0	0	0	0	0	0	0	0	0	0
Branched-chain_amino_acid_transport_system_permease_protein_LivM_(TC_3.A.1.4.1)	0	0	0	0	0	0	0	0	0	0	0	0	0	0	0	0	0	0	0	0	0	0	0	0	0	0	0	0	0	0	0	0	0	0	0	0	0	0	0	0	0	0	0	0	0	0	0	0	0
Butyrate_kinase_(EC_2.7.2.7)	5	5	5	5	4	2	5	3	3	6	4	0	4	1	2	3	7	4	4	5	3	5	4	7	4	5	5	5	4	4	4	4	2	4	1	6	4	6	4	4	4	5	8	5	3	4	5	6	7
Butyryl-CoA_dehydrogenase_(EC_1.3.99.2)	2	2	2	1	0	0	0	0	0	1	0	0	0	0	0	0	1	0	2	2	0	0	0	1	1	0	0	1	1	0	1	0	1	1	2	1	1	0	2	1	1	1	1	1	1	1	2	1	0
C-1'-hydroxylase_CruF	1	1	1	1	1	1	1	1	0	1	1	0	1	1	1	1	1	1	1	1	0	1	0	1	0	0	0	0	0	1	0	1	1	1	1	1	0	1	1	0	0	0	1	1	0	1	1	1	0
C-terminal_domain_of_CinA_type_S	0	0	0	0	0	0	0	0	1	0	0	1	0	0	0	0	0	0	0	0	0	0	0	0	0	0	0	0	0	0	0	0	0	0	0	0	0	0	0	0	0	0	0	0	0	0	0	0	0
C-terminal_domain_of_CinA_type_S_homolog	0	0	0	0	0	0	0	0	0	0	0	0	0	0	1	0	1	0	0	0	0	0	1	1	0	0	0	0	0	0	0	0	0	0	0	0	0	0	0	0	0	0	1	0	0	0	0	0	0
C4-type_zinc_finger_protein,_DksA/TraR_family	0	0	0	0	0	0	0	0	0	0	0	0	0	0	0	0	0	0	0	0	0	0	0	0	0	0	0	0	0	0	0	0	0	2	0	1	0	0	0	0	0	0	1	1	0	0	0	0	0
CAMP_phosphodiesterases_class-II:Metallo-beta-lactamase_superfamily	1	1	1	0	0	0	0	0	0	0	0	0	0	0	0	0	0	0	0	0	0	0	0	0	0	0	0	0	0	0	0	0	0	0	0	0	0	0	0	0	0	0	0	0	0	0	1	0	0
CBS_domain_protein_sometimes_clustered_with_YjeE	2	2	2	3	3	2	4	4	3	2	3	2	4	3	2	3	3	3	2	2	3	5	2	3	2	3	3	2	1	4	3	4	2	3	2	3	2	2	3	2	2	2	3	3	2	3	2	3	4
CDP-diacylglycerol--glycerol-3-phosphate_3-phosphatidyltransferase_(EC_2.7.8.5)	1	1	1	1	0	1	1	1	1	0	1	1	1	1	1	1	1	1	0	1	1	1	1	1	1	1	1	1	1	1	1	1	0	1	0	1	1	1	1	1	1	1	1	1	1	1	1	1	1
CDP-diacylglycerol--serine_O-phosphatidyltransferase_(EC_2.7.8.8)	0	0	0	0	0	0	0	0	0	0	0	0	0	0	0	0	0	0	0	1	0	0	0	0	0	0	0	0	0	0	0	0	0	0	0	0	0	0	0	0	0	0	0	0	0	0	0	0	0
CDP-glycerol:_N-acetyl-beta-D-mannosaminyl-1,4-N-acetyl-D-glucosaminyldiphosphoundecaprenyl_glycerophosphotransferase	0	0	0	0	0	0	0	0	0	0	0	0	0	0	0	0	0	0	0	0	0	0	0	0	0	0	0	0	0	0	0	0	0	0	0	0	0	0	0	0	0	0	0	0	0	0	0	0	0
CDP-glycerol:poly(glycerophosphate)_glycerophosphotransferase_(EC_2.7.8.12)	0	0	0	0	0	0	0	0	0	0	0	0	0	0	0	0	0	0	0	0	0	0	0	0	0	0	0	0	0	0	0	0	0	0	0	0	0	0	0	0	0	0	0	0	0	0	0	0	0
CDP-ribitol:poly(ribitol_phosphate)_ribitol_phosphotransferase	0	0	0	0	0	1	0	1	0	1	0	0	0	2	0	1	1	0	0	0	1	0	0	1	0	0	0	0	0	0	0	0	0	1	0	1	0	0	0	0	0	0	1	1	0	0	0	0	1
CDS_ID_OB2202	0	0	0	0	0	0	0	0	0	0	0	0	0	0	0	0	0	0	0	0	0	0	0	0	0	0	0	0	0	0	0	0	0	0	0	0	0	0	0	0	0	0	0	0	0	0	0	0	0
CMP-Kdo_synthetase,_KpsU	2	2	2	4	2	3	3	3	2	5	3	3	3	1	2	3	4	1	2	2	2	2	2	4	4	2	2	4	4	3	4	3	3	4	0	4	4	3	1	4	2	4	4	2	3	4	2	4	3
COG0488:_ATPase_components_of_ABC_transporters_with_duplicated_ATPase_domains	0	0	0	0	0	0	0	0	0	0	0	0	0	0	0	0	0	0	0	1	1	1	1	0	0	0	0	0	0	0	0	0	0	0	0	0	0	0	0	0	0	0	0	0	0	0	0	0	0
COG0523:_Putative_GTPases_(G3E_family)	2	2	2	1	0	1	1	1	0	1	1	1	1	2	1	1	1	1	1	1	1	1	1	1	1	1	1	1	1	1	1	1	1	1	1	1	1	0	1	1	0	1	1	1	0	1	1	1	1
COG0536:_GTP-binding_protein_Obg	0	0	0	0	0	1	1	1	0	0	0	0	1	1	0	1	0	0	0	0	1	1	0	0	0	0	0	0	0	0	0	0	0	0	0	0	0	0	0	0	0	0	0	0	0	0	0	0	0
COG0613,_Predicted_metal-dependent_phosphoesterases_(PHP_family)	1	1	1	0	1	1	0	1	1	1	1	1	0	1	1	1	1	0	1	1	1	0	1	1	1	1	1	1	1	1	1	1	0	1	0	1	1	1	1	1	1	1	1	1	1	0	1	0	1
COG0779:_clustered_with_transcription_termination_protein_NusA	0	0	0	0	0	0	0	0	0	0	0	0	0	0	0	0	0	1	0	0	0	0	0	0	0	0	0	0	0	0	0	0	0	0	0	0	0	0	0	0	0	0	0	0	0	0	0	0	0
COG1180:_Radical_SAM,_Pyruvate-formate_lyase-activating_enzyme_like	0	0	0	0	1	1	0	1	0	0	0	0	0	0	1	2	0	1	0	0	2	0	0	0	1	1	1	1	1	1	1	1	1	0	0	0	1	0	0	1	1	1	0	0	1	0	0	0	0
COG1306_predicted_glycoside_hydrolase	0	0	0	0	1	0	0	0	0	0	0	0	0	0	2	1	0	1	0	0	0	2	0	0	0	0	0	1	0	1	0	1	1	0	0	1	1	0	0	1	0	0	0	1	0	0	0	0	0
COG1355,_Predicted_dioxygenase	0	0	0	0	0	0	0	0	0	0	0	0	0	0	0	0	0	0	0	0	0	0	0	0	0	0	0	0	0	0	0	0	0	0	0	0	0	0	0	0	0	0	0	0	0	0	0	0	0
COG1496:_Uncharacterized_conserved_protein	0	0	0	0	0	0	0	0	0	0	0	0	0	0	0	0	0	0	0	0	0	0	0	0	0	0	0	0	0	0	0	0	0	0	0	0	0	0	0	0	0	0	0	0	0	0	0	0	0
COG1548_family_protein	0	0	0	0	0	0	0	0	0	0	0	0	0	0	0	0	0	0	0	0	0	0	0	0	0	0	0	0	0	0	0	0	0	0	0	0	0	0	0	0	0	0	0	0	0	0	0	0	0
COG1565:_Uncharacterized_conserved_protein	1	1	1	2	2	0	0	0	1	3	1	0	0	0	0	0	2	2	1	2	0	0	2	2	1	1	1	1	1	1	1	1	1	2	2	1	1	1	2	1	1	1	2	2	1	2	1	1	3
COG1649_predicted_glycoside_hydrolase	0	0	0	0	1	0	0	0	0	0	0	0	0	0	0	0	0	1	0	0	0	0	0	0	0	1	1	0	0	0	0	0	0	0	0	0	0	0	0	0	0	0	0	0	0	0	0	0	0
COG1720:_Uncharacterized_conserved_protein	0	0	0	0	0	0	0	0	0	0	0	0	0	0	0	0	0	0	0	0	0	0	0	0	0	0	0	0	0	0	0	0	0	0	0	0	0	0	0	0	0	0	0	0	0	0	0	0	0
COG1821_family_protein	0	0	0	0	0	0	0	0	0	0	0	0	0	0	0	0	0	0	0	0	0	0	0	0	0	0	0	0	0	0	0	0	0	0	0	0	0	0	0	0	0	0	0	0	0	0	0	0	0
COG2047:_Uncharacterized_protein_(ATP-grasp_superfamily)	0	0	0	0	1	0	0	0	0	0	0	0	0	0	0	0	0	1	1	0	0	0	0	0	1	1	1	1	1	1	1	1	1	0	0	0	1	1	0	1	1	1	0	0	1	0	0	0	0
COG2071:_predicted_glutamine_amidotransferases_in_hypothetical_Actinobacterial_gene_cluster	0	0	0	0	0	0	0	0	0	0	0	0	0	0	0	0	0	0	0	0	0	0	0	0	0	0	0	0	0	0	0	0	0	0	0	0	0	0	0	0	0	0	0	0	0	0	0	0	0
COG2078:_Uncharacterized_ACR	0	0	0	0	0	0	0	0	0	0	0	0	0	0	0	0	0	0	0	0	0	0	0	0	0	0	0	0	0	0	0	0	0	0	0	0	0	0	0	0	0	0	0	0	0	0	0	0	0
COG2152_predicted_glycoside_hydrolase	1	1	0	0	0	1	1	1	0	1	0	1	1	1	1	1	1	0	1	1	1	1	0	1	0	0	0	0	0	0	0	0	0	1	1	1	0	0	1	0	0	0	1	1	0	0	1	1	1
COG2363	0	0	0	0	0	0	0	0	0	0	0	0	0	0	0	0	0	0	0	0	0	0	0	0	0	0	0	0	0	0	0	0	0	0	0	0	0	0	0	0	0	0	0	0	0	0	0	0	0
COG2740:_Predicted_nucleic-acid-binding_protein_implicated_in_transcription_termination	0	0	0	0	0	0	0	0	0	0	0	1	0	0	0	0	0	0	0	0	0	0	0	0	0	0	0	0	0	0	0	0	0	0	0	0	0	0	0	0	0	0	0	0	0	0	0	0	0
COG3178:_Predicted_phosphotransferase_related_to_Ser/Thr_protein_kinases	0	0	0	0	0	0	0	0	0	0	0	0	0	0	0	0	0	0	0	0	0	0	0	0	0	0	0	0	0	0	0	0	0	0	0	0	0	0	0	0	0	0	0	0	0	0	0	0	0
COG3269,_Predicted_RNA-binding_protein,_contains_TRAM_domain	0	0	0	0	0	1	0	0	0	0	0	0	0	1	0	0	0	0	0	0	0	0	0	0	0	0	0	0	0	0	0	0	0	0	0	0	0	0	0	0	0	0	0	0	0	0	0	0	0
COG5591:_Uncharacterized_conserved_protein	0	0	0	0	0	0	0	0	0	0	0	0	0	0	0	0	0	0	0	0	0	0	0	0	0	0	0	0	0	0	0	0	0	0	0	0	0	0	0	0	0	0	0	0	0	0	0	0	0
COGs_COG3146	0	0	0	0	0	0	0	0	0	0	0	0	0	0	0	0	0	0	0	0	0	0	0	0	0	0	0	0	0	0	0	0	0	0	0	0	0	0	0	0	0	0	0	0	0	0	0	0	0
CO_dehydrogenase/acetyl-CoA_synthase,_CO_dehydrogenase_subunit_(EC_1.2.99.2)	0	0	0	0	0	0	0	0	0	0	0	0	0	0	0	0	0	0	0	0	0	0	0	0	0	0	0	0	0	0	0	0	0	0	0	0	0	0	0	0	0	0	0	0	0	0	0	0	0
CO_dehydrogenase/acetyl-CoA_synthase,_acetyl-CoA_synthase_subunit_(EC_2.3.1.169)	0	0	0	0	0	0	0	0	0	0	0	0	0	0	0	0	0	0	0	0	0	0	0	0	0	0	0	0	0	0	0	0	0	0	0	0	0	0	0	0	0	0	0	0	0	0	0	0	0
CO_dehydrogenase_accessory_protein_CooC_(nickel_insertion)	0	0	0	0	0	0	0	0	0	0	0	0	0	0	0	0	0	0	0	0	0	0	0	0	0	0	0	0	0	0	0	0	0	0	0	0	0	0	0	0	0	0	0	0	0	0	0	0	0
CO_dehydrogenase_iron-sulfur_protein_CooF_(EC_1.2.99.2)	0	0	0	0	1	0	0	0	0	0	0	0	0	0	0	0	0	0	0	0	0	0	0	0	0	0	0	0	0	0	0	0	0	0	0	0	0	0	0	0	0	0	0	0	0	0	0	0	0
CO_dehydrogenases_maturation_factor,_CoxF_family	0	0	0	0	0	0	0	0	0	0	0	0	0	0	0	0	0	0	0	0	0	0	0	0	0	0	0	0	0	0	0	0	0	0	0	0	0	0	0	0	0	0	0	0	0	0	0	0	0
CRISPR-associated_RAMP_Cmr1	0	0	0	0	0	0	0	0	0	0	0	0	0	0	0	0	0	0	0	0	0	0	0	0	0	0	0	0	0	0	0	0	0	0	0	0	0	0	0	0	0	0	0	0	0	0	0	0	0
CRISPR-associated_RAMP_Cmr2	0	0	0	0	0	0	0	0	0	0	0	0	0	0	0	0	0	0	0	0	0	0	0	0	0	0	0	0	0	0	0	0	0	0	0	0	0	0	0	0	0	0	0	0	0	0	0	0	0
CRISPR-associated_RAMP_Cmr3	0	0	0	0	0	0	0	0	0	0	0	0	0	0	0	0	0	0	0	0	0	0	0	0	0	0	0	0	0	0	0	0	0	0	0	0	0	0	0	0	0	0	0	0	0	0	0	0	0
CRISPR-associated_RAMP_Cmr4	0	0	0	0	0	0	0	0	0	0	0	0	0	0	0	0	0	0	0	0	0	0	0	0	0	0	0	0	0	0	0	0	0	0	0	0	0	0	0	0	0	0	0	0	0	0	0	0	0
CRISPR-associated_RAMP_Cmr5	0	0	0	0	0	0	0	0	0	0	0	0	0	0	0	0	0	0	0	0	0	0	0	0	0	0	0	0	0	0	0	0	0	0	0	0	0	0	0	0	0	0	0	0	0	0	0	0	0
CRISPR-associated_RAMP_Cmr6	0	0	0	0	0	0	0	0	0	0	0	0	0	0	0	0	0	0	0	0	0	0	0	0	0	0	0	0	0	0	0	0	0	0	0	0	0	0	0	0	0	0	0	0	0	0	0	0	0
CRISPR-associated_RecB_family_exonuclease_Cas4a	0	0	0	0	0	0	0	0	0	0	0	0	0	0	0	0	0	0	0	0	0	0	0	0	0	0	0	0	0	0	0	0	0	0	0	0	0	0	0	0	0	0	0	0	0	0	0	0	0
CRISPR-associated_RecB_family_exonuclease_Cas4b	0	0	0	0	0	0	0	0	0	0	0	0	0	0	0	0	0	0	0	0	0	0	0	0	0	0	0	0	0	0	0	0	0	0	0	0	0	0	0	0	0	0	0	0	0	0	0	0	0
CRISPR-associated_helicase_Cas3	0	0	0	0	0	0	0	0	0	0	0	0	0	0	0	0	0	0	0	0	0	0	0	0	0	0	0	0	0	0	0	0	0	0	0	0	0	0	0	0	0	0	0	0	0	0	0	0	0
CRISPR-associated_helicase_Cas3,_protein	0	0	0	0	0	0	0	0	0	0	0	0	0	0	0	0	0	0	0	0	0	0	0	0	0	0	0	0	0	0	0	0	0	0	0	0	0	0	0	0	0	0	0	0	0	0	0	0	0
CRISPR-associated_negative_autoregulator	0	0	0	0	0	0	0	0	0	0	0	0	0	0	0	0	0	0	0	0	0	0	0	0	0	0	0	0	0	0	0	0	0	0	0	0	0	0	0	0	0	0	0	0	0	0	0	0	0
CRISPR-associated_protein,_CT1133_family	0	0	0	0	0	0	0	0	0	0	0	0	0	0	0	0	0	0	0	0	0	0	0	0	0	0	0	0	0	0	0	0	0	0	0	0	0	0	0	0	0	0	0	0	0	0	0	0	0
CRISPR-associated_protein,_CT1134_family	0	0	0	0	0	0	0	0	0	0	0	0	0	0	0	0	0	0	0	0	0	0	0	0	0	0	0	0	0	0	0	0	0	0	0	0	0	0	0	0	0	0	0	0	0	0	0	0	0
CRISPR-associated_protein,_CT1972_family	0	0	0	0	0	0	0	0	0	0	0	0	0	0	0	0	0	0	0	0	0	0	0	0	0	0	0	0	0	0	0	0	0	0	0	0	0	0	0	0	0	0	0	0	0	0	0	0	0
CRISPR-associated_protein,_CT1973_family	0	0	0	0	0	0	0	0	0	0	0	0	0	0	0	0	0	0	0	0	0	0	0	0	0	0	0	0	0	0	0	0	0	0	0	0	0	0	0	0	0	0	0	0	0	0	0	0	0
CRISPR-associated_protein,_CT1974	0	0	0	0	0	0	0	0	0	0	0	0	0	0	0	0	0	0	0	0	0	0	0	0	0	0	0	0	0	0	0	0	0	0	0	0	0	0	0	0	0	0	0	0	0	0	0	0	0
CRISPR-associated_protein,_CT1975_family	0	0	0	0	0	0	0	0	0	0	0	0	0	0	0	0	0	0	0	0	0	0	0	0	0	0	0	0	0	0	0	0	0	0	0	0	0	0	0	0	0	0	0	0	0	0	0	0	0
CRISPR-associated_protein,_CT1976	0	0	0	0	0	0	0	0	0	0	0	0	0	0	0	0	0	0	0	0	0	0	0	0	0	0	0	0	0	0	0	0	0	0	0	0	0	0	0	0	0	0	0	0	0	0	0	0	0
CRISPR-associated_protein,_Cas2	0	0	0	0	0	0	0	0	0	0	0	0	0	0	0	0	0	0	0	0	0	0	0	0	0	0	0	0	0	0	0	0	0	0	0	0	0	0	0	0	0	0	0	0	0	0	0	0	0
CRISPR-associated_protein,_Csn1_family	0	0	0	0	0	0	0	0	0	0	0	0	0	0	0	0	0	0	0	0	0	0	0	0	0	0	0	0	0	0	0	0	0	0	0	0	0	0	0	0	0	0	0	0	0	0	0	0	0
CRISPR-associated_protein,_MJ0381_family	0	0	0	0	0	0	0	0	0	0	0	0	0	0	0	0	0	0	0	0	0	0	0	0	0	0	0	0	0	0	0	0	0	0	0	0	0	0	0	0	0	0	0	0	0	0	0	0	0
CRISPR-associated_protein,_TM1800_family	0	0	0	0	0	0	0	0	0	0	0	0	0	0	0	0	0	0	0	0	0	0	0	0	0	0	0	0	0	0	0	0	0	0	0	0	0	0	0	0	0	0	0	0	0	0	0	0	0
CRISPR-associated_protein,_TM1801_family	0	0	0	0	0	0	0	0	0	0	0	0	0	0	0	0	0	0	0	0	0	0	0	0	0	0	0	0	0	0	0	0	0	0	0	0	0	0	0	0	0	0	0	0	0	0	0	0	0
CRISPR-associated_protein,_TM1802_family	0	0	0	0	0	0	0	0	0	0	0	0	0	0	0	0	0	0	0	0	0	0	0	0	0	0	0	0	0	0	0	0	0	0	0	0	0	0	0	0	0	0	0	0	0	0	0	0	0
CRISPR-associated_protein_Cas02710	0	0	0	0	0	0	0	0	0	0	0	0	0	0	0	0	0	0	0	0	0	0	0	0	0	0	0	0	0	0	0	0	0	0	0	0	0	0	0	0	0	0	0	0	0	0	0	0	0
CRISPR-associated_protein_Cas1	0	0	0	0	0	0	0	0	0	0	0	0	0	0	0	0	0	0	0	0	0	0	0	0	0	0	0	0	0	0	0	0	0	0	0	0	0	0	0	0	0	0	0	0	0	0	0	0	0
CRISPR-associated_protein_Cas2	0	0	0	0	0	0	0	0	0	0	0	0	0	0	0	0	0	0	0	0	0	0	0	0	0	0	0	0	0	0	0	0	0	0	0	0	0	0	0	0	0	0	0	0	0	0	0	0	0
CRISPR-associated_protein_NE0113	0	0	0	0	0	0	0	0	0	0	0	0	0	0	0	0	0	0	0	0	0	0	0	0	0	0	0	0	0	0	0	0	0	0	0	0	0	0	0	0	0	0	0	0	0	0	0	0	0
CRISPR-associated_protein_TM1812	1	1	1	1	1	1	0	0	0	0	0	0	0	1	1	1	0	1	1	1	0	0	1	1	0	1	1	0	0	0	0	0	0	1	1	1	0	0	1	0	1	0	1	1	0	0	1	1	1
CTP:molybdopterin_cytidylyltransferase	1	1	1	1	1	1	1	2	0	1	1	1	1	1	1	2	1	1	1	1	1	1	1	1	1	1	1	1	1	1	2	1	0	1	1	1	1	0	1	1	1	1	1	1	1	1	1	1	1
CTP_synthase_(EC_6.3.4.2)	0	0	0	0	0	0	0	2	0	0	0	0	0	0	0	0	0	0	0	0	1	0	0	0	0	0	0	0	0	0	0	0	0	0	0	0	0	0	0	0	0	0	0	0	0	0	0	0	0
Cadmium-transporting_ATPase_(EC_3.6.3.3)	0	0	0	0	0	0	0	0	0	0	0	0	0	0	0	0	0	0	0	0	0	0	0	0	0	0	0	0	0	0	0	0	0	0	0	0	0	0	0	0	0	0	0	0	0	0	0	0	0
Cadmium_efflux_system_accessory_protein	0	0	0	0	0	0	0	0	0	0	0	0	0	0	0	0	0	0	0	0	0	1	0	0	0	0	0	0	0	0	0	0	0	0	0	0	0	0	0	0	0	0	0	0	0	0	0	0	0
Candidate_Zn-dependent_transcriptional_regulator,_MntR/DtxR_family	0	0	0	0	0	0	0	0	0	0	0	0	0	0	0	0	0	0	0	0	0	0	0	0	0	0	0	0	0	0	0	0	0	0	0	0	0	0	0	0	0	0	0	0	0	0	0	0	0
Candidate_gene_for_the_hypothesized_phosphomevalonate_decarboxylase	0	0	0	1	0	0	0	0	0	0	0	0	0	0	0	0	0	0	0	0	0	0	0	0	0	0	0	0	0	0	0	0	0	0	0	1	0	0	0	0	0	0	0	1	0	1	0	0	0
CapK_protein,_putative	0	0	0	0	0	0	0	0	0	0	0	0	0	0	0	0	0	0	0	0	0	0	0	0	0	0	0	0	0	0	0	0	0	0	0	0	0	0	0	0	0	0	0	0	0	0	0	0	0
Capsular_polysaccharide_ABC_transporter,_ATP-binding_protein_KpsT	0	0	0	0	0	0	0	0	0	0	0	0	0	0	0	0	0	0	0	0	0	0	0	0	0	0	0	0	0	0	0	0	0	0	0	0	0	0	0	0	0	0	0	0	0	0	0	0	0
Capsular_polysaccharide_biosynthesis_fatty_acid_synthase_WcbR	0	0	0	0	0	0	0	0	0	0	0	0	0	0	1	0	0	0	0	0	0	0	0	0	1	0	0	0	0	0	0	0	0	0	0	0	0	0	0	0	0	0	0	0	0	0	0	0	1
Capsular_polysaccharide_biosynthesis_protein_CapD	0	0	0	0	0	0	0	0	0	0	0	0	0	0	0	0	0	0	0	0	0	0	0	0	0	0	0	0	0	0	0	0	0	0	0	0	0	0	0	0	0	0	0	0	0	0	0	0	0
Capsular_polysaccharide_biosynthesis_protein_WcbF	0	0	0	0	0	0	0	0	0	0	0	0	0	0	0	0	0	0	0	0	0	0	0	0	0	0	0	0	0	0	0	0	0	0	0	0	0	0	0	0	0	0	0	0	0	0	0	0	0
Capsular_polysaccharide_biosythesis_protein_CpsI	0	0	0	0	0	0	0	0	0	0	0	0	0	0	0	0	0	0	0	0	0	0	0	0	0	0	0	0	0	0	0	0	0	0	0	0	0	0	0	0	0	0	0	0	0	0	0	0	0
Capsular_polysaccharide_synthesis_enzyme_Cap5F	0	0	0	0	0	0	0	0	0	0	0	0	0	0	0	0	0	0	0	0	0	0	0	0	0	0	0	0	0	0	0	0	0	0	0	0	0	0	0	0	0	0	0	0	0	0	0	0	0
Capsular_polysaccharide_synthesis_enzyme_Cap8L	0	0	0	0	0	0	0	0	0	0	0	0	0	0	0	0	0	0	0	0	0	0	0	0	0	0	0	0	0	1	0	1	0	0	0	0	0	0	0	0	0	0	0	0	0	0	0	0	0
Capsular_polysaccharide_synthesis_enzyme_CpsC,_polysaccharide_export	0	0	0	0	0	0	0	0	0	0	0	0	0	0	0	0	0	0	0	0	0	0	0	0	0	0	0	0	0	0	0	0	0	0	0	0	0	0	0	0	0	0	0	0	0	0	0	0	0
Capsular_polysaccharide_synthesis_enzyme_CpsD,_exopolysaccharide_synthesis	0	0	0	0	0	0	0	0	0	0	0	0	0	0	0	0	0	0	0	0	0	0	0	0	0	0	0	0	0	0	0	0	0	0	0	0	0	0	0	0	0	0	0	0	0	0	0	0	0
Capsular_polysaccharide_synthesis_enzyme_CpsH	0	0	0	0	0	0	0	0	0	0	0	0	0	0	0	0	0	1	0	0	0	0	0	0	0	0	0	0	0	0	0	0	0	0	0	0	0	0	0	0	0	0	0	0	0	0	0	0	0
Carbamate_kinase_(EC_2.7.2.2)	1	1	1	1	0	1	1	2	1	1	1	1	1	2	1	2	1	1	2	1	1	1	1	0	1	1	1	1	1	0	1	1	1	2	0	2	1	0	2	1	1	1	1	2	1	1	1	1	1
Carbamoyl-phosphate_synthase_large_chain_(EC_6.3.5.5)	0	0	0	0	0	0	0	0	0	0	0	0	0	0	0	0	0	0	0	0	0	0	0	0	0	0	0	0	0	0	0	0	0	0	0	0	0	0	0	0	0	0	0	0	0	0	0	0	0
Carbamoyl-phosphate_synthase_large_chain_A_(EC_6.3.5.5)	1	1	1	1	1	1	1	1	1	1	1	1	1	1	1	1	1	0	1	1	1	1	1	1	1	1	1	1	1	0	1	1	0	0	1	1	1	1	1	1	1	1	1	1	1	1	1	1	1
Carbamoyl-phosphate_synthase_small_chain_(EC_6.3.5.5)	0	0	0	0	0	0	0	0	0	0	0	0	0	0	0	0	0	0	0	0	0	0	0	0	0	0	0	0	0	0	0	0	0	0	0	0	0	0	0	0	0	0	0	1	0	0	0	0	0
Carbamoyltransferase_in_large_core_OS_assembly_cluster	0	0	0	0	0	0	0	0	0	0	0	0	0	0	0	0	0	0	0	0	0	0	0	0	0	0	0	0	0	0	0	0	0	0	0	0	0	0	0	0	0	0	0	0	0	0	0	0	1
Carbohydrate_Esterase_Family_4	0	0	0	0	0	0	0	0	0	0	0	0	0	0	0	0	0	0	0	0	0	0	0	0	0	0	0	0	0	0	0	0	0	0	0	0	0	0	0	0	0	0	0	0	0	0	0	0	0
Carbon-monoxide_dehydrogenase_form_II,_large_subunit_(EC_1.2.99.2)	0	0	0	0	0	0	0	0	0	0	0	0	0	0	0	0	0	0	0	0	0	0	0	0	0	0	0	0	0	0	0	0	0	0	0	0	0	0	0	0	0	0	0	0	0	0	0	0	0
Carbon_dioxide_concentrating_mechanism_protein_CcmL	0	0	0	0	0	0	0	0	0	0	0	0	0	0	0	0	0	0	0	0	0	0	0	0	0	0	0	0	0	0	0	0	0	0	0	0	0	0	0	0	0	0	0	0	0	0	0	0	0
Carbon_dioxide_concentrating_mechanism_protein_CcmO	0	0	0	0	0	0	1	0	0	1	0	2	0	0	0	0	1	1	0	0	0	0	0	1	0	0	0	0	0	0	0	0	0	1	0	1	0	1	0	0	0	0	1	0	0	0	0	1	1
Carbon_monoxide_dehydrogenase_F_protein	0	0	0	0	0	0	1	0	0	0	0	0	1	0	0	0	0	0	0	0	0	1	0	1	0	0	0	0	0	0	0	0	0	0	0	0	0	0	0	0	1	0	0	0	0	0	0	0	0
Carbon_monoxide_dehydrogenase_large_chain_(EC_1.2.99.2)	0	0	0	0	0	0	0	0	0	0	0	0	0	0	0	0	0	0	0	0	0	0	0	0	0	0	0	0	0	0	0	0	0	0	0	0	0	0	0	0	0	0	0	0	0	0	0	0	0
Carbon_monoxide_dehydrogenase_large_chain_(EC_1.2.99.2)_parolog_without_usual_motifs	0	0	0	0	0	0	1	0	0	0	0	0	1	0	0	0	0	0	0	0	0	1	0	0	0	0	0	0	0	0	0	0	0	0	0	0	0	0	0	0	0	0	0	0	0	0	0	0	0
Carbon_monoxide_dehydrogenase_medium_chain_(EC_1.2.99.2)	0	0	0	0	0	0	1	1	0	0	0	0	1	0	0	0	0	1	0	0	2	1	0	0	0	0	0	0	0	0	0	0	0	0	0	0	0	1	0	0	0	0	0	0	0	0	0	0	0
Carbon_monoxide_dehydrogenase_small_chain_(EC_1.2.99.2)	1	1	0	1	1	0	0	1	1	1	1	0	0	0	1	1	1	1	0	1	1	1	1	1	1	1	1	1	1	2	1	0	1	2	0	1	1	0	1	1	1	1	1	1	1	1	1	1	1
Carbon_starvation_protein_A	0	0	0	0	0	0	0	0	0	0	0	0	0	0	0	0	0	0	0	0	0	0	0	0	1	0	0	1	1	0	1	0	1	0	0	0	1	0	0	1	1	1	0	0	1	0	0	0	0
Carbon_storage_regulator	1	1	1	3	1	1	1	0	1	3	3	2	1	2	2	0	2	1	0	1	2	0	1	3	1	1	1	1	0	1	1	1	0	2	3	2	1	2	2	1	0	1	4	2	2	3	1	4	4
Carbonic_anhydrase_(EC_4.2.1.1)	0	0	0	0	0	0	0	0	0	0	0	0	0	0	0	0	0	0	0	0	0	0	0	0	0	0	0	0	1	1	0	0	0	0	0	0	0	0	0	0	0	0	0	0	0	0	0	0	0
Carboxy-terminal_intein-mediated_trans-splice	2	2	2	1	2	2	2	0	2	0	2	2	2	2	1	1	2	1	1	1	0	1	2	1	2	2	2	2	2	2	2	2	2	1	0	1	2	1	0	2	2	2	1	1	2	1	2	2	1
Carboxyl-terminal_protease_(EC_3.4.21.102)	0	0	0	0	0	0	0	0	0	0	0	0	0	0	0	0	0	0	0	0	0	0	0	0	0	0	0	0	0	0	0	0	0	0	0	0	0	0	0	0	0	0	0	0	0	0	0	0	0
Carboxynorspermidine_decarboxylase,_putative_(EC_4.1.1.-)	0	0	0	1	0	0	0	0	0	1	0	0	0	1	0	0	0	0	0	0	0	0	0	0	0	1	1	0	0	0	0	0	0	0	0	0	0	0	0	0	0	0	0	0	0	1	0	1	0
Carboxynorspermidine_dehydrogenase,_putative_(EC_1.1.1.-)	0	0	0	0	0	0	0	0	0	0	0	0	0	0	0	0	0	0	0	0	0	0	0	0	0	0	0	0	0	1	0	1	0	0	0	0	0	1	0	0	0	0	0	0	0	0	0	0	0
Carboxypeptidase_T_(EC_3.4.17.18)	0	0	0	0	0	0	0	0	0	0	0	0	0	0	1	0	0	0	0	0	0	0	0	0	0	0	0	0	0	0	0	0	0	0	0	0	0	0	0	0	0	0	0	0	0	0	0	0	0
Carboxysome_protein_CcmL	1	1	1	1	0	1	1	0	0	2	0	0	1	1	1	0	2	0	1	1	1	0	0	0	0	1	1	0	0	0	0	0	0	1	1	1	0	0	1	0	0	0	1	1	0	1	1	1	2
Cardiolipin_synthetase_(EC_2.7.8.-)	1	1	1	0	0	0	0	0	0	0	0	0	0	0	0	0	1	1	0	0	0	0	0	1	0	0	0	0	0	1	0	1	0	0	1	0	0	1	1	0	0	0	1	0	0	0	1	1	0
Carnitine_operon_protein_CaiE	0	0	0	0	0	0	0	0	0	0	0	0	0	0	0	0	0	0	0	0	0	0	0	0	0	0	0	0	0	0	0	0	0	0	0	0	0	0	0	0	0	0	0	0	0	0	0	0	0
Carnitine_racemase_(EC_5.-.-.-)	0	0	0	0	0	0	0	0	0	0	0	0	0	0	0	0	0	0	0	0	0	0	0	0	0	0	0	0	0	0	0	0	0	0	0	0	0	0	0	0	0	0	0	0	0	0	0	0	0
Carotenoid_cis-trans_isomerase_(EC_5.2.-.-)	0	0	0	0	0	0	0	0	0	0	0	0	0	0	0	0	0	0	0	0	0	0	0	0	0	0	0	0	0	0	0	0	0	0	0	0	0	0	0	0	0	0	0	0	0	0	0	0	0
Catabolite_control_protein_A	0	0	0	0	0	0	0	0	0	0	0	0	0	0	0	0	0	0	0	0	0	0	0	0	0	0	0	0	0	0	0	0	0	0	0	0	0	0	0	0	0	0	0	0	0	0	0	0	0
Catabolite_repression_HPr-like_protein_Crh	0	0	0	0	0	0	0	0	0	0	0	0	0	0	0	0	1	0	0	1	0	0	1	0	0	0	0	0	0	0	0	0	0	0	0	0	0	0	0	0	0	0	0	0	0	0	0	0	0
Catalase_(EC_1.11.1.6)	1	1	1	0	0	0	1	0	0	0	0	0	1	0	0	0	0	0	1	0	0	1	0	0	0	0	0	0	0	0	0	0	0	0	0	0	0	0	0	0	0	0	0	0	0	0	1	0	0
Catalyzes_the_cleavage_of_p-aminobenzoyl-glutamate_to_p-aminobenzoate_and_glutamate,_subunit_A	0	0	0	0	0	0	0	0	0	0	0	0	0	0	0	0	0	0	0	0	0	0	0	0	0	0	0	0	0	0	0	0	0	0	0	0	0	0	0	0	0	0	0	0	0	0	0	0	0
Catalyzes_the_cleavage_of_p-aminobenzoyl-glutamate_to_p-aminobenzoate_and_glutamate,_subunit_B	0	0	0	0	0	0	0	0	0	0	0	0	0	0	0	0	0	0	0	0	0	0	0	0	0	0	0	0	0	0	0	0	0	0	0	0	0	0	0	0	0	0	0	0	0	0	0	0	0
Catechol_1,2-dioxygenase_(EC_1.13.11.1)	0	0	0	0	0	0	0	0	0	0	0	0	0	0	0	0	0	0	0	0	0	0	0	0	0	0	0	0	0	0	0	0	0	0	0	0	0	0	0	0	0	0	0	0	0	0	0	0	0
Catechol_1,2-dioxygenase_1_(EC_1.13.11.1)	0	0	0	0	0	0	0	0	0	0	0	0	0	0	0	0	0	0	0	0	0	0	0	0	0	0	0	0	0	0	0	0	0	0	0	0	0	0	0	0	0	0	0	0	0	0	0	0	0
Catechol_2,3-dioxygenase_(EC_1.13.11.2)	0	0	0	0	0	1	0	0	0	0	0	0	0	0	0	0	0	0	0	0	0	0	0	0	0	0	0	0	0	0	0	0	0	0	0	0	0	0	0	0	0	0	0	0	0	0	0	0	0
Cation_ABC_transporter,_periplasmic_cation-binding_protein,_PA2407_homolog	0	0	0	0	0	0	0	0	0	0	0	0	0	0	0	0	0	0	0	0	0	0	0	0	0	0	0	0	0	0	0	0	0	0	0	0	0	0	0	0	0	0	0	0	0	0	0	0	0
CblX,_a_non-orthologous_displasment_for_Alpha-ribazole-5'-phosphate_phosphatase	0	0	0	0	0	0	0	0	0	0	0	0	0	0	0	0	0	0	0	0	0	0	0	0	0	0	0	0	0	0	0	0	0	0	0	0	0	0	0	0	0	0	0	0	0	0	0	0	0
CblY,_a_non-orthologous_displasment_for_Alpha-ribazole-5'-phosphate_phosphatase	0	0	0	0	0	0	0	0	0	0	0	0	0	0	0	0	0	0	0	0	0	0	0	0	0	0	0	0	0	0	0	0	0	0	0	0	0	0	0	0	0	0	0	0	0	0	0	0	0
Ccs1/ResB-related_putative_cytochrome_C-type_biogenesis_protein	0	0	0	0	0	0	0	0	0	0	0	0	0	0	0	0	0	0	0	0	0	0	0	0	0	0	0	0	0	0	0	0	0	0	0	0	0	0	0	0	0	0	0	0	0	0	0	0	0
Cd(II)/Pb(II)-responsive_transcriptional_regulator	1	1	1	1	2	1	1	2	3	1	1	2	1	1	1	2	1	2	1	1	2	2	3	1	2	1	1	2	2	2	2	2	2	1	1	1	2	0	1	2	1	2	1	1	2	1	1	1	1
Cell_division_inhibitor	0	0	0	1	1	1	0	1	0	1	1	0	0	1	0	0	1	1	0	0	0	0	1	0	1	1	1	1	1	0	1	0	0	1	0	0	1	1	0	1	1	1	0	0	1	1	0	1	1
Cell_division_initiation_protein_DivIVA	0	0	0	0	0	0	0	0	0	0	0	0	0	0	0	0	0	0	0	0	0	0	0	0	0	0	0	0	0	0	0	0	0	0	0	0	0	0	0	0	0	0	0	0	0	0	0	0	0
Cell_division_protein_BolA	0	0	0	1	0	1	1	1	1	1	1	1	1	0	1	1	1	1	1	1	1	1	1	0	1	1	1	1	1	1	1	1	1	1	1	1	1	1	1	1	2	1	1	1	1	1	1	1	1
Cell_division_protein_FtsA	0	0	0	0	0	0	0	0	0	0	0	0	0	0	0	0	0	0	0	0	0	0	0	0	0	0	0	0	0	0	0	0	0	0	0	0	0	0	0	0	0	0	0	0	0	0	0	0	0
Cell_division_protein_FtsB	0	0	0	1	2	2	1	1	1	1	1	1	1	1	1	1	2	2	1	1	1	1	1	1	1	1	1	1	1	2	1	1	0	1	0	1	1	1	1	2	0	1	1	1	1	1	1	1	1
Cell_division_protein_FtsH_(EC_3.4.24.-)	0	0	0	1	1	1	1	1	1	1	1	1	1	2	1	1	1	1	1	1	1	1	1	1	1	1	1	1	1	0	1	0	1	1	1	1	1	1	1	1	1	1	1	1	1	1	1	0	1
Cell_division_protein_FtsI_[Peptidoglycan_synthetase]_(EC_2.4.1.129)	0	0	0	0	0	0	0	0	0	0	0	0	0	0	0	0	0	0	0	0	0	0	0	0	0	0	0	0	0	0	0	0	0	0	0	0	0	0	0	0	0	0	0	0	0	0	0	0	0
Cell_division_protein_FtsJ	1	1	1	1	1	1	1	1	1	0	1	1	1	1	1	1	2	1	1	1	1	1	1	1	1	2	2	1	0	0	1	0	1	1	1	2	1	1	1	1	1	0	1	2	0	1	1	2	2
Cell_division_protein_FtsK	0	0	0	0	0	0	0	0	0	0	0	0	0	0	0	0	0	0	0	0	0	0	0	0	0	0	0	0	0	0	0	0	0	0	0	0	0	0	0	0	0	0	0	0	0	0	0	0	0
Cell_division_protein_FtsL	0	0	0	0	0	0	0	0	0	0	0	0	0	0	0	0	0	0	0	0	0	0	0	0	0	0	0	0	0	0	0	0	0	0	0	0	0	0	0	0	0	0	0	0	0	0	0	0	0
Cell_division_protein_FtsN	0	0	0	1	0	0	0	0	0	1	0	0	0	0	0	0	1	1	0	0	0	0	0	0	1	0	0	0	0	0	0	0	0	1	0	0	1	0	0	1	0	0	0	0	0	1	0	1	1
Cell_division_protein_FtsQ	0	0	0	1	1	1	1	1	1	1	1	0	1	1	1	1	1	1	1	1	1	1	1	1	1	0	1	1	1	1	1	1	1	1	1	1	1	1	1	1	1	1	1	1	1	1	1	1	1
Cell_division_protein_FtsW	5	3	4	5	6	3	5	3	5	10	5	1	5	3	5	3	9	9	6	6	4	7	7	3	6	7	8	4	5	8	5	3	4	4	5	5	5	9	6	5	5	6	3	4	5	5	5	5	4
Cell_division_protein_FtsX	1	0	0	1	1	1	1	0	1	1	1	0	1	0	1	1	1	1	1	1	1	1	1	1	1	1	1	1	1	1	1	1	1	1	1	1	1	0	1	1	1	1	1	1	1	1	1	1	0
Cell_division_protein_FtsZ_(EC_3.4.24.-)	0	0	0	0	0	1	0	1	0	0	0	1	0	1	0	1	0	0	0	0	1	0	0	0	0	0	0	0	0	0	0	0	0	0	0	0	0	0	0	0	0	0	0	0	0	0	0	0	0
Cell_division_protein_MraZ	0	0	0	0	0	0	0	0	0	1	0	0	0	0	0	0	0	0	0	0	0	0	1	0	0	0	0	0	0	0	0	0	0	0	0	0	0	0	0	0	0	0	0	0	0	0	0	0	0
Cell_division_protein_YlmG/Ycf19_(putative),_YggT_family	0	0	0	0	0	0	0	0	0	0	0	0	0	0	0	0	0	0	0	0	0	0	0	0	0	0	0	0	0	0	0	0	0	0	0	0	0	0	0	0	0	0	0	0	0	0	0	0	0
Cell_division_topological_specificity_factor_MinE	2	2	2	2	1	1	2	1	1	3	1	0	2	1	2	1	2	1	2	3	3	3	0	1	2	1	1	0	1	1	1	1	0	3	2	3	1	1	2	1	1	2	1	3	1	2	2	2	3
Cell_division_transporter,_ATP-binding_protein_FtsE_(TC_3.A.5.1.1)	1	1	1	1	1	0	1	1	1	1	1	1	1	1	1	1	1	1	1	1	1	1	1	1	1	1	1	1	1	1	1	1	1	1	1	1	1	1	1	1	1	1	1	1	1	1	1	1	1
Cell_division_trigger_factor_(EC_5.2.1.8)	0	0	0	0	0	0	0	0	0	0	0	0	0	0	0	0	0	0	0	0	0	1	0	0	0	0	0	0	0	0	0	0	0	0	0	0	0	1	0	0	0	0	0	0	0	0	0	0	0
Cell_envelope-associated_transcriptional_attenuator_LytR-CpsA-Psr,_subfamily_F2_(as_in_PMID19099556)	0	0	0	0	0	0	0	0	0	0	0	0	0	0	0	0	0	0	0	0	0	0	0	0	0	0	0	0	0	0	0	0	0	0	0	0	0	0	0	0	0	0	0	0	0	0	0	0	0
Cell_envelope-associated_transcriptional_attenuator_LytR-CpsA-Psr,_subfamily_M_(as_in_PMID19099556)	0	0	0	0	0	0	0	1	1	0	1	0	0	1	0	1	0	0	0	0	1	0	1	0	1	1	1	1	0	2	1	2	1	0	0	0	1	0	0	1	1	1	0	0	1	0	0	0	0
Cellobiose_phosphotransferase_system_YdjC-like_protein	0	0	0	0	0	0	0	0	0	0	0	0	0	0	0	0	0	0	0	0	1	0	0	0	0	0	0	0	0	0	0	0	0	0	0	0	0	0	0	0	0	0	0	0	0	0	0	0	0
Cephalosporin_hydroxylase	0	0	0	0	0	0	0	1	0	0	0	0	0	0	0	1	0	0	0	0	1	0	0	0	0	0	0	0	0	1	0	0	0	0	0	0	0	0	0	0	0	0	0	0	0	0	0	0	0
Chalcone_synthase_(EC_2.3.1.74)	0	0	0	0	0	0	0	0	0	0	0	0	0	0	0	0	0	0	0	0	0	0	0	0	0	0	0	0	0	0	0	0	0	0	0	0	0	0	0	0	0	0	0	0	0	0	0	0	0
Chaperone-modulator_protein_CbpM	3	3	3	2	1	2	1	2	2	2	2	2	2	3	2	2	2	2	2	2	2	3	2	2	2	2	2	2	2	2	2	2	2	2	1	2	2	2	2	2	2	2	2	2	2	2	2	2	2
Chaperone_protein_DnaJ	1	1	1	1	1	0	1	2	0	1	1	1	1	0	1	1	1	1	1	1	1	1	1	0	1	1	1	1	0	1	1	0	1	1	1	0	1	1	1	2	1	1	0	0	1	0	1	0	1
Chaperone_protein_DnaK	0	0	0	0	0	0	0	0	0	0	0	0	0	0	0	0	0	0	0	0	0	0	0	0	0	0	0	0	0	0	0	0	0	0	0	0	0	0	0	0	0	0	0	0	0	0	0	0	0
Chaperone_protein_HscB	0	0	0	0	0	0	0	0	0	0	0	0	0	0	0	0	0	0	0	0	0	0	0	0	0	0	0	0	0	0	0	0	0	0	0	0	0	0	0	0	0	0	0	0	0	0	0	0	0
Chaperone_protein_HtpG	0	0	0	0	0	0	0	0	0	0	0	0	0	0	0	0	0	0	0	0	0	0	0	0	0	0	0	0	0	0	0	0	0	0	0	0	0	0	0	0	0	0	0	0	0	0	0	0	0
Chaperonin_(heat_shock_protein_33)	0	0	0	0	1	0	0	0	0	0	0	0	0	0	0	0	0	0	0	0	0	0	0	0	0	0	0	0	0	0	0	0	0	0	0	0	0	0	0	0	0	0	0	0	0	0	0	0	0
Chemotaxis_protein_CheC_--_inhibitor_of_MCP_methylation	0	0	0	1	2	0	0	0	0	2	0	0	0	0	0	0	2	0	0	0	0	1	1	0	0	0	0	0	0	1	0	1	0	1	0	0	0	2	0	0	0	0	0	0	0	1	0	1	2
Chemotaxis_protein_CheD	0	0	0	1	0	1	0	1	0	0	0	0	0	1	0	0	1	0	0	0	0	0	0	0	0	0	0	0	0	1	0	1	0	1	0	0	0	2	0	0	0	0	0	0	0	1	0	1	1
Chemotaxis_protein_CheV_(EC_2.7.3.-)	0	0	0	0	0	0	0	0	0	0	0	0	0	0	0	0	1	0	0	0	0	0	0	0	0	0	0	0	0	0	0	0	0	0	0	0	0	0	0	0	0	0	0	0	0	0	0	0	0
Chemotaxis_protein_CheX	0	0	0	3	5	0	0	0	0	2	0	0	0	0	0	0	18	1	0	0	0	1	0	0	0	0	0	1	1	8	1	7	2	3	0	0	1	2	0	1	1	1	0	0	1	3	0	2	11
Chemotaxis_protein_methyltransferase_CheR_(EC_2.1.1.80)	1	2	2	5	6	1	0	4	0	4	0	1	0	1	3	3	5	2	0	0	2	2	0	1	0	0	0	0	0	7	0	5	0	5	0	0	0	4	1	0	1	0	2	0	0	5	1	5	5
Chemotaxis_regulator_-_transmits_chemoreceptor_signals_to_flagelllar_motor_components_CheY	0	0	0	3	3	0	0	0	0	3	0	0	0	0	0	0	4	0	0	0	0	0	1	0	0	0	0	0	0	2	0	1	0	3	0	0	0	1	0	0	0	0	0	0	0	3	0	3	3
Chemotaxis_response_regulator_protein-glutamate_methylesterase_CheB_(EC_3.1.1.61)	0	0	0	0	0	0	0	0	0	0	0	0	0	0	0	0	0	0	0	0	0	0	0	0	0	0	0	0	0	0	0	0	0	0	0	0	0	0	0	0	0	0	0	0	0	0	0	0	0
Chitin_binding_protein	0	0	0	0	0	0	0	0	0	0	0	0	0	0	0	0	0	0	0	0	0	0	0	0	0	0	0	0	0	0	0	0	0	0	0	0	0	0	0	0	0	0	0	0	0	0	0	0	0
Chitin_catabolic_cascade_sensor_histidine_kinase_ChiS	0	0	0	0	1	0	0	0	0	0	0	0	0	0	0	0	0	0	1	0	0	0	0	0	0	0	0	0	0	0	0	0	0	0	0	0	0	0	0	0	0	0	0	0	0	0	0	0	0
Chitinase_(EC_3.2.1.14)	0	0	0	0	0	0	0	0	0	0	0	0	0	0	0	0	0	0	0	0	0	0	0	0	0	0	0	0	0	0	0	0	0	0	0	0	0	0	0	0	0	0	0	0	0	0	0	0	0
Chitobiose_phosphorylase_(EC_2.4.1.-)	0	0	0	0	0	0	0	0	0	0	0	0	0	0	0	0	0	0	0	0	0	0	0	0	0	0	0	0	0	0	0	0	0	0	0	0	0	0	0	0	0	0	0	0	0	0	0	0	0
ChlI_component_of_cobalt_chelatase_involved_in_B12_biosynthesis	0	0	0	0	0	0	1	1	0	0	0	0	2	0	0	1	0	0	0	0	0	1	1	0	0	0	0	0	0	0	0	0	0	0	0	0	0	0	0	0	0	0	0	0	0	0	0	0	0
Chlorogenate_esterase	1	1	1	1	0	0	0	0	0	1	0	0	0	0	0	0	1	0	1	1	0	0	0	1	1	0	0	1	0	0	1	0	1	1	1	1	1	0	0	0	0	1	1	1	1	1	1	1	1
Chlorophyll_a_synthase_ChlG_(EC_2.5.1.62)	1	0	0	1	0	0	0	0	0	1	0	0	0	0	0	0	1	0	1	1	0	0	0	1	1	0	0	1	0	0	1	0	0	1	1	1	1	0	1	0	0	1	1	0	1	1	0	1	1
Chlorophyllide_reductase_subunit_BchX_(EC_1.18.-.-)	1	0	0	1	0	0	0	0	0	1	0	0	0	0	0	0	1	0	1	1	0	0	0	1	1	0	0	1	1	0	1	0	1	1	1	1	1	0	1	0	0	1	1	1	1	1	1	1	1
Chlorophyllide_reductase_subunit_BchY_(EC_1.18.-.-)	1	0	0	1	0	0	0	0	0	1	0	0	0	0	0	0	1	0	1	1	0	0	0	1	1	0	0	1	0	0	1	0	1	1	1	1	1	0	1	0	0	1	1	1	1	1	1	1	1
Chlorophyllide_reductase_subunit_BchZ_(EC_1.18.-.-)	0	0	0	0	0	0	2	0	0	0	0	0	2	0	0	0	0	0	0	0	0	0	0	1	0	0	0	0	0	0	0	0	0	1	0	1	0	0	0	0	0	0	1	1	0	0	0	0	0
Choline-sulfatase_(EC_3.1.6.6)	0	0	0	0	0	0	0	0	0	0	0	0	0	0	0	0	0	0	0	0	0	0	0	0	0	0	0	0	0	0	0	0	0	0	0	0	0	0	0	0	0	0	0	0	0	0	0	0	0
Choline_ABC_transporter_ATP-binding_protein	0	0	0	0	0	0	0	0	0	0	0	0	0	0	0	0	0	0	0	0	0	0	0	0	0	0	0	0	0	0	0	0	0	0	0	0	0	0	0	0	0	0	0	0	0	0	0	0	0
Choline_binding_protein_A	0	0	0	1	0	0	0	0	0	0	0	0	0	0	0	0	0	0	0	0	0	1	0	0	0	0	0	0	0	1	0	1	0	1	0	0	0	1	0	0	0	0	0	0	0	0	0	0	0
Choline_dehydrogenase_(EC_1.1.99.1)	0	0	0	0	0	0	0	0	0	0	0	0	0	0	0	0	0	0	0	0	0	0	0	0	0	0	0	0	0	0	0	0	0	0	0	0	0	0	0	0	0	0	0	0	0	0	0	0	0
Chondroitinase_(chondroitin_lyase)	0	0	0	0	0	0	0	0	0	0	0	0	0	0	0	0	0	0	0	0	0	0	0	0	0	0	0	0	0	0	0	0	0	0	0	0	0	0	0	0	0	0	0	0	0	0	0	0	0
Chorismate--pyruvate_lyase_(EC_4.1.3.40)	1	1	1	0	0	0	0	0	0	0	0	0	0	0	1	0	0	1	1	1	0	0	0	0	1	1	1	1	1	1	1	1	1	0	1	0	1	1	1	1	1	1	0	0	1	0	1	0	0
Chorismate_mutase_II_(EC_5.4.99.5)	0	0	0	0	0	0	0	1	0	0	0	0	0	0	0	1	0	0	0	0	2	0	0	0	0	0	0	0	0	0	0	0	0	0	0	0	0	0	0	0	0	0	0	0	0	0	0	0	0
Chorismate_mutase_I_(EC_5.4.99.5)	1	1	1	1	2	1	1	1	0	1	1	1	1	1	1	1	1	1	1	1	1	1	1	1	1	1	1	1	1	0	1	0	1	0	1	1	1	1	1	1	1	1	1	0	1	1	1	1	1
Chorismate_synthase_(EC_4.2.3.5)	0	0	0	0	0	0	0	0	0	0	0	0	0	0	1	0	0	0	0	0	0	0	0	0	0	0	0	0	0	0	0	0	0	0	0	0	0	0	0	0	0	0	0	0	0	0	0	0	0
Chromate_resistance_protein_ChrB	0	0	0	1	0	1	1	1	0	1	0	0	1	0	1	0	0	0	0	1	0	0	0	0	0	0	0	0	0	0	0	0	0	0	0	1	0	0	1	0	0	0	0	1	0	1	1	1	0
Chromate_transport_protein_ChrA	1	1	1	2	2	1	1	1	1	1	2	1	1	3	1	1	2	0	0	1	2	1	1	1	1	1	1	1	1	2	2	2	1	2	1	2	1	0	0	1	1	1	1	0	1	2	1	2	2
Chromosomal_replication_initiator_protein_DnaA	1	1	1	1	1	0	0	0	0	0	0	0	0	0	0	0	1	1	1	1	0	0	1	1	1	1	1	1	2	2	1	1	1	1	0	1	1	1	1	1	1	1	1	1	1	1	1	1	1
Chromosome_(plasmid)_partitioning_protein_ParA	0	0	0	0	0	0	0	0	0	0	0	0	0	0	0	0	0	0	0	0	0	0	0	0	0	0	0	0	0	0	0	0	0	0	0	0	0	0	0	0	0	0	0	0	0	0	0	0	0
Chromosome_(plasmid)_partitioning_protein_ParB	0	0	0	0	0	0	0	0	0	0	0	0	0	0	0	0	0	0	0	0	0	0	0	0	0	0	0	0	0	0	0	0	0	0	0	0	0	0	0	0	0	0	0	0	0	0	0	0	0
Chromosome_(plasmid)_partitioning_protein_ParB-2	0	0	0	0	0	0	0	0	0	0	0	0	0	0	0	0	0	0	0	0	0	0	0	0	0	0	0	0	0	0	0	0	0	0	0	0	0	0	0	0	0	0	0	0	0	0	0	0	0
Chromosome_partition_protein_MukE	0	0	0	0	0	0	0	0	0	0	0	0	0	0	0	0	0	0	0	0	0	0	0	0	0	0	0	0	0	0	0	0	0	0	0	0	0	0	0	0	0	0	0	0	0	0	0	0	0
Chromosome_partition_protein_MukF	1	1	1	1	1	1	1	1	1	1	1	1	1	1	1	1	1	1	1	1	1	1	1	1	1	2	1	1	0	0	1	0	0	1	0	1	1	1	0	1	1	1	1	1	1	1	0	1	1
Chromosome_partition_protein_smc	0	0	0	0	0	0	0	0	0	0	0	0	0	0	0	0	0	0	0	0	0	0	0	1	0	0	0	0	0	0	0	0	0	0	0	0	0	0	0	0	0	0	1	0	0	0	0	0	0
Chromosome_partitioning_protein_ParA	0	0	0	0	0	0	0	0	0	0	0	0	0	0	0	0	0	0	0	0	0	0	0	0	0	0	0	0	0	0	0	0	0	0	0	0	0	0	0	0	0	0	0	0	0	0	0	0	0
Cinnamoyl-CoA_reductase_(EC_1.2.1.44)	0	0	0	0	0	0	0	0	0	0	0	0	0	0	0	0	1	0	0	0	0	0	0	0	0	0	0	0	0	0	0	0	0	0	0	0	0	0	0	0	0	0	0	0	0	0	0	0	0
Circadian_clock_protein_KaiC	0	0	0	0	1	0	0	0	1	0	0	0	0	2	0	0	5	0	0	0	0	0	0	2	1	0	0	0	1	1	1	1	0	0	0	0	1	0	0	1	1	1	1	0	1	0	0	0	2
Circadian_input_kinase_A	0	0	0	0	0	0	0	0	0	0	0	0	0	1	0	0	1	0	0	0	0	0	0	0	0	0	0	0	0	0	0	0	0	0	0	0	0	0	0	0	0	0	0	0	0	0	0	0	0
Circadian_oscillation_regulator_KaiB	0	0	0	0	0	0	1	0	0	0	0	0	1	0	0	0	0	0	0	0	0	1	0	0	0	0	0	0	0	0	0	0	0	0	0	0	0	0	0	0	0	0	0	0	0	0	0	0	0
Circadian_phase_modifier	1	1	1	0	1	1	1	1	1	1	1	1	1	1	1	1	1	1	1	1	1	1	1	1	1	1	1	1	1	0	2	0	1	1	1	1	1	1	1	1	1	1	1	1	0	0	2	0	0
Citrate_synthase_(si)_(EC_2.3.3.1)	0	0	0	0	0	0	0	0	0	0	0	0	0	0	0	0	0	0	0	0	0	0	0	0	0	0	0	0	0	0	0	0	0	0	0	0	0	0	0	0	0	0	0	0	0	0	0	0	0
Citronellol_and_citronellal_dehydrogenase	0	0	0	0	0	0	0	0	0	0	0	0	0	0	0	0	0	0	0	0	0	0	0	0	0	0	0	0	0	0	0	0	0	0	0	0	0	0	0	0	0	0	0	0	0	0	0	0	0
Citronellyl-CoA_dehydrogenase	0	0	0	0	0	0	0	0	0	0	0	0	0	0	0	0	0	0	0	0	0	0	0	0	0	0	0	0	0	0	0	0	0	0	0	0	0	0	0	0	0	0	0	0	0	0	0	0	0
Clock-associated_two-component_sensor_histidine_kinase_SasA	2	2	2	3	1	2	2	2	1	3	1	1	2	2	2	2	3	2	1	1	2	2	2	1	2	2	2	2	2	2	2	0	1	0	0	2	2	1	2	2	1	2	2	0	2	2	2	3	3
ClpB_protein	0	0	0	0	0	0	0	0	0	0	0	0	0	0	0	0	0	0	0	0	0	0	0	0	0	0	0	0	0	0	0	0	0	0	0	0	0	0	0	0	0	0	0	0	0	0	0	0	0
CoB--CoM_heterodisulfide_reductase_2_iron-sulfur_subunit_D_(EC_1.8.98.1)	0	0	0	0	0	0	0	0	0	0	0	0	0	0	0	0	0	0	0	0	0	0	0	0	0	0	0	0	0	1	0	1	0	0	0	0	0	0	0	0	0	0	0	0	0	0	0	0	0
CoB--CoM_heterodisulfide_reductase_subunit_A_(EC_1.8.98.1)	0	0	0	0	0	0	0	0	0	0	0	0	0	0	0	0	0	0	0	0	0	0	0	0	0	0	0	0	0	0	0	0	0	0	0	0	0	0	0	0	0	0	0	0	0	0	0	0	0
CoB--CoM_heterodisulfide_reductase_subunit_B_(EC_1.8.98.1)	0	0	0	0	0	0	0	0	0	0	0	0	0	0	0	0	0	0	0	0	0	0	0	0	0	0	0	0	0	0	0	0	0	0	0	0	0	0	0	0	0	0	0	0	0	0	0	0	0
CoB--CoM_heterodisulfide_reductase_subunit_C_(EC_1.8.98.1)	0	0	0	0	0	0	0	0	0	0	0	0	0	0	0	0	0	0	0	0	0	0	0	0	0	0	0	0	0	0	0	0	0	0	0	0	0	0	0	0	0	0	0	0	0	0	0	0	0
CoB--CoM_heterodisulfide_reductase_subunit_D_(EC_1.8.98.1)	0	0	0	0	0	0	0	0	0	0	0	0	0	0	0	0	0	0	1	0	0	0	0	0	0	0	0	0	0	0	0	0	0	0	0	0	0	0	0	0	0	0	0	0	0	0	0	0	0
Cob(I)alamin_adenosyltransferase_(EC_2.5.1.17)	0	0	0	0	0	0	0	0	0	0	0	1	0	0	1	1	0	0	0	0	1	0	0	0	1	0	0	1	1	0	1	0	1	0	0	0	1	0	0	1	1	1	0	0	1	0	0	0	0
Cob(I)alamin_adenosyltransferase_PduO_(EC_2.5.1.17)	0	0	0	0	0	0	0	0	0	0	0	0	0	0	0	0	0	0	0	0	0	0	0	0	0	0	0	0	0	0	0	0	0	0	0	0	0	0	0	0	0	0	0	0	0	0	0	0	0
Cob(II)alamin_reductase	0	0	0	1	0	0	0	0	0	0	0	0	0	0	0	0	0	0	0	0	0	0	0	0	0	0	0	0	0	0	0	0	0	0	0	0	0	0	0	0	0	0	0	0	0	0	0	0	0
CobN_component_of_cobalt_chelatase_involved_in_B12_biosynthesis	0	0	0	0	0	0	0	0	0	0	0	0	0	0	0	0	0	0	0	0	0	0	0	0	0	0	0	0	0	0	0	0	0	0	0	0	0	0	0	0	0	0	0	0	0	0	0	0	0
CobW_GTPase_involved_in_cobalt_insertion_for_B12_biosynthesis	0	0	0	0	0	0	0	0	0	0	0	0	0	0	0	0	0	0	0	0	0	0	0	0	0	0	0	0	0	0	0	0	0	0	0	0	0	0	0	0	0	0	0	0	0	0	0	0	0
Cobalamin_biosynthesis_protein_BluB	0	0	0	0	0	0	0	0	0	0	0	0	0	0	0	0	0	0	0	0	0	0	0	0	0	0	0	0	0	0	0	0	0	0	0	0	0	0	0	0	0	0	0	0	0	0	0	0	0
Cobalamin_biosynthesis_protein_CbiG	0	0	0	0	0	0	0	0	0	0	0	0	0	0	0	0	0	0	0	0	0	0	0	0	0	0	0	0	0	0	0	0	0	0	0	0	0	0	0	0	0	0	0	0	0	0	0	0	0
Cobalamin_synthase	0	0	0	0	0	0	0	0	0	0	0	0	0	0	0	0	0	0	0	0	0	0	0	0	0	0	0	0	0	0	0	0	0	0	0	0	0	0	0	0	0	0	0	0	0	0	0	0	0
Cobalt-precorrin-2_C20-methyltransferase_(EC_2.1.1.130)	0	0	0	0	0	0	0	0	0	0	0	0	0	0	0	0	0	0	0	0	0	0	0	0	0	0	0	0	0	0	0	0	0	0	0	0	0	0	0	0	0	0	0	0	0	0	0	0	0
Cobalt-precorrin-3b_C17-methyltransferase	0	0	0	0	0	0	0	0	0	0	0	0	0	0	0	0	0	0	0	0	0	0	0	0	0	0	0	0	0	0	0	0	0	0	0	0	0	0	0	0	0	0	0	0	0	0	0	0	0
Cobalt-precorrin-4_C11-methyltransferase_(EC_2.1.1.133)	0	0	0	0	0	0	0	0	0	0	0	0	0	0	0	0	0	0	0	0	0	0	0	0	0	0	0	0	0	0	0	0	0	0	0	0	0	0	0	0	0	0	0	0	0	0	0	0	0
Cobalt-precorrin-6x_reductase_(EC_1.3.1.54)	0	0	0	0	0	0	0	0	0	0	0	0	0	0	0	0	0	0	0	0	0	0	0	0	0	0	0	0	0	0	0	0	0	0	0	0	0	0	0	0	0	0	0	0	0	0	0	0	0
Cobalt-precorrin-6y_C5-methyltransferase_(EC_2.1.1.-)	0	0	0	0	1	1	0	0	0	1	0	0	0	1	2	1	1	2	0	0	0	0	0	0	1	1	1	1	1	1	1	1	0	2	0	1	1	2	0	1	1	1	0	1	1	1	0	0	2
Cobalt-zinc-cadmium_resistance_protein	3	3	3	5	4	1	2	5	1	6	3	1	1	1	1	2	6	4	4	2	2	2	1	3	4	7	8	4	4	8	3	7	2	2	3	3	5	4	3	4	5	3	4	4	4	4	3	5	5
Cobalt-zinc-cadmium_resistance_protein_CzcA	0	0	0	0	0	1	1	1	1	0	1	0	1	1	0	0	0	1	0	0	1	1	1	0	1	1	1	1	1	1	1	1	1	0	0	0	1	0	1	1	1	1	0	0	0	0	0	0	0
Cobalt-zinc-cadmium_resistance_protein_CzcD	0	0	0	0	1	0	0	2	0	0	1	0	0	0	0	0	1	1	0	0	0	1	0	0	0	0	0	0	0	1	0	1	0	0	0	0	0	1	0	0	0	0	0	0	0	0	0	0	1
Cobalt/zinc/cadmium_efflux_RND_transporter,_membrane_fusion_protein,_CzcB_family	0	0	0	0	0	0	0	0	0	0	0	0	0	0	0	0	0	0	0	0	0	0	0	0	0	0	0	0	0	0	0	0	0	0	0	0	0	0	0	0	0	0	0	0	0	0	0	0	0
Cobyric_acid_synthase	0	0	0	0	0	0	0	0	0	0	0	0	0	0	0	0	0	0	0	0	0	0	0	0	0	0	0	0	0	0	0	0	0	0	0	0	0	0	0	0	0	0	0	0	0	0	0	0	0
Cobyrinic_acid_A,C-diamide_synthase	0	0	0	0	0	0	0	0	0	0	0	0	0	0	0	0	0	0	0	0	0	0	0	0	0	0	0	0	0	0	0	0	0	0	0	0	0	0	0	0	0	0	0	0	0	0	0	0	0
Coenzyme_F(420)H(2)_dehydrogenase_(methanophenazine)_subunit_FpoC	0	0	0	0	0	0	0	0	0	0	0	0	0	0	0	0	0	0	0	0	0	0	0	0	0	0	0	0	0	0	0	0	0	0	0	0	0	0	0	0	0	0	0	0	0	0	0	0	0
Coenzyme_F420-1:L-glutamate_ligase	0	0	0	0	0	0	0	0	0	0	0	0	0	0	0	0	0	0	0	0	0	0	0	0	0	0	0	0	0	0	0	0	0	0	0	0	0	0	0	0	0	0	0	0	0	0	0	0	0
Coenzyme_F420-dependent_oxidoreductase	0	0	0	0	0	0	0	0	0	0	0	0	0	0	0	0	0	0	0	0	0	0	0	0	0	0	0	0	0	0	0	0	0	0	0	0	0	0	0	0	0	0	0	0	0	0	0	0	0
Coenzyme_F420-reducing_hydrogenase,_alpha_subunit	0	0	0	0	0	0	0	0	0	0	0	0	0	0	0	0	0	0	0	0	0	0	0	0	0	0	0	0	0	0	0	0	0	0	0	0	0	0	0	0	0	0	0	0	0	0	0	0	0
Coenzyme_F420-reducing_hydrogenase,_beta_subunit	0	0	0	0	0	0	0	0	0	0	0	0	0	0	0	0	0	0	0	0	0	0	0	0	0	0	0	0	0	0	0	0	0	0	0	0	0	0	0	0	0	0	0	0	0	0	0	0	0
Coenzyme_F420-reducing_hydrogenase,_gamma_subunit	0	0	0	0	0	0	0	0	0	0	0	0	0	0	0	0	0	0	0	0	0	0	0	0	0	0	0	0	0	0	0	0	0	0	0	0	0	0	0	0	0	0	0	0	0	0	0	0	0
Coenzyme_F420_hydrogenase_beta_subunit_(FrcB)_(EC_1.12.98.1)	0	0	0	0	0	0	0	0	0	0	0	0	0	0	0	0	0	0	0	0	0	0	0	0	0	0	0	0	0	0	0	0	0	0	0	0	0	0	0	0	0	0	0	0	0	0	0	0	0
Coenzyme_F420_hydrogenase_beta_subunit_(FruB)_(EC_1.12.98.1)	0	0	0	0	0	0	0	0	0	0	0	0	0	0	0	0	0	0	0	0	0	0	0	0	0	0	0	0	0	0	0	0	0	0	0	0	0	0	0	0	0	0	0	0	0	0	0	0	0
Coenzyme_F420_hydrogenase_maturation_protease_(EC_3.4.24.-)	0	0	0	0	0	0	0	0	0	0	0	0	0	0	0	0	0	0	0	0	0	0	0	0	0	0	0	0	0	0	0	0	0	0	0	0	0	0	0	0	0	0	0	0	0	0	0	0	0
Coenzyme_PQQ_synthesis_protein_B	0	0	0	0	0	0	0	0	0	0	0	0	0	0	0	0	0	0	0	0	0	0	0	0	0	0	0	0	0	0	0	0	0	0	0	0	0	0	0	0	0	0	0	0	0	0	0	0	0
Coenzyme_PQQ_synthesis_protein_C	0	0	0	0	0	0	0	0	0	0	0	0	0	0	0	0	0	0	0	0	0	0	0	0	0	0	0	0	0	0	0	0	0	0	0	0	0	0	0	0	0	0	0	0	0	0	0	0	0
Coenzyme_PQQ_synthesis_protein_D	1	1	1	0	0	0	0	0	0	0	0	0	0	0	0	0	1	0	0	0	0	0	1	1	0	1	1	0	0	0	0	0	0	1	0	0	0	1	0	0	0	0	1	0	0	0	1	0	0
Coenzyme_PQQ_synthesis_protein_E	0	0	0	0	0	0	0	0	0	0	0	0	0	0	0	0	0	0	0	0	0	0	0	0	0	0	0	0	0	0	0	0	0	0	0	0	0	0	0	0	0	0	0	0	0	0	0	0	0
Coenzyme_PQQ_synthesis_protein_F_(EC_3.4.99.-)	0	0	0	0	0	0	0	0	0	0	0	0	0	0	0	0	0	0	0	0	0	0	0	0	0	0	0	0	0	0	0	0	0	0	0	0	0	0	0	0	0	0	0	0	0	0	0	0	0
Coenzyme_gamma-F420-2:L-glutamate_ligase	0	0	0	0	0	0	0	0	0	0	0	0	0	0	0	0	0	0	0	0	0	0	0	0	0	0	0	0	0	0	0	0	0	0	0	0	0	0	0	0	0	0	0	0	0	0	0	0	0
Cof_protein,_HD_superfamily_hydrolase	0	0	0	0	0	0	0	0	0	0	0	0	0	0	0	0	0	0	0	0	0	0	0	0	0	0	0	0	0	0	0	0	0	0	0	0	0	0	0	0	0	0	0	0	0	0	0	0	0
Colanic_acid_biosynthesis_acetyltransferase_WcaF_(EC_2.3.1.-)	0	0	0	0	0	0	0	0	0	0	0	0	0	0	0	0	0	0	0	0	0	0	0	0	0	0	0	0	0	0	0	0	0	0	0	0	0	0	0	0	0	0	0	0	0	0	0	0	0
Colanic_acid_biosynthesis_glycosyl_transferase_WcaA	0	0	0	0	0	0	0	0	0	0	0	0	0	0	0	0	0	0	0	0	0	0	0	0	0	0	0	0	0	0	0	0	0	0	0	0	0	1	0	0	0	0	0	0	0	0	0	0	0
Colanic_acid_biosynthesis_glycosyl_transferase_WcaC	0	0	0	0	0	0	0	0	0	0	0	0	0	0	0	0	0	0	0	0	0	0	0	0	0	0	0	0	0	0	0	0	0	0	0	0	0	0	0	0	0	0	0	0	0	0	0	0	0
Colanic_acid_biosynthesis_glycosyl_transferase_WcaL	0	0	0	0	0	0	0	0	0	0	0	0	0	0	0	0	0	0	0	0	0	0	0	0	0	0	0	0	0	0	0	0	0	0	0	0	0	0	0	0	0	0	0	0	0	0	0	0	0
Colanic_acid_biosynthsis_UDP-glucose_lipid_carrier_transferase_WcaJ	1	1	1	0	1	0	1	0	0	1	1	0	1	0	0	1	1	1	1	1	0	0	0	1	1	1	1	1	1	0	1	0	1	1	1	1	1	1	1	1	1	1	1	1	1	0	1	0	1
Cold-shock_DEAD-box_protein_A	0	0	0	0	1	1	0	0	0	0	0	0	0	1	0	0	0	2	0	0	0	0	0	0	0	0	0	0	0	1	0	1	0	0	0	0	0	0	0	0	0	0	0	0	0	0	0	0	0
Cold_shock_protein_CspA	0	0	0	0	0	0	0	0	0	0	0	0	0	0	0	0	0	0	0	0	0	0	0	0	0	0	0	0	0	0	0	0	0	0	0	0	0	0	0	0	0	0	0	0	0	0	0	0	0
Cold_shock_protein_CspB	0	0	0	2	2	2	3	3	1	2	1	2	3	1	1	2	2	1	1	1	3	2	1	1	1	3	2	1	1	3	1	3	1	2	1	2	1	2	0	1	1	1	1	2	1	2	1	2	2
Cold_shock_protein_CspC	0	0	0	0	0	0	0	0	0	0	0	0	0	0	0	0	0	0	0	0	0	0	0	0	0	0	0	0	0	0	0	0	0	0	0	0	0	0	0	0	0	0	0	0	0	0	0	0	0
Cold_shock_protein_CspD	0	0	0	0	1	0	0	0	0	0	0	0	0	0	2	0	0	0	0	0	0	0	0	0	0	0	0	0	0	0	0	0	0	0	0	0	0	0	0	0	0	0	0	0	0	0	0	0	0
Cold_shock_protein_CspE	0	0	0	0	0	0	0	0	0	0	0	0	0	0	0	0	0	0	0	0	0	0	0	0	0	0	0	0	0	0	0	0	0	0	0	0	0	0	0	0	0	0	0	0	0	0	0	0	0
Cold_shock_protein_CspF	0	0	0	0	0	0	0	0	0	0	0	0	0	0	0	0	0	0	0	0	0	1	0	0	0	0	0	0	0	0	0	0	0	0	0	0	0	0	0	0	0	0	0	0	0	0	0	0	0
Cold_shock_protein_CspG	0	0	0	0	0	0	0	0	0	0	0	0	0	0	0	0	0	0	0	0	0	0	0	0	2	0	0	1	1	0	1	0	1	0	0	0	1	0	0	1	0	1	0	0	1	0	0	0	0
Colicin_I_receptor_precursor	0	0	0	0	0	0	0	0	0	0	0	0	0	0	0	0	0	0	0	0	0	0	0	0	0	0	0	0	0	0	0	0	0	0	0	0	0	0	0	0	0	0	0	0	0	0	0	0	0
ComF_operon_protein_A,_DNA_transporter_ATPase	0	0	0	0	0	0	0	0	0	0	0	0	0	0	0	0	0	0	0	0	0	0	0	0	0	0	0	0	0	0	0	0	0	0	0	0	0	0	0	0	0	0	0	0	0	0	0	0	0
Competence/damage-inducible_protein_CinA	1	1	1	1	1	1	1	1	1	0	1	1	1	1	1	1	1	0	1	1	1	1	1	1	1	1	1	1	1	0	1	1	1	1	1	1	1	1	1	1	1	1	1	0	1	1	1	1	1
Competence_protein_F_homolog,_phosphoribosyltransferase_domain	0	0	0	0	0	0	0	0	0	0	0	0	0	0	0	0	0	0	0	0	0	0	0	0	0	0	0	0	0	0	0	0	0	0	0	0	0	0	0	0	0	0	0	0	0	0	0	0	0
Conjugative_signal_peptidase_TrhF	0	0	0	0	0	0	0	0	0	0	0	0	0	0	0	0	0	0	0	0	0	0	0	0	0	0	0	0	0	0	0	0	0	0	0	0	0	0	0	0	0	0	0	0	0	0	0	0	0
Conjugative_transfer_protein_TrbB	0	0	0	0	0	0	0	0	0	0	0	0	0	0	0	0	0	0	0	0	0	0	0	0	0	0	0	0	0	0	0	0	0	0	0	0	0	0	0	0	0	0	0	0	0	0	0	0	0
Conjugative_transfer_protein_TrbC	0	0	0	0	0	0	0	0	0	0	0	0	0	0	0	0	0	0	0	0	0	0	0	0	0	0	0	0	0	0	0	0	0	0	0	0	0	0	0	0	0	0	0	0	0	0	0	0	0
Conjugative_transfer_protein_TrbD	0	0	0	0	0	0	0	0	0	0	0	0	0	0	0	0	0	0	0	0	0	0	0	0	0	0	0	0	0	0	0	0	0	0	0	0	0	0	0	0	0	0	0	0	0	0	0	0	0
Conjugative_transfer_protein_TrbE	0	0	0	0	0	0	0	0	0	0	0	0	0	0	0	0	0	0	0	0	0	0	0	0	0	0	0	0	0	0	0	0	0	0	0	0	0	0	0	0	0	0	0	0	0	0	0	0	0
Conjugative_transfer_protein_TrbF	0	0	0	0	0	0	0	0	0	0	0	0	0	0	0	0	0	0	0	0	0	0	0	0	0	0	0	0	0	0	0	0	0	0	0	0	0	0	0	0	0	0	0	0	0	0	0	0	0
Conjugative_transfer_protein_TrbG	0	0	0	0	0	0	0	0	0	0	0	0	0	0	0	0	0	0	0	0	0	0	0	0	0	0	0	0	0	0	0	0	0	0	0	0	0	0	0	0	0	0	0	0	0	0	0	0	0
Conjugative_transfer_protein_TrbH	0	0	0	0	0	0	0	0	0	0	0	0	0	0	0	0	0	0	0	0	0	0	0	0	0	0	0	0	0	0	0	0	0	0	0	0	0	0	0	0	0	0	0	0	0	0	0	0	0
Conjugative_transfer_protein_TrbI	0	0	0	0	0	0	0	0	0	0	0	0	0	0	0	0	0	0	0	0	0	0	0	0	0	0	0	0	0	0	0	0	0	0	0	0	0	0	0	0	0	0	0	0	0	0	0	0	0
Conjugative_transfer_protein_TrbJ	0	0	0	0	0	0	0	0	0	0	0	0	0	0	0	0	0	0	0	0	0	0	0	0	0	0	0	0	0	0	0	0	0	0	0	0	0	0	0	0	0	0	0	0	0	0	0	0	0
Conjugative_transfer_protein_TrbL	0	0	0	0	0	0	0	0	0	0	0	0	0	0	0	0	0	0	0	0	0	0	0	0	0	0	0	0	0	0	0	0	0	0	0	0	0	0	0	0	0	0	0	0	0	0	0	0	0
Conserved_hypothetical_protein_(perhaps_related_to_histidine_degradation)	0	0	0	0	0	0	0	0	0	0	0	0	0	0	0	0	0	0	0	0	0	0	0	0	0	0	0	0	0	0	0	0	0	0	0	0	0	0	0	0	0	0	0	0	0	0	0	0	0
Conserved_hypothetical_protein_probably_involved_in_assimilatory_sulfate_reduction	0	0	0	0	0	0	0	0	0	0	0	0	0	0	0	0	0	0	0	0	0	0	0	0	0	0	0	0	0	0	0	0	0	0	0	0	0	0	0	0	0	0	0	0	0	0	0	0	0
Conserved_protein_YghT,_with_nucleoside_triphosphate_hydrolase_domain	1	1	1	1	1	1	1	1	1	1	2	0	1	0	1	1	1	0	1	1	1	1	1	1	1	0	0	0	1	1	1	1	1	1	1	1	1	0	1	1	1	1	1	1	1	1	1	1	1
CopG_protein	1	1	1	0	0	0	0	0	0	0	0	0	0	0	0	0	1	1	0	0	0	0	0	0	0	0	0	0	0	0	0	0	0	0	1	0	0	0	1	0	0	0	0	0	0	0	1	0	1
Copper-containing_nitrite_reductase_(EC_1.7.2.1)	0	0	0	0	0	0	0	1	0	0	0	0	0	0	0	1	0	0	0	0	1	0	0	0	0	0	0	0	0	0	0	0	0	0	0	0	0	0	0	0	0	0	0	0	0	0	0	0	0
Copper-sensing_two-component_system_response_regulator_CpxR	0	0	0	0	0	0	0	0	0	0	0	0	0	0	0	0	0	0	0	0	0	0	0	0	0	0	0	0	0	0	0	0	0	0	0	0	0	1	0	0	0	0	0	0	0	0	0	0	0
Copper-sensing_two-component_system_response_regulator_CusR	2	2	2	1	2	2	2	2	1	6	1	1	2	1	1	1	4	3	2	2	1	4	3	1	3	1	1	3	3	1	3	2	3	3	1	3	3	2	2	3	3	3	1	3	4	2	2	2	4
Copper-translocating_P-type_ATPase_(EC_3.6.3.4)	0	0	0	0	0	0	0	1	0	0	0	0	0	0	0	1	0	0	0	0	1	0	0	0	0	0	0	0	0	0	0	0	0	0	0	0	0	0	0	0	0	0	0	0	0	0	0	0	0
Copper_chaperone	0	0	0	0	0	0	0	0	0	0	0	0	0	0	0	0	0	0	0	0	0	0	0	0	0	0	0	0	0	0	0	0	0	0	0	0	0	0	0	0	0	0	0	0	0	0	0	0	0
Copper_ion_binding_protein	1	1	1	1	2	0	0	0	0	2	0	0	0	0	0	0	1	2	1	1	0	0	0	1	0	0	0	0	0	1	0	1	0	1	1	1	0	1	1	0	0	0	1	1	0	1	1	1	1
Copper_metallochaperone,_bacterial_analog_of_Cox17_protein	0	0	0	0	0	0	0	0	0	0	0	0	0	0	0	0	0	0	0	0	0	0	0	0	0	0	0	0	0	0	0	0	0	0	0	0	0	0	0	0	0	0	0	0	0	0	0	0	0
Copper_resistance_protein_B	0	0	0	0	0	0	0	0	1	1	0	0	0	1	0	1	0	0	0	0	1	1	0	0	0	0	0	0	0	0	0	0	0	0	0	0	0	0	0	0	0	0	0	0	0	0	0	0	1
Copper_resistance_protein_C_precursor	1	0	0	0	0	1	1	0	1	1	1	1	1	1	0	0	1	0	1	1	2	1	0	0	0	1	1	0	0	2	0	2	0	1	1	0	0	0	1	1	0	0	0	0	1	0	1	0	0
Copper_resistance_protein_D	0	0	0	0	0	0	0	0	0	0	0	0	0	0	0	0	0	0	0	0	0	0	0	0	0	0	0	0	0	0	0	0	0	0	0	0	0	0	0	0	0	0	0	0	0	0	0	0	0
Copper_sensory_histidine_kinase_CpxA	0	0	0	0	0	0	0	0	0	0	0	0	0	0	0	0	1	0	0	0	0	0	0	0	0	0	0	0	0	0	1	0	0	0	0	0	0	0	0	0	0	0	0	0	0	0	0	0	0
Copper_sensory_histidine_kinase_CusS	0	0	0	0	0	0	0	0	0	1	0	0	0	0	0	0	0	0	0	0	0	0	0	0	0	0	0	0	0	0	0	0	0	0	0	0	0	0	0	0	0	0	0	0	0	0	0	0	0
Copper_tolerance_protein	1	1	1	1	0	0	0	0	0	1	0	0	0	0	0	0	1	0	1	1	0	0	0	1	1	0	0	1	0	0	1	0	0	1	1	1	1	0	1	0	0	1	1	0	1	1	1	1	1
Coproporphyrinogen_III_oxidase,_aerobic_(EC_1.3.3.3)	0	0	0	0	0	0	0	0	0	1	0	0	0	0	0	0	0	0	0	0	0	0	0	0	0	1	1	0	0	0	0	0	0	0	0	0	0	0	0	0	0	0	0	0	0	0	0	0	1
Coproporphyrinogen_III_oxidase,_oxygen-independent_(EC_1.3.99.22)	0	0	0	0	0	0	0	0	0	0	0	0	0	0	0	0	0	0	0	0	0	0	0	0	0	0	0	0	0	0	0	0	0	0	0	0	0	0	0	0	0	0	0	0	0	0	0	0	0
Coproporphyrinogen_III_oxidase,_oxygen-independent_(EC_1.3.99.22),_divergent,_putative	0	0	0	0	0	0	0	0	0	0	0	0	0	0	0	0	0	0	0	0	0	0	0	0	0	0	0	0	0	0	0	0	0	0	0	0	0	0	0	0	0	0	0	0	0	0	0	0	0
Coupling_protein_VirD4,_ATPase_required_for_T-DNA_transfer	1	0	0	3	3	2	1	1	1	4	2	0	1	6	0	1	5	2	1	1	2	2	6	4	2	1	2	2	2	3	3	3	1	3	1	7	2	3	1	2	2	2	6	5	2	3	1	5	4
Creatinine_amidohydrolase_(EC_3.5.2.10)	1	1	1	1	1	1	1	1	1	1	1	1	1	1	1	1	1	1	1	1	1	1	1	1	0	1	1	0	1	1	1	1	0	1	1	1	1	1	1	1	0	1	1	1	1	1	1	1	1
Crossover_junction_endodeoxyribonuclease_RuvC_(EC_3.1.22.4)	0	0	0	0	0	0	0	0	0	0	0	0	0	0	0	0	0	0	0	0	0	0	0	0	0	0	0	0	0	0	0	0	0	0	0	0	0	0	0	0	0	0	0	0	0	0	0	0	0
Crotonobetaine_carnitine-CoA_ligase_(EC_6.3.2.-)	0	0	0	0	0	0	0	0	0	0	0	0	0	0	0	0	0	0	0	0	0	0	0	0	0	0	0	0	0	0	0	0	0	0	0	0	0	0	0	0	0	0	0	0	0	0	0	0	0
Crotonyl-CoA_carboxylase/reductase,_ethylmalonyl-CoA_producing	0	0	0	0	0	0	0	0	0	0	0	0	0	0	0	0	0	0	0	0	0	0	0	0	0	0	0	0	0	0	0	0	0	0	0	0	0	0	0	0	0	0	0	0	0	0	0	0	0
CrtT-methyltransferase-like_protein	0	0	0	0	0	0	0	0	0	0	0	0	0	0	0	0	0	0	0	0	0	0	0	0	0	0	0	0	0	0	0	0	0	0	0	0	0	0	0	0	0	0	0	0	0	0	0	0	0
CrtV-methyltransferase-like_protein	0	0	0	0	0	0	0	0	0	0	0	0	0	0	0	0	0	0	0	0	0	0	0	0	0	0	0	0	0	0	0	0	0	0	0	0	0	0	0	0	0	0	0	0	0	0	0	0	0
Cryptochrome	0	0	0	0	0	0	0	0	0	0	0	0	0	0	0	0	0	0	0	0	0	0	0	0	0	0	0	0	0	0	0	0	0	0	0	0	0	0	0	0	0	0	0	0	0	0	0	0	0
Cu(I)-responsive_transcriptional_regulator	0	0	0	0	0	0	0	0	0	0	0	0	0	0	0	0	0	0	0	0	0	0	0	0	0	0	0	0	0	0	0	0	0	0	0	0	0	0	0	0	0	0	0	0	0	0	0	0	0
Cyanate_ABC_transporter,_ATP-binding_protein	0	0	0	0	0	0	0	0	0	0	0	0	0	0	0	0	0	0	0	0	0	0	0	0	0	0	0	0	0	0	0	0	0	0	0	0	0	0	0	0	0	0	0	0	0	0	0	0	0
Cyanate_ABC_transporter,_permease_protein	0	0	0	0	0	0	0	0	0	0	0	0	0	0	0	0	0	0	0	0	0	0	0	0	0	0	0	0	0	0	0	0	0	0	0	0	0	0	0	0	0	0	0	0	0	0	0	0	0
Cyanate_ABC_transporter,_substrate_binding_protein	0	0	0	0	0	0	0	0	0	0	0	0	0	0	0	0	0	0	0	0	0	0	0	0	0	0	0	0	0	0	0	0	0	0	0	0	0	0	0	0	0	0	0	0	0	0	0	0	0
Cyanate_hydratase_(EC_4.2.1.104)	0	0	0	0	0	0	0	0	0	0	0	0	0	0	0	0	0	0	0	0	0	0	0	0	0	0	0	0	0	0	0	0	0	0	0	0	0	0	0	0	0	0	0	0	0	0	0	0	0
Cyanate_transport_protein_CynX	0	0	0	0	0	0	0	0	0	0	0	0	0	0	1	0	0	1	0	0	0	0	2	0	0	1	1	0	0	1	0	1	0	0	0	0	0	0	0	0	0	0	0	0	0	0	0	0	0
Cyanoglobin	0	0	0	2	2	0	0	0	0	2	0	0	0	0	0	0	2	0	0	0	0	0	0	0	0	0	0	0	0	2	0	2	0	0	0	0	0	0	0	0	0	0	0	0	0	1	0	2	1
Cyanophycin_synthase_(EC_6.3.2.29)(EC_6.3.2.30)	0	0	0	3	1	0	0	0	0	2	0	0	0	1	0	1	3	1	1	0	1	0	0	2	1	0	0	1	1	1	1	0	1	2	0	2	0	0	0	1	1	1	2	2	1	3	0	3	4
Cyanophycinase_(EC_3.4.15.6)	0	0	0	0	0	0	0	0	0	0	0	0	0	0	0	0	0	0	0	0	0	0	0	0	0	0	0	0	0	0	0	0	0	0	0	0	0	0	0	0	0	0	0	0	0	0	0	0	0
Cyanophycinase_(EC_3.4.15.6)_dimer	0	0	0	0	0	0	0	0	0	0	0	0	0	0	0	0	0	0	0	0	0	0	0	0	0	0	0	0	0	0	0	0	0	0	0	0	0	0	0	0	0	0	0	0	0	0	0	0	0
Cyclic_AMP_receptor_protein	0	0	0	0	0	0	0	0	0	0	0	0	0	0	0	0	0	0	0	0	0	0	0	0	0	0	0	0	0	0	0	0	0	0	0	0	0	0	0	0	0	0	0	0	0	0	0	0	0
Cyclic_beta-1,2-glucan_modification_transmembrane_protein	0	0	0	0	0	0	0	0	0	1	0	0	0	0	0	0	1	0	0	0	0	0	0	0	0	0	0	0	0	0	0	0	0	0	0	0	0	0	0	0	0	0	0	0	0	0	0	0	1
Cyclic_beta-1,2-glucan_synthase_(EC_2.4.1.-)	0	0	0	0	0	0	0	0	0	0	0	0	0	0	0	0	0	0	0	0	0	0	0	0	0	0	0	0	0	0	0	0	0	0	0	0	0	0	0	0	0	0	0	0	0	0	0	0	0
Cyclohexadienyl_dehydratase_(EC_4.2.1.51)(EC_4.2.1.91)	0	0	0	0	1	1	0	1	0	0	0	0	0	0	0	1	0	0	0	0	1	0	1	0	0	0	0	0	0	1	0	1	0	0	0	0	0	0	0	0	0	0	0	0	0	0	0	0	0
Cyclohexadienyl_dehydrogenase_(EC_1.3.1.12)(EC_1.3.1.43)	0	0	0	0	0	1	1	0	0	0	0	0	1	0	0	0	0	0	0	0	0	0	0	0	0	1	1	0	0	0	0	0	0	0	0	0	0	0	0	0	0	0	0	0	0	0	0	0	0
Cyclopropane-fatty-acyl-phospholipid_synthase-like_protein,_clusters_with_FIG005069	0	0	0	0	0	0	0	0	0	0	0	0	0	0	0	0	0	0	0	0	0	1	0	0	0	0	0	0	0	0	0	0	0	0	0	0	0	0	0	0	0	0	0	0	0	0	0	0	0
Cyclopropane-fatty-acyl-phospholipid_synthase_(EC_2.1.1.79)	0	0	0	0	0	0	0	0	0	0	0	0	0	0	0	0	0	0	0	0	0	0	0	0	0	0	0	0	0	0	0	0	0	0	0	0	0	0	0	0	0	0	0	0	0	0	0	0	0
Cyn_operon_transcriptional_activator	0	0	0	0	0	0	0	0	0	1	0	0	0	0	0	0	0	0	0	0	0	0	1	0	0	0	0	0	0	1	0	0	0	0	0	0	0	0	0	0	0	0	0	0	1	0	0	0	1
Cys_regulon_transcriptional_activator_CysB	0	0	0	0	0	0	0	0	1	0	0	0	0	0	0	0	0	0	0	0	0	0	0	0	0	0	0	0	0	0	0	0	0	0	0	0	0	0	0	0	0	0	0	0	0	0	0	0	0
Cystathionine_beta-lyase_(EC_4.4.1.8)	0	0	0	0	0	0	1	0	0	0	0	0	1	0	0	0	0	0	0	0	0	1	0	0	0	0	0	0	0	0	0	0	0	0	0	0	0	0	0	0	0	0	0	0	0	0	0	0	0
Cystathionine_beta-synthase_(EC_4.2.1.22)	2	1	1	2	1	2	2	2	1	2	2	1	2	1	1	2	2	1	2	2	2	2	1	1	3	1	1	2	2	1	2	1	2	2	2	2	2	1	2	3	2	3	2	2	2	2	1	2	2
Cystathionine_gamma-lyase_(EC_4.4.1.1)	0	0	0	0	0	0	0	1	0	0	0	0	0	0	0	0	0	0	0	0	1	0	0	0	0	0	0	0	0	0	0	0	0	0	0	0	0	1	0	0	0	0	0	0	0	0	0	0	0
Cystathionine_gamma-synthase_(EC_2.5.1.48)	4	4	3	7	5	0	8	1	8	5	9	0	7	3	4	1	7	7	4	5	0	10	9	7	8	7	7	7	8	8	7	7	5	6	5	7	8	7	5	8	7	9	6	7	8	6	5	7	4
Cysteine_desulfurase_(EC_2.8.1.7)	0	0	0	0	0	0	0	0	0	0	0	0	0	0	0	0	0	0	0	0	0	0	0	0	0	0	0	0	0	0	0	0	0	0	0	0	0	0	0	0	0	0	0	0	0	0	0	0	0
Cysteine_desulfurase_(EC_2.8.1.7),_IscS_subfamily	0	0	0	0	0	0	0	0	0	0	0	0	0	0	0	0	0	0	0	0	0	0	0	0	0	0	0	0	0	0	0	0	0	0	0	0	0	0	0	0	0	0	0	0	0	0	0	0	0
Cysteine_desulfurase_(EC_2.8.1.7),_NifS_subfamily	1	1	1	0	1	1	1	2	1	1	2	1	1	0	1	2	1	2	0	1	2	1	1	1	1	1	1	1	1	1	1	1	1	1	0	1	1	1	1	1	1	1	1	1	1	0	1	0	1
Cysteine_desulfurase_(EC_2.8.1.7),_SufS_subfamily	0	0	0	0	0	0	0	0	0	0	0	0	0	0	0	0	0	0	0	0	0	0	0	0	0	0	0	0	0	0	0	0	0	0	0	0	0	0	0	0	0	0	0	0	0	0	0	0	0
Cysteine_desulfurase_CsdA-CsdE_(EC_2.8.1.7),_main_protein_CsdA	2	1	1	2	3	2	0	3	1	2	2	2	0	2	2	2	2	3	1	0	2	1	2	1	1	1	2	0	1	4	1	3	1	2	0	2	1	2	1	1	1	1	1	1	1	1	2	2	2
Cysteine_synthase_(EC_2.5.1.47)	0	0	0	0	0	0	0	0	0	0	0	0	0	0	0	0	0	0	0	0	0	0	0	0	0	0	0	0	0	0	0	0	0	0	0	0	0	0	0	0	0	0	2	0	0	0	0	0	0
Cysteine_synthase_A_(EC_2.5.1.47)	0	0	0	0	0	0	0	0	0	1	0	0	0	0	0	0	1	0	0	0	0	0	0	0	0	0	0	0	0	0	0	0	0	0	0	0	0	0	0	0	0	0	0	0	0	0	0	0	1
Cysteine_synthase_B_(EC_2.5.1.47)	1	1	1	1	1	1	1	1	1	1	1	1	1	1	1	1	1	0	1	1	1	1	1	1	1	1	1	1	1	1	0	0	0	1	1	1	1	1	1	1	1	1	1	1	1	1	1	1	1
Cysteinyl-tRNA_synthetase_(EC_6.1.1.16)	0	0	0	0	0	0	0	0	0	0	0	0	0	0	0	0	0	0	0	0	0	0	0	0	0	0	0	0	0	0	0	0	0	0	0	0	0	0	0	0	0	0	0	0	0	0	0	0	0
Cysteinyl-tRNA_synthetase_related_protein	0	0	0	1	0	0	0	0	0	0	0	0	0	0	0	0	1	0	0	0	0	0	1	1	0	0	0	0	0	0	0	0	0	1	0	1	0	0	0	0	0	0	1	1	0	1	0	1	0
Cystine_ABC_transporter,_ATP-binding_protein	0	0	0	0	0	0	0	0	0	0	0	0	0	0	0	0	0	0	0	0	0	0	0	0	0	0	0	0	0	0	0	0	0	0	0	0	0	0	0	0	0	0	0	0	0	0	0	0	0
Cystine_ABC_transporter,_periplasmic_cystine-binding_protein_FliY	0	0	0	0	0	0	0	0	0	0	0	0	0	0	1	0	0	0	0	0	0	0	0	0	0	0	0	0	0	0	0	0	0	0	0	0	0	0	0	0	0	0	0	0	0	0	0	0	0
Cystine_ABC_transporter,_permease_protein	1	1	1	1	1	1	1	1	0	1	1	0	1	1	1	1	1	1	1	1	1	1	1	1	1	0	1	1	1	1	1	1	0	1	1	1	1	1	1	1	1	1	1	0	1	1	0	1	1
Cytidine_deaminase_(EC_3.5.4.5)	0	0	0	0	0	1	2	1	0	0	0	1	2	1	2	1	0	0	0	0	1	2	0	0	0	0	0	0	0	1	0	0	0	0	0	0	0	0	0	0	0	0	0	0	0	0	0	0	0
Cytidylate_kinase_(EC_2.7.4.14)	0	0	0	0	0	0	0	0	0	0	0	0	0	0	0	0	0	0	0	0	0	0	0	0	0	0	0	0	0	0	0	0	0	1	0	0	0	0	0	0	0	0	0	0	0	0	0	0	0
Cytochrome_C551_peroxidase_(EC_1.11.1.5)	0	0	0	0	0	0	0	0	0	0	0	0	0	0	0	0	0	0	0	0	0	0	0	0	0	0	0	0	0	0	0	0	0	0	0	0	0	0	0	0	0	0	0	0	0	0	0	0	0
Cytochrome_C553_(soluble_cytochrome_f)	0	0	0	0	0	0	0	0	0	0	0	0	0	0	0	0	0	0	0	0	0	0	0	0	0	0	0	0	0	0	0	0	0	0	0	0	0	0	0	0	0	0	0	0	0	0	0	0	0
Cytochrome_O_ubiquinol_oxidase_subunit_III_(EC_1.10.3.-)	0	0	0	0	0	0	0	0	0	0	0	0	0	0	0	0	0	0	0	0	0	0	0	0	0	0	0	0	0	0	0	0	0	0	0	0	0	0	0	0	0	0	0	0	0	0	0	0	0
Cytochrome_O_ubiquinol_oxidase_subunit_I_(EC_1.10.3.-)	0	0	0	0	0	0	0	0	0	0	0	0	0	0	0	0	0	0	0	0	0	1	2	0	0	0	0	0	0	0	0	0	0	0	0	0	0	0	0	0	0	0	0	0	0	0	0	0	0
Cytochrome_b6-f_complex_alternative_Rieske_iron_sulfur_protein_PetC3	0	0	0	0	0	0	0	0	0	0	0	0	0	0	0	0	0	0	0	0	0	0	0	0	0	0	0	0	0	0	0	0	0	0	0	0	0	0	0	0	0	0	0	0	0	0	0	0	0
Cytochrome_b6-f_complex_iron-sulfur_subunit_PetC1_(Rieske_iron_sulfur_protein_EC_1.10.99.1)	0	0	0	0	0	0	0	0	0	0	0	0	0	0	0	0	0	0	0	0	0	0	0	0	0	0	0	0	0	0	0	0	0	0	0	0	0	0	0	0	0	0	0	0	0	0	0	0	0
Cytochrome_b6-f_complex_subunit,_cytochrome_b6	0	0	0	0	0	0	0	0	0	0	0	0	0	0	0	0	0	0	0	0	0	0	0	0	0	0	0	0	0	0	0	0	0	0	0	0	0	0	0	0	0	0	0	0	0	0	0	0	0
Cytochrome_c-552_precursor	1	1	1	1	1	1	1	2	1	1	1	1	1	1	1	2	1	1	1	1	3	1	1	1	1	1	1	1	1	1	1	1	1	1	0	1	1	1	1	1	1	1	1	1	1	0	1	1	1
Cytochrome_c-type_biogenesis_protein_CcdA_(DsbD_analog)	1	0	0	1	1	1	1	1	1	1	1	1	1	1	1	1	1	1	1	1	1	1	1	1	1	1	1	1	1	1	1	1	0	2	1	1	1	1	2	1	1	1	1	1	1	1	1	1	0
Cytochrome_c-type_biogenesis_protein_CcmC,_putative_heme_lyase_for_CcmE	1	1	1	1	1	1	1	1	1	1	1	1	1	1	1	1	1	1	1	1	1	1	1	1	1	1	1	1	1	1	1	1	0	2	1	1	1	1	1	1	1	1	1	0	1	1	1	1	1
Cytochrome_c-type_biogenesis_protein_CcmE,_heme_chaperone	3	3	3	1	2	0	2	0	1	0	1	0	2	0	1	0	1	2	1	0	0	0	4	2	1	2	2	1	1	1	1	1	1	2	1	1	1	1	1	1	1	1	2	2	1	1	3	2	1
Cytochrome_c-type_biogenesis_protein_CcmG/DsbE,_thiol:disulfide_oxidoreductase	0	0	0	0	0	0	0	0	0	0	0	0	0	0	1	0	0	0	0	0	0	0	0	0	0	0	0	0	0	0	0	0	0	0	0	0	0	0	0	0	0	0	0	0	0	0	0	0	0
Cytochrome_c-type_biogenesis_protein_CcsA/ResC	1	1	1	1	1	1	1	1	1	2	2	0	1	1	1	1	2	1	1	1	1	1	1	1	1	1	1	1	1	1	1	2	1	1	1	1	1	1	0	1	0	1	1	1	1	1	1	1	1
Cytochrome_c-type_biogenesis_protein_DsbD,_protein-disulfide_reductase_(EC_1.8.1.8)	0	0	0	0	0	0	0	0	0	0	0	0	0	0	0	0	0	0	0	0	1	0	0	0	0	0	0	0	0	1	0	1	0	2	1	0	0	0	1	0	0	0	0	0	0	0	0	0	0
Cytochrome_c-type_biogenesis_protein_ResA	0	0	0	0	0	0	0	1	0	0	0	0	0	0	0	0	0	0	0	0	0	0	0	0	0	1	1	0	0	0	0	0	0	0	0	0	0	0	0	0	0	0	0	0	0	0	0	0	0
Cytochrome_c-type_heme_lyase_subunit_nrfE,_nitrite_reductase_complex_assembly	0	0	0	0	0	0	0	0	0	0	0	0	0	0	0	0	1	0	0	0	0	0	0	0	0	0	0	0	0	0	0	0	0	0	0	0	0	0	0	0	0	0	0	0	0	0	0	0	0
Cytochrome_c-type_heme_lyase_subunit_nrfF,_nitrite_reductase_complex_assembly	0	0	0	0	0	0	0	0	0	0	0	0	0	0	0	0	0	0	0	0	0	0	0	0	0	0	0	0	0	0	0	0	0	0	0	0	0	0	0	0	0	0	0	0	0	0	0	0	0
Cytochrome_c-type_protein_NapC	0	0	0	0	0	0	0	0	0	0	0	0	0	0	0	0	0	0	0	0	0	0	0	0	0	0	0	0	0	0	0	0	0	0	0	0	0	0	0	0	0	0	0	0	0	0	0	0	0
Cytochrome_c2	0	0	0	0	0	0	0	1	0	0	0	0	0	0	0	1	0	0	0	0	0	0	0	0	0	0	0	0	0	0	0	0	0	0	0	0	0	0	0	0	0	0	0	0	0	0	0	0	0
Cytochrome_c4	0	0	0	0	0	0	0	0	0	0	0	0	0	0	1	0	0	0	0	0	1	0	0	0	0	0	0	0	0	0	0	0	0	0	0	0	0	0	0	0	0	0	0	0	0	0	0	0	1
Cytochrome_c551/c552	1	0	0	3	0	0	0	1	0	2	0	1	0	0	1	0	3	0	0	1	1	0	0	2	0	2	2	0	0	0	0	0	0	3	0	4	0	1	1	0	0	0	2	2	0	1	1	1	4
Cytochrome_c551_peroxidase_(EC_1.11.1.5)	0	0	0	0	0	0	0	0	0	0	0	0	0	0	0	0	0	1	0	0	0	1	0	0	0	0	0	0	0	0	0	0	0	0	0	0	0	0	0	0	0	0	0	0	0	0	0	0	0
Cytochrome_c552_precursor_(EC_1.7.2.2)	0	0	0	0	0	0	0	0	0	0	0	0	0	0	0	0	0	0	0	0	0	0	0	0	0	0	0	0	0	0	0	0	0	0	0	0	0	0	0	0	0	0	0	0	0	0	0	0	0
Cytochrome_c55X_precursor_NirC	1	1	1	1	1	1	1	0	1	0	1	1	1	1	1	1	1	1	1	1	1	2	1	1	1	1	1	1	1	2	1	2	0	2	1	1	1	1	1	1	1	1	1	1	1	1	1	1	1
Cytochrome_c_heme_lyase_subunit_CcmF	0	0	0	0	0	0	0	0	0	0	0	0	0	0	0	0	0	0	0	0	0	0	0	0	0	0	0	0	0	0	0	0	0	0	0	0	0	0	0	0	0	0	0	0	0	0	0	0	0
Cytochrome_c_heme_lyase_subunit_CcmH	0	0	0	1	1	1	0	0	1	0	1	0	0	0	1	0	0	1	0	1	0	0	1	1	1	1	1	1	1	1	1	1	1	2	1	1	1	1	1	1	1	1	1	1	1	1	0	1	0
Cytochrome_c_heme_lyase_subunit_CcmL	0	0	0	0	0	0	0	0	0	0	0	0	1	0	0	0	0	0	0	0	0	0	0	0	0	0	0	0	0	0	0	0	0	0	0	0	0	0	0	0	0	0	0	0	0	0	0	0	0
Cytochrome_c_in_methylamine_utilization_cluster	0	0	0	0	0	0	0	0	0	0	0	0	0	0	0	0	0	1	0	0	0	1	0	0	0	0	0	0	0	0	0	0	0	0	0	0	0	0	0	0	0	0	0	0	0	0	0	0	0
Cytochrome_c_nitrite_reductase,_small_subunit_NrfH	0	0	0	0	0	0	0	0	0	0	0	0	0	0	0	0	0	0	0	0	0	0	0	0	0	0	0	0	0	0	0	0	0	0	0	0	0	0	0	0	0	0	0	0	0	0	0	0	0
Cytochrome_c_oxidase,_subunit_IV_(EC_1.9.3.1)	0	0	0	0	1	0	0	0	0	0	0	1	0	0	0	0	0	1	0	0	0	0	0	0	0	0	0	0	0	1	0	1	0	0	0	0	0	1	0	0	0	0	0	0	0	0	0	0	0
Cytochrome_c_oxidase_(B(O/a)3-type)_chain_II_(EC_1.9.3.1)	0	0	0	0	1	0	0	0	0	0	0	0	0	0	0	0	0	1	0	0	1	0	0	0	0	0	0	0	0	1	0	1	0	0	0	0	0	1	0	0	0	0	0	0	0	0	0	0	0
Cytochrome_c_oxidase_(B(O/a)3-type)_chain_I_(EC_1.9.3.1)	1	0	0	1	1	2	1	3	1	1	1	1	1	3	1	1	1	1	1	1	2	2	1	1	1	1	1	1	1	1	1	1	1	1	1	1	1	1	1	1	1	1	1	1	1	1	1	1	1
Cytochrome_c_oxidase_polypeptide_III_(EC_1.9.3.1)	1	0	0	1	1	2	1	1	1	0	1	1	1	3	1	0	1	1	1	1	1	1	1	2	1	1	1	1	1	1	1	1	1	1	1	1	1	2	1	1	1	1	1	1	1	1	1	1	2
Cytochrome_c_oxidase_polypeptide_II_(EC_1.9.3.1)	0	0	0	0	0	0	0	0	0	0	0	0	0	0	0	0	0	0	0	0	0	0	0	0	0	0	0	0	0	0	0	0	0	0	0	0	0	0	0	0	0	0	0	0	0	0	0	0	0
Cytochrome_c_oxidase_polypeptide_IV(EC_1.9.3.1)	1	0	0	1	1	2	1	2	1	1	1	1	1	3	2	0	1	1	1	1	1	1	1	1	1	1	1	1	1	1	1	1	1	1	1	1	1	1	1	1	0	1	1	1	1	1	1	1	1
Cytochrome_c_oxidase_polypeptide_I_(EC_1.9.3.1)	0	0	0	0	0	0	0	0	0	0	0	0	0	0	0	0	1	0	0	0	0	0	0	0	0	0	0	0	0	0	0	0	0	0	0	0	0	0	0	0	0	0	0	0	0	0	0	0	1
Cytochrome_c_oxidase_subunit_CcoN_(EC_1.9.3.1)	0	0	0	1	2	0	0	0	0	1	0	0	0	0	0	0	2	1	0	0	0	1	0	0	1	0	0	1	1	1	1	1	1	0	0	1	1	1	0	1	1	1	1	1	1	1	0	1	2
Cytochrome_c_oxidase_subunit_CcoO_(EC_1.9.3.1)	0	0	0	1	2	0	0	0	0	1	0	0	0	0	0	0	1	1	0	0	0	1	0	0	1	0	0	1	1	1	1	1	1	1	0	0	1	1	0	1	1	1	0	1	1	1	0	1	1
Cytochrome_c_oxidase_subunit_CcoP_(EC_1.9.3.1)	0	0	0	0	0	0	0	0	0	0	0	0	0	0	0	0	0	0	0	0	0	0	0	0	0	0	0	0	0	0	0	0	0	0	0	0	0	0	0	0	0	0	0	0	0	0	0	0	0
Cytochrome_c_oxidase_subunit_CcoQ_(EC_1.9.3.1)	0	0	0	0	0	0	0	0	0	0	0	0	0	0	0	0	0	0	0	0	0	0	0	0	0	0	0	0	0	0	0	0	0	0	0	0	0	0	0	0	0	0	0	0	0	0	0	0	0
Cytochrome_cd1_nitrite_reductase_(EC:1.7.2.1)	0	0	0	0	0	0	0	0	0	1	0	0	0	0	0	0	1	0	0	0	0	0	0	0	1	0	0	1	1	0	1	0	1	0	0	0	1	0	0	1	1	1	0	0	1	0	0	0	1
Cytochrome_d_ubiquinol_oxidase_subunit_II_(EC_1.10.3.-)	0	0	0	0	0	0	0	0	0	0	0	0	0	0	0	0	0	0	0	0	0	0	0	0	0	0	0	0	0	0	0	0	0	0	0	0	0	0	0	0	0	0	0	0	0	0	0	0	0
Cytochrome_d_ubiquinol_oxidase_subunit_I_(EC_1.10.3.-)	0	0	0	0	0	0	0	0	0	0	0	0	0	0	0	0	0	0	0	0	0	0	0	0	0	0	0	0	0	0	0	0	0	0	0	0	0	0	0	0	0	0	0	0	0	0	0	0	0
Cytochrome_oxidase_biogenesis_protein_Cox11-CtaG,_copper_delivery_to_Cox1	1	1	1	1	3	1	1	0	2	2	2	1	1	0	0	0	2	3	1	1	1	1	1	1	1	2	2	2	2	3	2	3	2	2	1	1	2	3	1	2	2	2	1	1	1	1	1	1	2
Cytochrome_oxidase_biogenesis_protein_Sco1/SenC/PrrC,_putative_copper_metallochaperone	1	0	2	1	1	0	1	0	1	1	1	0	1	0	1	0	1	1	1	1	0	1	1	1	1	1	1	1	1	1	0	1	1	1	1	1	1	0	1	1	1	1	1	1	1	1	1	1	1
Cytochrome_oxidase_biogenesis_protein_Surf1,_facilitates_heme_A_insertion	0	0	0	0	0	0	0	0	0	0	0	0	0	0	0	0	0	0	0	0	0	0	0	0	0	0	0	0	0	0	0	0	0	0	0	0	0	0	0	0	0	0	0	0	0	0	0	0	0
Cytoplasmic_alpha-amylase_(EC_3.2.1.1)	1	1	1	1	1	1	1	1	1	1	1	1	1	1	1	1	1	1	1	1	1	1	1	1	1	1	1	1	1	1	1	0	1	0	1	1	1	1	1	1	1	1	1	0	1	1	1	1	1
Cytoplasmic_axial_filament_protein_CafA_and_Ribonuclease_G_(EC_3.1.4.-)	0	0	0	0	0	0	0	0	0	0	0	0	0	0	0	0	0	0	0	0	0	0	0	1	0	0	0	0	0	0	0	0	0	0	0	0	0	0	0	0	0	0	0	0	0	0	0	0	0
Cytoplasmic_protein_YaiE	0	0	0	1	0	0	0	0	0	0	0	0	0	0	0	0	0	0	0	0	0	0	0	0	0	0	0	0	0	0	0	0	0	1	0	1	0	0	0	0	0	0	0	0	0	0	0	0	0
Cytosine/purine/uracil/thiamine/allantoin_permease_family_protein	0	0	0	0	0	0	0	0	0	0	0	0	0	0	0	0	0	0	0	0	0	0	0	0	0	0	0	0	0	0	0	0	0	0	0	0	0	0	0	0	0	0	0	0	0	0	0	0	0
Cytosine_deaminase_(EC_3.5.4.1)	1	1	1	2	0	1	1	2	0	1	1	1	1	1	1	1	2	1	1	1	3	3	1	1	1	1	1	1	1	1	1	1	1	2	0	2	1	1	1	1	1	1	1	2	1	1	1	2	1
Cytosol_aminopeptidase_PepA_(EC_3.4.11.1)	0	0	0	1	0	0	1	0	0	1	0	0	1	0	1	0	1	0	0	0	0	1	1	1	1	0	0	0	0	0	0	0	0	1	0	1	0	0	0	0	0	0	1	1	0	1	0	1	1
D,D-heptose_7-phosphate_kinase	1	1	1	4	4	3	4	3	1	4	1	1	3	2	2	3	5	4	1	1	2	4	1	4	2	2	2	1	1	3	1	2	0	5	1	5	1	3	1	1	1	1	4	4	1	4	1	4	4
D-3-phosphoglycerate_dehydrogenase_(EC_1.1.1.95)	0	0	0	0	0	0	0	0	0	0	0	0	0	0	0	0	0	0	0	0	0	0	0	0	0	0	0	0	0	0	0	0	0	0	0	0	0	0	0	0	0	0	0	0	0	0	0	0	0
D-Galactonate_repressor_DgoR	0	0	0	0	0	1	1	1	0	0	0	0	1	0	0	0	0	0	0	0	0	1	0	0	0	0	0	0	0	0	0	0	0	1	0	1	0	0	0	0	0	0	0	1	0	0	0	1	0
D-Lactate_dehydrogenase,_cytochrome_c-dependent_(EC_1.1.2.4)	3	3	1	1	3	2	4	1	3	1	5	2	4	3	3	1	1	2	2	2	1	4	2	1	3	2	2	3	3	2	3	2	3	1	4	1	3	2	4	3	3	3	1	1	3	1	3	1	1
D-alanine--D-alanine_ligase_(EC_6.3.2.4)	0	0	0	0	0	0	0	0	0	0	0	0	0	0	0	0	0	0	0	0	0	0	0	0	0	0	0	0	0	0	0	0	0	0	0	0	0	0	0	0	0	0	0	0	0	0	0	0	0
D-alanine--D-alanine_ligase_A_(EC_6.3.2.4)	0	0	0	0	0	0	0	0	0	0	0	0	0	0	0	0	0	0	0	0	0	0	0	0	0	0	0	0	0	0	0	0	0	0	0	0	0	0	0	0	0	0	0	0	0	0	0	0	0
D-alanine--D-alanine_ligase_B_(EC_6.3.2.4)	0	0	0	0	0	0	0	0	0	0	0	0	0	0	0	0	0	0	0	0	0	0	0	0	0	0	0	0	0	0	0	0	0	0	0	0	0	0	0	0	0	0	0	0	0	0	0	0	0
D-alanine--poly(phosphoribitol)_ligase_subunit_1_(EC_6.1.1.13)	0	0	0	0	0	0	0	0	0	0	0	0	0	0	0	0	0	0	0	0	0	0	0	0	0	0	0	0	0	0	0	0	0	0	0	0	0	0	0	0	0	0	0	0	0	0	0	0	0
D-alanine--poly(phosphoribitol)_ligase_subunit_2_(EC_6.1.1.13)	1	1	1	1	1	1	0	0	1	1	1	1	0	1	1	1	1	1	1	1	1	1	1	1	1	1	1	1	0	0	1	0	1	1	0	1	1	1	1	1	1	1	1	0	1	1	1	1	1
D-alanine_aminotransferase_(EC_2.6.1.21)	2	2	2	4	2	3	8	2	2	2	3	2	6	3	2	2	4	4	2	2	2	7	1	3	3	3	3	3	3	1	3	1	3	2	2	2	3	3	2	3	3	3	2	1	3	3	2	3	5
D-alanyl-D-alanine_carboxypeptidase_(EC_3.4.16.4)	0	0	0	0	0	0	0	0	0	0	0	0	0	0	0	0	0	0	0	0	0	0	0	0	0	0	0	0	0	0	0	0	0	0	0	0	0	0	0	0	0	0	0	0	0	0	0	0	0
D-alanyl_transfer_protein_DltB	0	0	0	0	0	0	0	0	0	0	0	0	0	0	0	0	0	0	0	0	0	0	0	0	0	0	0	0	0	0	0	0	0	0	0	0	0	0	0	0	0	0	0	0	0	0	0	0	0
D-amino-acid_oxidase_(EC_1.4.3.3)	0	0	0	0	0	0	0	0	0	0	0	0	0	0	0	0	0	0	0	0	0	0	0	0	0	0	0	0	0	0	0	0	0	0	0	0	0	0	0	0	0	0	0	0	0	0	0	0	0
D-amino_acid_dehydrogenase_(EC_1.4.99.1)_family_protein_in_hydroxy-L-proline_catabolic_cluster	0	0	0	0	0	0	1	1	0	1	0	0	1	0	0	1	1	0	0	0	1	1	0	0	0	1	1	0	0	1	0	1	0	0	0	0	0	0	0	0	1	0	0	0	0	0	0	0	1
D-amino_acid_dehydrogenase_small_subunit_(EC_1.4.99.1)	0	0	0	0	0	0	0	0	0	0	0	0	0	0	0	0	0	0	0	0	0	0	0	0	0	0	0	0	0	0	0	0	0	0	0	0	0	0	0	0	0	0	0	0	0	0	0	0	0
D-arabino-3-hexulose_6-phosphate_formaldehyde_lyase	0	0	0	0	0	0	0	0	0	0	0	0	0	0	0	0	0	0	0	0	0	0	0	0	0	0	0	0	0	0	0	0	0	0	0	0	0	0	0	0	0	0	0	0	0	0	0	0	0
D-arabitol_dehydrogenase_(EC_1.1.1.250)	1	1	1	0	0	0	1	0	0	1	0	0	1	0	0	1	1	0	0	1	2	1	1	1	0	0	0	0	0	1	0	1	0	0	0	0	0	0	0	0	0	0	1	1	0	0	1	1	1
D-beta-hydroxybutyrate_dehydrogenase_(EC_1.1.1.30)	0	0	0	0	0	0	1	0	0	0	0	0	1	0	0	0	0	0	0	0	0	1	0	0	0	0	0	0	0	0	0	0	0	0	0	0	0	0	0	0	0	0	0	0	0	0	0	0	0
D-beta-hydroxybutyrate_permease	0	0	0	0	0	0	0	0	0	0	0	0	0	0	0	0	0	0	0	0	0	0	0	0	0	0	0	0	0	0	0	0	0	0	0	0	0	0	0	0	0	0	0	0	0	0	0	0	0
D-cysteine_desulfhydrase_(EC_4.4.1.15)	0	0	0	0	0	0	0	0	0	0	0	0	0	0	0	0	0	0	0	0	0	0	0	0	0	0	0	0	0	0	0	0	0	0	0	0	0	0	0	0	0	0	0	0	0	0	0	0	0
D-erythrose-4-phosphate_dehydrogenase_(EC_1.2.1.72)	0	0	0	0	0	0	0	0	0	0	0	0	0	0	0	0	0	0	0	0	0	0	0	0	0	0	0	0	0	0	0	0	0	0	0	0	0	0	0	0	0	0	0	0	0	0	0	0	0
D-galactarate_dehydratase_(EC_4.2.1.42)	0	0	0	0	0	0	0	0	0	0	0	0	0	0	0	0	0	0	0	0	0	0	0	0	0	0	0	0	0	0	0	0	0	0	0	0	0	0	0	0	0	0	0	0	0	0	0	0	0
D-galactonate_regulator,_IclR_family	0	0	0	0	0	0	0	0	0	0	0	0	0	0	0	0	0	0	0	0	0	1	1	0	0	0	0	0	0	1	0	1	0	0	0	0	0	0	0	0	0	0	0	0	0	0	0	0	0
D-galactonate_transporter	0	0	0	0	0	0	1	0	0	0	0	0	1	0	1	0	1	0	0	0	0	1	0	0	0	0	0	0	0	0	0	0	0	0	0	0	0	0	0	0	0	0	0	0	0	0	0	0	0
D-glucarate_permease	1	1	1	1	1	1	1	0	0	1	0	0	1	1	0	0	1	1	1	0	0	1	0	1	1	1	1	1	1	1	1	1	1	1	0	1	1	1	0	1	1	1	1	1	1	1	1	1	1
D-glycerate_2-kinase_(EC_2.7.1.-)	0	0	0	0	0	0	0	0	0	0	0	0	0	0	0	0	0	0	0	0	0	0	0	0	0	0	0	0	0	0	0	0	0	0	0	0	0	0	0	0	0	0	0	0	0	0	0	0	0
D-glycerate_transporter_(predicted)	1	1	1	1	1	1	1	1	1	0	1	0	1	1	0	1	1	1	1	1	1	1	1	1	2	1	1	1	1	1	1	1	0	1	1	1	1	1	1	1	1	1	1	1	1	1	1	1	1
D-glycero-D-manno-heptose_1,7-bisphosphate_phosphatase_(EC_3.1.1.-)	0	0	0	0	0	0	0	0	0	0	0	0	0	0	0	0	0	0	0	0	1	0	0	0	2	0	0	0	0	0	0	0	0	0	0	0	0	0	0	0	0	0	0	0	1	0	0	0	0
D-glycero-D-manno-heptose_1-phosphate_guanosyltransferase	0	0	0	0	0	0	0	0	1	0	0	0	0	1	0	0	0	1	0	0	0	0	0	1	0	0	0	0	0	0	0	0	0	0	0	0	0	0	0	0	0	0	0	0	0	0	0	0	0
D-hydantoinase_(EC_3.5.2.2)	0	0	0	0	0	0	0	0	0	1	0	0	0	0	0	0	0	0	0	0	0	0	0	0	0	0	0	0	0	0	0	0	0	0	0	0	0	0	0	0	0	0	0	0	0	0	0	0	1
D-lactate_dehydrogenase_(EC_1.1.1.28)	0	0	0	0	0	0	0	0	0	0	0	0	0	0	0	0	0	0	0	0	0	0	0	0	0	0	0	0	0	0	0	0	0	0	0	0	0	0	0	0	0	0	0	0	0	0	0	0	0
D-mannonate_oxidoreductase_(EC_1.1.1.57)	0	0	0	0	0	0	0	0	0	0	0	0	0	0	0	0	0	0	0	0	0	0	0	0	0	0	0	0	0	0	0	0	0	0	0	0	0	0	0	0	0	0	0	0	0	0	0	0	0
D-proline_reductase,_26_kDa_subunit_(EC_1.21.4.1)	2	1	1	2	2	1	9	1	2	1	2	0	8	0	2	1	1	1	2	1	2	6	2	1	2	4	4	2	2	3	2	3	3	1	0	2	2	2	1	2	1	2	1	2	2	2	2	2	2
D-serine/D-alanine/glycine_transporter	0	0	0	0	0	0	0	0	0	0	0	0	0	0	0	0	0	0	0	0	0	0	0	0	0	0	0	0	0	0	0	0	0	0	0	0	0	0	0	0	0	0	0	0	0	0	0	0	0
D-serine_dehydratase_transcriptional_activator	0	0	0	0	0	0	0	0	0	0	0	0	0	0	0	0	0	0	0	0	0	0	0	0	0	0	0	0	0	0	0	0	0	0	0	0	0	0	0	0	0	0	0	0	0	0	0	0	0
D-tagatose_3-epimerase_(EC_5.3.1.-)	1	1	1	1	1	1	1	1	1	1	1	1	1	1	1	1	1	1	1	1	2	1	1	1	1	1	1	0	1	1	1	1	0	1	1	1	0	1	1	1	1	1	1	1	1	1	1	1	1
D-tyrosyl-tRNA(Tyr)_deacylase	0	0	0	0	0	0	0	0	0	0	0	0	0	0	0	0	0	0	0	0	0	0	0	0	0	0	0	0	0	1	0	1	0	0	0	0	0	0	0	0	0	0	0	0	0	0	0	0	0
D-xylose-specific_1-epimerase_(mutarotase)	0	0	0	0	0	0	0	0	0	0	0	0	0	0	0	0	0	0	0	0	0	0	0	0	0	0	0	0	0	0	0	0	0	0	0	0	0	0	0	0	0	0	0	0	0	0	0	0	0
D-xylose_proton-symporter_XylE	0	0	0	0	0	0	0	0	0	0	0	0	0	0	0	0	0	0	0	0	0	0	0	0	0	0	0	0	0	0	0	0	0	0	0	0	0	0	0	0	0	0	0	0	0	0	0	0	0
D-xylose_transport_ATP-binding_protein_XylG	0	0	0	0	0	0	0	0	0	0	0	0	0	0	0	0	0	0	0	0	0	0	0	0	0	0	0	0	0	0	0	0	0	1	0	0	0	0	0	0	0	0	1	0	0	0	0	0	0
DHA-specific_EI_component	0	0	0	0	0	0	0	0	0	0	0	0	0	0	0	0	0	0	0	0	0	0	0	0	0	0	0	0	0	0	0	0	0	0	0	0	0	0	0	0	0	0	0	0	0	0	0	0	0
DHA-specific_phosphocarrier_protein_HPr	0	0	0	0	0	0	0	0	0	0	0	0	0	0	0	0	0	0	0	0	0	0	0	0	0	0	0	0	0	0	0	0	0	0	0	0	0	0	0	0	0	0	0	0	0	0	0	0	0
DMSP_demethylase_(DmdA)_(EC_2.1.2.10)	0	0	0	1	1	0	0	1	1	0	2	0	0	0	1	1	1	1	0	0	0	1	0	0	1	0	1	1	1	0	1	0	1	0	0	0	2	0	0	1	1	1	0	0	1	1	0	1	0
DNA-3-methyladenine_glycosylase_(EC_3.2.2.20)	1	1	1	1	2	2	1	1	1	3	1	1	1	1	1	1	3	1	1	1	2	1	1	1	0	1	1	0	0	2	0	2	0	1	1	1	0	0	1	0	0	0	1	1	0	1	1	1	2
DNA-3-methyladenine_glycosylase_II_(EC_3.2.2.21)	0	0	0	0	0	0	0	0	0	0	0	0	0	0	0	0	1	0	0	0	0	0	0	0	0	0	0	0	0	0	0	0	0	0	0	0	0	0	0	0	0	0	0	0	0	0	0	0	0
DNA-binding_domain_of_ModE	0	0	0	4	2	0	1	1	1	4	1	0	1	0	1	1	6	2	1	1	1	2	1	2	2	2	3	3	3	3	2	3	2	3	1	4	2	2	1	2	2	2	2	4	3	6	0	4	5
DNA-binding_heavy_metal_response_regulator	0	0	0	0	0	0	0	0	0	0	0	0	0	0	0	0	0	0	0	0	0	0	0	0	0	0	0	0	0	0	0	0	0	0	0	0	0	0	0	0	0	0	0	0	0	0	0	0	0
DNA-binding_protein_Fis	0	0	0	0	0	1	0	0	0	0	0	0	0	1	0	0	0	0	0	0	0	0	0	0	0	0	0	0	0	0	0	0	0	0	0	0	0	0	0	0	0	0	0	0	0	0	0	0	0
DNA-binding_protein_HBsu	0	0	0	0	0	0	0	0	0	0	0	0	0	0	0	0	0	0	0	1	0	0	0	0	0	0	0	0	0	0	0	0	0	0	0	0	0	0	0	0	0	0	0	0	0	0	0	0	0
DNA-binding_protein_HU	0	0	0	0	0	0	0	0	0	0	0	0	0	0	0	0	0	0	0	0	0	0	0	0	0	0	0	0	0	0	0	0	0	0	0	0	0	0	0	0	0	0	0	0	0	0	0	0	0
DNA-binding_protein_HU-alpha	0	0	0	0	0	0	0	1	0	0	0	1	0	0	0	1	0	0	0	0	1	0	0	0	0	0	0	0	0	0	0	0	0	0	0	0	0	0	0	0	0	0	0	0	0	0	0	0	0
DNA-binding_protein_HU-beta	0	0	0	0	0	0	0	0	0	1	0	0	0	0	0	0	0	0	0	0	0	0	0	0	0	1	1	0	0	0	0	0	0	0	1	0	0	0	1	0	0	0	0	0	0	0	0	0	0
DNA-binding_response_regulator,_LuxR_family,_near_polyamine_transporter	0	0	0	0	0	0	0	0	0	0	0	0	0	0	0	0	0	0	0	0	0	0	0	0	0	0	0	0	0	0	0	0	0	0	0	0	0	0	0	0	0	0	0	0	0	0	0	0	0
DNA-binding_response_regulator_ChvI	1	0	1	0	0	0	0	0	0	0	0	0	0	0	0	0	0	0	0	0	0	0	0	0	0	0	0	0	0	0	0	0	0	0	0	0	0	0	0	0	0	0	0	0	0	0	0	0	0
DNA-binding_response_regulator_GltR,_controls_specific_porins_for_the_entry_of_glucose	0	0	0	0	0	0	0	0	0	0	0	0	0	1	0	0	0	0	0	0	0	0	0	0	0	0	0	0	0	0	0	0	0	0	0	0	0	0	0	0	0	0	0	0	0	0	0	0	0
DNA-binding_response_regulator_ResD	0	0	0	0	0	0	0	0	0	0	0	0	0	0	0	0	0	0	0	0	0	0	0	0	0	0	0	0	0	0	0	0	0	0	0	0	0	0	0	0	0	0	0	0	0	0	0	0	0
DNA-damage-inducible_protein_J	1	1	1	1	1	1	1	1	1	0	1	1	1	1	1	1	1	1	1	1	1	1	1	1	1	1	1	1	1	0	1	0	1	1	1	1	1	1	1	1	1	1	1	1	1	1	1	1	1
DNA-directed_RNA_polymerase_alpha_subunit_(EC_2.7.7.6)	0	0	1	1	1	2	1	1	1	1	1	1	1	0	1	1	1	0	1	1	1	1	1	1	1	1	1	1	1	0	1	0	1	0	0	1	1	1	1	1	1	1	1	1	0	1	1	1	1
DNA-directed_RNA_polymerase_beta'_subunit_(EC_2.7.7.6)	0	0	0	1	1	0	1	1	1	1	1	1	1	0	1	1	1	0	1	1	1	1	1	1	1	1	1	1	1	1	1	0	1	0	0	1	1	1	1	1	1	1	1	1	0	1	1	1	1
DNA-directed_RNA_polymerase_beta_subunit_(EC_2.7.7.6)	0	0	0	0	0	0	0	0	0	0	0	0	0	0	0	0	0	0	0	0	0	0	0	0	0	0	0	0	0	0	0	0	0	0	0	0	0	1	0	0	1	0	0	1	0	0	0	0	0
DNA-directed_RNA_polymerase_gamma_subunit_(EC_2.7.7.6),_chloroplast	0	0	0	0	0	0	0	0	0	0	0	0	0	0	0	0	0	0	0	0	0	0	0	0	0	0	0	0	0	0	0	0	0	0	0	0	0	0	0	0	0	0	0	0	0	0	0	0	0
DNA-directed_RNA_polymerase_omega_subunit_(EC_2.7.7.6)	0	0	0	0	0	0	0	0	0	0	0	0	0	0	0	0	0	0	0	0	0	1	0	0	0	0	0	0	0	0	0	1	0	0	0	0	0	0	0	0	0	0	0	0	0	0	0	0	0
DNA-directed_RNA_polymerase_specialized_sigma_subunit,_sigma24-like	0	0	0	0	0	0	0	0	0	0	0	0	0	0	0	0	0	0	0	0	0	0	0	0	0	0	0	0	0	0	0	0	0	0	0	0	0	0	0	0	0	0	0	0	0	0	0	0	0
DNA-directed_RNA_polymerase_subunit_E''	0	0	0	0	0	0	0	0	0	0	0	0	0	0	0	0	0	0	0	0	0	0	0	0	0	0	0	0	0	0	0	0	0	0	0	0	0	0	0	0	0	0	0	0	0	0	0	0	0
DNA-directed_RNA_polymerase_subunit_N_(EC_2.7.7.6)	1	1	1	1	1	2	1	1	1	2	1	2	1	2	1	2	1	1	1	0	2	1	1	1	1	1	1	1	1	1	1	1	1	1	1	1	1	1	1	1	1	1	1	1	1	1	1	1	2
DNA_gyrase_subunit_A_(EC_5.99.1.3)	1	1	1	0	1	1	1	1	1	1	1	1	1	1	1	1	1	1	1	1	1	1	1	1	1	1	1	1	1	1	1	1	1	1	0	1	1	0	1	1	0	1	1	0	1	0	1	1	1
DNA_gyrase_subunit_B_(EC_5.99.1.3)	0	0	0	0	0	0	0	0	0	0	0	0	0	0	1	0	0	0	0	0	0	0	0	0	0	0	0	0	0	0	0	0	0	0	0	0	0	0	0	0	0	0	0	0	0	0	0	0	1
DNA_helicase_(Rad25_homolog)	0	0	0	0	0	0	0	0	0	0	0	0	0	0	0	0	0	0	0	0	0	0	0	0	0	0	0	0	0	0	0	0	0	0	0	0	0	0	0	0	0	0	0	0	0	0	0	0	0
DNA_helicase_IV	1	1	1	0	1	1	1	0	1	1	1	1	1	1	1	0	1	1	1	1	1	1	1	1	1	1	1	1	1	1	1	1	1	1	1	1	1	1	1	1	1	1	1	2	1	2	1	1	1
DNA_ligase_(EC_6.5.1.2)	1	1	1	1	1	1	1	0	1	1	1	1	1	1	1	1	1	1	2	1	1	1	1	1	1	1	1	1	1	0	1	1	0	1	1	1	1	1	1	1	1	1	1	0	1	1	1	1	1
DNA_mismatch_repair_protein_MutL	1	1	1	0	1	1	1	1	0	1	2	1	1	1	1	1	1	1	0	2	1	1	1	1	1	1	1	1	1	1	1	1	1	1	0	1	1	2	0	1	0	1	2	1	1	1	1	1	1
DNA_mismatch_repair_protein_MutS	0	0	0	0	0	0	0	0	0	0	0	0	0	0	0	0	0	0	0	0	0	0	0	0	0	0	0	0	0	0	0	0	0	0	0	0	0	0	0	0	0	0	0	0	0	0	0	0	0
DNA_packaging	1	1	0	0	0	1	0	1	0	0	0	0	0	1	1	1	0	0	1	0	1	0	0	1	0	0	0	0	1	0	0	0	1	0	1	0	0	0	1	0	0	0	2	0	0	0	1	1	0
DNA_polymerase-like_protein_PA0670	1	2	2	2	1	3	2	3	1	2	2	2	2	1	2	3	2	2	2	2	3	2	1	2	2	2	2	2	1	1	2	1	1	3	2	2	2	2	1	2	3	2	2	1	2	3	2	2	2
DNA_polymerase_III_alpha_subunit_(EC_2.7.7.7)	1	1	1	1	2	1	1	1	1	1	2	1	1	3	1	1	1	0	0	1	1	1	1	1	1	1	1	1	1	1	1	1	1	1	1	1	1	0	1	1	1	1	1	1	1	1	1	1	1
DNA_polymerase_III_beta_subunit_(EC_2.7.7.7)	1	1	1	1	1	1	1	1	0	1	1	1	1	0	1	1	1	1	1	1	1	0	1	0	1	1	1	1	1	0	1	1	0	1	0	1	1	0	1	1	1	0	1	1	1	1	1	1	1
DNA_polymerase_III_delta_prime_subunit_(EC_2.7.7.7)	1	1	1	0	1	0	0	0	0	0	0	1	0	0	0	0	1	0	0	1	0	0	0	0	0	1	1	0	0	1	0	1	0	1	1	0	0	1	1	0	0	0	0	0	0	0	1	0	0
DNA_polymerase_III_delta_subunit_(EC_2.7.7.7)	1	1	1	1	1	1	1	1	1	1	1	1	1	1	1	1	1	2	1	1	1	1	1	1	1	1	1	1	1	1	1	0	0	1	1	1	1	1	1	1	1	1	1	1	1	2	1	1	2
DNA_polymerase_III_epsilon_subunit_(EC_2.7.7.7)	1	1	1	1	1	1	1	1	1	0	1	1	1	1	1	1	1	1	1	1	1	1	1	1	1	1	1	1	1	0	1	0	1	1	0	1	1	0	1	1	1	1	1	1	1	1	1	1	0
DNA_polymerase_III_subunits_gamma_and_tau_(EC_2.7.7.7)	0	0	0	0	0	0	1	0	0	1	0	0	1	0	0	0	0	0	0	0	0	1	0	0	0	0	0	0	0	0	0	0	0	0	0	0	0	0	0	0	0	0	0	0	0	0	0	0	1
DNA_polymerase_II_(EC_2.7.7.7)	1	1	1	1	0	1	0	1	0	1	0	0	0	1	0	1	1	1	1	1	1	1	1	1	1	1	1	1	1	0	1	0	0	0	0	1	1	1	0	1	1	1	1	0	1	1	1	0	1
DNA_polymerase_IV_(EC_2.7.7.7)	0	0	0	2	2	1	2	1	1	2	2	1	2	2	1	1	3	1	0	1	2	2	1	2	1	1	1	1	1	1	1	1	1	0	0	1	1	0	1	1	1	1	2	2	0	2	1	2	2
DNA_polymerase_I_(EC_2.7.7.7)	1	1	1	1	0	1	1	1	0	0	0	0	1	0	1	1	1	0	1	0	1	1	0	1	0	0	0	0	0	1	0	1	0	1	1	1	0	0	1	0	0	0	1	1	0	1	1	1	1
DNA_polymerase_X_family	0	0	0	0	0	0	0	0	0	0	0	0	0	0	0	0	0	0	0	0	0	0	0	0	0	0	0	0	0	0	0	0	0	0	0	0	0	0	0	0	0	0	0	0	0	0	0	0	0
DNA_polymerase_sliding_clamp_protein_PCNA	1	1	1	1	1	1	1	0	1	0	1	1	1	1	1	1	1	1	1	1	1	1	1	1	1	1	1	1	1	1	1	1	1	0	1	1	1	1	0	1	1	1	1	0	1	1	1	1	1
DNA_primase_(EC_2.7.7.-)	0	0	0	0	0	0	0	0	0	0	0	0	0	0	0	0	0	0	0	0	0	0	0	0	0	0	0	0	0	0	0	0	0	0	0	0	0	0	0	0	0	0	0	0	0	0	0	0	0
DNA_primase_(EC_2.7.7.-),_phage-associated	0	0	1	0	0	0	0	0	0	0	0	0	0	0	0	0	0	0	0	0	0	0	0	0	0	0	0	0	0	0	0	0	0	0	0	0	0	0	0	0	0	0	0	0	0	0	0	0	0
DNA_primase_TraC_(EC_2.7.7.-)	1	1	1	1	1	1	1	1	1	1	1	1	1	1	1	1	1	1	1	1	1	1	1	1	1	1	1	1	1	1	1	1	0	1	1	1	1	1	1	1	1	1	1	1	1	0	1	1	1
DNA_recombination_and_repair_protein_RecF	1	1	1	1	1	0	1	1	1	0	1	1	1	1	1	1	1	1	1	1	1	1	1	1	1	1	1	1	0	1	1	1	0	1	1	2	1	0	1	1	0	1	1	1	1	0	1	1	1
DNA_recombination_and_repair_protein_RecO	0	0	0	1	1	0	0	0	0	1	0	0	0	0	0	0	1	0	0	1	0	0	0	1	1	2	1	0	0	0	1	0	1	1	1	1	1	0	1	1	1	1	1	1	0	1	0	1	3
DNA_recombination_protein_RmuC	0	0	0	0	0	1	0	1	0	0	0	0	0	1	0	0	0	0	0	0	1	0	0	1	0	0	0	0	0	0	0	0	0	0	0	0	0	0	0	0	0	0	0	0	0	0	0	0	0
DNA_repair_exonuclease_family_protein_YhaO	1	1	1	1	0	0	1	0	1	1	1	0	1	0	1	0	1	0	1	1	0	1	1	1	1	1	1	1	1	1	1	1	0	1	1	1	1	1	1	1	1	1	1	1	1	1	1	1	1
DNA_repair_protein_RadA	1	1	1	1	0	1	1	1	1	1	1	0	1	0	1	1	1	1	1	1	1	1	1	1	1	1	1	1	1	0	1	0	1	1	1	1	1	1	1	1	1	1	1	1	1	1	1	1	1
DNA_repair_protein_RadC	1	1	1	1	1	1	1	1	1	1	1	1	1	1	1	1	1	1	1	1	1	1	1	1	1	1	1	1	1	0	1	0	1	1	1	1	1	1	1	1	0	1	1	1	1	1	1	1	1
DNA_repair_protein_RecN	0	0	0	0	0	0	0	0	0	0	0	0	0	0	0	0	0	0	0	0	0	0	0	0	0	0	0	0	0	1	0	1	0	0	0	0	0	0	0	0	0	0	0	1	0	0	0	0	1
DNA_replication_protein_DnaC	0	0	0	0	0	0	0	0	0	0	0	0	0	0	0	0	0	0	0	0	0	0	0	0	0	0	0	0	0	0	0	0	0	0	0	0	0	0	0	0	0	0	0	0	0	0	0	0	0
DNA_sulfur_modification_protein_DndB	0	0	0	0	0	0	0	0	0	0	0	0	0	0	0	0	0	0	0	0	0	0	0	0	0	0	0	0	0	0	0	0	0	0	0	0	0	0	0	0	0	0	0	0	0	0	0	0	0
DNA_sulfur_modification_protein_DndD	0	0	0	0	0	0	0	0	0	0	0	0	0	0	0	0	0	0	0	0	0	0	0	0	0	0	0	0	0	0	0	0	0	0	0	0	0	0	0	0	0	0	0	0	0	0	0	0	0
DNA_sulfur_modification_protein_DndE	0	0	0	0	0	1	0	0	0	0	0	0	0	1	0	0	0	0	0	0	1	0	0	0	0	1	1	0	0	0	0	0	0	0	0	0	0	0	0	0	0	0	0	0	0	0	0	0	0
DNA_topoisomerase_IB_(poxvirus_type)_(EC_5.99.1.2)	1	1	1	1	1	0	1	0	1	1	2	0	1	1	1	0	0	1	1	1	1	1	1	1	1	1	1	1	1	1	1	1	1	1	1	1	1	1	1	1	1	1	1	1	1	0	1	1	1
DNA_topoisomerase_III_(EC_5.99.1.2)	0	0	0	1	1	0	1	2	0	1	0	1	1	1	0	2	1	2	0	0	2	2	1	1	0	1	1	1	1	1	1	1	2	1	0	1	1	1	0	1	1	0	0	1	1	1	0	1	1
DNA_topoisomerase_I_(EC_5.99.1.2)	0	0	0	0	0	0	0	0	0	0	0	0	0	0	0	0	0	0	0	0	0	0	0	0	0	0	0	0	0	0	0	0	0	0	0	0	0	0	0	0	0	0	0	0	0	0	0	0	0
DNA_topoisomerase_VI_subunit_A_(EC_5.99.1.3)	0	0	0	0	0	0	0	0	0	0	0	0	0	0	0	0	0	0	0	0	0	0	0	0	0	0	0	0	0	0	0	0	0	0	0	0	0	0	0	0	0	0	0	0	0	0	0	0	0
DNA_topoisomerase_VI_subunit_B_(EC_5.99.1.3)	0	0	0	0	0	0	0	0	0	0	0	0	0	0	0	0	0	0	0	0	0	0	0	0	0	0	0	0	0	0	0	0	0	0	0	0	0	0	0	0	0	0	0	0	0	0	0	0	0
DNA_transformation_protein_TfoX	0	0	0	0	0	0	0	0	0	0	0	0	0	0	0	0	0	0	0	0	0	0	0	0	0	0	0	0	0	0	0	0	0	0	0	0	0	0	0	0	0	0	0	0	0	0	0	0	0
DUF324_domain_containing_Cmr2-like_protein	0	0	0	0	0	0	0	0	0	0	0	0	0	1	0	0	0	0	0	0	0	0	0	0	0	0	0	0	0	0	0	0	0	0	0	0	0	0	0	0	0	0	0	0	0	0	0	0	0
DUF447_family_protein	2	2	2	1	2	0	2	0	1	2	1	0	2	0	2	0	2	2	2	2	0	2	1	2	2	1	1	2	2	2	2	1	2	2	1	2	2	1	1	2	2	2	2	2	2	1	2	1	2
Deacetylases,_including_yeast_histone_deacetylase_and_acetoin_utilization_protein	0	0	0	4	1	1	3	9	0	1	0	0	3	0	2	10	7	3	1	2	9	0	1	1	1	1	1	0	3	1	2	1	1	3	1	5	1	3	2	3	2	1	2	3	0	4	0	3	9
Death_on_curing_protein,_Doc_toxin	0	0	0	0	0	0	0	0	0	0	0	0	0	0	0	1	0	0	0	0	1	0	0	0	0	0	0	0	0	0	0	0	0	1	0	0	0	0	0	0	0	0	0	0	0	0	0	0	0
Deblocking_aminopeptidase_(EC_3.4.11.-)	0	0	0	0	0	0	0	0	0	0	0	0	0	0	0	0	0	0	0	0	0	0	0	0	0	0	0	0	0	0	0	0	0	0	0	0	0	0	0	0	0	0	0	0	0	0	0	0	0
DedA_family_inner_membrane_protein_YqjA	1	0	1	2	1	1	2	0	1	1	2	1	2	0	1	1	2	1	1	1	1	1	2	1	1	1	1	1	1	2	1	0	1	2	1	1	1	1	1	1	1	1	1	1	1	2	1	2	2
DedA_protein	0	0	0	0	0	0	0	0	0	0	0	0	0	0	0	0	0	0	0	0	0	0	1	0	0	0	0	0	0	0	0	0	0	0	0	0	0	0	0	0	0	0	0	0	0	0	0	0	0
Dehydrogenase_flavoprotein_LodB	1	1	1	1	1	1	1	0	0	1	2	1	1	0	1	0	1	1	1	1	1	1	1	1	1	1	1	1	1	1	1	1	1	1	1	1	1	1	1	1	1	1	1	1	1	1	1	1	1
Delta-1-pyrroline-5-carboxylate_dehydrogenase_(EC_1.5.1.12)	1	1	1	1	0	1	1	1	1	1	1	0	1	0	1	0	1	1	1	1	1	1	0	1	1	1	1	1	1	1	1	1	0	1	1	1	1	0	1	1	1	1	1	1	1	1	1	1	1
Deoxycytidine_triphosphate_deaminase_(EC_3.5.4.13)	0	0	0	0	1	0	0	0	1	0	1	0	0	0	0	0	0	1	0	0	0	0	2	0	0	0	0	1	2	1	1	1	1	0	0	0	1	0	0	1	0	0	0	0	1	0	0	0	0
Deoxyguanosine_kinase_(EC_2.7.1.113)	1	1	1	1	1	1	1	1	0	0	1	1	1	1	1	0	1	1	1	1	1	1	1	1	1	0	1	1	1	1	1	1	0	1	0	1	1	0	1	1	1	1	1	1	1	0	1	1	1
Deoxyguanosinetriphosphate_triphosphohydrolase_(EC_3.1.5.1)	1	1	1	1	1	1	1	1	1	1	2	1	1	1	1	1	1	1	1	1	2	1	1	1	1	1	1	1	1	1	1	1	1	1	1	0	1	0	1	1	1	1	1	1	1	1	1	1	1
Deoxyhypusine_synthase	1	1	1	3	1	0	1	1	0	1	1	0	1	0	0	1	2	1	1	1	1	1	0	2	1	0	0	1	1	0	1	0	1	2	1	3	1	1	1	1	1	1	2	3	1	3	1	3	2
Deoxyribodipyrimidine_photolyase,_type_II_(EC_4.1.99.3)	0	0	0	0	0	0	0	0	0	1	0	0	0	0	0	0	1	0	0	0	0	0	0	1	0	0	0	0	0	0	0	0	0	1	0	1	0	0	0	0	1	0	1	0	0	0	0	1	1
Deoxyribodipyrimidine_photolyase_(EC_4.1.99.3)	0	0	0	0	0	0	0	0	0	0	0	0	0	0	0	0	0	0	0	0	0	0	0	0	0	0	0	0	0	0	0	0	0	0	0	0	0	0	0	0	0	0	0	0	0	0	0	0	0
Deoxyribonucleoside_regulator_DeoR_(transcriptional_repressor)	1	1	1	1	1	1	0	0	1	1	1	0	1	1	1	0	1	1	1	1	0	1	1	1	1	1	1	1	1	1	1	1	1	1	1	1	1	0	1	1	1	1	1	1	1	1	1	1	1
Deoxyribose-phosphate_aldolase_(EC_4.1.2.4)	1	1	0	0	1	1	1	1	1	0	1	1	1	1	0	1	0	1	1	1	1	1	1	0	1	1	1	1	1	2	1	1	1	0	0	0	1	1	1	1	1	1	0	0	1	0	1	0	0
Deoxyuridine_5'-triphosphate_nucleotidohydrolase_(EC_3.6.1.23)	1	1	1	1	1	0	1	1	1	1	1	1	1	0	1	1	2	1	1	1	0	1	1	1	1	1	1	1	1	1	1	1	0	1	1	1	1	1	1	1	1	1	1	0	1	0	1	1	0
Dephospho-CoA_kinase_(EC_2.7.1.24)	0	0	0	0	0	0	0	0	0	0	0	0	0	0	0	0	0	0	0	0	0	0	0	0	0	0	0	0	0	0	0	0	0	0	0	0	0	0	0	0	0	0	0	0	0	0	0	0	0
Dephospho-CoA_kinase_archaeal,_predicted_(EC_2.7.1.24)	1	1	1	1	1	0	0	0	0	0	0	0	0	0	1	0	0	1	0	0	0	0	0	0	0	0	0	0	0	0	0	0	0	0	0	0	0	1	0	0	0	0	0	0	0	1	1	1	0
Desferrioxamine_E_biosynthesis_protein_DesA	0	0	0	0	0	0	0	0	0	0	0	0	0	0	0	0	0	0	0	0	0	0	0	0	0	0	0	0	0	0	0	0	0	0	0	0	0	0	0	0	0	0	0	0	0	0	0	0	0
Desferrioxamine_E_biosynthesis_protein_DesC	0	0	0	1	0	0	0	0	0	1	0	1	0	0	0	0	1	0	0	0	0	0	0	1	0	0	0	0	0	0	0	0	0	1	0	1	0	0	0	0	0	0	0	1	0	0	0	1	1
Dethiobiotin_synthetase_(EC_6.3.3.3)	1	1	1	1	2	0	1	0	1	1	1	0	1	0	1	0	1	2	1	1	0	2	1	1	1	1	1	1	1	1	1	1	1	1	1	1	1	1	1	1	1	1	1	1	1	1	1	1	1
Di-/tripeptide_transporter	0	0	0	0	0	0	0	0	0	0	0	0	0	0	0	0	0	0	0	0	0	0	0	0	0	0	0	0	0	0	0	0	0	0	0	0	0	0	0	0	0	0	0	0	0	0	0	0	0
Di/tripeptide_permease_DtpA	0	0	0	0	0	0	0	0	0	0	0	0	0	0	0	0	0	0	0	0	0	0	0	0	0	0	0	0	0	0	0	0	0	0	0	0	0	0	0	0	0	0	0	0	0	0	0	0	0
Di/tripeptide_permease_YbgH	0	0	0	0	0	0	0	0	0	0	0	0	0	0	1	0	0	0	0	0	0	0	0	0	0	0	0	0	0	0	0	0	0	0	0	0	0	0	0	0	0	0	0	0	0	0	0	0	0
Diacylglycerol_kinase_(EC_2.7.1.107)	0	0	0	0	0	0	0	0	0	0	0	0	0	0	0	0	0	0	0	0	0	0	0	1	0	0	0	0	0	0	0	0	0	0	0	0	0	0	0	0	0	0	1	0	0	0	0	0	0
Diaminobutyrate-pyruvate_aminotransferase_(EC_2.6.1.46)	1	1	1	1	1	0	1	1	1	1	1	1	1	1	1	1	1	1	1	1	1	1	1	1	1	1	1	1	1	0	1	0	1	1	1	1	1	1	1	1	1	1	1	1	1	1	1	1	1
Diaminohydroxyphosphoribosylaminopyrimidine_deaminase_(EC_3.5.4.26)	1	1	1	1	1	1	1	1	1	1	1	1	1	1	1	1	1	1	1	1	1	1	2	0	2	1	1	2	1	1	2	0	2	1	1	2	2	0	1	2	2	2	1	2	2	1	1	1	1
Diaminopimelate_decarboxylase_(EC_4.1.1.20)	1	1	1	1	1	1	1	1	1	0	1	1	1	0	1	1	1	1	1	1	1	1	1	1	1	1	1	1	0	1	1	1	1	1	1	1	0	0	1	0	0	1	1	0	1	1	1	1	1
Diaminopimelate_epimerase_(EC_5.1.1.7)	0	0	0	0	0	0	0	0	0	0	0	0	0	0	0	0	0	0	0	0	0	0	0	0	0	0	0	0	0	0	0	0	0	0	0	0	0	0	0	0	0	0	0	0	0	0	0	0	0
Digeranylgeranylglycerophospholipid_reductase	0	0	0	0	0	0	0	0	0	0	0	0	0	0	0	0	0	0	0	0	0	0	0	0	0	0	0	0	0	0	0	0	0	0	0	0	0	0	0	0	0	0	0	0	0	0	0	0	0
Dihydrodiol_dehydrogenase_(EC_1.3.1.56)	0	0	0	1	1	1	0	1	1	1	1	1	0	1	1	1	1	0	0	0	1	0	1	1	1	1	1	1	1	0	1	1	1	1	0	1	1	1	0	1	1	1	1	0	1	0	0	1	1
Dihydrodipicolinate_reductase_(EC_1.3.1.26)	1	1	1	4	2	1	0	2	2	3	4	1	0	2	3	2	3	1	1	1	3	1	4	3	2	2	2	2	2	2	2	2	0	3	1	3	2	1	1	2	2	2	3	3	2	3	1	3	3
Dihydrodipicolinate_synthase_(EC_4.2.1.52)	0	0	0	0	0	0	0	0	0	0	0	0	0	0	2	0	0	0	0	0	0	0	0	0	0	0	0	0	0	0	0	0	0	0	0	0	0	0	0	0	0	0	0	0	0	0	0	0	0
Dihydroflavonol-4-reductase_(EC_1.1.1.219)	0	0	0	0	0	0	1	0	0	1	0	0	2	1	2	0	2	0	0	0	2	5	0	0	2	2	2	2	2	0	2	1	2	0	0	0	2	0	0	2	2	1	0	1	2	0	0	0	1
Dihydrofolate_reductase_(EC_1.5.1.3)	0	0	0	1	1	0	0	0	0	0	0	0	0	0	0	0	0	1	0	0	0	0	1	0	0	0	0	0	0	0	0	0	0	1	0	0	0	0	0	0	0	0	0	0	0	1	0	0	0
Dihydrolipoamide_acetyltransferase_component_(E2)_of_acetoin_dehydrogenase_complex_(EC_2.3.1.-)	1	1	1	1	1	0	1	1	1	1	1	1	1	2	1	1	0	1	2	1	1	1	1	1	1	1	1	1	1	0	1	0	1	1	1	0	0	1	1	1	1	1	1	1	1	1	1	2	1
Dihydrolipoamide_acetyltransferase_component_of_pyruvate_dehydrogenase_complex_(EC_2.3.1.12)	1	1	1	1	1	1	2	1	1	1	1	1	2	1	1	1	1	1	1	1	1	2	1	1	1	1	1	1	1	2	1	2	1	1	1	1	1	1	1	1	1	1	1	1	1	1	1	1	1
Dihydrolipoamide_acyltransferase_component_of_branched-chain_alpha-keto_acid_dehydrogenase_complex_(EC_2.3.1.168)	0	0	0	0	0	0	0	0	0	0	0	0	0	0	0	0	0	0	0	0	0	0	0	0	0	0	0	0	0	0	0	0	0	0	0	0	0	0	0	0	0	0	0	0	0	0	0	0	0
Dihydrolipoamide_dehydrogenase_(EC_1.8.1.4)	2	2	2	2	2	1	1	0	2	2	2	0	1	1	1	0	2	2	2	2	0	1	2	2	2	3	2	2	2	2	2	2	2	2	2	1	2	2	2	2	2	1	2	2	2	2	2	2	2
Dihydrolipoamide_dehydrogenase_of_2-oxoglutarate_dehydrogenase_(EC_1.8.1.4)	0	0	0	0	0	0	0	1	0	0	0	1	0	1	0	1	0	0	0	0	1	0	0	0	0	0	0	0	0	0	0	0	1	0	0	0	0	0	0	0	0	0	0	0	0	0	0	0	0
Dihydrolipoamide_dehydrogenase_of_branched-chain_alpha-keto_acid_dehydrogenase_(EC_1.8.1.4)	0	0	0	0	0	0	0	0	0	0	0	0	0	0	0	0	0	0	0	0	0	0	0	0	0	0	0	0	0	0	0	0	0	0	0	0	0	0	0	0	0	0	0	0	0	0	0	0	0
Dihydrolipoamide_dehydrogenase_of_pyruvate_dehydrogenase_complex_(EC_1.8.1.4)	1	1	1	1	1	1	1	1	1	1	1	1	1	1	1	1	0	1	1	1	1	1	1	1	1	1	1	1	0	1	1	1	1	1	1	1	1	1	1	1	1	1	1	1	1	1	1	1	1
Dihydrolipoamide_succinyltransferase_component_(E2)_of_2-oxoglutarate_dehydrogenase_complex_(EC_2.3.1.61)	0	0	0	0	0	0	0	1	0	0	0	0	0	0	1	1	0	0	0	0	1	0	0	1	0	0	0	0	0	0	0	0	0	0	0	0	0	0	0	0	0	0	0	0	0	0	0	0	0
Dihydroneopterin_aldolase_(EC_4.1.2.25)	0	0	0	0	0	0	0	0	0	0	0	0	0	0	0	0	0	0	0	0	0	0	0	0	0	0	0	0	0	0	0	0	0	0	0	0	0	0	0	0	0	0	0	0	0	0	0	0	0
Dihydroneopterin_triphosphate_pyrophosphohydolase	0	0	0	0	0	0	0	0	0	0	0	0	0	0	0	0	0	0	0	0	0	0	0	0	0	0	1	0	0	0	0	0	0	0	0	0	0	0	0	0	0	0	0	0	0	0	0	0	0
Dihydroneopterin_triphosphate_pyrophosphohydolase_type_2	4	4	4	6	5	1	14	2	6	8	6	1	14	2	1	1	6	6	4	3	3	12	4	6	3	3	3	3	3	3	3	3	2	5	3	5	3	6	3	3	3	2	6	6	4	6	4	8	7
Dihydroorotase_(EC_3.5.2.3)	1	1	1	1	1	1	1	1	1	1	1	1	1	1	1	1	1	1	1	1	1	1	1	0	1	1	1	1	1	1	1	1	1	1	1	1	1	1	2	1	1	1	1	1	1	1	1	1	1
Dihydroorotate_dehydrogenase,_catalytic_subunit_(EC_1.3.3.1)	0	0	0	0	0	0	0	0	0	0	0	0	0	0	0	0	0	0	0	0	0	0	0	0	0	0	0	0	0	0	0	0	0	0	1	0	0	0	1	0	0	0	0	0	0	0	0	0	0
Dihydroorotate_dehydrogenase_(EC_1.3.3.1)	0	0	0	0	0	0	0	0	0	0	0	0	0	0	0	0	0	0	0	0	0	0	0	0	0	0	0	0	0	0	0	0	0	0	0	0	0	0	0	0	0	0	0	0	0	0	0	0	0
Dihydroorotate_dehydrogenase_electron_transfer_subunit_(EC_1.3.3.1)	0	0	0	0	0	0	0	0	0	0	0	0	0	0	0	0	0	0	0	0	0	0	0	0	0	0	0	0	0	0	0	0	0	0	0	0	0	0	0	0	0	0	0	0	0	0	0	0	0
Dihydropteridine_reductase_(EC_1.5.1.34)	0	0	0	0	0	1	0	1	0	0	0	1	0	0	1	1	0	0	0	0	1	0	0	0	0	0	0	0	0	0	0	0	0	0	0	0	0	0	0	0	0	0	0	0	0	0	0	0	0
Dihydropteroate_synthase_(EC_2.5.1.15)	0	0	0	0	0	0	0	0	0	0	0	0	0	0	0	0	0	0	0	0	0	0	0	0	0	0	0	0	0	0	0	0	0	0	0	0	0	0	0	0	0	0	0	0	0	0	0	0	0
Dihydropyrimidinase_(EC_3.5.2.2)	0	0	0	0	0	0	0	0	0	0	0	0	0	0	0	0	0	0	0	0	0	0	0	0	0	0	0	0	0	0	0	0	0	0	0	0	0	0	0	0	0	0	0	0	0	0	0	0	0
Dihydropyrimidine_dehydrogenase_[NADP+]_(EC_1.3.1.2)	0	0	0	2	0	1	1	1	0	2	0	1	1	0	1	1	2	0	0	0	1	1	0	2	0	0	0	0	0	0	1	0	0	3	0	2	0	0	0	0	0	0	2	1	0	2	0	1	2
Dihydroxy-acid_dehydratase_(EC_4.2.1.9)	0	0	0	0	0	0	0	0	0	0	0	0	0	0	0	0	0	0	0	0	0	0	0	0	0	0	0	0	0	0	0	0	0	0	0	0	0	0	0	0	0	0	0	0	0	0	0	0	0
Dihydroxyacetone_kinase,_ATP-dependent_(EC_2.7.1.29)	0	0	0	0	0	0	1	1	0	0	0	0	1	1	1	1	0	0	0	0	1	1	0	0	0	0	0	0	0	0	0	0	0	0	0	0	0	0	0	0	0	0	0	0	0	0	0	0	0
Dihydroxyacetone_kinase_family_protein	1	1	1	1	0	1	1	1	1	1	1	1	1	1	1	1	1	1	1	1	1	1	1	1	1	1	1	1	1	1	1	1	1	1	1	1	1	1	1	1	1	1	1	0	1	1	1	1	1
Dimethyladenosine_transferase_(EC_2.1.1.-)	0	0	0	0	0	0	0	0	0	0	0	0	0	0	0	0	0	0	0	0	0	0	0	0	0	0	0	0	0	0	0	0	0	0	0	0	0	0	0	0	0	0	0	0	0	0	0	0	0
Dimethylamine_methyltransferase_corrinoid_protein	0	0	0	0	0	0	0	0	0	0	0	0	0	0	0	0	0	0	0	0	0	0	0	0	0	0	0	0	0	0	0	0	0	0	0	0	0	0	0	0	0	0	0	0	0	0	0	0	0
Dimethylglycine_N-methyltransferase	0	0	0	0	0	0	0	0	0	0	0	0	0	0	0	0	0	0	0	0	0	0	1	0	0	0	0	0	0	1	0	0	0	0	0	0	0	0	0	0	0	0	0	0	0	0	0	0	0
Dimethylglycine_dehydrogenase_(EC_1.5.99.2)	0	0	0	0	0	0	0	0	0	0	0	0	0	0	0	0	0	0	0	0	0	0	0	0	0	0	0	0	0	0	0	0	0	0	0	0	0	0	0	0	0	0	0	0	0	0	0	0	0
Dimethylsulfoniopropionate_(DMSP)_acyl_CoA_transferase_DddD	0	0	0	0	0	0	0	0	0	0	0	0	0	0	0	0	0	0	0	0	0	0	0	0	0	0	0	0	0	0	0	0	0	0	0	0	0	0	0	0	0	0	0	0	0	0	0	0	0
Dimethylsulfoniopropionate_(DSMP)_lyase_DddL	0	0	0	0	0	0	0	0	0	0	0	0	0	0	0	0	0	0	0	0	0	0	0	0	0	0	0	0	0	0	0	0	0	0	0	0	0	0	0	0	0	0	0	0	0	0	0	0	0
DinG_family_ATP-dependent_helicase_CPE1197	1	1	1	1	1	1	1	1	1	1	1	0	1	1	1	1	1	1	1	1	1	1	1	1	1	1	1	1	1	1	1	1	1	1	1	1	1	1	0	1	1	1	1	1	1	1	1	1	1
DinG_family_ATP-dependent_helicase_YoaA	0	0	0	1	0	1	0	0	0	1	0	0	0	0	0	0	2	0	0	0	0	0	1	1	0	0	0	0	0	0	0	0	0	2	0	1	0	0	0	0	0	0	1	0	0	1	0	1	1
Dipeptide-binding_ABC_transporter,_periplasmic_substrate-binding_component_(TC_3.A.1.5.2)	1	0	1	0	0	0	0	0	0	0	0	0	0	0	0	0	0	0	0	0	0	0	0	0	0	0	1	0	0	0	0	0	0	0	0	0	0	0	0	0	0	0	0	0	0	0	1	0	0
Dipeptide_transport_ATP-binding_protein_DppD_(TC_3.A.1.5.2)	0	0	0	0	0	0	0	0	0	0	0	0	0	0	0	0	0	0	0	0	0	0	0	0	0	0	0	0	0	0	0	0	0	0	0	0	0	0	0	0	1	0	0	0	0	0	0	0	0
Dipeptide_transport_ATP-binding_protein_DppF_(TC_3.A.1.5.2)	0	0	0	1	0	1	2	0	1	1	2	0	2	1	0	0	1	0	1	0	0	2	0	1	0	0	0	0	0	0	0	0	0	1	0	1	0	0	0	0	0	0	2	2	0	1	0	1	1
Dipeptide_transport_system_permease_protein_DppB_(TC_3.A.1.5.2)	1	1	1	2	1	1	2	1	0	2	1	0	2	1	2	1	2	1	2	0	1	2	3	3	1	1	1	1	0	1	1	1	1	4	1	4	1	0	0	1	1	1	3	3	1	3	1	3	4
Dipeptide_transport_system_permease_protein_DppC_(TC_3.A.1.5.2)	0	0	0	0	0	0	0	1	0	0	0	0	0	0	0	0	0	1	0	0	1	0	0	0	0	1	1	0	0	0	0	0	0	0	0	0	0	1	0	0	0	0	0	0	0	0	0	0	0
Dipeptidyl_carboxypeptidase_Dcp_(EC_3.4.15.5)	0	0	0	2	1	0	7	0	0	1	4	0	7	2	1	0	1	0	0	0	0	7	2	1	2	1	2	2	2	4	2	4	2	1	0	1	2	1	0	2	1	2	0	2	2	2	0	2	1
Dipeptidyl_peptidase_IV_in_4-hydroxyproline_catabolic_gene_cluster	0	0	0	0	0	0	0	0	0	0	0	0	0	0	0	0	0	0	0	0	0	0	0	0	0	0	0	0	0	0	0	0	0	0	0	0	0	0	0	0	0	0	0	0	0	0	0	0	0
Diphosphomevalonate_decarboxylase_(EC_4.1.1.33)	0	0	0	0	0	0	0	0	0	0	0	0	0	0	0	0	0	0	0	0	0	0	0	0	0	0	0	0	0	0	0	0	0	0	0	0	0	0	0	0	0	0	0	0	0	0	0	0	0
Dissimilatory_sulfite_reductase_(desulfoviridin),_alpha_and_beta_subunits	0	0	0	0	0	0	0	0	0	0	0	0	0	0	0	0	0	0	0	0	0	0	0	0	0	0	0	0	0	0	0	0	0	0	0	0	0	0	0	0	0	0	0	0	0	0	0	0	0
Distant_similarity_with_leukotriene_C4_synthase_(microsomal_glutathione_S-transferase)	0	0	0	1	0	0	0	0	0	1	0	0	0	0	0	0	1	0	0	0	0	0	0	0	0	0	0	0	0	0	0	0	0	1	0	1	0	0	0	0	0	0	1	1	0	0	0	1	1
Divinyl_protochlorophyllide_a_8-vinyl-reductase_(EC_1.3.1.75)	0	0	0	0	0	0	0	0	0	0	0	0	0	0	0	0	0	0	0	0	0	0	0	0	0	0	0	0	0	0	0	0	0	0	0	0	0	0	0	0	0	0	0	0	0	0	0	0	0
DltD_protein	0	0	0	0	0	0	0	0	0	0	0	0	0	0	0	0	0	0	0	0	1	0	0	0	0	0	0	0	0	0	0	0	0	0	0	0	0	0	0	0	0	0	0	0	0	0	0	0	0
DnaJ-class_molecular_chaperone_CbpA	0	0	0	0	0	0	0	0	0	0	0	0	0	0	0	0	0	0	0	0	0	0	0	0	0	0	0	0	0	0	0	0	0	0	0	0	0	0	0	0	0	0	0	0	0	0	0	0	0
DnaJ-like_protein_DjlA	1	1	1	0	1	0	1	0	0	0	0	0	1	0	0	0	0	1	0	0	0	1	0	0	0	0	0	0	0	0	0	0	0	0	0	0	0	1	0	0	0	0	0	0	0	0	1	0	0
Dna_binding_response_regulator_PrrA_(RegA)	0	0	0	0	0	0	0	0	0	0	0	0	0	0	0	0	0	0	0	0	0	0	0	0	0	0	0	0	0	0	0	0	0	0	0	0	0	0	0	0	0	0	0	0	0	0	0	0	0
Domain_often_clustered_or_fused_with_uracil-DNA_glycosylase	0	0	0	0	0	0	0	0	0	0	0	0	0	0	0	0	0	0	0	0	0	0	0	0	0	0	0	0	0	0	0	0	0	0	0	0	0	1	0	0	0	0	0	0	0	0	0	0	0
DotB_protein	0	0	0	0	0	0	0	0	0	0	0	0	0	0	0	0	0	0	0	0	0	0	0	0	0	0	0	0	0	0	0	0	0	0	0	0	0	0	0	0	0	0	0	0	0	0	0	0	0
Duplicated_ATPase_component_TTE1589_of_energizing_module_of_predicted_methylthioadenosine_ECF_transporter	0	0	0	0	0	0	0	0	0	0	0	0	0	0	0	0	0	0	0	0	0	0	0	0	0	0	0	0	0	0	0	0	0	0	0	0	0	0	0	0	0	0	0	0	0	0	0	0	0
Duplicated_ATPase_component_of_energizing_module_of_predicted_tryptophan_ECF_transporter	0	0	0	0	0	0	0	0	0	0	0	0	0	0	0	0	0	0	0	0	0	0	0	0	0	0	0	0	0	0	0	0	0	0	0	0	0	0	0	0	0	0	0	0	0	0	0	0	0
ECF_sigma_factor	0	0	0	0	0	0	0	0	0	0	0	0	0	0	0	0	0	0	0	0	0	0	0	0	0	0	0	0	0	0	0	0	0	0	0	0	0	0	0	0	0	0	0	0	0	0	0	0	0
Ectoine_hydroxylase_(EC_1.17.-.-)	1	1	1	0	1	0	1	0	1	0	2	1	1	0	1	0	0	1	1	2	0	1	0	0	1	1	1	1	1	1	1	1	0	0	1	0	1	0	1	1	1	2	0	0	1	0	1	0	0
Efflux_pump_Lde	0	0	0	0	0	0	0	0	0	0	0	0	0	0	0	0	0	0	0	0	0	0	0	0	0	0	0	0	0	0	0	0	0	0	0	0	0	0	0	0	0	0	0	0	0	0	0	0	0
ElaA_protein	1	0	1	1	2	1	1	1	1	1	1	0	1	1	1	1	1	2	1	1	0	1	1	1	1	1	1	1	1	1	1	1	1	1	1	1	1	3	1	1	1	2	1	1	1	0	1	1	1
Electron_transfer_flavoprotein,_alpha_subunit	1	0	0	1	1	1	1	1	1	1	1	0	1	1	1	1	1	1	1	1	1	1	1	1	2	1	1	1	1	1	1	1	0	1	0	1	1	1	1	1	1	1	1	1	1	0	1	0	1
Electron_transfer_flavoprotein,_beta_subunit	0	0	0	0	1	1	1	1	0	0	0	0	1	1	1	1	0	1	0	0	1	1	0	0	0	0	0	0	0	0	0	0	0	0	0	0	0	1	0	0	0	0	0	0	0	0	0	0	0
Electron_transfer_flavoprotein-ubiquinone_oxidoreductase_(EC_1.5.5.1)	0	0	0	0	1	0	0	0	0	0	0	0	0	0	0	0	0	1	0	0	0	0	0	0	0	0	0	0	0	1	0	1	0	0	0	0	0	1	0	0	0	0	0	0	0	0	0	0	0
Electron_transport_complex_protein_RnfA	0	0	0	0	1	0	0	0	0	0	0	0	0	0	0	0	0	0	0	0	0	0	0	0	0	0	0	0	0	1	0	1	0	0	0	0	0	1	0	0	0	0	0	0	0	0	0	0	0
Electron_transport_complex_protein_RnfB	0	0	0	0	1	0	0	0	0	0	0	0	0	0	0	0	0	0	0	0	0	0	0	0	0	0	0	0	0	1	0	1	0	0	0	0	0	0	0	0	0	0	0	0	0	0	0	0	0
Electron_transport_complex_protein_RnfC	0	0	0	0	1	0	0	0	0	0	0	0	0	0	0	0	0	0	0	0	0	0	0	0	0	0	0	0	0	1	0	1	0	0	0	0	0	1	0	0	0	0	0	0	0	0	0	0	0
Electron_transport_complex_protein_RnfD	0	0	0	0	1	0	0	0	0	0	0	0	0	0	0	0	0	1	0	0	0	0	0	0	0	0	0	0	0	1	0	1	0	0	0	0	0	1	0	0	0	0	0	0	0	0	0	0	0
Electron_transport_complex_protein_RnfE	0	0	0	0	1	0	0	0	0	0	0	0	0	0	0	0	0	0	0	0	0	0	0	0	0	0	0	0	0	1	0	1	0	0	0	0	0	1	0	0	0	0	0	0	0	0	0	0	0
Electron_transport_complex_protein_RnfG	0	0	0	0	0	0	0	0	0	0	0	0	0	0	0	0	0	0	0	0	0	0	0	0	0	0	0	0	0	0	0	0	0	0	0	0	0	0	0	0	0	0	0	0	0	0	0	0	0
Endo-1,4-beta-mannosidase	1	1	1	2	0	0	0	1	0	1	0	0	0	0	0	0	1	1	1	1	0	0	0	1	0	0	0	0	0	0	0	0	0	1	0	1	1	0	1	0	0	0	1	0	0	2	1	1	1
Endo-1,4-beta-xylanase_A_precursor_(EC_3.2.1.8)	0	0	0	0	0	0	0	0	0	0	0	0	0	0	0	0	0	0	0	0	0	0	0	0	0	0	0	0	0	0	0	0	0	0	0	0	0	0	0	0	0	0	0	0	0	0	0	0	0
Endo-alpha-mannosidase	0	0	0	0	0	0	0	0	0	0	0	0	0	0	0	0	0	0	0	0	0	0	0	0	0	0	0	0	0	0	0	0	0	0	0	0	0	0	0	0	0	0	0	0	0	0	0	0	0
Endo-beta-1,3-1,4_glucanase_(Licheninase)_(EC_3.2.1.73)	0	0	0	0	0	0	0	0	0	0	0	0	0	0	0	0	0	0	0	0	0	0	0	0	0	0	0	0	0	0	0	0	0	0	0	0	0	0	0	0	0	0	0	0	0	0	0	0	0
Endo-mannanase_(EC_3.2.1.78)	1	1	1	1	0	1	1	1	0	1	0	1	1	2	0	1	1	0	1	0	1	1	0	1	1	0	0	1	1	1	1	1	1	1	1	1	1	1	1	1	1	1	1	1	1	1	1	1	1
Endoglucanase_(EC_3.2.1.4)	1	1	1	1	1	1	1	1	1	1	1	1	1	2	1	1	1	1	1	1	1	1	1	1	1	1	1	0	1	1	1	1	1	1	1	1	1	1	1	1	1	1	1	1	1	1	1	1	1
Endonuclease_III_(EC_4.2.99.18)	2	2	2	2	2	1	0	1	2	2	3	1	0	1	0	1	2	2	2	2	0	0	1	2	3	2	2	2	2	1	3	1	2	2	2	2	2	2	2	2	2	3	3	1	2	2	2	2	2
Endonuclease_IV_(EC_3.1.21.2)	0	0	0	0	0	0	0	0	0	0	0	0	0	0	0	0	0	0	0	0	0	0	0	0	0	0	0	0	0	0	0	0	0	0	0	0	0	0	0	0	0	0	0	0	0	0	0	0	0
Endonuclease_VIII	0	0	0	0	0	0	0	0	0	0	0	0	0	0	0	0	0	0	0	0	0	0	0	0	0	0	0	0	0	0	0	0	0	0	0	0	0	0	0	0	0	0	0	0	0	0	0	0	0
Endonuclease_V_(EC_3.1.21.7)	0	0	0	0	0	0	0	0	0	0	0	0	0	0	0	0	0	0	0	0	0	0	0	0	0	0	0	0	0	0	0	0	0	0	0	0	0	0	0	0	0	0	0	0	0	0	0	0	0
Energy-conserving_hydrogenase_(ferredoxin),_subunit_C	1	1	1	1	1	1	1	1	0	1	1	1	1	0	1	1	1	1	1	1	1	1	1	1	1	1	1	1	1	1	1	1	0	2	1	1	1	0	1	1	1	1	1	1	0	0	0	1	1
Enolase_(EC_4.2.1.11)	4	4	4	3	3	2	7	7	2	5	4	1	7	1	4	5	5	4	4	4	6	6	4	4	3	4	4	3	2	3	3	2	1	4	4	4	3	5	4	3	3	3	4	5	3	4	5	3	6
Enoyl-CoA_hydratase_(EC_4.2.1.17)	0	0	0	0	0	0	0	0	0	0	0	0	0	0	0	0	0	0	0	0	0	0	0	0	0	0	0	0	0	0	0	0	0	0	0	0	0	0	0	0	0	0	0	0	0	0	0	0	0
Enoyl-CoA_hydratase_[branched-chain_amino_acid_degradation]_(EC_4.2.1.17)	0	0	0	0	0	0	0	0	0	0	0	0	0	0	0	0	0	0	0	0	0	0	0	0	0	0	0	0	0	0	0	0	0	0	0	0	0	0	0	0	0	0	0	0	0	0	0	0	0
Enoyl-CoA_hydratase_[valine_degradation]_(EC_4.2.1.17)	1	1	1	0	2	0	2	2	1	2	1	2	2	1	0	1	0	2	1	1	1	2	1	0	2	1	1	2	2	2	2	2	1	1	1	1	2	2	0	2	2	2	1	2	2	0	1	0	1
Enoyl-[acyl-carrier-protein]_reductase_[FMN]_(EC_1.3.1.9)	0	0	0	0	0	0	0	0	0	0	0	0	0	0	0	0	0	0	0	0	0	0	0	0	0	0	0	0	0	0	0	0	0	0	0	0	0	0	0	0	0	0	0	0	0	0	0	0	0
Enoyl-[acyl-carrier-protein]_reductase_[FMN]_(EC_1.3.1.9),_inferred_for_PFA_pathway	1	1	1	1	1	1	1	1	1	1	2	1	1	2	1	1	1	1	1	1	1	1	1	1	1	1	1	1	1	1	1	1	1	1	1	1	1	1	1	1	1	1	1	1	1	1	1	0	1
Enoyl-[acyl-carrier-protein]_reductase_[NADH]_(EC_1.3.1.9)	0	0	0	0	0	0	0	0	0	0	0	0	0	0	0	0	1	0	0	0	1	0	0	0	0	0	0	0	0	0	0	0	0	0	0	0	0	0	0	0	0	0	0	0	0	0	0	0	0
Enoyl-[acyl-carrier-protein]_reductase_[NADPH]_(EC_1.3.1.10)	0	0	0	0	0	0	0	0	0	0	0	0	0	0	0	0	0	0	0	0	0	0	0	0	0	0	0	0	0	0	0	0	0	0	0	0	0	0	0	0	0	0	0	0	0	0	0	0	0
Enterobactin_esterase	0	0	0	0	0	0	0	0	0	0	0	0	0	0	0	0	0	0	0	0	0	0	0	0	0	0	0	0	0	0	0	0	0	0	0	0	0	0	0	0	0	0	0	0	0	0	0	0	0
Enterobactin_exporter_EntS	0	0	0	0	0	0	0	0	0	0	0	0	0	0	0	0	0	0	0	0	0	0	0	0	0	0	0	0	0	0	0	0	0	0	0	0	0	0	0	0	0	0	0	0	0	0	0	0	0
Enterobactin_synthetase_component_F,_serine_activating_enzyme_(EC_2.7.7.-)	0	0	0	0	0	0	0	0	0	0	0	0	0	0	0	0	0	0	0	0	0	0	0	0	0	0	0	0	0	0	0	0	0	0	0	0	0	0	0	0	0	0	0	0	0	0	0	0	0
Epi-inositol_hydrolase_(EC_3.7.1.-)	0	0	0	0	0	0	0	0	0	0	0	0	0	0	0	0	0	0	0	0	0	0	0	0	0	0	0	0	0	0	0	0	0	0	0	0	0	0	0	0	0	0	0	0	0	0	0	0	0
Error-prone,_lesion_bypass_DNA_polymerase_V_(UmuC)	0	0	0	0	0	0	0	0	0	0	0	0	0	0	0	0	0	0	0	0	0	0	0	0	0	0	0	0	0	0	0	0	0	0	0	0	0	0	0	0	0	0	0	0	0	0	0	0	0
Error-prone_repair_protein_UmuD	0	0	0	0	0	0	0	0	0	0	0	0	0	0	0	0	0	0	0	0	0	0	0	0	0	0	0	0	0	0	0	0	0	0	0	0	0	0	0	0	0	0	0	0	0	0	0	0	0
Erythritol_phosphate_dehydrogenase_EryB	0	0	0	0	0	0	0	0	0	0	0	0	0	0	0	0	0	0	0	0	0	0	0	0	0	0	0	0	0	0	0	0	0	0	0	0	0	0	0	0	0	0	0	0	0	0	0	0	0
Erythritol_transcriptional_regulator_EryD	0	0	0	0	0	0	0	0	0	0	0	0	0	0	0	0	0	0	0	0	0	0	0	0	0	0	0	0	0	0	0	0	0	0	0	0	0	0	0	0	0	0	0	0	0	0	0	0	0
Erythronate-4-phosphate_dehydrogenase_(EC_1.1.1.290)	0	0	0	0	0	0	0	0	0	0	0	0	0	0	0	0	0	0	0	0	0	0	0	0	0	0	0	0	0	0	0	0	0	0	0	0	0	0	0	0	0	0	0	0	0	0	0	0	0
Esterase/lipase,_sll0644_homolog	0	0	0	0	0	0	0	0	0	0	0	0	0	0	0	0	0	0	0	0	0	0	0	0	0	0	0	0	0	0	0	0	0	0	0	0	0	0	0	0	0	0	0	0	0	0	0	0	0
Esterase_ybfF_(EC_3.1.-.-)	0	0	0	1	0	0	0	0	0	0	0	0	0	0	0	0	0	0	0	0	0	0	0	0	0	0	0	0	0	0	0	0	0	1	0	1	0	0	0	0	0	0	0	1	0	0	0	0	0
Ethanolamine_ammonia-lyase_heavy_chain_(EC_4.3.1.7)	0	0	0	0	0	0	0	0	0	0	0	0	0	0	0	0	0	0	0	0	0	0	0	0	0	0	0	0	0	0	0	0	0	0	0	0	0	0	0	0	0	0	0	0	0	0	0	0	0
Ethanolamine_ammonia-lyase_light_chain_(EC_4.3.1.7)	0	0	0	0	0	0	0	0	0	0	0	0	0	0	0	0	0	0	0	0	0	0	0	0	0	0	0	0	0	0	0	0	0	0	0	0	0	0	0	0	0	0	0	0	0	0	0	0	0
Ethanolamine_operon_regulatory_protein	0	0	0	0	1	0	0	0	0	0	0	0	0	0	0	0	0	0	0	0	0	0	0	0	0	1	1	0	0	1	0	1	0	0	0	0	0	1	0	0	0	0	0	0	0	0	0	0	0
Ethanolamine_two-component_response_regulator	0	0	0	0	0	0	0	0	0	0	0	0	0	0	0	0	0	0	0	0	0	0	0	0	0	0	0	0	0	1	0	0	0	0	0	0	0	0	0	0	0	0	0	0	0	0	0	0	0
Ethanolamine_utilization_polyhedral-body-like_protein_EutM	0	0	0	0	0	0	0	0	0	0	0	0	0	0	1	0	0	0	0	0	0	0	0	0	0	0	0	0	0	1	0	0	0	0	0	0	0	0	0	0	0	0	0	0	0	0	0	0	0
Ethanolamine_utilization_polyhedral-body-like_protein_EutN	0	0	0	0	0	0	0	0	0	0	0	0	0	0	2	0	0	0	0	0	0	0	0	0	0	0	0	0	0	0	0	0	0	0	0	0	0	0	0	0	0	0	0	0	0	0	0	0	0
Ethanolamine_utilization_protein_similar_to_PduA/PduJ	0	0	0	0	0	0	0	0	0	0	0	0	0	0	1	0	0	0	0	0	0	0	0	0	0	0	0	0	0	0	0	0	0	0	0	0	0	0	0	0	0	0	0	0	0	0	0	0	0
Ethanolamine_utilization_protein_similar_to_PduL	0	0	0	0	0	0	0	0	0	0	0	0	0	0	0	0	0	0	0	0	0	0	0	0	0	0	0	0	0	0	0	0	0	0	0	0	0	0	0	0	0	0	0	0	0	0	0	0	0
Ethanolamine_utilization_protein_similar_to_PduT	0	0	0	0	0	0	0	0	0	0	0	0	0	0	0	0	0	0	0	0	0	0	0	0	0	0	0	0	0	0	0	0	0	0	0	0	0	0	0	0	0	0	0	0	0	0	0	0	0
Eukaryotic-type_low-affinity_urea_transporter	0	0	0	0	0	0	0	0	0	0	0	0	0	0	0	0	0	0	0	0	0	0	0	0	0	0	0	0	0	0	0	0	0	0	0	0	0	0	0	0	0	0	0	0	0	0	0	0	0
Eukaryotic_translation_initiation_factor_6	2	2	2	2	1	2	2	2	2	2	2	2	2	2	2	2	2	3	1	2	2	2	3	2	2	2	2	2	2	2	2	2	1	2	2	2	2	2	2	2	2	2	2	2	2	2	2	2	1
Excinuclease_ABC_subunit_A	0	0	0	0	0	0	0	0	0	0	0	0	0	0	0	0	0	0	0	0	0	0	0	0	0	0	0	0	0	0	0	0	0	0	0	0	0	0	0	0	0	0	0	0	0	0	0	0	0
Excinuclease_ABC_subunit_A,_dimeric_form	0	0	0	0	0	0	0	0	0	0	0	0	0	0	0	0	0	0	0	0	0	0	0	0	0	0	0	0	0	0	0	0	0	0	0	0	0	0	0	0	0	0	0	0	0	0	0	0	0
Excinuclease_ABC_subunit_A_paralog_in_greater_Bacteroides_group	0	0	0	0	0	0	0	0	0	0	0	0	0	0	0	0	1	0	0	0	0	0	0	0	0	0	0	0	0	0	0	0	0	0	0	0	0	0	0	0	0	0	0	0	0	0	0	0	0
Excinuclease_ABC_subunit_A_paralog_of_unknown_function	1	1	1	1	1	1	1	1	2	1	1	1	1	0	1	1	1	1	1	2	1	1	1	0	1	1	1	1	1	1	1	1	0	0	0	1	1	0	1	1	1	1	1	1	1	1	1	1	1
Excinuclease_ABC_subunit_B	2	2	2	2	2	2	2	2	1	0	2	0	2	2	2	1	3	2	2	2	2	2	2	3	2	2	2	2	1	2	2	1	0	2	2	3	2	1	2	2	1	2	3	3	2	3	2	3	3
Excinuclease_ABC_subunit_C	0	0	0	0	0	0	1	0	0	0	0	0	1	0	1	0	0	0	0	0	0	1	1	0	0	0	0	0	0	0	0	0	0	0	0	0	0	0	0	0	0	0	0	0	0	0	0	0	0
Exodeoxyribonuclease_III_(EC_3.1.11.2)	1	1	1	1	1	1	1	0	1	1	1	1	1	1	1	1	1	1	1	1	1	1	1	1	1	1	1	1	1	1	1	0	0	1	1	1	1	0	1	1	1	1	1	1	1	1	1	1	1
Exodeoxyribonuclease_VII_large_subunit_(EC_3.1.11.6)	0	0	0	0	0	1	0	0	0	1	0	1	0	0	0	0	0	0	0	1	0	0	1	0	1	0	0	1	1	0	1	0	1	0	1	0	1	0	1	1	1	1	0	0	1	0	0	0	1
Exodeoxyribonuclease_VII_small_subunit_(EC_3.1.11.6)	0	0	0	1	0	0	0	0	0	1	0	0	0	0	0	0	1	0	0	1	0	0	0	1	0	0	0	0	0	0	0	0	0	1	1	1	0	0	1	0	0	0	1	1	0	1	0	1	1
Exodeoxyribonuclease_V_alpha_chain_(EC_3.1.11.5)	0	0	0	1	0	0	0	0	0	1	0	0	0	0	0	0	1	0	0	1	0	0	0	1	0	0	0	0	0	0	0	0	0	1	1	1	0	0	1	0	0	0	1	1	0	1	0	1	1
Exodeoxyribonuclease_V_beta_chain_(EC_3.1.11.5)	0	0	0	1	0	0	0	0	0	1	0	0	0	0	0	0	1	0	0	1	0	0	0	1	0	0	0	0	0	0	0	0	0	1	1	0	0	0	1	0	0	0	1	1	0	1	0	1	2
Exodeoxyribonuclease_V_gamma_chain_(EC_3.1.11.5)	0	0	0	0	0	0	0	0	0	0	0	0	0	0	0	0	0	1	0	0	0	1	1	0	0	0	0	0	0	0	0	0	0	0	0	0	0	0	0	0	0	0	0	0	0	0	1	0	0
Exonuclease_SbcC	1	1	1	1	1	1	1	0	1	1	1	0	1	0	1	0	1	1	1	1	0	2	1	1	1	1	1	1	1	1	1	1	1	1	1	1	1	1	1	1	1	1	1	1	1	1	1	1	1
Exonuclease_SbcD	0	0	0	0	0	0	0	0	0	0	0	0	0	0	0	0	0	0	0	0	0	0	0	0	0	0	0	0	0	0	0	0	0	0	0	0	0	0	0	0	0	0	0	0	0	0	0	0	0
Exopolygalacturonate_lyase_(EC_4.2.2.9)	1	1	1	1	1	1	1	0	1	1	0	0	1	0	1	0	1	1	1	1	0	1	2	1	1	1	1	1	1	1	1	1	0	1	1	1	1	1	1	1	1	1	1	1	1	1	1	1	1
Exopolyphosphatase_(EC_3.6.1.11)	0	0	0	0	0	0	0	0	0	0	0	1	0	0	0	0	0	1	0	0	0	0	0	0	0	0	0	0	0	0	0	0	0	0	0	0	0	1	0	0	0	0	0	1	0	0	0	0	0
Exopolysaccharide_biosynthesis_glycosyltransferase_EpsF_(EC_2.4.1.-)	0	0	0	0	0	0	0	0	0	0	0	0	0	0	0	0	0	0	0	0	0	0	0	0	0	0	0	0	0	0	0	0	0	0	0	0	0	0	0	0	0	0	0	0	0	0	0	0	0
Exopolysaccharide_production_protein_ExoQ	0	0	0	0	0	0	0	0	0	0	0	0	0	0	0	0	0	0	0	0	0	0	0	0	0	0	0	0	0	1	0	1	0	0	0	0	0	0	0	0	0	0	0	0	0	0	0	0	0
Exopolysaccharide_production_protein_ExoZ	0	0	0	0	0	0	0	0	0	0	0	0	0	0	0	0	0	0	0	0	0	0	0	0	0	0	0	0	0	0	0	0	0	0	0	0	0	0	0	0	0	0	0	0	0	0	0	0	0
Exoribonuclease_II_(EC_3.1.13.1)	0	0	0	0	0	0	0	0	0	0	0	0	0	0	0	0	0	0	0	0	0	0	0	0	0	0	0	0	0	0	0	0	0	0	0	0	0	0	0	0	0	0	0	0	0	0	0	0	0
Exosome_complex_exonuclease_1	0	0	0	0	0	0	0	0	0	0	0	0	0	0	0	0	0	0	0	0	0	0	0	0	0	0	0	0	0	0	0	0	0	0	0	0	0	0	0	0	0	0	0	0	0	0	0	0	0
Export_ABC_transporter_ATP-binding_protein	0	0	0	0	0	0	0	0	0	0	0	0	0	0	0	0	0	0	0	0	0	0	0	0	0	0	0	0	0	0	0	0	0	0	0	0	0	0	0	0	0	0	0	0	0	0	0	0	0
Extracellular_deoxyribonuclease_Dns_(EC_3.1.21.-)	0	0	0	0	0	0	0	0	0	0	0	0	0	0	0	0	0	0	0	0	0	0	0	0	0	0	0	0	0	0	0	0	0	0	0	0	0	0	0	0	0	0	0	0	0	0	0	0	0
Extracellular_endo-1,4-glucanase	0	0	0	0	0	0	0	1	0	0	0	0	0	0	0	0	0	0	0	0	0	0	0	0	0	0	0	0	0	0	0	0	0	0	0	0	0	0	0	0	0	0	0	0	0	0	0	0	0
F420-dependent_N(5),N(10)-methylenetetrahydromethanopterin_reductase_(EC_1.5.99.11)	0	0	0	0	0	0	0	0	0	0	0	0	0	0	0	0	0	0	0	0	0	0	0	0	0	0	0	0	0	0	0	0	0	0	0	0	0	0	0	0	0	0	0	0	0	0	0	0	0
FAD-dependent_pyridine_nucleotide-disulphide_oxidoreductase,_GBAA2537_homolog	1	1	1	1	1	1	1	1	1	1	1	1	1	1	1	1	1	1	1	1	1	1	1	0	1	1	1	1	1	1	1	1	0	1	1	1	1	1	1	1	1	1	1	1	1	1	1	1	1
FIG000233:_metal-dependent_hydrolase	1	1	1	1	1	1	1	1	1	1	1	1	1	1	1	1	1	1	1	0	1	1	1	1	0	0	0	0	0	0	0	0	0	1	1	1	0	1	1	0	0	0	1	1	0	1	1	1	1
FIG000557:_hypothetical_protein_co-occurring_with_RecR	0	0	0	0	0	0	0	0	0	0	0	0	0	0	0	0	0	0	0	0	0	0	0	0	0	0	0	0	0	0	0	0	0	0	0	0	0	0	0	0	0	0	0	0	0	0	0	0	0
FIG000735:_Adenosine_(5')-pentaphospho-(5'')-adenosine_pyrophosphohydrolase_(EC_3.6.1.-)	1	1	1	1	1	1	1	2	1	1	1	1	1	1	1	2	1	1	1	1	2	1	1	1	1	1	1	0	1	1	1	1	1	1	1	1	1	1	1	1	0	1	1	1	0	1	1	1	1
FIG000859:_hypothetical_protein	1	1	1	0	2	1	1	1	1	1	1	1	1	1	1	1	1	1	1	0	1	1	1	1	1	1	1	1	1	1	1	1	0	1	0	1	1	1	0	1	1	1	1	1	1	0	1	1	1
FIG001341:_Probable_Fe(2+)-trafficking_protein_YggX	0	0	0	0	0	0	0	0	0	0	0	0	0	0	0	0	0	0	0	0	0	0	1	0	0	0	0	0	0	0	0	0	0	0	0	0	0	0	0	0	0	0	0	0	0	0	0	0	0
FIG001568:_Amine_oxidase,_flavin-containing	1	1	1	0	0	2	2	2	2	0	2	0	2	0	0	2	0	0	1	0	0	0	1	0	0	2	2	0	0	0	0	1	0	0	1	0	0	0	1	0	0	0	0	0	0	0	1	0	0
FIG001571:_Hypothetical_protein	0	0	0	0	0	0	0	0	0	0	0	0	0	0	0	0	0	0	0	0	0	0	0	0	0	0	0	0	0	0	0	0	0	0	0	0	0	0	0	0	0	0	0	0	0	0	0	0	0
FIG001621:_Zinc_protease	1	1	1	1	1	0	1	0	1	0	1	0	1	0	0	0	1	1	1	1	0	1	1	0	1	1	1	1	1	1	1	1	1	1	0	1	1	1	1	1	1	1	1	1	1	1	1	1	1
FIG001721:_Predicted_N6-adenine-specific_DNA_methylase	0	0	0	0	1	0	0	0	0	0	0	0	0	0	0	0	0	0	0	0	0	0	0	0	0	0	0	0	0	0	0	0	0	0	0	0	0	0	0	0	0	0	0	0	0	0	0	0	0
FIG002208:_Acetyltransferase_(EC_2.3.1.-)	0	0	0	0	0	0	0	0	0	0	0	0	0	0	0	0	0	0	0	0	0	0	0	0	0	0	0	0	0	0	0	0	0	0	0	0	0	0	0	0	0	0	0	0	0	0	0	0	0
FIG002344:_Hydrolase_(HAD_superfamily)	0	0	0	1	1	0	0	0	0	1	0	0	0	0	0	0	1	1	0	0	0	1	0	0	0	0	0	0	0	1	0	0	0	1	0	1	0	1	0	0	0	0	1	1	0	1	0	0	0
FIG002571:_4-hydroxybenzoyl-CoA_thioesterase_domain_protein	0	0	0	0	0	1	0	1	0	0	0	0	0	1	0	0	0	0	0	0	0	0	0	0	0	0	0	0	0	0	0	0	0	0	0	0	0	0	0	0	0	0	0	0	0	0	0	0	0
FIG002708:_Protein_SirB1	0	0	0	0	0	0	0	0	0	0	0	0	0	0	0	0	0	0	0	0	0	0	0	0	0	0	0	0	0	0	0	0	0	0	0	0	0	0	0	0	0	0	0	0	0	0	0	0	0
FIG003492:_Threonine_dehydrogenase_and_related_Zn-dependent_dehydrogenases	1	0	1	0	0	0	0	0	0	0	0	0	0	0	0	0	0	1	0	0	0	0	0	0	0	0	0	0	0	0	0	0	0	0	0	0	0	1	0	0	0	0	0	0	1	0	1	0	0
FIG003879:_Predicted_amidohydrolase	1	1	1	1	1	1	1	1	1	1	1	1	1	1	1	1	1	1	1	1	1	1	1	1	1	1	1	1	1	1	1	1	1	1	1	1	1	0	1	1	1	1	1	1	1	1	1	1	1
FIG004453:_protein_YceG_like	1	1	1	0	1	1	0	0	0	0	0	0	0	1	0	0	0	1	1	0	0	0	0	0	1	1	1	1	1	1	1	1	1	0	1	0	1	0	1	1	1	1	0	0	1	0	1	0	0
FIG004454:_RNA_binding_protein	1	1	1	0	1	1	1	2	1	0	1	0	1	0	0	0	0	1	1	1	1	1	2	0	1	1	1	1	1	1	0	1	1	0	1	0	1	1	1	1	1	1	0	0	1	0	1	0	0
FIG005069:_Hypothetical_protein	0	0	0	0	0	0	0	0	0	0	0	0	0	0	0	0	0	0	0	0	0	0	0	0	0	1	0	0	1	0	0	0	0	0	0	0	0	0	0	0	0	0	0	0	0	0	0	0	1
FIG005453:_Putative_DeoR-family_transcriptional_regulator	0	0	0	0	0	0	0	0	0	0	0	0	0	0	0	0	0	0	0	0	0	0	0	0	0	0	0	0	0	0	0	0	0	0	0	0	0	0	0	0	0	0	0	0	0	0	0	0	0
FIG005666:_putative_helicase	0	0	0	0	0	0	0	0	0	0	0	0	0	0	0	0	0	0	0	0	0	0	0	0	0	0	0	0	0	0	0	0	0	0	0	0	0	0	0	0	0	0	0	0	0	0	0	0	0
FIG006045:_Sigma_factor,_ECF_subfamily	0	0	0	0	0	0	0	0	0	0	0	0	0	0	0	0	0	0	0	0	0	0	0	0	0	0	0	0	0	0	0	0	0	0	0	0	0	0	0	0	0	0	0	0	0	0	0	0	0
FIG006126:_DNA_helicase,_restriction/modification_system_component_YeeB	0	0	0	0	0	0	0	0	0	0	0	0	0	0	0	0	0	0	0	0	0	0	0	0	0	0	0	0	0	0	0	0	0	0	0	0	0	0	0	0	0	0	0	0	0	0	0	0	0
FIG006542:_Phosphoesterase	1	1	1	1	1	1	1	1	0	1	1	1	1	1	1	1	1	1	1	1	1	1	1	0	1	1	1	1	1	1	1	1	0	2	1	1	1	1	1	1	1	1	1	1	1	1	1	1	1
FIG007959:_peptidase,_M16_family	0	0	0	0	0	0	0	0	0	0	0	0	0	0	0	0	0	0	0	0	0	0	0	0	0	0	0	0	0	0	0	0	0	0	0	0	0	0	0	0	0	0	0	0	0	0	0	0	0
FIG009210:_peptidase,_M16_family	1	1	1	0	1	0	1	0	0	0	1	1	1	0	1	0	1	1	1	1	0	1	1	1	1	1	1	1	1	1	1	1	1	1	1	1	1	1	1	1	1	1	1	1	1	1	1	1	1
FIG009886:_phosphoesterase	0	0	0	0	0	0	0	0	0	0	0	0	0	0	0	0	0	0	0	0	0	0	0	0	0	0	0	0	0	0	0	0	0	0	0	0	0	0	0	0	0	0	0	0	0	0	0	0	0
FIG014574:_hypothetical_protein	0	0	0	0	0	0	0	0	0	0	0	0	0	0	0	0	0	0	1	0	0	0	0	1	2	1	1	2	1	0	2	0	2	0	1	1	2	1	0	1	1	1	0	1	1	0	0	1	1
FIG017823:_ATPase,_MoxR_family	1	1	1	1	1	0	1	0	1	1	1	0	1	0	1	0	1	1	1	1	0	1	1	1	1	1	1	1	1	1	1	1	0	1	1	1	1	1	1	1	1	1	1	1	1	1	1	1	1
FIG018329:_1-acyl-sn-glycerol-3-phosphate_acyltransferase	0	0	0	0	0	0	0	0	0	1	0	0	0	0	0	0	0	0	0	0	0	0	0	0	0	1	0	0	0	0	1	0	0	1	0	1	0	0	0	0	0	0	0	1	0	0	0	0	0
FIG019733:_possible_DNA-binding_protein	0	0	0	0	0	0	0	0	0	1	0	0	0	0	0	0	1	0	0	0	0	0	0	0	0	0	0	0	0	0	0	0	0	0	0	1	0	0	0	0	0	0	0	1	0	0	0	0	2
FIG020413:_transmembrane_protein	0	0	0	0	0	0	0	0	0	0	0	0	0	0	0	0	0	0	0	0	0	0	0	0	0	0	0	0	0	0	0	0	0	0	0	0	0	0	0	0	0	0	0	0	0	0	0	0	0
FIG021862:_membrane_protein,_exporter	0	0	0	0	0	0	0	0	0	0	0	0	0	0	0	0	0	0	0	0	0	0	0	0	0	1	1	0	0	0	0	0	0	0	0	0	0	0	0	0	0	0	0	0	0	0	0	0	0
FIG022199:_FAD-binding_protein	0	0	0	0	0	0	0	0	0	0	0	0	0	0	0	0	0	0	0	0	0	0	0	0	0	0	0	0	0	0	0	0	0	0	0	0	0	0	0	0	0	0	0	0	0	0	0	0	0
FIG025233:_SAM-dependent_methyltransferases	0	0	0	0	0	0	0	0	0	0	0	0	0	0	0	0	0	0	0	0	0	0	0	0	0	0	0	0	0	0	0	0	0	0	0	0	0	0	0	0	0	0	0	0	0	0	0	0	0
FIG026291:_Hypothetical_periplasmic_protein	0	0	0	1	0	0	0	1	0	1	0	0	0	0	0	0	1	0	0	0	0	0	0	0	1	0	0	0	0	1	0	1	0	1	0	1	0	0	0	0	0	0	0	1	0	1	0	1	1
FIG027190:_Putative_transmembrane_protein	0	0	0	0	0	0	0	0	0	0	0	0	0	0	0	0	0	0	0	0	0	1	1	0	0	0	0	0	0	0	0	0	0	0	0	0	0	0	0	0	0	0	0	0	0	0	0	0	0
FIG033155:_Hypothetical_protein	0	0	0	1	0	0	1	1	0	2	1	0	1	1	1	1	2	0	0	0	1	1	3	2	2	1	1	2	2	0	2	0	2	2	1	2	2	2	1	2	2	2	2	2	2	2	0	1	2
FIG033680:_Hypothetical_protein	0	0	0	0	0	0	0	0	0	0	0	0	0	0	0	0	0	0	0	0	0	0	0	0	0	0	0	0	0	0	0	0	0	0	0	0	0	0	0	0	0	0	0	0	0	0	0	0	0
FIG034376:_Hypothetical_protein	0	0	0	0	0	0	0	0	0	0	0	0	0	0	0	0	0	0	0	0	0	0	0	0	0	0	0	0	0	0	0	0	0	0	0	0	0	0	0	0	0	0	0	0	0	0	0	0	0
FIG034602:_Probable_transmembrane_protein	0	0	0	0	0	0	0	0	0	0	0	0	0	0	0	0	0	0	0	0	0	0	0	0	0	0	0	0	0	0	0	0	0	0	0	0	0	0	0	0	0	0	0	0	0	0	0	0	0
FIG035331:_hypothetical_protein	0	0	0	0	0	0	0	0	0	0	0	0	0	0	0	0	0	0	0	0	0	0	0	0	1	0	0	1	1	1	1	1	0	0	0	0	1	0	0	1	1	1	0	0	0	0	0	0	0
FIG037127:_Two-component_system_sensor_protein	1	1	1	1	0	1	0	2	1	3	1	2	0	1	2	2	3	0	1	1	1	0	2	3	2	2	3	2	3	0	2	0	3	2	0	3	3	2	1	3	2	1	3	2	3	2	1	2	3
FIG037995:_Hypothetical_protein	0	0	0	0	0	0	0	0	0	0	0	0	0	0	0	0	0	0	0	0	0	0	0	0	0	0	0	0	0	0	0	0	0	0	0	0	0	0	0	0	0	0	0	0	0	0	0	0	0
FIG042594:_DUF1550_domain-containing_protein	1	0	0	0	1	0	1	1	0	0	0	0	1	1	1	0	0	0	0	0	1	0	1	1	1	1	1	1	1	1	1	1	1	0	0	2	0	1	0	1	1	1	1	0	0	0	0	0	1
FIG042796:_Hypothetical_protein	0	0	0	0	0	0	0	0	0	0	0	0	0	0	0	0	0	0	0	0	0	0	0	0	0	0	0	0	0	0	0	0	0	0	0	0	0	0	0	0	0	0	0	0	0	0	0	0	0
FIG043197:_Inositol_monophosphatase_family_protein	0	0	0	0	0	0	0	0	0	0	0	0	0	0	0	0	0	0	0	0	0	0	0	0	0	0	0	0	0	0	0	0	0	0	0	0	0	0	0	0	0	0	0	0	0	0	0	0	0
FIG045085:_Hypothetical_protein	0	0	0	0	0	0	0	0	0	0	0	0	0	0	0	0	0	0	0	0	0	0	0	0	0	0	0	0	0	0	0	0	0	0	0	0	0	0	0	0	0	0	0	0	0	0	0	0	0
FIG045374:_Type_II_restriction_enzyme,_methylase_subunit_YeeA	0	0	0	0	0	0	0	0	0	0	0	0	0	0	0	0	0	0	0	0	0	0	0	0	0	0	0	0	0	0	0	0	0	0	0	0	0	0	0	0	0	0	0	0	0	0	0	0	0
FIG046709:_Hypothetical_protein	0	0	0	0	0	0	0	0	0	0	0	0	0	0	0	0	0	0	0	0	0	0	0	0	0	0	0	0	0	0	0	0	0	0	0	0	0	0	0	0	0	0	0	0	0	0	0	0	0
FIG048626:_Hypothetical_protein	0	0	0	0	0	0	0	0	0	0	0	0	0	0	0	0	0	0	0	0	0	0	0	0	0	0	0	0	0	0	0	0	0	0	0	0	0	0	0	0	0	0	0	0	0	0	0	0	0
FIG054491:_hypothetical_protein	0	0	0	0	0	0	0	0	1	0	1	0	0	0	0	0	0	0	0	0	0	0	0	1	0	0	0	0	0	0	0	0	0	0	0	0	0	0	0	0	0	0	1	0	0	0	0	0	0
FIG062860:_Dehydrogenases_with_different_specificities_(related_to_short-chain_alcohol_dehydrogenases)	0	0	0	0	0	0	0	0	0	0	0	0	0	0	0	0	0	0	0	0	0	0	0	0	0	0	0	0	0	0	0	0	0	0	0	0	0	0	0	0	0	0	0	0	0	0	0	0	0
FIG068086:_hypothetical_protein	0	0	0	0	0	0	0	0	0	0	0	0	0	0	0	0	0	0	0	0	0	0	0	0	0	0	0	0	0	0	0	0	0	0	0	0	0	0	0	0	0	0	0	0	0	0	0	0	0
FIG094199:_Fumarylacetoacetate_hydrolase	0	0	0	0	0	0	0	0	0	0	0	0	0	0	0	0	0	0	0	0	0	0	0	0	0	0	0	0	0	0	0	0	0	0	0	0	0	0	0	0	0	0	0	0	0	0	0	0	0
FIG097052:_Sugar_transporter	0	0	0	0	0	0	0	0	0	0	0	0	0	0	0	0	0	0	0	0	0	0	0	0	0	0	0	0	0	0	0	0	0	0	0	0	0	0	0	0	0	0	0	0	0	0	0	0	0
FIG135464:_Cytochrome_c4	0	0	0	1	0	1	0	0	1	1	2	1	0	1	0	1	1	1	0	1	0	1	0	0	0	0	0	0	0	0	0	0	0	1	0	0	0	0	0	0	0	0	0	1	0	1	0	1	0
FIG137478:_Hypothetical_protein	0	0	0	0	0	0	0	0	0	0	0	0	0	0	0	0	0	0	0	0	0	0	0	0	0	0	0	0	0	0	0	0	0	0	0	0	0	0	0	0	0	0	0	0	0	0	0	0	0
FIG137864:_putative_endonuclease_containing_a_URI_domain	0	0	0	0	0	0	0	0	0	1	0	0	0	0	0	0	0	0	0	0	0	0	0	0	0	0	0	0	0	0	0	0	0	0	0	0	0	0	0	0	0	0	0	0	0	0	0	0	1
FIG138056:_a_glutathione-dependent_thiol_reductase	0	0	0	0	0	0	0	0	0	0	0	0	0	0	0	0	0	0	0	0	0	0	0	0	0	0	0	0	0	0	0	0	0	0	0	0	0	0	0	0	0	0	0	0	0	0	0	0	0
FIG138576:_3-oxoacyl-[ACP]_synthase_(EC_2.3.1.41)	0	0	0	0	0	0	0	0	0	0	0	0	0	0	0	0	0	0	0	0	0	0	0	0	0	0	0	0	0	0	0	0	0	0	0	0	0	0	0	0	0	0	0	0	0	0	0	0	0
FIG139552:_Putative_protease	0	0	0	0	0	0	0	0	0	0	0	0	0	0	0	0	0	0	0	0	0	0	0	0	0	0	0	0	0	0	0	0	0	0	0	0	0	0	0	0	0	0	0	0	0	0	0	0	0
FIG139598:_Potential_ribosomal_protein	0	0	0	0	0	0	0	0	0	0	0	0	0	0	0	0	0	0	0	0	0	0	0	0	0	0	0	0	0	0	0	0	0	0	0	0	0	0	0	0	0	0	0	0	0	0	0	0	0
FIG139612:_Possible_conserved_membrane_protein	0	0	0	0	0	0	0	0	0	0	0	0	0	0	0	0	0	0	0	0	0	0	0	0	0	0	0	0	0	0	0	0	0	0	0	0	0	0	0	0	0	0	0	0	0	0	0	0	0
FIG139928:_Putative_protease	0	0	0	0	0	0	0	0	0	0	0	0	0	0	0	0	0	0	0	0	0	0	0	0	0	1	1	0	0	0	0	0	0	0	0	0	0	0	0	0	0	0	0	0	0	0	0	0	0
FIG143263:_Glycosyl_transferase	0	0	0	0	0	0	0	0	0	0	0	0	0	0	0	0	0	0	0	0	0	0	0	0	0	0	0	0	0	0	0	0	0	0	0	0	0	0	0	0	0	0	0	0	0	0	0	0	0
FIG143828:_Hypothetical_protein_YbgA	0	0	0	1	1	1	1	1	1	1	1	1	1	1	1	1	1	1	1	1	1	1	1	1	1	1	1	1	1	1	1	1	1	1	1	1	1	1	1	1	1	1	1	1	1	1	0	1	1
FIG146085:_3'-to-5'_oligoribonuclease_A,_Bacillus_type	0	0	0	0	0	0	0	0	0	0	0	0	0	0	0	0	0	0	0	0	0	0	0	0	0	0	0	0	0	0	0	0	0	0	0	0	0	0	0	0	0	0	0	0	0	0	0	0	0
FIGfam005179	0	0	0	0	0	0	0	0	0	0	0	0	0	0	0	0	0	0	0	0	0	0	0	0	0	0	0	0	0	0	0	0	0	0	0	0	0	0	0	0	0	0	0	0	0	0	0	0	0
FIGfam009438:_Two-component_system_DNA-binding_response_regulator	0	0	0	0	0	0	0	0	0	0	0	0	0	0	0	0	0	0	0	0	0	0	0	0	0	0	0	0	0	0	0	0	0	0	0	0	0	0	0	0	0	0	0	0	0	0	0	0	0
FIGfam010717	0	0	0	0	0	0	0	0	0	0	0	0	0	0	0	0	0	0	0	0	0	0	0	0	0	0	0	0	0	0	0	0	0	0	0	0	0	0	0	0	0	0	0	0	0	0	0	0	0
FIGfam020323	0	0	0	0	0	0	0	0	0	0	0	0	0	0	0	0	0	0	0	0	0	0	0	0	0	0	0	0	0	0	0	0	0	0	0	0	0	0	0	0	0	0	0	0	0	0	0	0	0
FIGfam050825	1	0	0	1	0	0	1	1	1	0	1	0	1	0	0	1	1	1	1	1	0	1	1	1	1	1	1	1	1	1	1	1	1	1	1	1	1	1	1	1	1	1	1	1	1	1	1	1	0
FIGfam135315:_Iojap-related_protein	0	0	0	0	0	0	0	0	0	0	0	0	0	0	0	0	0	0	0	0	0	0	0	0	0	0	0	0	0	0	0	0	0	0	0	0	0	0	0	0	0	0	0	0	0	0	0	0	0
FIGfam138462:_Acyl-CoA_synthetase,_AMP-(fatty)_acid_ligase	0	0	0	0	0	0	0	0	0	0	0	0	0	0	0	0	0	0	0	0	0	0	0	0	0	0	0	0	0	0	0	0	0	0	0	0	0	0	0	0	0	0	0	0	0	0	0	0	0
FKBP-type_peptidyl-prolyl_cis-trans_isomerase_FkpA_precursor_(EC_5.2.1.8)	0	0	0	0	0	0	0	0	0	0	0	0	0	0	0	0	0	0	0	0	0	0	0	0	0	0	0	0	0	0	0	0	0	0	0	0	0	0	0	0	0	0	0	0	0	0	0	0	0
FKBP-type_peptidyl-prolyl_cis-trans_isomerase_SlyD_(EC_5.2.1.8)	0	0	0	0	0	0	1	1	0	0	0	0	1	1	1	1	0	0	0	0	1	0	1	0	0	1	1	0	0	1	0	1	0	0	0	0	0	0	0	0	0	0	0	0	0	0	0	0	0
FKBP-type_peptidyl-prolyl_cis-trans_isomerase_fklB_(EC_5.2.1.8)	0	0	0	0	0	0	0	0	0	0	0	0	0	0	0	0	0	0	0	0	0	0	0	0	0	0	0	0	0	0	0	0	0	0	0	0	0	0	0	0	0	0	0	0	0	0	0	0	0
FKBP-type_peptidyl-prolyl_cis-trans_isomerase_slpA_(EC_5.2.1.8)	0	0	0	0	0	0	0	0	0	0	0	0	0	0	0	0	0	0	0	0	0	0	0	0	0	0	0	0	0	0	0	0	0	0	0	0	0	0	0	0	0	0	0	0	0	0	0	0	0
FMN_reductase_(EC_1.5.1.29)	0	0	0	0	0	0	0	0	0	0	0	0	0	0	0	0	0	0	0	0	0	0	0	0	0	0	0	0	0	0	0	0	0	0	0	0	0	0	0	0	0	0	0	0	0	0	0	0	0
Fe(2+)/alpha-ketoglutarate-dependent_dioxygenase_LpxO	0	0	0	0	0	0	0	0	0	0	0	0	0	1	1	0	0	2	0	0	0	0	0	0	0	0	0	0	0	0	0	0	0	0	0	0	0	2	0	0	0	0	0	0	0	0	0	0	0
Fe-S-cluster-containing_hydrogenase_components_1	0	0	0	0	0	0	0	0	0	0	0	0	0	0	0	0	0	0	0	0	0	0	0	0	0	0	0	0	0	0	0	0	0	0	0	0	0	0	0	0	0	0	0	0	0	0	0	0	0
Fe-S-cluster-containing_hydrogenase_components_2	0	0	0	0	0	0	0	0	0	0	0	0	0	0	0	0	0	0	0	0	0	0	0	0	0	0	0	0	0	0	0	0	0	0	0	0	0	0	0	0	0	0	0	0	0	0	0	0	0
Fe-S_oxidoreductase-like_protein_in_Rubrerythrin_cluster	0	0	0	0	0	0	0	0	0	0	0	0	0	0	0	0	0	0	0	0	0	0	0	0	0	0	0	0	0	0	0	0	0	0	0	0	0	0	0	0	0	0	0	0	0	0	0	0	0
Fe2+/Zn2+_uptake_regulation_proteins	0	0	0	0	0	0	0	0	0	0	0	0	0	0	0	0	0	0	0	0	0	0	0	0	0	0	0	0	0	0	0	0	0	0	0	0	0	0	0	0	0	0	0	0	0	0	0	0	0
FemC,_factor_involved_in_methicillin_resistance	5	5	5	1	3	0	2	1	2	3	3	1	2	0	1	1	2	4	4	3	3	3	3	1	2	2	2	2	2	2	2	2	1	2	3	2	2	3	3	2	2	2	1	1	2	2	4	2	1
Ferredoxin	0	0	0	0	0	2	0	1	0	1	0	1	0	0	0	1	1	0	0	1	1	0	0	1	0	1	1	0	0	0	0	0	0	1	0	1	0	0	0	0	0	0	1	1	0	0	0	0	1
Ferredoxin,_2Fe-2S	0	0	0	0	0	0	1	1	0	0	0	0	1	0	0	1	0	0	0	0	1	1	0	0	0	0	0	0	0	0	0	0	0	0	0	0	0	0	0	0	0	0	0	0	0	0	0	0	1
Ferredoxin--NADP(+)_reductase,_actinobacterial_(eukaryote-like)_type_(EC_1.18.1.2)	0	0	0	0	0	0	0	0	0	0	0	0	0	0	0	0	0	0	0	0	0	0	0	0	0	0	0	0	0	0	0	0	0	0	0	0	0	0	0	0	0	0	0	0	0	0	0	0	0
Ferredoxin--NADP(+)_reductase_(EC_1.18.1.2)	0	0	0	0	0	0	0	0	0	0	0	0	0	0	0	0	0	0	0	0	0	0	0	0	0	0	0	0	0	0	0	0	0	0	0	0	0	0	0	0	0	0	0	0	0	0	0	0	0
Ferredoxin--sulfite_reductase,_actinobacterial_type_(EC_1.8.7.1)	0	0	0	0	0	1	0	1	0	0	0	1	0	0	1	1	0	0	0	0	1	0	0	0	0	0	0	0	0	0	0	0	0	0	0	0	0	0	0	0	0	0	0	0	0	0	0	0	0
Ferredoxin--sulfite_reductase_(EC_1.8.7.1)	0	0	0	0	0	0	0	0	0	0	0	0	0	0	0	0	0	1	0	0	0	0	0	0	0	0	0	0	0	0	0	0	0	0	0	0	0	0	0	0	0	0	0	0	0	0	0	0	0
Ferredoxin-NADP(+)_reductase_(EC_1.18.1.2)	0	0	0	0	0	0	0	1	0	0	0	0	0	0	0	0	1	0	0	0	1	0	1	0	0	1	0	0	0	0	0	0	0	1	0	0	0	0	0	1	0	0	0	0	0	0	0	1	0
Ferredoxin-dependent_glutamate_synthase_(EC_1.4.7.1)	1	1	1	0	1	0	0	0	1	1	2	0	0	0	0	0	1	1	1	1	0	0	1	0	1	1	1	1	1	1	1	1	1	1	1	2	1	0	1	1	1	1	0	0	1	0	1	0	1
Ferredoxin-like_protein	0	0	0	0	1	0	1	0	1	0	1	0	1	0	0	0	0	1	0	0	0	1	1	0	1	1	1	1	1	1	1	1	1	0	0	0	1	1	0	1	1	1	0	0	1	0	0	0	0
Ferredoxin-type_protein_NapG_(periplasmic_nitrate_reductase)	0	0	0	0	0	0	0	0	0	0	0	0	0	0	0	0	0	0	0	0	0	0	0	0	0	0	0	0	0	0	0	0	0	0	0	0	0	0	0	0	0	0	0	0	0	0	0	0	0
Ferredoxin_3_fused_to_uncharacterized_domain	0	0	0	0	0	0	0	0	0	0	1	0	0	0	1	0	1	0	0	0	0	1	0	0	0	0	0	0	0	0	0	0	0	0	0	0	0	0	0	0	0	0	0	0	0	0	0	0	0
Ferredoxin_reductase	0	0	0	0	0	0	0	0	0	0	0	0	0	0	0	0	0	0	0	0	0	0	0	0	0	0	0	0	0	0	0	0	0	0	0	0	0	0	0	0	0	0	0	0	0	0	0	0	0
Ferric_enantio-pyochelin_transport_system_periplasmic_substrate-binding_protein	0	0	0	0	0	0	0	0	0	0	0	0	0	0	0	0	0	0	0	0	0	0	0	0	0	0	0	0	0	0	0	0	0	0	0	0	0	0	0	0	0	0	0	0	0	0	0	0	0
Ferric_enterobactin_transport_ATP-binding_protein_FepC_(TC_3.A.1.14.2)	0	0	0	0	0	0	0	0	0	0	0	0	0	0	0	0	0	0	0	1	0	0	0	1	0	0	0	0	0	0	0	0	0	1	0	1	0	0	0	0	0	0	1	1	0	0	0	0	0
Ferric_hydroxamate_ABC_transporter_(TC_3.A.1.14.3),_ATP-binding_protein_FhuC	0	0	0	0	0	0	0	0	0	0	0	0	0	0	0	0	0	0	0	0	0	0	0	0	0	0	0	0	0	0	0	0	0	0	0	0	0	0	0	0	0	0	0	0	0	0	0	0	0
Ferric_hydroxamate_outer_membrane_receptor_FhuA	0	0	0	0	0	0	0	0	0	0	0	0	0	0	0	0	0	0	0	0	0	0	0	0	0	0	0	0	0	0	0	0	0	0	0	0	0	0	0	0	0	0	0	0	0	0	0	0	0
Ferric_iron_ABC_transporter,_ATP-binding_protein	0	0	0	0	0	0	0	0	0	0	0	1	0	0	1	0	0	0	0	0	0	0	0	0	0	0	0	0	0	0	0	0	0	0	0	0	0	0	0	0	0	0	0	0	0	0	0	0	0
Ferric_iron_ABC_transporter,_iron-binding_protein	0	0	0	0	0	0	0	0	0	0	0	1	0	0	1	0	0	0	0	0	0	0	0	0	0	0	0	0	0	0	0	0	0	0	0	0	0	0	0	0	0	0	0	0	0	0	0	0	0
Ferric_iron_ABC_transporter,_permease_protein	0	0	0	0	0	0	0	1	0	0	0	0	0	0	0	1	0	0	0	0	1	0	0	0	0	0	0	0	0	0	0	0	0	0	0	0	0	0	0	0	0	0	0	0	0	0	0	0	0
Ferric_siderophore_transport_system,_biopolymer_transport_protein_ExbB	1	1	1	2	2	1	1	0	2	3	2	0	1	1	1	0	4	3	2	2	0	1	1	2	2	1	1	2	2	2	2	2	2	2	1	3	2	0	1	2	1	2	3	3	2	2	2	2	3
Ferric_siderophore_transport_system,_periplasmic_binding_protein_TonB	1	1	1	1	1	1	1	1	1	1	1	1	1	1	1	1	1	1	1	1	1	1	1	1	1	1	1	1	1	1	1	1	1	1	0	1	1	1	1	1	1	1	1	1	1	0	1	0	1
Ferric_uptake_regulation_protein_FUR	0	0	0	0	0	0	0	0	0	0	0	0	0	0	0	0	0	0	0	0	0	0	0	0	0	0	0	0	0	0	0	0	0	0	0	0	0	0	0	0	0	0	0	0	0	0	0	0	0
Ferrichrome-iron_receptor	0	0	0	0	0	1	0	0	0	0	0	0	0	1	1	0	1	0	0	0	0	0	0	0	0	1	1	0	0	0	0	0	0	1	0	0	0	0	0	0	0	0	0	0	0	0	0	1	0
Ferrochelatase,_protoheme_ferro-lyase_(EC_4.99.1.1)	0	0	0	0	0	0	0	0	0	0	0	0	0	0	0	0	0	0	0	0	0	0	0	0	0	0	0	0	0	0	0	0	0	0	0	0	0	0	0	0	0	0	0	0	0	0	0	0	0
Ferrous_iron_transport_permease_EfeU	0	0	0	0	1	0	0	0	0	0	0	0	0	0	0	0	0	1	0	0	0	0	0	0	0	0	0	0	0	0	0	0	0	0	0	0	0	0	0	0	0	0	0	0	0	0	0	0	0
Ferrous_iron_transport_protein_A	2	2	2	1	1	1	1	2	0	1	0	0	1	1	1	2	1	1	3	2	1	1	0	1	1	0	0	1	1	0	1	0	0	1	1	1	1	0	2	1	1	1	1	1	1	1	2	1	1
Ferrous_iron_transport_protein_B	0	0	0	0	0	0	0	0	0	0	0	0	0	0	0	0	0	0	0	0	0	0	0	0	0	0	0	0	0	0	0	0	0	0	0	0	0	0	0	0	0	0	0	0	0	0	0	0	0
Feruloyl-CoA_synthetase	0	0	0	0	0	0	0	0	0	0	0	0	0	0	0	0	0	0	0	0	0	0	0	0	0	0	0	0	0	0	0	0	0	0	0	0	0	0	0	0	0	0	0	0	0	0	0	0	0
Filamentous_haemagglutinin_family_outer_membrane_protein_associated_with_VreARI_signalling_system	0	0	0	0	0	0	0	0	0	0	0	0	0	0	0	0	0	0	0	0	0	0	0	0	0	0	0	0	0	0	0	0	0	0	0	0	0	0	0	0	0	0	0	0	0	0	0	0	0
FixO3_cytochrome-c_oxidase_subunit	0	0	0	0	0	0	0	0	0	0	0	0	0	0	0	0	0	0	0	0	0	0	0	0	0	0	0	0	0	0	0	0	0	0	0	0	0	0	0	0	0	0	0	0	0	0	0	0	0
Flagella-related_protein_FlaI	0	0	0	0	0	0	0	0	0	0	0	0	0	0	0	0	0	0	0	0	0	0	0	0	0	0	0	0	0	0	0	0	0	0	0	0	0	0	0	0	0	0	0	0	0	0	0	0	0
Flagella-related_protein_FlaJ	0	0	0	1	1	0	0	0	0	1	0	0	0	0	0	0	1	0	1	0	0	0	0	0	1	0	0	1	1	1	1	1	1	1	0	0	1	1	0	1	1	1	0	0	1	1	0	1	1
Flagellar_L-ring_protein_FlgH	0	0	0	1	1	0	0	0	0	1	0	0	0	0	0	0	1	0	0	0	0	0	0	0	1	0	0	1	1	1	1	1	1	1	0	0	1	1	0	1	1	1	0	0	1	1	0	1	1
Flagellar_M-ring_protein_FliF	0	0	0	1	1	0	0	0	0	1	0	0	0	0	0	0	1	0	0	0	0	0	0	0	1	0	0	1	1	1	1	1	1	1	0	0	1	1	0	1	1	1	0	0	1	1	0	1	1
Flagellar_P-ring_protein_FlgI	0	0	0	0	0	0	0	0	0	0	0	0	0	0	0	0	1	0	0	0	0	0	0	0	0	0	0	0	0	0	0	0	0	1	0	0	0	0	0	0	0	0	0	0	0	0	0	0	0
Flagellar_assembly_protein_FliH	0	0	0	0	0	0	0	0	0	0	0	0	0	0	0	0	0	0	0	0	0	0	0	0	0	0	0	0	0	0	0	0	0	0	0	0	0	0	0	0	0	0	0	0	0	0	0	0	0
Flagellar_basal-body_P-ring_formation_protein_FlgA	0	0	0	1	1	0	0	0	0	1	0	0	0	0	0	0	1	0	1	0	0	0	0	0	0	0	0	0	0	1	0	1	0	0	0	0	0	1	0	0	0	0	0	0	0	1	0	1	1
Flagellar_basal-body_rod_modification_protein_FlgD	0	0	0	0	0	0	0	0	0	0	0	0	0	0	0	0	0	0	0	0	0	0	0	0	0	0	0	0	0	0	0	0	0	0	0	0	0	0	0	0	0	0	0	0	0	0	0	0	0
Flagellar_basal-body_rod_protein_FlgB	0	0	0	1	1	0	0	0	0	1	0	0	0	0	0	0	1	0	0	0	0	0	0	0	1	0	0	1	1	1	1	1	1	1	0	0	1	1	0	1	1	1	0	0	1	1	0	1	1
Flagellar_basal-body_rod_protein_FlgC	0	0	0	1	1	0	0	0	0	0	0	0	0	0	0	0	1	0	1	0	0	0	0	0	1	0	0	1	1	1	1	1	1	1	0	0	1	1	0	1	1	1	0	0	1	1	0	1	1
Flagellar_basal-body_rod_protein_FlgF	0	0	0	1	1	0	0	0	0	1	0	0	0	0	0	0	1	0	1	0	0	0	0	0	1	0	0	1	1	1	1	2	1	1	0	0	1	1	0	1	1	1	0	0	1	1	0	1	1
Flagellar_basal-body_rod_protein_FlgG	0	0	0	1	1	0	0	0	0	1	0	0	0	0	0	0	1	0	0	0	0	0	0	0	1	0	0	1	1	1	1	1	2	1	0	0	1	0	0	1	1	1	0	0	1	1	0	1	1
Flagellar_biosynthesis_protein_FlhA	0	0	0	1	1	0	0	0	0	1	0	0	0	0	0	0	1	0	0	0	0	0	0	0	1	0	0	1	1	1	1	1	1	1	0	0	1	1	0	1	0	1	0	0	1	1	0	1	1
Flagellar_biosynthesis_protein_FlhB	0	0	0	1	1	0	0	0	0	0	0	0	0	0	0	0	1	0	0	0	0	0	0	0	1	0	0	1	1	0	1	0	1	1	0	0	1	1	0	1	1	1	0	0	1	1	0	1	1
Flagellar_biosynthesis_protein_FlhF	0	0	0	0	0	0	0	0	0	0	0	0	0	0	0	0	0	0	0	0	0	0	0	0	0	0	0	0	0	0	0	0	0	0	0	0	0	1	0	0	0	0	0	0	0	0	0	0	0
Flagellar_biosynthesis_protein_FliC	0	0	0	0	1	0	0	0	0	0	0	0	0	0	0	0	0	0	0	0	0	0	0	0	0	0	0	0	0	0	0	1	1	1	0	0	0	1	0	0	0	0	0	0	0	0	0	0	0
Flagellar_biosynthesis_protein_FliL	0	0	0	0	0	0	0	0	0	1	0	0	0	0	0	0	0	0	0	0	0	0	0	0	1	0	0	1	1	0	1	1	1	1	0	0	1	1	0	1	0	1	0	0	1	0	0	0	0
Flagellar_biosynthesis_protein_FliP	0	0	0	1	1	0	0	0	0	1	0	0	0	0	0	0	1	0	0	0	0	0	0	0	1	0	0	1	1	1	1	1	1	1	0	0	1	1	0	1	0	1	0	0	1	1	0	1	1
Flagellar_biosynthesis_protein_FliQ	0	0	0	1	1	0	0	0	0	1	0	0	0	0	0	0	1	0	0	0	0	0	0	0	1	0	0	1	1	1	1	1	0	1	0	0	1	1	0	1	0	1	0	0	1	1	0	1	1
Flagellar_biosynthesis_protein_FliR	0	0	0	1	0	0	0	0	0	1	0	0	0	0	0	0	1	0	0	0	0	0	0	0	1	0	0	1	1	1	1	1	1	1	0	0	1	0	0	1	0	1	0	0	1	1	0	1	1
Flagellar_biosynthesis_protein_FliS	0	0	0	0	1	0	0	0	0	0	0	0	0	0	0	0	0	0	0	0	0	0	0	0	0	0	0	0	0	0	0	0	0	0	0	0	0	0	0	0	0	0	0	0	0	0	0	0	0
Flagellar_hook-associated_protein_FlgK	0	0	0	0	1	0	0	0	0	1	0	0	0	0	0	0	1	0	0	0	0	0	0	0	1	0	0	1	1	0	1	0	1	1	0	0	1	0	0	1	0	1	0	0	1	0	0	0	1
Flagellar_hook-associated_protein_FlgL	0	0	0	0	1	0	0	0	0	0	0	0	0	0	0	0	0	0	0	0	0	0	0	0	1	0	0	1	1	0	1	0	1	0	0	0	1	0	0	1	1	1	0	0	1	0	0	0	0
Flagellar_hook-associated_protein_FliD	0	0	0	1	1	0	0	0	0	1	0	0	0	0	0	0	1	0	0	0	0	0	0	0	1	0	0	1	0	1	1	1	1	1	0	0	1	1	0	1	1	1	0	0	1	1	0	1	2
Flagellar_hook-basal_body_complex_protein_FliE	0	0	0	0	0	0	0	0	0	0	0	0	0	0	0	0	0	0	0	0	0	1	0	0	0	0	0	0	0	1	0	0	0	0	0	1	0	0	0	0	0	0	0	0	0	0	0	0	0
Flagellar_hook-length_control_protein_FliK	0	0	0	1	1	0	0	0	0	1	0	0	0	0	0	0	1	0	1	0	0	1	0	0	1	0	0	1	1	1	1	0	1	1	0	0	1	1	0	1	1	1	0	0	1	1	0	1	1
Flagellar_hook_protein_FlgE	0	0	0	0	0	0	0	0	0	0	0	0	0	0	0	0	0	0	0	0	0	0	0	0	0	0	0	0	0	0	0	0	0	0	0	0	0	0	0	0	0	0	0	0	0	0	0	0	0
Flagellar_hook_subunit_protein	0	0	0	1	1	0	0	0	0	1	0	0	0	0	0	0	1	0	0	0	0	0	0	0	1	0	0	1	1	1	1	1	1	1	0	0	1	1	0	1	1	1	0	0	1	1	0	1	1
Flagellar_motor_rotation_protein_MotA	0	0	0	1	1	0	0	0	0	0	0	0	0	0	0	0	1	0	0	0	0	0	0	0	1	0	0	1	1	1	1	1	1	1	0	0	1	1	0	1	1	1	0	0	1	1	0	1	1
Flagellar_motor_rotation_protein_MotB	0	0	0	1	1	0	0	0	0	1	0	0	0	0	0	0	1	0	0	0	0	0	0	0	1	0	0	1	1	2	1	2	1	1	0	0	1	1	0	1	1	1	0	0	1	1	0	1	1
Flagellar_motor_switch_protein_FliG	0	0	0	1	0	0	0	0	0	1	0	0	0	0	0	0	1	0	0	0	0	0	0	0	1	0	0	1	1	0	1	0	1	1	0	0	1	0	0	1	1	1	0	0	1	1	0	1	0
Flagellar_motor_switch_protein_FliM	0	0	0	1	0	0	0	0	0	0	0	0	0	0	0	0	1	0	0	0	0	0	0	0	1	0	0	1	1	0	1	0	1	0	0	0	1	0	0	1	0	0	0	0	1	1	0	1	1
Flagellar_motor_switch_protein_FliN	0	0	0	0	0	0	0	0	0	0	0	0	0	0	0	0	0	0	0	0	0	0	0	0	0	0	0	0	0	0	0	0	0	0	0	0	0	0	0	0	0	0	0	0	0	0	0	0	0
Flagellar_protein_FlbD	0	0	0	1	1	0	0	0	0	0	0	0	0	0	0	0	1	0	0	0	0	0	0	0	0	0	0	0	0	1	0	1	0	0	0	0	0	1	0	0	0	0	0	0	0	1	0	1	0
Flagellar_protein_FlgJ_[peptidoglycan_hydrolase]_(EC_3.2.1.-)	0	0	0	0	0	0	0	0	0	0	0	0	0	0	0	0	0	0	0	0	0	0	0	0	0	0	0	0	0	0	0	0	0	0	0	0	0	0	0	0	0	0	0	0	0	0	0	0	0
Flagellar_protein_FliJ	0	0	0	0	0	0	0	0	0	0	0	0	0	0	0	0	1	0	0	0	0	0	0	0	0	0	0	0	0	0	0	0	0	0	0	0	0	0	0	0	0	0	0	0	0	0	0	0	0
Flagellar_regulatory_protein_FleQ	0	0	0	1	0	0	0	0	0	1	0	0	0	0	1	0	1	0	0	0	0	0	0	0	0	0	0	0	0	0	0	0	0	1	0	1	0	0	0	0	0	0	1	1	0	1	0	1	1
Flagellar_sensor_histidine_kinase_FleS	0	0	0	1	0	0	0	0	0	1	0	0	0	0	0	0	1	0	0	0	0	0	0	0	0	0	0	0	0	0	0	0	0	2	0	0	0	0	0	0	0	0	0	0	0	1	0	1	0
Flagellar_synthesis_regulator_FleN	0	0	0	0	0	0	0	0	0	0	0	0	0	0	0	0	0	0	0	0	0	0	0	0	0	0	0	0	0	0	0	0	0	0	0	0	0	0	0	0	0	0	0	0	0	0	0	0	0
Flagellin_FlaB1	0	0	0	1	1	0	0	0	0	1	0	0	0	0	0	0	1	0	0	0	0	0	0	0	1	0	0	1	1	1	1	0	1	2	0	0	1	0	0	1	1	1	0	0	1	1	0	1	1
Flagellin_protein_FlaA	0	0	0	0	0	0	0	0	0	0	0	0	0	0	0	0	0	0	0	0	0	0	0	0	0	0	0	0	0	0	0	0	0	0	0	0	0	0	0	0	0	0	0	0	0	0	0	0	0
Flagellin_protein_FlaB	0	0	0	0	0	0	0	0	0	0	0	0	0	0	0	0	0	0	0	0	0	0	0	0	0	0	0	0	0	0	0	0	0	0	0	0	0	0	0	0	0	0	0	0	0	0	0	0	0
Flagellin_protein_FlaG	0	0	0	1	1	0	0	0	0	1	0	0	0	0	0	0	1	0	0	0	0	0	0	0	1	0	0	1	1	1	1	1	1	1	0	0	1	1	0	1	1	1	0	0	1	1	0	1	1
Flagellum-specific_ATP_synthase_FliI	0	0	0	0	0	0	0	0	0	0	0	0	0	0	0	0	0	0	0	0	0	0	0	0	0	0	0	0	0	0	0	0	0	0	0	0	0	0	0	0	0	0	0	0	0	0	0	0	0
Flap_structure-specific_endonuclease_(EC_3.-.-.-)	0	0	0	0	0	0	0	0	0	0	0	0	0	0	0	0	0	0	0	0	0	0	0	0	0	0	0	0	0	0	0	0	0	0	0	0	0	0	0	0	0	0	0	0	0	0	0	0	0
Flavanone-3-hydroxylase_(EC_1.14.13.21)	0	0	0	0	0	0	0	0	0	0	0	0	0	0	0	0	0	0	0	0	0	0	0	0	0	0	0	0	0	0	0	0	0	0	0	0	0	0	0	0	0	0	0	0	0	0	0	0	0
Flavocytochrome_c_flavin_subunit	0	0	0	0	0	0	0	0	0	0	0	0	0	0	0	0	0	0	0	0	0	0	0	0	0	0	0	0	0	0	0	0	0	0	0	0	0	0	0	0	0	0	0	0	0	0	0	0	0
Flavodoxin	0	0	0	0	0	0	0	0	0	0	0	0	0	0	0	0	0	0	0	0	0	0	0	0	0	0	0	0	0	0	0	0	0	0	0	0	0	0	0	0	0	0	0	0	0	0	0	0	0
Flavodoxin_1	0	0	0	0	0	1	1	0	0	2	0	0	1	0	0	0	3	0	0	0	0	1	0	1	0	0	0	0	0	1	0	1	0	0	0	1	0	0	0	0	0	0	1	1	0	0	0	0	1
Flavodoxin_reductases_(ferredoxin-NADPH_reductases)_family_1	0	0	0	0	0	0	0	0	0	0	0	0	0	0	0	0	0	0	0	0	0	0	0	0	0	0	0	0	0	0	0	0	0	0	0	0	0	0	0	0	0	0	0	0	0	0	0	0	0
Flavohemoprotein_(Hemoglobin-like_protein)_(Flavohemoglobin)_(Nitric_oxide_dioxygenase)_(EC_1.14.12.17)	0	0	0	0	0	0	0	0	0	0	0	0	0	0	0	0	0	0	0	0	0	0	0	0	0	0	0	0	0	0	0	0	0	0	0	0	0	0	0	0	0	0	0	0	0	0	0	0	0
Flp_pilus_assembly_protein,_pilin_Flp	1	1	1	3	0	0	0	0	0	0	0	0	0	0	0	0	1	0	0	0	0	0	0	1	0	0	0	0	0	0	0	0	0	1	0	0	0	0	0	0	0	0	1	0	0	2	1	1	0
Flp_pilus_assembly_protein_RcpC/CpaB	1	1	1	3	0	0	0	0	0	1	0	0	0	0	0	0	1	0	0	0	0	0	0	1	0	0	0	0	0	0	0	0	0	1	0	0	0	0	0	0	0	0	1	0	0	2	1	2	0
Flp_pilus_assembly_protein_TadB	1	1	1	1	0	1	0	1	1	1	1	1	0	2	0	1	1	1	1	1	1	0	0	1	1	1	1	1	1	1	1	1	1	1	1	2	1	1	1	1	1	1	1	1	1	1	1	1	1
FolM_Alternative_dihydrofolate_reductase_1	0	0	0	0	0	0	0	0	0	0	0	0	0	0	0	0	0	0	0	0	0	0	0	0	0	0	0	0	0	0	0	0	0	0	0	0	0	0	0	0	0	0	0	0	0	0	0	0	0
Folate_biosynthesis_protein_PTPS-III,_catalyzes_a_reaction_that_bypasses_dihydroneopterin_aldolase_(FolB)	0	0	0	0	0	0	0	0	0	0	0	0	0	0	0	0	0	0	0	0	0	0	0	0	0	0	0	0	0	0	0	0	0	0	0	0	0	0	0	0	0	0	0	0	0	0	0	0	0
Foldase_clustered_with_pyrimidine_conversion	0	0	0	0	0	0	0	0	0	0	0	0	0	0	0	1	0	0	0	0	0	0	0	0	0	0	0	0	0	1	0	1	0	0	0	0	0	0	0	0	0	0	0	0	0	0	0	0	0
Foldase_protein_PrsA_precursor_(EC_5.2.1.8)	1	1	1	1	0	1	1	1	1	0	1	1	1	1	1	1	1	1	1	1	1	1	1	1	1	1	1	1	1	1	1	1	1	1	0	1	1	1	1	1	1	1	1	1	1	0	1	1	1
Folylpolyglutamate_synthase_(EC_6.3.2.17)	0	0	0	0	0	0	0	0	0	0	0	0	0	0	0	0	0	0	0	0	0	0	0	0	0	0	0	0	0	0	0	0	0	0	0	0	0	0	0	0	0	0	0	0	0	0	0	0	0
Formaldehyde_activating_enzyme	2	1	0	1	1	1	2	1	1	2	2	1	2	1	2	1	1	2	2	2	2	2	1	2	2	2	2	2	2	2	3	1	2	2	1	2	2	1	2	2	2	2	2	2	2	2	1	2	2
Formamidopyrimidine-DNA_glycosylase_(EC_3.2.2.23)	1	1	1	1	0	0	1	0	1	1	1	0	1	0	0	0	1	1	1	1	0	1	1	1	1	1	1	1	1	1	1	1	1	0	1	1	1	1	1	1	1	1	2	1	1	1	1	1	1
Formate--tetrahydrofolate_ligase_(EC_6.3.4.3)	0	0	0	0	0	0	0	0	0	0	0	0	0	0	0	0	0	0	0	0	0	0	0	0	0	0	0	0	0	1	0	1	0	0	0	0	0	2	0	0	0	0	0	0	0	0	0	0	0
Formate_dehydrogenase-O,_major_subunit_(EC_1.2.1.2)	0	0	0	0	0	0	0	0	0	0	0	0	0	0	0	0	0	0	0	0	0	0	0	0	0	0	0	0	0	0	0	0	0	0	0	0	0	0	0	0	0	0	0	0	0	0	0	0	0
Formate_dehydrogenase_-O,_gamma_subunit_(EC_1.2.1.2)	0	0	0	0	0	0	0	1	0	0	0	0	0	0	0	1	0	0	0	0	1	0	0	0	0	0	0	0	0	0	0	0	0	0	0	0	0	0	0	0	0	0	0	0	0	0	0	0	0
Formate_dehydrogenase_O_alpha_subunit_(EC_1.2.1.2)	0	0	0	0	1	0	0	1	0	0	0	0	0	0	0	1	0	1	0	0	1	0	0	0	0	0	0	0	0	0	0	0	0	0	0	0	0	1	0	0	0	0	0	0	0	0	0	0	0
Formate_dehydrogenase_O_beta_subunit_(EC_1.2.1.2)	0	0	0	0	0	0	0	1	0	0	0	0	0	0	0	1	0	0	0	0	1	0	0	0	0	0	0	0	0	0	0	0	0	0	0	0	0	0	0	0	0	0	0	0	0	0	0	0	0
Formate_dehydrogenase_O_gamma_subunit_(EC_1.2.1.2)	0	0	0	0	0	0	0	0	0	0	0	0	0	0	0	0	0	0	0	0	0	0	0	0	0	0	0	0	0	0	0	0	0	0	0	0	0	0	0	0	0	0	0	0	0	0	0	0	0
Formate_dehydrogenase_O_putative_subunit	0	0	0	0	0	0	0	0	0	0	0	0	0	0	0	0	0	0	0	0	0	0	0	0	0	0	0	0	0	0	0	0	0	0	0	0	0	0	0	0	0	0	0	0	0	0	0	0	0
Formate_dehydrogenase_alpha_subunit_(EC_1.2.1.2)	2	0	0	0	1	0	1	1	1	0	1	0	1	0	2	1	1	2	2	1	1	1	1	1	1	1	1	1	1	1	1	1	1	1	1	1	1	1	1	1	1	1	1	1	1	0	0	0	0
Formate_dehydrogenase_chain_D_(EC_1.2.1.2)	0	0	0	0	0	0	1	0	1	0	1	0	1	0	0	0	0	0	0	0	0	1	1	0	1	1	1	1	1	1	1	1	1	0	0	0	1	0	0	1	1	1	0	0	1	0	0	0	0
Formate_dehydrogenase_putative_subunit_(EC_1.2.1.2)	0	0	0	0	0	0	0	0	0	0	0	0	0	0	0	0	0	0	0	0	0	0	0	0	0	0	0	0	0	0	0	0	0	0	0	0	0	0	0	0	0	0	0	0	0	0	0	0	0
Formate_efflux_transporter_(TC_2.A.44_family)	0	0	0	0	0	0	0	0	0	0	0	0	0	0	0	0	0	0	0	0	0	0	0	0	0	0	0	0	0	0	0	0	0	0	0	0	0	0	0	0	0	0	0	0	0	0	0	0	0
Formate_hydrogenlyase_subunit_3/Multisubunit_Na+/H+_antiporter,_MnhD_subunit	0	0	0	0	0	0	0	0	0	0	0	0	0	0	0	0	0	0	0	0	0	0	0	0	0	0	0	0	0	0	0	0	0	0	0	0	0	0	0	0	0	0	0	0	0	0	0	0	0
Formate_hydrogenlyase_subunit_4	0	0	0	0	0	0	0	0	0	0	0	0	0	0	0	0	0	0	0	0	0	0	0	0	0	0	0	0	0	0	0	0	0	0	0	0	0	0	0	0	0	0	0	0	0	0	0	0	0
Formate_hydrogenlyase_subunit_5	0	0	0	0	0	0	0	0	0	0	0	0	0	0	0	0	0	0	0	0	0	0	0	0	0	0	0	0	0	0	0	0	0	0	0	0	0	0	0	0	0	0	0	0	0	0	0	0	0
Formate_hydrogenlyase_subunit_6	0	0	0	0	0	0	0	0	0	0	0	0	0	0	0	0	0	0	0	0	0	0	0	0	0	0	0	0	0	0	0	0	0	0	0	0	0	0	0	0	0	0	0	0	0	0	0	0	0
Formate_hydrogenlyase_subunit_7	0	0	0	0	0	0	0	0	0	0	1	0	0	0	0	0	1	0	0	0	0	1	0	0	1	0	0	1	1	0	1	0	0	0	0	0	1	0	0	1	1	1	0	0	1	0	0	0	0
Formate_hydrogenlyase_transcriptional_activator	0	0	0	0	0	0	0	0	0	0	0	0	0	0	1	0	0	0	0	0	0	0	0	0	0	0	0	0	0	0	0	0	0	0	0	0	0	0	0	0	0	0	0	0	0	0	0	0	0
Formiminoglutamase_(EC_3.5.3.8)	0	0	0	0	0	0	0	0	0	0	0	0	0	0	0	0	0	0	0	0	0	0	0	0	0	0	0	0	0	0	0	0	0	0	0	0	0	0	0	0	0	0	0	0	0	0	0	0	0
Formiminoglutamic_iminohydrolase_(EC_3.5.3.13)	0	0	0	0	0	0	0	0	0	0	0	0	0	0	0	0	0	0	0	0	0	0	0	0	0	0	0	0	0	0	0	0	0	0	0	0	0	0	0	0	0	0	0	0	0	0	0	0	0
Formiminotetrahydrofolate_cyclodeaminase_(EC_4.3.1.4)	0	0	0	0	0	0	0	0	0	0	0	0	0	0	0	0	0	0	0	0	0	0	0	0	0	0	0	0	0	0	0	0	0	0	0	0	0	0	0	0	0	0	0	0	0	0	0	0	0
Forms_the_bulk_of_type_IV_secretion_complex_that_spans_outer_membrane_and_periplasm_(VirB9)	0	0	0	0	0	0	0	0	0	0	0	0	0	0	0	0	0	0	0	0	0	0	0	0	0	0	0	0	0	0	0	0	0	0	0	0	0	0	0	0	0	0	0	0	0	0	0	0	0
Formylmethanofuran--tetrahydromethanopterin_N-formyltransferase_(EC_2.3.1.101)	0	0	0	0	0	0	0	0	0	0	0	0	0	0	0	0	0	0	0	0	0	0	1	0	0	0	0	0	0	0	0	0	0	0	0	0	0	0	0	0	0	0	0	0	0	0	0	0	0
Formylmethanofuran_dehydrogenase_(tungsten)_subunit_B_(EC_1.2.99.5)	0	0	0	0	0	0	0	0	0	0	0	0	0	0	0	0	0	0	0	0	0	0	1	0	0	0	0	0	0	0	0	0	0	0	0	0	0	0	0	0	0	0	0	0	0	0	0	0	0
Formylmethanofuran_dehydrogenase_(tungsten)_subunit_D_(EC_1.2.99.5)	0	0	0	0	0	0	0	0	0	0	0	0	0	0	0	0	0	0	0	0	0	0	0	0	0	0	0	0	0	0	0	0	0	0	0	0	0	0	0	0	0	0	0	0	0	0	0	0	0
Formylmethanofuran_dehydrogenase_subunit_A_(EC_1.2.99.5)	0	0	0	0	0	0	0	0	0	0	0	0	0	0	0	0	0	0	0	0	0	0	0	0	0	0	0	0	0	0	0	0	0	0	0	0	0	0	0	0	0	0	0	0	0	0	0	0	0
Formylmethanofuran_dehydrogenase_subunit_B_(EC_1.2.99.5)	0	0	0	0	0	0	0	0	0	0	0	0	0	0	0	0	0	0	0	0	0	0	0	0	0	0	0	0	0	0	0	0	0	0	0	0	0	0	0	0	0	0	0	0	0	0	0	0	0
Formyltetrahydrofolate_deformylase_(EC_3.5.1.10)	0	0	0	0	0	0	0	0	0	0	0	0	0	0	0	0	0	0	0	0	0	0	0	0	0	0	0	0	0	0	0	0	0	0	0	0	0	0	0	0	0	0	0	0	0	0	0	0	0
Fosfomycin_resistance_protein_FosA	0	0	0	0	0	0	0	0	0	0	0	0	0	0	0	0	0	0	0	0	0	0	0	0	0	0	0	0	0	0	0	0	0	0	0	0	0	0	0	0	0	0	0	0	0	0	0	0	0
Frataxin_homolog_CyaY,_facilitates_iron_supply_for_heme_A_synthesis_or_Fe-S_cluster_assembly	0	0	0	0	1	0	0	0	0	0	0	0	0	0	0	0	0	0	0	0	0	0	0	0	0	0	0	0	0	0	0	0	0	0	0	0	0	0	0	0	0	0	0	0	0	0	0	0	0
Fructokinase_(EC_2.7.1.4)	0	0	0	0	0	0	0	0	0	0	0	0	0	0	0	0	0	0	0	0	0	0	0	0	0	0	0	0	0	0	0	0	0	0	0	0	0	0	0	0	0	0	0	0	0	0	0	0	0
Fructose-1,6-bisphosphatase,_Bacillus_type_(EC_3.1.3.11)	0	0	0	0	0	0	0	0	0	0	0	0	0	0	0	0	0	0	0	0	0	0	0	0	0	0	0	0	0	0	0	0	0	0	0	0	0	0	0	0	0	0	0	0	0	0	0	0	0
Fructose-1,6-bisphosphatase,_GlpX_type_(EC_3.1.3.11)	1	1	1	2	1	0	1	1	2	2	1	1	1	1	1	1	2	1	1	1	1	1	1	3	2	1	1	1	1	1	2	0	1	2	1	2	1	1	1	1	1	1	2	1	1	2	1	1	2
Fructose-1,6-bisphosphatase,_type_I_(EC_3.1.3.11)	0	0	0	0	0	0	0	0	0	0	0	0	0	0	0	0	0	0	0	0	0	0	0	0	0	0	0	0	0	0	0	0	0	0	0	0	0	0	0	0	0	0	0	0	0	0	0	0	0
Fructose-1,6-bisphosphatase,_type_V,_archaeal_(EC_3.1.3.11)	0	0	0	0	0	1	0	0	0	0	0	0	0	1	0	0	0	0	0	0	0	0	0	0	0	0	0	0	0	0	0	0	0	0	0	0	0	0	0	0	0	0	0	0	0	0	0	0	0
Fructose-bisphosphate_aldolase,_archaeal_class_I_(EC_4.1.2.13)	0	0	0	0	0	0	0	0	0	0	0	0	0	0	0	0	0	0	0	0	0	0	0	0	0	0	0	0	0	0	0	0	0	0	0	0	0	0	0	0	0	0	0	0	0	0	0	0	0
Fructose-bisphosphate_aldolase_class_II_(EC_4.1.2.13)	0	0	0	0	0	0	0	1	0	0	0	1	0	0	0	1	0	0	0	0	1	0	0	0	0	0	0	0	0	0	0	0	0	0	0	0	0	0	0	0	0	0	0	0	0	0	0	0	0
Fructose-bisphosphate_aldolase_class_I_(EC_4.1.2.13)	0	0	0	1	0	0	0	0	0	1	0	0	0	0	0	0	1	0	0	0	0	0	0	1	0	0	0	0	0	0	0	0	0	1	0	1	0	0	0	0	0	0	1	0	0	0	0	0	1
Fructose_ABC_transporter,_ATP-binding_component_FrcA	0	0	0	1	0	0	0	0	0	1	0	0	0	0	0	0	1	0	0	0	0	0	0	1	0	0	0	0	0	0	0	0	0	1	0	1	0	0	0	0	0	0	1	0	0	0	0	0	1
Fructose_ABC_transporter,_permease_component_FrcC	0	0	0	1	0	0	0	0	0	1	0	0	0	0	0	0	1	0	0	0	0	0	0	1	0	0	0	0	0	0	0	0	0	0	0	1	0	0	0	0	0	0	1	1	0	0	0	0	0
Fructose_ABC_transporter,_substrate-binding_component_FrcB	0	0	0	0	0	0	0	0	0	0	0	0	0	0	0	0	0	0	0	0	0	0	0	0	0	0	0	0	0	0	0	0	0	0	0	0	0	0	0	0	0	0	0	0	0	0	0	0	0
Fructoselysine_3-epimerase	0	0	0	0	0	0	0	0	0	0	0	0	0	0	0	0	0	0	0	0	0	0	0	0	0	0	0	0	0	0	0	0	0	0	0	0	0	0	0	0	0	0	0	0	0	0	0	0	0
Fructoselysine_kinase_(EC_2.7.1.-)	0	0	0	0	0	0	0	0	0	0	0	0	0	0	0	0	0	0	0	0	0	0	0	1	0	0	0	0	0	0	0	0	0	0	0	0	0	0	0	0	0	0	0	0	0	0	0	0	0
Fructoselysine_transporter_FrlA,_cationic_amino_acid_permease	0	0	0	0	0	0	0	0	0	0	0	0	0	0	0	0	0	0	0	0	0	0	0	0	0	0	0	0	0	1	0	1	0	0	0	0	0	0	0	0	0	0	0	0	0	0	0	0	0
Fucose_permease	1	1	1	1	1	0	1	0	1	1	1	0	1	0	0	0	1	1	1	0	0	1	1	1	1	1	1	1	1	1	1	1	1	1	0	1	1	1	0	1	1	1	1	1	1	1	1	1	0
Fumarate_hydratase_class_I,_aerobic_(EC_4.2.1.2)	1	1	1	1	0	1	1	1	0	1	0	1	1	2	1	1	1	0	1	0	1	1	0	0	0	1	1	0	0	1	0	1	0	0	0	0	0	0	0	0	0	0	0	0	0	1	1	1	1
Fumarate_hydratase_class_II_(EC_4.2.1.2)	0	0	0	0	0	0	0	0	0	0	0	0	0	0	0	0	0	0	0	0	0	0	0	0	0	0	0	0	0	0	0	0	0	0	0	0	0	0	0	0	0	0	0	0	0	0	0	0	0
Fumarate_hydratase_class_I_(EC_4.2.1.2)	0	0	0	0	0	0	0	1	0	0	0	0	0	0	0	0	0	0	0	0	1	0	1	0	0	0	0	0	0	0	0	0	0	0	0	0	0	0	0	0	0	0	0	0	0	0	0	0	0
Fumarate_reductase_flavoprotein_subunit_(EC_1.3.99.1)	0	0	0	0	0	0	0	0	0	0	0	0	0	0	0	0	0	0	0	0	0	0	0	0	0	0	0	0	0	0	0	0	0	0	0	0	0	0	0	0	0	0	0	0	0	0	0	0	0
Fumarate_reductase_subunit_C	0	0	0	0	0	0	0	0	0	0	0	0	0	0	0	0	0	0	0	0	0	0	0	0	0	0	0	0	0	0	0	0	0	0	0	0	0	0	0	0	0	0	0	0	0	0	0	0	0
Fumarate_reductase_subunit_D	1	1	1	1	2	0	1	3	1	1	2	0	1	0	0	1	2	1	1	1	2	2	1	1	1	1	1	1	1	1	1	1	1	1	1	1	1	1	1	1	1	1	1	1	1	1	1	1	2
Fumarylacetoacetase_(EC_3.7.1.2)	0	0	0	0	0	0	0	0	0	0	0	0	0	0	0	0	0	0	0	0	0	0	0	0	0	0	0	0	0	0	0	0	0	0	0	0	0	0	0	0	0	0	0	0	0	0	0	0	0
Fumarylacetoacetate_(FAA)_hydrolase_(EC_3.7.1.5)	0	0	0	1	1	1	0	2	1	1	1	2	0	1	0	3	0	1	0	1	3	0	2	1	0	1	1	1	1	1	1	1	1	0	0	1	1	1	1	1	1	1	1	1	1	1	0	1	2
Fumarylacetoacetate_hydrolase_family_protein	0	0	0	0	0	0	0	0	0	0	0	0	0	0	0	0	0	0	0	0	0	0	0	0	0	0	0	0	0	0	0	0	0	0	0	0	0	0	0	0	0	0	0	0	0	0	0	0	0
Functional_role_page_for_Anaerobic_nitric_oxide_reductase_transcription_regulator_NorR	0	0	0	0	0	0	0	0	0	0	0	0	0	0	0	0	0	0	0	0	0	0	0	0	0	0	0	0	0	0	0	0	0	0	0	0	0	0	0	0	0	0	0	0	0	0	0	0	0
Functional_role_page_for_Chaperone_protein_TorD	0	0	0	0	0	0	0	0	0	0	0	0	0	0	0	0	0	0	0	0	0	0	0	0	0	0	0	0	0	0	0	0	0	0	0	0	0	0	0	0	0	0	0	0	0	0	0	0	0
Functional_role_page_for_TorCAD_operon_transcriptional_regulatory_protein_TorR	0	0	0	0	0	0	0	1	0	0	0	0	0	0	0	1	0	0	0	0	1	0	0	0	0	0	0	0	0	0	0	0	0	0	0	0	0	0	0	0	0	0	0	0	0	0	0	0	0
Fused_spore_maturation_proteins_A_and_B	0	0	0	0	0	0	0	0	0	1	0	0	0	0	0	0	1	0	0	0	0	0	0	0	0	0	0	0	0	0	0	0	0	1	0	1	0	0	0	0	0	0	0	1	0	1	0	1	1
G:T/U_mismatch-specific_uracil/thymine_DNA-glycosylase	0	0	0	0	0	0	0	0	0	0	0	0	0	0	0	0	0	0	0	0	1	0	0	0	0	0	0	0	0	0	0	0	0	0	0	0	0	0	0	0	0	0	0	0	0	0	0	0	0
GAF_domain/GGDEF_domain/EAL_domain_protein	0	0	0	0	0	0	0	0	0	0	0	0	0	0	0	0	0	0	0	0	0	0	0	1	0	0	0	0	0	0	0	0	0	1	0	1	0	0	0	0	0	0	1	1	0	0	0	0	0
GALNS_arylsulfatase_regulator_(Fe-S_oxidoreductase)	0	0	0	0	0	0	0	0	0	0	0	0	0	0	0	0	0	0	0	0	0	0	0	0	0	0	0	0	0	0	0	0	0	0	0	0	0	0	0	0	0	0	0	0	0	0	0	0	0
GCN5-related_N-acetyltransferase,_FIGfam019367	0	0	0	0	0	1	0	0	0	0	0	0	0	0	0	0	0	0	0	0	1	0	0	0	0	0	0	0	0	3	0	1	0	0	0	1	0	0	0	0	0	0	1	1	0	0	0	0	0
GDP-L-fucose_synthetase_(EC_1.1.1.271)	1	1	1	2	2	1	2	0	2	2	2	0	2	0	1	0	2	2	2	2	0	1	2	2	3	1	1	4	1	3	3	1	0	2	1	2	1	1	2	2	1	3	2	0	0	2	1	2	2
GDP-mannose_4,6-dehydratase_(EC_4.2.1.47)	0	0	0	0	0	0	0	0	0	0	0	0	0	0	0	0	0	0	0	0	0	0	0	0	0	0	0	0	0	0	0	0	0	0	0	0	0	0	0	0	0	0	0	0	0	0	0	0	0
GDP-mannose_6-dehydrogenase_(EC_1.1.1.132)	0	0	0	0	0	0	0	0	0	0	0	0	0	0	0	0	0	0	0	0	0	0	0	0	0	0	0	0	0	0	0	0	0	0	0	0	0	0	0	0	0	0	0	0	0	0	0	0	0
GDP-mannose_mannosyl_hydrolase_(EC_3.6.1.-)	0	0	0	0	0	0	0	0	0	0	0	0	0	0	0	0	0	0	0	0	0	0	0	0	0	0	0	0	0	0	0	0	0	0	0	0	0	0	0	0	0	0	0	0	0	0	0	0	0
GDP-mannose_pyrophosphatase_YffH	0	0	0	0	0	0	0	0	0	0	0	0	0	0	0	0	0	0	0	0	0	0	0	0	0	0	0	0	0	0	0	0	0	0	0	0	0	0	0	0	0	0	0	0	0	0	0	0	0
GDSL-like_lipase/acylhydrolase	0	0	0	0	0	0	0	0	0	0	0	0	0	0	0	0	0	0	0	0	0	0	0	0	0	0	0	0	0	0	0	0	0	0	0	0	0	0	0	0	0	0	0	0	0	0	0	0	0
GMP_reductase_(EC_1.7.1.7)	2	2	2	1	2	1	1	0	3	2	2	1	1	1	3	1	2	2	2	2	3	1	2	2	3	3	3	3	3	1	2	2	1	1	2	2	3	2	2	3	2	2	1	2	2	1	2	2	1
GMP_synthase_[glutamine-hydrolyzing]_(EC_6.3.5.2)	1	0	1	1	0	2	1	1	1	1	1	1	1	1	1	2	1	1	1	1	0	2	1	1	1	0	1	1	1	1	1	1	1	1	1	1	1	1	1	1	1	1	1	1	1	1	1	1	0
GTP-binding_and_nucleic_acid-binding_protein_YchF	0	0	0	0	0	0	0	0	0	0	0	0	0	0	0	0	0	0	0	0	0	0	0	0	0	0	0	0	0	0	0	0	0	0	0	0	0	0	0	0	0	0	0	0	0	0	0	0	0
GTP-binding_protein	1	1	1	1	0	1	2	1	1	1	1	1	1	1	1	1	1	1	1	1	1	1	2	1	1	1	1	1	1	1	1	1	1	1	1	1	1	2	1	1	1	1	1	0	1	1	1	1	1
GTP-binding_protein_EngA	1	1	1	1	1	1	1	1	1	1	1	1	1	1	1	1	1	1	1	1	1	1	1	1	1	1	1	1	1	1	1	1	1	1	1	1	1	1	1	1	1	1	1	1	1	1	1	1	1
GTP-binding_protein_EngB	1	1	1	1	0	0	1	0	1	1	1	1	1	0	1	1	1	1	1	1	1	1	1	1	1	1	1	1	1	1	1	1	1	1	0	1	1	0	1	1	0	1	1	1	1	1	1	1	1
GTP-binding_protein_Era	1	1	1	0	0	1	1	1	1	1	1	1	1	1	1	1	1	1	1	1	1	1	1	1	1	1	1	2	0	1	1	0	0	1	0	1	1	1	1	1	0	1	1	1	1	0	1	1	2
GTP-binding_protein_HflX	0	0	0	0	0	0	0	0	0	0	0	0	0	0	0	0	0	0	0	0	0	0	0	0	0	0	0	0	0	0	0	0	0	0	0	0	0	0	0	0	0	0	0	0	0	0	0	0	0
GTP-binding_protein_RBG1	1	0	1	1	0	1	1	1	1	1	1	1	1	1	1	1	1	1	1	1	1	1	1	1	1	1	1	1	1	1	1	1	1	1	1	0	1	1	1	1	0	1	1	1	0	1	0	1	1
GTP-binding_protein_TypA/BipA	0	0	0	0	0	0	0	0	0	0	0	0	0	0	0	0	0	0	0	0	0	0	0	0	0	0	0	0	0	0	0	0	0	0	0	0	0	0	0	0	0	0	0	0	0	0	0	0	0
GTP-binding_protein_related_to_HflX	0	0	0	0	0	0	0	0	0	0	0	0	0	0	0	0	0	0	0	0	0	0	0	0	0	0	0	0	0	0	0	0	0	0	0	0	0	0	0	0	0	0	0	0	0	0	0	0	0
GTP-sensing_transcriptional_pleiotropic_repressor_codY	1	1	1	1	1	2	1	2	1	1	1	1	1	2	1	2	1	1	1	1	2	1	1	1	1	1	1	1	1	1	1	1	0	1	1	1	1	1	1	1	1	1	1	1	1	1	1	1	1
GTP_cyclohydrolase_II_(EC_3.5.4.25)	1	1	1	1	1	0	1	2	1	1	1	1	1	1	1	2	1	1	1	1	1	1	1	1	1	2	1	1	1	0	1	0	1	1	1	1	1	0	1	1	1	1	1	1	1	1	1	1	1
GTP_cyclohydrolase_I_(EC_3.5.4.16)_type_1	0	0	0	0	0	0	0	0	0	0	0	0	0	0	0	0	0	0	0	0	0	0	0	0	0	0	0	0	0	0	0	0	0	0	0	0	0	0	0	0	0	0	0	0	0	0	0	0	0
GTP_cyclohydrolase_I_(EC_3.5.4.16)_type_2	0	0	0	1	1	0	0	1	0	0	0	0	0	0	0	0	0	0	1	0	0	0	0	0	0	1	1	0	0	1	0	1	0	0	0	0	0	0	0	0	0	0	0	0	0	1	0	1	0
GTP_pyrophosphokinase_(EC_2.7.6.5)	1	1	1	1	0	0	1	0	1	1	1	1	1	0	1	1	1	1	1	1	1	1	1	0	1	1	1	1	1	1	1	1	1	1	0	1	1	1	1	1	1	1	1	1	1	1	1	1	1
GTP_pyrophosphokinase_(EC_2.7.6.5),_(p)ppGpp_synthetase_I	1	1	1	1	1	1	1	1	1	1	2	1	1	2	1	1	1	1	0	1	1	1	1	1	1	1	1	2	1	1	1	1	0	1	0	1	1	1	0	1	1	1	1	1	1	1	1	1	1
GTPase_and_tRNA-U34_5-formylation_enzyme_TrmE	0	0	0	0	0	0	0	0	0	0	0	0	0	0	0	0	0	0	0	0	0	0	0	0	0	0	0	0	0	0	0	0	0	0	0	0	0	0	0	0	0	0	0	0	0	0	0	0	0
Galactitol-1-phosphate_5-dehydrogenase_(EC_1.1.1.251)	1	1	0	1	2	0	1	0	1	1	1	0	1	0	0	0	1	2	1	1	0	1	1	1	1	1	1	1	1	1	1	1	1	1	1	1	1	2	1	1	1	1	1	1	1	1	2	1	1
Galactokinase_(EC_2.7.1.6)	0	0	0	0	0	0	0	0	0	0	0	0	0	0	0	0	0	0	0	0	0	0	0	0	0	0	0	0	0	0	0	0	0	0	0	0	0	0	0	0	0	0	0	0	0	0	0	0	0
Galactonate_dehydratase_(EC_4.2.1.6)	0	0	0	0	0	0	0	0	0	0	0	0	0	0	0	0	0	0	0	0	0	0	0	0	0	0	0	0	0	0	0	0	0	0	0	0	0	0	0	0	0	0	0	0	0	0	0	0	0
Galactose-1-phosphate_uridylyltransferase_(EC_2.7.7.10)	0	0	0	0	0	0	0	0	0	0	0	0	0	0	0	0	2	0	0	0	0	0	0	0	0	0	0	0	0	0	0	0	0	1	0	0	0	1	0	0	0	0	0	0	0	0	0	0	0
Galactoside_O-acetyltransferase_(EC_2.3.1.18)	0	0	0	0	0	0	0	1	0	0	0	0	0	0	0	1	0	0	0	0	1	0	0	0	0	0	0	0	0	0	0	0	0	0	0	0	0	0	0	0	0	0	0	0	0	0	0	0	0
Gamma-D-Glutamyl-meso-Diaminopimelate_Amidase	0	0	0	0	0	2	2	2	0	0	0	0	1	2	1	2	0	0	0	0	2	1	0	0	0	0	0	0	0	0	0	0	0	0	0	0	0	0	0	0	0	0	0	0	0	0	0	0	0
Gamma-aminobutyrate:alpha-ketoglutarate_aminotransferase_(EC_2.6.1.19)	0	0	0	0	0	0	0	0	0	0	0	0	0	0	0	0	0	0	0	0	0	1	0	0	0	0	0	0	0	0	0	0	0	0	0	0	0	0	0	0	0	0	0	0	0	0	0	0	0
Gamma-glutamyl-GABA_hydrolase	0	0	0	0	0	0	0	0	0	0	0	0	1	0	0	0	0	0	0	0	0	0	0	0	0	0	0	0	0	0	1	0	0	0	0	0	0	0	0	0	0	0	0	0	0	0	0	0	0
Gamma-glutamyl-GABA_hydrolase_(EC_3.5.1.94)	0	0	0	0	0	0	0	0	0	0	0	0	0	0	0	0	0	0	0	0	0	0	0	0	0	0	0	0	0	0	0	0	0	0	0	0	0	0	0	0	0	0	0	0	0	0	0	0	0
Gamma-glutamyl-putrescine_oxidase_(EC1.4.3.-)	0	0	0	0	0	0	0	0	0	0	0	0	0	0	0	1	0	0	0	0	1	0	0	0	0	0	0	0	0	0	0	0	0	0	0	0	0	0	0	0	0	0	0	0	0	0	0	0	0
Gamma-glutamyl_phosphate_reductase_(EC_1.2.1.41)	3	3	3	4	3	2	4	1	2	6	4	1	3	2	1	2	6	4	2	4	3	7	3	6	3	3	3	3	3	3	3	4	2	4	2	6	2	3	1	3	3	3	7	4	3	3	3	4	5
Gamma-glutamyltranspeptidase_(EC_2.3.2.2)	0	0	0	0	0	0	0	0	0	0	0	0	0	0	0	0	0	0	0	0	0	0	0	0	0	0	0	0	0	0	0	0	0	0	0	0	0	0	0	0	0	0	0	0	0	0	0	0	0
Gamma-glutamyltranspeptidase_PgsD/CapD_(EC_2.3.2.2),_catalyses_PGA_anchorage_to_peptidoglycan	0	0	0	0	0	0	0	0	0	0	0	1	0	0	0	0	0	0	0	0	0	0	0	0	0	0	0	0	0	0	0	0	0	0	0	0	0	0	0	0	0	0	0	0	0	0	0	0	0
Gamma-tocopherol_C-methyltransferase_(EC_2.1.1.95)	1	1	1	1	1	0	1	0	1	0	1	0	1	0	1	0	1	2	1	1	0	1	1	1	1	1	1	1	1	1	1	1	0	1	1	1	1	1	1	1	1	1	1	1	1	1	1	1	1
Gene_SCO4494,_often_clustered_with_other_genes_in_menaquinone_via_futalosine_pathway	0	0	0	0	1	0	0	0	0	0	0	0	0	0	0	0	0	0	0	0	0	0	0	0	0	0	0	0	0	0	0	0	0	0	1	0	0	1	0	0	0	0	0	0	0	0	0	0	0
General_secretion_pathway_protein_A	0	0	0	0	0	0	0	0	0	0	0	0	0	0	0	0	0	0	0	0	0	0	0	0	0	0	0	0	0	0	0	0	0	0	0	0	0	0	0	0	0	0	0	0	0	0	0	0	0
General_secretion_pathway_protein_C	0	0	0	0	1	1	0	0	0	0	0	0	0	0	0	0	1	1	0	0	1	1	0	0	0	0	0	0	1	1	0	1	0	0	0	0	0	0	0	0	0	0	0	0	0	0	0	0	0
General_secretion_pathway_protein_D	0	0	0	1	1	1	0	0	0	0	0	1	0	1	0	0	1	1	0	0	2	0	0	1	1	1	1	1	1	1	1	1	0	1	0	1	1	0	0	1	1	1	1	1	1	0	0	0	1
General_secretion_pathway_protein_E	0	0	0	1	1	1	0	0	0	1	0	0	0	0	0	0	1	0	0	1	1	0	0	1	0	0	0	0	0	0	0	0	1	1	0	1	0	0	0	0	0	1	1	0	0	0	0	0	1
General_secretion_pathway_protein_F	0	0	0	0	0	1	0	0	1	0	1	0	0	1	0	0	0	1	0	0	1	1	1	0	1	1	1	0	1	1	1	1	0	0	0	0	1	0	0	1	0	1	0	0	1	0	0	0	0
General_secretion_pathway_protein_G	0	0	0	0	1	0	0	0	0	0	0	0	0	0	0	0	0	0	0	0	0	0	0	0	0	0	0	0	0	0	0	0	0	0	0	0	0	0	0	0	0	0	0	0	0	0	0	0	0
General_secretion_pathway_protein_H	0	0	0	0	0	0	0	0	0	0	0	0	0	0	0	0	0	0	0	0	0	0	0	0	0	0	0	0	0	0	0	0	0	0	0	0	0	0	0	0	0	0	0	0	0	0	0	0	0
General_secretion_pathway_protein_I	0	0	0	0	0	0	0	0	0	0	0	0	0	0	0	0	0	0	0	0	0	0	0	0	0	0	0	0	0	0	0	0	0	0	0	0	0	0	0	0	0	0	0	0	0	0	0	0	0
General_secretion_pathway_protein_J	0	0	0	0	1	0	0	0	1	0	1	0	0	0	0	0	0	0	0	0	0	0	0	0	0	1	1	0	0	1	0	1	0	0	0	0	0	0	0	0	0	0	0	0	0	0	0	0	0
General_secretion_pathway_protein_K	0	0	0	0	0	0	0	0	0	0	0	0	0	0	0	0	0	0	0	0	0	0	0	0	0	0	0	0	0	0	0	0	0	0	0	0	0	0	0	0	0	0	0	0	0	0	0	0	0
General_secretion_pathway_protein_L	0	0	0	0	0	0	0	0	0	0	0	0	0	0	0	0	0	0	0	0	0	0	0	0	0	0	0	0	0	0	0	0	0	0	0	0	0	0	0	0	0	0	0	0	0	0	0	0	0
General_secretion_pathway_protein_M	0	0	0	0	0	0	0	0	0	0	0	0	0	0	0	0	0	0	0	0	0	0	0	0	0	0	0	0	0	0	0	0	0	0	0	0	0	0	0	0	0	0	0	0	0	0	0	0	0
General_secretion_pathway_protein_O	0	0	0	0	0	0	0	0	0	0	0	0	0	0	0	0	0	0	0	0	0	0	0	0	0	0	0	0	0	0	0	0	0	0	0	0	0	0	0	0	0	0	0	0	0	0	0	0	0
Gentisate_1,2-dioxygenase_(EC_1.13.11.4)	0	0	0	0	0	0	0	0	0	0	0	0	0	0	0	0	0	0	0	0	0	0	0	0	0	0	0	0	0	0	0	0	0	0	0	0	0	0	0	0	0	0	0	0	0	0	0	0	0
Geranyl-CoA_carboxylase_biotin-containing_subunit	0	0	0	0	0	0	0	0	0	0	0	0	0	0	0	0	0	0	0	0	0	0	0	0	0	0	0	0	0	0	0	0	0	0	0	0	0	0	0	0	0	0	0	0	0	0	0	0	0
Geranylgeranyl-diphosphate_geranylgeranyl-transferase	1	1	1	1	0	0	0	0	0	1	0	0	0	0	0	0	1	0	1	1	0	0	0	1	1	0	0	1	0	0	1	0	0	1	1	1	1	0	1	0	0	1	1	1	1	1	1	1	1
Geranylgeranyl_hydrogenase_BchP	0	0	0	1	0	0	0	0	0	1	0	0	0	0	0	0	1	0	0	0	0	0	0	0	1	0	0	1	1	0	1	0	0	1	0	0	1	1	0	1	1	1	0	0	1	1	0	1	0
Geranylgeranyl_pyrophosphate_synthetase_(EC_2.5.1.29)	0	0	0	1	0	1	0	0	0	0	0	1	0	1	0	1	1	0	0	0	1	0	0	0	0	0	0	0	0	0	0	0	0	1	0	0	0	1	0	0	0	0	1	0	0	1	0	1	0
Geranylgeranyl_reductase_(EC_1.3.1.83)	1	1	1	1	1	1	1	1	1	1	1	1	1	1	2	1	1	1	1	1	1	1	1	1	1	1	1	1	1	1	1	1	1	1	1	1	1	0	0	1	1	1	1	1	1	1	1	1	1
Geranyltranstransferase_(farnesyldiphosphate_synthase)_(EC_2.5.1.10)	0	0	0	0	0	0	0	0	0	0	0	0	0	0	0	0	0	0	0	0	0	0	0	0	0	0	0	0	0	0	0	0	0	0	0	0	0	0	0	0	0	0	0	0	0	0	0	0	0
Germination-specific_N-acetylmuramoyl-L-alanine_amidase_(EC_3.5.1.28),_cell_wall_hydrolase_CwlD	0	0	0	0	0	0	0	0	0	0	0	0	0	0	0	0	0	0	0	0	0	0	0	0	0	0	0	0	0	0	0	0	0	0	0	0	0	1	0	0	0	0	0	0	0	0	0	0	0
GlcNAc_phosphomutase_(EC_5.4.2.3)	0	0	0	0	0	0	0	0	0	0	0	0	0	0	0	0	0	0	0	0	0	0	0	0	0	0	0	0	0	0	0	0	0	0	0	0	0	0	0	0	0	0	0	0	0	0	0	0	0
Global_nitrogen_regulatory_protein,_CRP_family_of_transcriptional_regulators	0	0	0	0	2	2	1	1	1	1	1	1	1	2	1	1	1	2	0	1	2	0	2	0	0	2	1	0	0	1	0	1	0	0	0	0	0	1	1	0	0	0	0	0	0	0	1	0	1
GlpG_protein_(membrane_protein_of_glp_regulon)	0	0	0	0	0	0	0	0	0	0	0	0	0	0	0	0	0	0	0	0	0	0	0	0	0	0	0	0	0	0	0	0	0	0	0	0	0	0	0	0	0	0	0	0	0	0	0	0	0
GltC,_transcription_activator_of_glutamate_synthase_operon	0	0	0	0	0	0	0	0	0	0	0	0	0	0	0	0	0	0	0	0	0	0	0	0	0	0	0	0	0	0	0	0	0	0	0	0	0	0	0	0	0	0	0	0	0	0	0	0	0
Glucans_biosynthesis_glucosyltransferase_H_(EC_2.4.1.-)	0	0	0	0	0	0	0	0	0	0	0	0	0	0	0	0	0	0	0	0	0	0	0	0	0	0	0	0	0	0	0	0	0	0	0	0	0	0	0	0	0	0	0	0	0	0	0	0	0
Glucans_biosynthesis_protein_C_(EC_2.1.-.-)	0	0	0	0	0	0	0	0	0	0	0	0	0	0	0	0	0	0	0	0	0	0	0	0	0	0	0	0	0	0	0	0	0	0	0	0	0	0	0	0	0	0	0	0	0	0	0	0	0
Glucans_biosynthesis_protein_G_precursor	0	0	0	0	0	0	0	0	0	0	0	0	0	0	0	0	0	0	0	0	0	0	0	0	0	0	0	0	0	0	0	0	0	0	0	0	0	0	0	0	0	0	0	0	0	0	0	0	0
Glucarate_dehydratase_(EC_4.2.1.40)	0	0	0	0	1	0	0	0	0	0	0	0	0	0	0	0	0	0	0	0	0	0	0	0	0	0	0	0	0	0	0	0	0	0	0	0	0	0	0	0	0	0	0	0	0	0	0	0	0
Glucoamylase_(EC_3.2.1.3)	0	0	0	1	0	0	0	0	0	1	0	0	0	0	0	0	1	0	0	0	0	0	0	1	0	0	0	0	0	0	0	0	0	1	0	1	0	0	0	0	0	0	2	0	0	0	0	0	1
Glucokinase,_ROK_family_(EC_2.7.1.2)	1	1	1	1	1	1	1	1	0	1	1	0	1	1	1	1	1	1	2	1	1	1	0	1	1	1	1	1	1	1	1	1	0	1	1	1	1	1	1	1	1	1	1	1	1	1	1	1	1
Glucokinase_(EC_2.7.1.2)	0	0	0	0	0	0	0	0	0	0	0	0	0	0	0	0	0	0	0	0	1	0	0	0	0	0	0	0	0	0	0	0	0	0	0	0	0	0	0	0	0	0	0	0	0	0	0	0	0
Gluconate_2-dehydrogenase_(EC_1.1.99.3),_membrane-bound,_flavoprotein	1	1	1	0	0	0	0	1	0	0	0	0	0	0	1	1	0	0	1	0	2	0	0	0	0	0	0	0	0	0	0	0	0	0	0	0	0	0	0	0	0	0	0	0	0	0	1	0	0
Gluconate_2-dehydrogenase_(EC_1.1.99.3),_membrane-bound,_gamma_subunit	0	0	0	0	0	0	0	0	0	0	0	0	0	0	0	0	0	0	0	0	0	0	0	0	0	0	0	0	0	0	0	0	0	1	0	0	0	0	0	0	0	0	0	0	0	0	0	0	0
Gluconate_dehydratase_(EC_4.2.1.39)	0	0	0	0	0	0	0	0	0	0	0	0	0	0	0	0	0	0	0	0	0	0	0	0	0	0	0	0	0	0	0	0	0	0	0	0	0	0	0	0	0	0	0	0	0	0	0	0	0
Gluconate_operon_transcriptional_repressor	0	0	0	0	0	0	0	0	0	0	0	0	0	0	0	0	0	0	0	0	0	0	0	0	0	0	0	0	0	0	0	0	0	0	0	0	0	0	0	0	0	0	0	0	0	0	0	0	0
Gluconate_permease	0	0	0	0	0	0	0	0	0	0	0	0	0	0	0	0	0	0	0	0	0	0	0	0	0	0	0	0	0	0	0	0	0	0	0	0	0	0	0	0	0	0	0	0	0	0	0	0	0
Gluconate_transporter_family_protein	0	0	0	0	0	0	0	0	0	0	0	0	0	0	0	0	0	0	0	0	0	0	0	0	0	0	0	0	0	0	0	0	0	0	0	0	0	0	0	0	0	0	0	0	0	0	0	0	0
Gluconokinase_(EC_2.7.1.12)	0	0	0	0	1	0	0	0	0	0	0	0	0	1	0	0	0	1	0	1	1	0	0	0	0	0	0	0	0	0	0	0	0	0	0	0	0	0	1	0	0	0	0	0	0	0	0	0	0
Gluconolactonase_(EC_3.1.1.17)	1	1	1	1	1	1	1	1	0	2	1	1	1	1	1	1	1	1	1	1	1	1	1	1	1	1	1	1	1	1	1	1	0	1	1	1	1	1	1	1	1	1	1	1	1	1	1	1	1
Glucosamine--fructose-6-phosphate_aminotransferase_[isomerizing]_(EC_2.6.1.16)	0	0	0	0	0	0	0	0	0	0	0	0	0	0	0	0	0	0	0	0	0	0	0	0	0	0	0	0	0	0	0	0	0	0	0	0	0	0	0	0	0	0	0	0	0	0	0	0	0
Glucosamine-1-phosphate_N-acetyltransferase_(EC_2.3.1.157)	1	1	1	1	1	1	1	0	1	1	0	0	1	0	0	0	1	2	0	1	0	1	1	1	1	0	0	1	1	1	1	0	0	1	1	1	1	0	0	0	1	1	1	1	0	1	1	1	1
Glucosamine-6-phosphate_deaminase_(EC_3.5.99.6)	0	0	0	0	0	0	0	0	0	0	0	0	0	0	0	0	0	0	0	0	0	0	0	0	0	0	0	0	0	0	0	0	0	0	0	0	0	0	0	0	0	0	0	0	0	0	0	0	0
Glucosamine-link_cellobiase_(EC_3.2.1.21)	1	0	1	0	0	0	0	0	0	1	0	0	0	0	0	0	1	0	0	0	0	0	0	0	0	0	0	0	0	1	0	1	0	1	0	1	0	0	0	0	0	0	0	1	0	1	1	0	1
Glucose-1-phosphate_adenylyltransferase_(EC_2.7.7.27)	0	0	0	0	0	0	0	0	0	0	0	1	0	0	1	0	0	0	0	0	0	0	2	0	2	1	1	1	1	1	1	1	1	0	0	1	1	0	0	1	1	1	0	1	1	0	0	0	0
Glucose-1-phosphate_cytidylyltransferase_(EC_2.7.7.33)	1	1	1	2	2	3	2	2	2	2	2	3	2	2	3	2	2	1	1	2	3	2	3	3	3	2	2	3	3	1	2	2	1	3	1	3	3	4	2	3	2	2	2	3	1	2	1	2	2
Glucose-1-phosphate_thymidylyltransferase_(EC_2.7.7.24)	0	0	0	0	0	0	0	0	0	0	0	0	0	0	0	0	0	0	0	0	0	0	0	0	0	1	1	0	0	0	0	0	0	0	0	0	0	0	0	0	0	0	0	0	0	0	0	0	0
Glucose-6-phosphate_1-dehydrogenase_(EC_1.1.1.49)	0	0	0	0	0	0	0	0	0	0	0	0	0	0	0	0	0	0	0	0	0	0	0	0	0	0	0	0	0	0	0	0	0	0	0	0	0	0	0	0	0	0	0	0	0	0	0	0	0
Glucose-6-phosphate_isomerase,_archaeal_II_(EC_5.3.1.9)	0	0	0	0	1	0	0	0	0	1	0	1	0	0	0	0	0	0	0	0	0	0	0	0	1	1	1	1	1	1	1	1	2	0	0	0	1	1	0	1	1	1	0	0	1	0	0	0	0
Glucose-6-phosphate_isomerase_(EC_5.3.1.9)	3	3	3	2	1	0	1	1	0	5	1	0	1	0	1	1	3	1	3	2	3	5	2	2	3	2	2	3	3	2	3	2	3	1	2	1	3	1	2	3	3	3	2	1	3	3	3	2	6
Glucose-methanol-choline_(GMC)_oxidoreductase:NAD_binding_site	0	0	0	0	0	0	0	0	0	0	0	0	0	0	0	0	0	0	0	0	0	0	0	0	1	0	0	1	1	1	1	1	1	0	0	0	1	0	0	1	1	1	0	0	0	0	0	0	0
Glucose_1-dehydrogenase_(EC_1.1.1.47)	0	0	0	0	0	0	0	0	0	0	0	0	0	0	0	0	0	0	0	0	0	0	0	0	0	0	0	0	0	0	0	0	0	0	0	0	0	0	0	0	0	0	0	0	0	0	0	0	0
Glucose_ABC_transporter,_ATP-binding_component	0	0	0	0	0	0	0	0	0	0	0	0	0	0	0	0	0	0	0	0	0	0	0	0	0	0	0	0	0	0	0	0	0	0	0	0	0	0	0	0	0	0	0	0	0	0	0	0	0
Glucose_ABC_transporter,_permease_component	0	0	0	0	0	0	0	0	0	0	0	0	0	0	0	0	0	0	0	0	0	0	0	0	0	0	0	0	0	0	0	0	0	0	0	0	0	0	0	0	0	0	0	0	0	0	0	0	0
Glucose_ABC_transporter,_substrate-binding_component	0	0	0	2	0	0	0	4	1	2	1	0	0	0	1	4	1	0	1	0	3	1	2	1	1	1	1	1	1	0	1	0	1	0	0	1	1	0	0	1	1	1	1	0	1	2	0	3	1
Glucose_dehydrogenase,_PQQ-dependent_(EC_1.1.5.2)	0	0	0	0	0	0	0	0	1	0	2	0	0	0	0	0	0	0	0	0	0	0	0	0	0	0	0	0	0	0	0	0	0	0	0	0	0	0	0	0	0	0	0	0	0	0	0	0	0
Glucose_dehydrogenase_(EC_1.1.99.10),_membrane-bound,_flavoprotein	0	0	0	0	0	0	0	0	0	0	0	0	0	0	0	0	0	0	0	0	0	0	0	0	0	0	0	0	0	0	0	0	0	0	0	0	0	0	0	0	0	0	0	0	0	0	0	0	0
Glucuronide_transporter_UidB	0	0	0	0	0	0	0	0	0	0	0	0	0	0	0	0	0	0	0	0	0	0	0	0	0	0	0	0	0	0	0	0	0	0	0	0	0	0	1	0	0	0	0	0	0	0	0	0	0
Glutamate--cysteine_ligase_(EC_6.3.2.2)	0	0	0	0	0	0	0	0	0	0	0	0	0	0	0	0	0	0	0	0	0	0	0	0	0	0	0	0	0	0	0	0	0	0	0	0	0	0	0	0	0	0	0	0	0	0	0	0	0
Glutamate--cysteine_ligase_(EC_6.3.2.2),_divergent,_of_Alpha-_and_Beta-proteobacteria_type	0	0	0	1	0	0	0	0	0	1	0	0	0	0	0	0	1	0	0	0	0	1	0	0	0	0	0	0	0	0	0	0	0	1	0	1	0	0	0	0	0	0	0	1	0	1	0	1	1
Glutamate--cysteine_ligase_archaeal_(EC_6.3.2.2)	1	1	1	1	0	1	5	1	1	1	2	1	4	1	3	0	2	0	1	1	0	6	1	2	1	1	1	1	0	1	1	1	0	1	1	3	1	0	0	1	1	1	3	2	2	2	1	2	2
Glutamate-1-semialdehyde_aminotransferase_(EC_5.4.3.8)	0	0	0	0	0	0	0	0	0	0	0	0	0	0	0	0	0	0	0	0	0	0	0	0	1	0	0	1	1	0	1	0	1	0	0	0	1	0	0	1	1	1	0	0	0	0	0	0	0
Glutamate-ammonia-ligase_adenylyltransferase_(EC_2.7.7.42)	0	0	0	0	0	0	0	0	0	0	0	0	0	0	0	0	0	0	0	0	0	0	0	0	0	0	0	0	0	0	0	0	0	0	0	0	0	0	0	0	0	0	0	0	0	0	0	0	0
Glutamate-pyruvate_aminotransferase_(EC_2.6.1.2)	0	0	0	0	0	0	0	1	0	0	0	0	0	0	0	1	0	0	0	0	1	0	0	0	0	0	0	0	0	0	0	0	0	0	0	0	0	0	0	0	0	0	0	0	0	0	0	0	0
Glutamate_5-kinase_(EC_2.7.2.11)	0	0	0	0	0	0	1	0	0	0	0	0	1	0	0	0	0	0	0	0	0	1	0	0	0	0	0	0	0	0	0	0	0	0	0	0	0	0	0	0	0	0	0	0	0	0	0	0	0
Glutamate_decarboxylase_(EC_4.1.1.15)	0	0	0	2	1	1	1	1	1	0	1	1	1	1	1	1	1	1	1	1	1	1	1	1	1	1	1	1	1	1	1	1	1	1	1	1	1	2	1	1	1	1	1	1	1	1	0	0	1
Glutamate_formiminotransferase_(EC_2.1.2.5)	0	0	0	0	0	1	0	0	0	1	0	0	1	1	0	0	1	0	0	0	0	1	0	0	0	0	0	0	0	0	0	0	0	0	0	0	0	0	0	0	0	0	0	0	0	0	0	0	1
Glutamate_racemase_(EC_5.1.1.3)	0	0	0	0	0	0	0	0	0	0	0	0	0	0	0	0	0	0	0	0	0	0	0	0	0	0	0	0	0	0	0	0	0	0	0	0	0	0	0	0	0	0	0	0	0	0	0	0	0
Glutamate_synthase,_alpha_subunit_domain_protein	0	0	0	0	0	1	0	1	0	1	0	1	0	1	1	1	1	0	0	0	1	0	0	0	0	0	0	0	0	0	0	0	0	0	0	0	0	0	0	0	0	0	0	0	0	0	0	0	1
Glutamate_synthase_[NADPH]_large_chain_(EC_1.4.1.13)	0	0	0	0	0	0	0	0	0	0	0	0	0	0	0	0	0	0	0	0	0	0	0	0	0	0	0	0	0	0	0	0	0	0	0	0	0	0	0	0	0	0	0	0	0	0	0	0	0
Glutamate_synthase_[NADPH]_putative_GlxC_chain_(EC_1.4.1.13)	0	0	0	0	1	1	0	1	1	1	2	1	0	2	0	0	1	1	0	0	0	0	0	1	1	1	1	1	1	1	1	1	1	1	0	1	1	1	0	1	1	1	1	1	1	0	0	0	1
Glutamate_synthase_[NADPH]_small_chain_(EC_1.4.1.13)	0	0	0	0	0	0	0	0	0	0	0	0	0	0	0	0	0	0	0	0	0	0	0	0	0	0	0	0	0	0	0	0	0	0	0	0	0	0	0	0	0	0	0	0	0	0	0	0	0
Glutamate_transport_substrate-binding_protein	0	0	0	0	0	0	0	0	0	0	0	0	0	0	0	0	0	0	0	0	0	0	0	0	0	0	0	0	0	0	0	0	0	0	0	0	0	0	0	0	0	0	0	0	0	0	0	0	0
Glutaminase_(EC_3.5.1.2)	0	0	0	0	0	0	0	0	0	0	0	0	0	0	0	0	0	0	0	0	0	0	0	0	0	0	0	0	0	0	0	0	0	0	0	0	0	0	0	0	0	0	0	0	0	0	0	0	0
Glutamine-dependent_2-keto-4-methylthiobutyrate_transaminase	0	0	0	0	0	1	0	1	0	0	0	0	0	0	0	1	0	0	0	0	0	0	0	0	0	0	0	0	0	0	0	0	0	0	0	0	0	0	0	0	0	0	0	0	0	0	0	0	0
Glutamine_amidotransferase,_class-II	1	1	1	1	1	1	1	1	1	0	2	1	1	1	1	1	1	1	1	1	1	1	1	1	1	1	1	1	1	0	1	1	1	1	1	1	1	0	1	1	1	1	1	1	1	1	1	1	0
Glutamine_amidotransferase_chain_of_NAD_synthetase	0	0	0	0	0	0	0	0	0	0	0	0	0	0	0	0	0	0	0	0	0	0	0	0	0	0	0	0	0	0	0	0	0	0	0	0	0	0	0	0	0	0	0	0	0	0	0	0	0
Glutamine_amidotransferase_protein_GlxB_(EC_2.4.2.-)	0	0	0	0	0	0	0	0	0	0	0	0	0	0	0	0	0	0	0	0	0	0	0	0	0	0	0	0	0	0	0	0	0	0	0	0	0	0	0	0	0	0	0	0	0	0	0	0	0
Glutamine_synthetase_(EC_6.3.1.2)	0	0	0	0	0	0	0	0	0	0	0	0	0	0	0	0	0	0	1	0	0	0	0	0	0	0	0	0	0	0	0	0	0	0	0	0	0	0	0	0	0	0	0	0	0	0	0	0	0
Glutamine_synthetase_family_protein_in_hypothetical_Actinobacterial_gene_cluster	0	0	0	0	0	0	0	0	0	0	0	0	0	0	0	0	0	0	0	0	0	0	0	0	0	0	0	0	0	0	0	0	0	0	0	0	0	0	0	0	0	0	0	0	0	0	0	0	0
Glutamine_synthetase_type_II,_eukaryotic_(EC_6.3.1.2)	1	1	1	1	1	1	0	1	1	1	1	0	0	1	0	1	1	1	1	1	1	0	1	1	1	1	1	1	1	1	1	1	0	1	1	2	1	1	1	1	1	1	1	1	1	1	1	0	1
Glutamine_synthetase_type_III,_GlnN_(EC_6.3.1.2)	1	1	1	0	1	0	1	0	1	1	1	1	1	0	1	0	1	2	0	1	0	1	1	1	1	1	1	1	1	1	1	1	1	2	0	2	1	1	0	1	1	1	2	1	1	0	0	1	1
Glutamine_synthetase_type_I_(EC_6.3.1.2)	0	0	0	1	1	1	1	1	1	1	1	1	1	1	0	1	1	1	0	0	1	1	1	0	0	0	0	0	0	1	0	2	0	1	0	1	0	1	0	0	0	0	1	1	0	1	0	1	1
Glutaminyl-tRNA_synthetase_(EC_6.1.1.18)	0	0	0	0	0	0	0	0	0	0	0	0	0	0	0	0	0	0	0	0	0	0	0	0	0	0	0	0	0	0	0	0	0	0	0	0	0	0	0	0	0	0	0	0	0	0	0	0	0
Glutamyl-tRNA(Gln)_amidotransferase_asparaginase_subunit_(EC_6.3.5.7)	0	0	0	1	2	1	1	1	1	2	1	0	1	2	1	1	2	1	0	0	0	1	1	2	1	2	2	1	1	1	1	1	1	2	0	2	1	1	0	1	1	1	0	2	1	1	0	2	3
Glutamyl-tRNA(Gln)_amidotransferase_subunit_A_(EC_6.3.5.7)	0	0	0	0	0	0	0	0	0	0	0	0	0	0	0	0	0	0	0	0	0	0	0	0	0	0	0	0	0	0	0	0	0	0	0	0	0	0	0	0	0	0	0	0	0	0	0	0	0
Glutamyl-tRNA(Gln)_amidotransferase_subunit_B_(EC_6.3.5.7)	0	0	0	0	0	0	0	0	0	0	0	0	0	0	0	0	0	0	0	0	0	0	0	0	0	0	0	0	0	0	0	0	0	0	0	0	0	0	0	0	0	0	0	0	0	0	0	0	0
Glutamyl-tRNA(Gln)_amidotransferase_subunit_C_(EC_6.3.5.7)	0	0	0	0	0	0	0	0	0	0	0	0	0	0	0	0	0	0	0	0	0	0	0	0	0	0	0	0	0	0	0	0	0	0	0	0	0	0	0	0	0	0	0	0	0	0	0	0	0
Glutamyl-tRNA(Gln)_amidotransferase_transferase_subunit_(EC_6.3.5.7)	1	1	1	1	1	1	1	1	1	1	1	1	1	1	1	1	1	1	1	1	1	1	1	1	1	1	1	1	1	1	1	1	0	1	1	1	1	0	1	1	1	1	1	1	1	1	1	1	1
Glutamyl-tRNA(Gln)_synthetase_(EC_6.1.1.24)	1	1	1	1	0	1	0	1	0	1	0	1	0	2	1	0	1	0	1	2	0	0	0	1	1	1	1	1	0	0	1	0	1	1	1	1	1	0	1	0	0	1	1	1	1	1	1	1	1
Glutamyl-tRNA_reductase_(EC_1.2.1.70)	0	0	0	0	0	0	0	0	0	0	0	0	0	0	0	0	0	0	0	0	0	0	1	0	0	0	0	0	0	0	0	0	0	0	0	0	0	0	0	0	0	0	0	0	0	0	0	0	0
Glutamyl-tRNA_synthetase_(EC_6.1.1.17)	0	0	0	0	0	0	0	0	0	0	0	0	0	0	0	0	0	0	0	0	0	0	0	0	0	0	0	0	0	0	0	0	0	0	0	0	0	0	0	0	0	0	0	0	0	0	0	0	0
Glutamyl_endopeptidase_precursor_(EC_3.4.21.19),_blaSE	0	0	0	0	0	0	0	0	0	0	0	0	0	0	0	0	0	0	0	0	0	0	0	0	0	0	0	0	0	0	0	0	0	0	0	0	0	0	0	0	0	0	0	0	0	0	0	0	0
Glutaredoxin	0	0	0	0	0	0	0	0	0	0	0	0	0	0	0	0	0	0	0	0	0	0	0	0	0	0	0	0	0	0	0	0	0	0	0	0	0	0	0	0	0	0	0	0	0	0	0	0	0
Glutaredoxin-like_protein_NrdH,_required_for_reduction_of_Ribonucleotide_reductase_class_Ib	0	0	0	0	0	0	0	0	0	0	0	0	0	0	0	0	0	0	0	0	0	0	0	0	0	0	0	0	0	0	0	0	0	0	0	0	0	0	0	0	0	0	0	0	0	0	0	0	0
Glutaredoxin-related_protein	0	0	0	0	0	0	0	0	0	0	0	0	0	0	0	0	0	0	0	0	0	0	0	0	0	0	0	0	0	0	0	0	0	0	0	0	0	0	0	0	0	0	0	0	0	0	0	0	0
Glutaredoxin_2	0	0	0	0	0	0	0	0	0	0	0	0	0	0	0	0	0	0	0	0	0	0	0	0	0	0	0	0	0	0	0	0	0	0	0	0	0	0	0	0	0	0	0	0	0	0	0	0	0
Glutaredoxin_3	0	0	0	0	0	0	0	0	0	0	0	0	0	0	0	0	0	0	0	0	0	0	0	0	0	0	0	0	0	0	0	0	0	0	0	0	0	0	0	0	0	0	0	0	0	0	0	0	0
Glutaredoxin_3_(Grx1)	0	0	0	0	0	0	0	0	0	0	0	0	0	0	0	0	0	0	0	0	0	0	0	0	0	0	0	0	0	0	0	0	0	0	0	0	0	0	0	0	0	0	0	0	0	0	0	0	0
Glutaredoxin_3_(Grx2)	0	0	0	0	0	0	0	0	0	0	0	0	0	0	0	0	0	0	0	0	0	0	0	0	0	0	0	0	0	0	0	0	0	0	0	0	0	0	0	0	0	0	0	0	0	0	0	0	0
Glutaredoxin_3_(Grx3)	1	0	0	1	1	1	1	1	1	1	1	0	1	1	1	1	1	1	0	1	1	1	1	1	1	1	1	1	1	0	1	0	1	1	1	1	1	1	1	1	1	0	1	1	0	0	1	0	1
Glutaryl-CoA_dehydrogenase_(EC_1.3.99.7)	0	0	0	0	0	0	0	0	0	0	0	0	0	0	0	0	0	0	0	0	0	0	0	0	0	0	0	0	0	0	0	0	0	0	0	0	0	0	0	0	0	0	0	0	0	0	0	0	0
Glutathione-dependent_formaldehyde-activating_enzyme_(EC_4.4.1.22)	0	0	0	0	0	0	0	0	0	0	0	0	0	0	0	0	0	0	0	0	0	0	0	0	0	0	0	0	0	0	0	0	0	0	0	0	0	0	0	0	1	0	0	0	0	0	0	0	0
Glutathione-regulated_potassium-efflux_system_ATP-binding_protein	0	0	0	0	0	0	0	0	0	0	0	0	0	0	0	0	0	0	0	0	0	0	0	0	0	0	0	0	0	0	0	0	0	0	0	0	0	0	0	0	0	0	0	0	0	0	0	0	0
Glutathione-regulated_potassium-efflux_system_ancillary_protein_KefG	0	0	0	0	0	0	0	0	0	0	0	0	0	0	0	0	0	0	0	0	0	0	0	0	0	0	0	0	0	0	0	0	0	0	0	0	0	0	0	0	0	0	0	0	0	0	0	0	0
Glutathione-regulated_potassium-efflux_system_protein_KefB	0	0	0	0	0	0	0	0	0	0	0	0	0	0	1	0	0	0	0	0	0	0	0	0	0	0	0	0	0	0	0	0	0	0	0	0	0	0	0	0	0	0	0	0	0	0	0	0	0
Glutathione-regulated_potassium-efflux_system_protein_KefC	0	0	0	0	0	0	0	0	0	0	0	0	0	0	0	0	0	0	0	0	0	0	0	0	0	0	0	0	0	0	0	0	0	0	0	0	0	0	0	0	0	0	0	0	0	0	0	0	0
Glutathione_S-transferase,_alpha_(EC_2.5.1.18)	0	0	0	0	0	0	0	0	0	0	0	0	0	0	0	0	0	0	0	0	0	0	0	0	0	0	0	0	0	0	0	0	0	0	0	0	0	0	0	0	0	0	0	0	0	0	0	0	0
Glutathione_S-transferase,_omega_(EC_2.5.1.18)	0	0	0	0	0	0	0	0	0	0	0	0	0	0	0	0	0	0	0	0	0	0	0	0	0	0	0	0	0	0	0	0	0	0	0	0	0	0	0	0	0	0	0	0	0	0	0	0	0
Glutathione_S-transferase,_unnamed_subgroup_(EC_2.5.1.18)	0	0	0	0	0	0	0	0	0	0	0	0	0	0	0	0	0	0	0	0	0	0	0	0	0	0	0	0	0	0	0	0	0	0	0	0	0	0	0	0	0	0	0	0	0	0	0	0	0
Glutathione_S-transferase,_zeta_(EC_2.5.1.18)	0	0	0	0	0	0	0	0	0	0	0	0	0	0	0	0	0	0	0	0	0	0	0	0	0	0	0	0	0	0	0	0	0	0	0	0	0	0	0	0	0	0	0	0	0	0	0	0	0
Glutathione_S-transferase_(EC_2.5.1.18)	0	0	0	0	0	0	0	0	0	0	0	0	0	0	0	0	0	0	0	0	0	0	0	0	0	0	0	0	0	0	0	0	0	0	0	0	0	0	0	0	0	0	0	0	0	0	0	0	0
Glutathione_S-transferase_domain_protein	0	0	0	0	0	0	0	0	0	0	0	0	0	0	0	0	0	0	0	0	0	0	0	0	0	0	0	0	0	0	0	0	0	0	0	0	0	0	0	0	0	0	0	0	0	0	0	0	0
Glutathione_S-transferase_family_protein	0	0	0	0	0	0	0	0	0	0	0	0	0	0	0	0	0	0	0	0	0	0	0	0	0	0	0	0	0	0	0	0	0	0	0	0	0	0	0	0	0	0	0	0	0	0	0	0	0
Glutathione_biosynthesis_bifunctional_protein_gshF_(EC_6.3.2.2)(EC_6.3.2.3)	0	0	0	0	0	0	0	0	1	1	0	0	0	0	0	0	1	0	0	0	0	1	0	1	0	0	0	0	0	0	0	0	0	1	0	1	0	0	0	0	0	0	1	1	0	0	0	0	0
Glutathione_peroxidase_(EC_1.11.1.9)	0	0	0	0	0	0	0	0	0	0	0	0	0	0	0	0	0	0	0	0	0	0	0	0	0	0	0	0	0	0	0	0	0	0	0	0	0	0	0	0	0	0	0	0	0	0	0	0	0
Glutathione_reductase_(EC_1.8.1.7)	0	0	0	0	0	1	0	0	0	0	0	0	0	0	0	0	0	0	0	0	0	0	0	0	0	0	0	0	0	0	0	0	0	0	1	0	0	0	1	0	0	0	0	0	0	0	0	0	0
Glutathione_synthetase_(EC_6.3.2.3)	0	0	0	0	0	0	0	0	0	0	0	0	0	0	0	0	0	0	0	0	0	0	0	0	0	0	0	0	0	0	0	0	0	0	0	0	0	0	0	0	0	0	0	0	0	0	0	0	0
Glyceraldehyde-3-phosphate:_ferredoxin_oxidoreductase_(EC_1.2.7.6)	0	0	0	0	0	0	0	0	0	0	0	0	0	0	0	0	0	0	0	0	0	0	0	0	0	0	0	0	0	0	0	0	0	0	0	0	0	0	0	0	0	0	0	0	0	0	0	0	0
Glyceraldehyde-3-phosphate_ketol-isomerase_(EC_5.3.1.1)	0	0	0	0	0	0	0	0	0	0	0	0	0	0	1	0	0	0	0	0	0	0	0	0	0	0	0	0	0	0	0	0	0	0	0	0	0	0	0	0	0	0	0	0	0	0	0	0	0
Glycerate_kinase_(EC_2.7.1.31)	0	0	0	0	0	0	0	0	0	0	0	0	0	0	0	0	0	0	0	0	0	0	0	0	0	0	0	0	0	0	0	0	0	0	0	0	0	0	0	0	0	0	0	0	0	0	0	0	0
Glycerol-1-phosphate_dehydrogenase_[NAD(P)]_(EC_1.1.1.261)	0	0	0	0	1	0	0	0	0	0	0	0	0	0	0	0	0	0	0	0	0	0	0	0	0	0	0	0	0	0	0	0	0	0	0	0	0	0	0	0	0	0	0	0	0	0	0	0	0
Glycerol-3-phosphate_ABC_transporter,_ATP-binding_protein_UgpC_(TC_3.A.1.1.3)	0	0	0	0	0	0	0	0	0	0	0	0	0	0	0	0	0	0	0	0	0	0	0	0	0	0	0	0	0	0	0	0	0	0	0	0	0	0	0	0	0	0	0	0	0	0	0	0	0
Glycerol-3-phosphate_ABC_transporter,_periplasmic_glycerol-3-phosphate-binding_protein_(TC_3.A.1.1.3)	0	0	0	0	0	0	0	0	0	0	0	0	0	0	0	0	0	0	0	0	0	0	0	0	0	0	0	0	0	0	0	0	0	0	0	0	0	0	0	0	0	0	0	0	0	0	0	0	0
Glycerol-3-phosphate_ABC_transporter,_permease_protein_UgpA_(TC_3.A.1.1.3)	0	0	0	0	0	0	0	0	0	0	0	0	0	0	0	0	0	0	0	0	0	0	0	0	0	0	0	0	0	0	0	0	0	0	0	0	0	0	0	0	0	0	0	0	0	0	0	0	0
Glycerol-3-phosphate_ABC_transporter,_permease_protein_UgpE_(TC_3.A.1.1.3)	0	0	0	0	0	0	0	0	0	0	0	0	0	0	0	0	0	0	0	0	0	0	0	0	0	0	0	0	0	0	0	0	0	0	0	0	0	0	0	0	0	0	0	0	0	0	0	0	0
Glycerol-3-phosphate_acyltransferase_(EC_2.3.1.15)	0	0	0	0	0	0	0	0	0	0	0	0	0	0	0	0	0	0	0	1	0	0	0	0	0	0	0	0	0	0	0	0	0	0	0	0	0	0	0	0	0	0	0	0	0	0	0	0	0
Glycerol-3-phosphate_cytidylyltransferase_(EC_2.7.7.39)	0	0	0	0	1	0	0	0	1	1	2	0	0	0	1	0	1	1	0	0	0	1	1	0	1	1	1	1	1	0	1	0	0	1	0	0	1	1	0	1	1	1	0	1	1	0	0	0	1
Glycerol-3-phosphate_dehydrogenase_(EC_1.1.5.3)	1	1	1	1	0	1	1	1	1	1	1	1	1	1	1	1	1	1	1	1	1	1	1	1	2	1	1	1	1	1	1	1	1	1	1	1	1	1	1	1	1	1	1	1	1	1	1	1	1
Glycerol-3-phosphate_dehydrogenase_[NAD(P)+]_(EC_1.1.1.94)	0	0	0	0	0	0	0	0	0	0	0	0	0	0	0	0	0	0	0	0	0	0	0	0	0	0	0	0	0	0	0	0	0	0	0	0	0	0	0	0	0	0	0	0	0	0	0	0	0
Glycerol-3-phosphate_regulon_repressor,_DeoR_family	0	0	0	0	0	0	0	0	0	0	0	0	0	0	0	0	0	0	0	0	0	0	1	1	0	0	0	0	0	0	0	0	0	0	0	0	0	0	0	0	0	0	0	0	0	0	0	0	0
Glycerol-3-phosphate_transporter	0	0	0	0	0	0	0	0	0	0	0	0	0	0	0	0	0	0	0	0	0	0	0	0	0	0	0	0	0	0	0	0	0	1	0	1	0	0	0	0	0	0	0	1	0	0	0	1	0
Glycerol_dehydrogenase_(EC_1.1.1.6)	1	1	1	1	1	1	1	1	1	1	1	1	1	1	1	1	1	1	1	1	1	1	1	1	1	1	1	1	1	0	1	1	1	1	2	1	1	1	2	1	1	1	1	1	1	1	1	1	1
Glycerol_kinase_(EC_2.7.1.30)	0	0	0	1	0	0	1	0	0	1	0	0	1	0	0	0	1	0	0	0	0	1	0	1	0	0	0	0	0	1	0	1	0	1	0	1	0	0	0	0	0	0	1	1	0	1	0	0	1
Glycerol_uptake_facilitator_protein	0	0	0	0	0	0	0	0	0	0	0	0	0	0	0	0	0	0	0	0	0	0	0	0	0	0	0	0	0	1	0	1	0	0	0	0	0	0	0	0	0	0	0	0	0	0	0	0	0
Glycerophosphoryl_diester_phosphodiesterase,_periplasmic_(EC_3.1.4.46)	1	1	1	0	0	0	0	1	0	1	0	1	0	1	0	1	0	0	1	0	1	0	0	0	0	0	0	0	0	0	0	0	0	0	0	0	0	0	0	0	0	0	0	0	0	0	1	0	1
Glycerophosphoryl_diester_phosphodiesterase_(EC_3.1.4.46)	0	0	0	0	0	0	0	0	0	0	0	0	0	0	0	0	0	0	0	0	0	0	0	0	0	0	0	0	0	0	0	0	0	0	0	0	0	0	0	0	0	0	0	0	0	0	0	0	0
Glycine/D-amino_acid_oxidase_(deaminating)_in_putrescine_utilization_cluster	0	0	0	0	0	0	0	0	0	0	0	0	0	0	0	0	0	0	0	0	0	0	0	0	0	0	0	0	0	0	0	0	0	0	0	0	0	0	0	0	0	0	0	0	0	0	0	0	0
Glycine/sarcosine/betaine_reductase_component_C_chain_1	0	0	0	0	0	0	0	0	0	0	0	0	0	0	0	0	0	0	0	0	0	0	0	0	0	0	0	0	0	0	0	0	0	0	0	0	0	0	0	0	0	0	0	0	0	0	0	0	0
Glycine/sarcosine/betaine_reductase_protein_A	0	0	0	0	0	0	0	0	0	0	0	0	0	0	0	0	0	0	0	0	0	0	0	0	0	0	0	0	0	0	0	0	0	0	0	0	0	0	0	0	0	0	0	0	0	0	0	0	0
Glycine_N-methyltransferase_(EC_2.1.1.20)	0	0	0	0	0	0	0	0	0	0	0	0	0	0	0	0	0	0	0	0	0	0	0	0	0	0	0	0	0	0	0	0	0	0	0	0	0	0	0	0	0	0	0	0	0	0	0	0	0
Glycine_betaine_ABC_transport_system,_ATP-binding_protein_OpuAA_(EC_3.6.3.32)	0	0	0	0	0	0	0	0	0	0	0	0	0	0	0	0	0	0	0	0	0	0	0	0	0	0	0	0	0	0	0	0	0	0	0	0	0	0	0	0	0	0	0	0	0	0	0	0	0
Glycine_betaine_ABC_transport_system,_glycine_betaine-binding_protein_OpuAC	0	0	0	0	0	0	0	0	0	0	0	0	0	0	0	0	0	0	0	0	0	0	0	0	0	0	0	0	0	0	0	0	0	0	0	0	0	0	0	0	0	0	0	0	0	0	0	0	0
Glycine_betaine_ABC_transport_system,_permease_protein_OpuAB	0	0	0	0	0	0	0	0	0	0	0	0	0	0	0	0	0	0	0	0	0	0	0	0	0	0	0	0	0	0	0	0	0	0	0	0	0	0	0	0	0	0	0	0	0	0	0	0	0
Glycine_betaine_transporter_OpuD	1	1	1	1	1	1	1	1	1	1	1	1	1	1	1	1	1	1	1	1	1	1	1	1	1	1	1	1	1	1	1	1	0	1	1	1	1	1	2	1	1	1	1	0	1	0	1	1	0
Glycine_cleavage_system_H_protein	0	0	0	0	0	0	0	0	0	0	0	0	0	0	0	0	0	0	0	0	0	0	0	0	0	0	0	0	0	0	0	0	0	0	0	0	0	0	0	0	0	0	0	0	0	0	0	0	0
Glycine_cleavage_system_transcriptional_activator	0	0	0	0	0	0	0	0	0	0	0	0	0	0	0	0	0	0	0	0	0	0	0	0	0	0	0	0	0	0	0	0	0	0	0	0	0	0	0	0	0	0	0	0	0	0	0	0	0
Glycine_cleavage_system_transcriptional_activator_GcvA	0	0	0	0	0	0	0	0	0	0	0	0	0	0	0	0	0	0	0	0	0	0	0	0	0	0	0	0	0	0	0	0	0	0	0	0	0	0	0	0	0	0	0	0	0	0	0	0	0
Glycine_cleavage_system_transcriptional_antiactivator_GcvR	0	0	0	0	0	0	0	0	0	0	0	0	0	0	0	0	0	0	0	0	0	0	0	0	0	0	0	0	0	0	0	0	0	0	0	0	0	0	0	0	0	0	0	0	0	0	0	0	0
Glycine_dehydrogenase_[decarboxylating]_(glycine_cleavage_system_P1_protein)_(EC_1.4.4.2)	0	0	0	0	0	0	0	0	0	0	0	0	0	0	0	0	0	0	0	0	0	0	0	0	0	0	0	0	0	0	0	0	0	0	0	0	0	0	0	0	0	0	0	0	0	0	0	0	0
Glycine_dehydrogenase_[decarboxylating]_(glycine_cleavage_system_P2_protein)_(EC_1.4.4.2)	1	1	1	1	1	1	1	1	1	1	1	1	1	1	1	1	1	1	1	1	1	1	1	1	1	1	1	1	1	1	1	1	1	1	1	1	1	0	1	1	1	1	1	1	1	0	1	1	1
Glycine_dehydrogenase_[decarboxylating]_(glycine_cleavage_system_P_protein)_(EC_1.4.4.2)	0	0	0	0	0	1	1	0	0	0	0	1	1	0	1	0	0	0	0	0	0	2	0	0	0	0	0	0	0	0	0	0	0	0	0	0	0	0	0	0	0	0	0	0	0	0	0	0	0
Glycine_oxidase_ThiO_(EC_1.4.3.19)	0	0	0	0	0	0	0	0	0	0	0	0	0	0	0	0	0	0	0	0	0	0	0	0	0	0	0	0	0	0	0	0	0	0	0	0	0	0	0	0	0	0	0	0	0	0	0	0	0
Glycine_reductase_component_B_beta_subunit_(EC_1.21.4.2)	0	0	0	0	0	0	0	0	0	0	0	0	0	0	0	0	0	0	0	0	0	0	0	0	0	0	0	0	0	0	0	0	0	0	0	0	0	0	0	0	0	0	0	0	0	0	0	0	0
Glycine_reductase_component_B_gamma_subunit_(EC_1.21.4.2)	0	0	0	0	0	0	0	0	0	0	0	0	0	0	0	0	0	0	0	0	0	0	0	0	0	0	0	0	0	0	0	0	0	0	0	0	0	0	0	0	0	0	0	0	0	0	0	0	0
Glycine_riboswitch	0	0	0	0	0	0	0	0	0	0	0	0	0	0	0	0	0	0	0	0	0	0	0	0	0	0	0	0	0	0	0	0	0	0	0	0	0	0	0	0	0	0	0	0	0	0	0	0	0
Glycogen_branching_enzyme,_GH-57-type,_archaeal_(EC_2.4.1.18)	0	0	0	0	0	0	0	0	0	1	0	0	0	0	0	0	0	0	0	0	0	0	0	0	0	0	0	0	0	1	0	0	0	0	0	0	0	0	0	0	0	0	0	0	0	0	0	0	1
Glycogen_debranching_enzyme_(EC_3.2.1.-)	1	0	1	1	2	0	0	1	0	1	0	0	0	0	0	0	1	1	0	0	0	1	0	1	0	0	0	0	0	1	0	1	0	1	0	1	0	0	0	0	0	0	1	1	0	1	1	1	1
Glycogen_phosphorylase_(EC_2.4.1.1)	1	0	1	1	1	0	0	1	0	2	0	0	0	0	0	0	2	0	0	0	0	0	0	1	0	0	0	0	0	0	0	0	0	2	0	2	0	2	0	0	0	0	2	2	0	2	1	1	2
Glycogen_synthase,_ADP-glucose_transglucosylase_(EC_2.4.1.21)	1	1	1	2	1	1	1	1	1	0	1	1	1	2	1	1	1	1	1	1	1	1	1	1	1	1	1	1	1	0	1	0	1	1	1	1	1	1	1	1	1	1	1	1	1	1	1	1	0
Glycolate_dehydrogenase_(EC_1.1.99.14),_FAD-binding_subunit_GlcE	1	1	1	1	1	1	1	1	1	1	0	1	1	2	1	1	1	1	1	1	1	1	1	1	1	1	1	1	1	0	1	0	1	1	1	1	1	1	1	1	1	1	1	1	1	1	1	1	1
Glycolate_dehydrogenase_(EC_1.1.99.14),_iron-sulfur_subunit_GlcF	1	1	1	1	1	1	1	1	1	1	1	1	1	2	1	1	1	1	1	1	1	1	1	1	1	1	1	1	1	0	1	1	1	2	1	1	1	1	1	1	1	1	1	1	1	1	1	2	1
Glycolate_dehydrogenase_(EC_1.1.99.14),_subunit_GlcD	1	1	0	1	0	0	0	0	0	1	0	0	0	0	0	0	1	0	1	0	0	0	0	1	1	1	1	1	1	0	1	0	0	1	0	1	1	0	0	1	1	1	1	1	1	0	0	0	1
Glycolate_oxidase_(EC_1.1.3.15)	0	0	0	0	0	0	0	0	0	0	0	0	0	0	0	0	0	0	0	0	0	0	0	0	0	0	0	0	0	0	0	0	0	0	0	0	0	0	0	0	0	0	0	0	0	0	0	0	0
Glycolate_permease	0	0	0	0	0	0	0	0	0	0	0	0	0	0	0	0	0	0	0	0	0	0	0	0	0	0	0	0	0	0	0	0	0	0	0	0	0	0	0	0	0	0	0	0	0	0	0	0	0
Glycosyl_hydrolase_YegX,_family_25	0	0	0	0	0	0	0	0	0	0	0	0	0	0	0	0	0	0	0	0	0	0	0	0	0	0	0	0	0	0	0	0	0	0	0	0	0	0	0	0	0	0	0	0	0	0	0	0	0
Glycosyl_transferase,_family_2	2	2	2	2	2	1	1	2	1	2	0	1	1	1	2	1	1	1	2	0	3	3	1	2	3	0	0	2	2	0	2	1	0	0	1	0	2	1	0	2	2	2	1	1	1	3	2	3	1
Glycosyl_transferase,_group_1	0	0	0	1	2	1	1	1	0	1	1	1	2	2	1	1	1	1	1	1	2	0	0	1	1	1	1	1	1	0	1	0	1	2	1	1	1	1	0	1	1	1	1	1	1	0	0	0	1
Glycosyl_transferase,_group_1_family_protein	3	3	3	1	1	1	2	2	0	1	0	2	2	1	1	2	1	0	1	0	1	1	1	1	0	0	0	0	0	1	0	1	0	0	0	2	0	1	0	0	0	1	1	2	0	1	2	1	1
Glycosyl_transferase,_group_2_family_protein	0	0	0	0	0	0	0	0	0	0	0	0	0	0	0	0	0	0	0	0	0	0	0	0	0	0	0	0	0	0	0	0	0	0	0	0	0	0	0	0	0	0	0	0	0	0	0	0	0
Glycosyl_transferase_CpsG	0	0	0	0	0	0	0	0	0	0	0	0	0	0	0	0	0	0	0	0	0	0	0	0	0	0	0	0	0	0	0	0	0	0	0	0	0	0	0	0	0	0	0	0	0	0	0	0	0
Glycosyl_transferase_group_1	0	0	0	0	0	0	0	0	0	0	0	0	0	0	0	0	0	0	0	0	0	0	0	0	0	0	0	0	0	0	0	0	0	1	0	1	0	0	0	0	0	0	0	0	0	0	0	0	0
Glycosyl_transferase_in_large_core_OS_assembly_cluster	2	2	2	2	2	2	2	1	0	0	0	1	1	1	2	2	6	2	3	4	1	2	3	1	6	6	6	7	6	8	9	7	7	4	3	10	6	9	5	7	8	6	3	5	8	2	2	1	0
Glycosyltransferase	0	0	0	0	0	0	0	0	0	0	0	0	0	0	0	0	1	0	0	0	0	0	0	0	0	0	0	0	0	0	0	0	0	0	0	0	0	0	0	0	0	0	0	0	0	0	0	0	0
Glycosyltransferase_(EC_2.4.1.-)_SypI	1	1	1	0	1	0	0	0	0	0	0	0	0	0	0	0	1	0	0	0	0	0	1	0	0	1	0	0	0	0	0	0	0	0	0	0	0	0	0	0	0	0	0	0	0	0	1	0	0
Glycosyltransferase_LafA,_responsible_for_the_formation_of_Glc-DAG	0	0	0	0	0	0	0	0	0	0	0	0	0	0	0	0	0	0	0	0	0	0	0	0	0	0	0	0	0	0	0	0	0	0	0	0	0	0	0	0	0	0	0	0	0	0	0	0	0
Glycosyltransferase_LafB,_responsible_for_the_formation_of_Gal-Glc-DAG	0	0	0	0	0	0	0	0	0	0	0	0	0	0	0	0	0	0	0	0	0	0	0	1	0	0	0	0	0	1	0	1	0	1	0	1	0	0	0	0	0	0	1	1	0	0	0	0	0
Glycosyltransferase_MshA_involved_in_mycothiol_biosynthesis_(EC_2.4.1.-)	0	0	0	0	1	0	0	0	0	0	0	0	0	0	0	0	0	0	0	0	0	0	0	0	0	0	0	0	0	1	0	1	0	0	0	0	0	0	0	0	0	0	0	0	0	0	0	0	0
Glycosyltransferase_PglI_(EC_2.4.1.-)	0	0	0	0	0	0	0	0	0	0	0	0	0	0	0	0	0	0	0	0	0	0	0	0	0	0	0	0	0	0	0	0	0	0	0	0	0	0	0	0	0	0	0	0	0	0	0	0	0
Glycosyltransferase_SypN	0	0	0	0	0	1	0	0	0	0	0	0	0	0	0	0	0	0	0	0	0	0	0	0	0	0	0	0	0	0	0	0	0	0	0	0	0	0	0	0	0	0	0	0	0	0	0	0	0
Glycosyltransferase_SypP	1	1	1	1	1	1	1	0	1	1	1	1	1	1	1	1	1	1	1	1	1	1	1	1	1	1	1	1	1	1	1	1	0	1	0	1	1	1	1	1	1	1	1	0	1	0	1	1	1
Glycyl-tRNA_synthetase_(EC_6.1.1.14)	0	0	0	0	0	0	0	0	0	0	0	0	0	0	0	0	0	0	0	0	0	0	0	0	0	0	0	0	0	0	0	0	0	0	0	0	0	0	0	0	0	0	0	0	0	0	0	0	0
Glycyl-tRNA_synthetase_alpha_chain_(EC_6.1.1.14)	0	0	0	0	0	0	0	0	0	0	0	0	0	0	0	0	0	0	0	0	0	0	0	0	0	0	0	0	0	0	0	0	0	0	0	0	0	0	0	0	0	0	0	0	0	0	0	0	0
Glycyl-tRNA_synthetase_beta_chain_(EC_6.1.1.14)	0	0	0	0	0	0	0	0	0	0	0	0	0	0	0	0	0	0	0	0	0	0	0	0	0	0	0	0	0	0	0	0	0	0	0	0	0	0	0	0	0	0	0	0	0	0	0	0	0
Group_2_RNA_polymerase_sigma_factor	0	0	0	0	0	0	0	0	0	0	0	0	0	0	0	0	0	2	0	0	0	0	0	0	0	0	0	0	0	0	0	0	0	0	0	0	0	0	0	0	0	0	0	0	0	0	0	0	0
Guanine_deaminase_(EC_3.5.4.3)	0	0	0	0	0	0	0	0	0	0	0	0	0	0	0	0	0	0	0	0	0	0	0	0	0	0	0	0	0	0	0	0	0	0	0	0	0	0	0	0	0	0	0	0	0	0	0	0	0
Guanosine-3',5'-bis(diphosphate)_3'-pyrophosphohydrolase_(EC_3.1.7.2)	0	0	0	0	0	0	0	0	0	0	0	0	0	0	0	0	0	0	0	0	0	0	0	0	0	0	0	0	0	0	0	0	0	0	0	0	0	0	0	0	0	0	0	0	0	0	0	0	0
Guanosine-5'-triphosphate,3'-diphosphate_pyrophosphatase_(EC_3.6.1.40)	1	1	1	1	1	1	1	1	1	1	1	1	1	1	1	1	1	1	1	1	1	1	1	1	1	1	1	1	1	1	1	1	1	1	1	1	1	0	1	1	1	1	1	0	1	1	1	1	1
Guanylate_kinase_(EC_2.7.4.8)	0	0	0	0	0	0	0	0	0	0	0	0	0	0	0	0	0	0	0	0	0	0	0	0	0	0	0	0	0	0	0	0	0	0	0	0	0	0	0	0	0	0	0	0	0	0	0	0	0
HCOMODA_decarboxylase	1	1	1	1	1	1	1	1	1	1	1	1	1	0	1	1	1	1	1	1	1	1	1	1	1	1	1	1	1	1	1	1	1	0	1	1	1	1	1	1	1	1	1	1	1	1	1	1	1
HPr_kinase/phosphorylase_(EC_2.7.1.-)_(EC_2.7.4.-)	0	0	0	0	0	0	1	0	0	0	0	0	1	0	0	0	0	0	0	0	0	1	0	0	0	0	0	0	0	0	0	0	0	0	0	0	0	0	0	0	0	0	0	0	0	0	0	0	0
HTH-type_transcriptional_regulator_BetI	0	0	0	0	0	0	0	0	0	0	0	0	0	0	0	0	0	0	0	0	0	0	0	0	0	0	0	0	0	0	0	0	0	0	0	0	0	0	0	0	0	0	0	0	0	0	0	0	0
HTH-type_transcriptional_regulator_YtlI,_LysR_family	0	0	0	0	0	0	0	0	0	1	0	0	0	0	0	0	0	0	0	0	0	0	0	0	0	0	0	0	0	0	0	0	0	0	0	0	0	0	0	0	0	0	0	0	0	0	0	0	1
Haemin_uptake_system_outer_membrane_receptor	0	0	0	0	0	0	0	0	0	0	0	0	0	0	0	0	0	0	0	0	0	0	0	0	0	0	0	0	0	0	0	0	0	0	0	0	0	0	0	0	0	0	0	0	0	0	0	0	0
Hcp_transcriptional_regulator_HcpR_(Crp/Fnr_family)	2	2	2	1	0	1	0	1	0	1	1	1	1	2	1	1	1	1	1	1	1	1	1	1	1	1	1	1	1	1	1	1	1	1	1	1	1	1	1	1	1	1	1	1	1	1	1	1	1
Heat-inducible_transcription_repressor_HrcA	1	1	1	1	1	0	1	1	1	1	1	1	1	1	1	1	1	1	1	1	2	1	1	1	1	1	1	1	0	0	1	1	0	1	1	1	1	0	1	1	0	0	1	1	1	1	1	1	1
Heat_shock_protein_60_family_chaperone_GroEL	2	2	2	2	2	0	2	2	2	1	3	1	2	1	2	2	2	2	2	2	2	2	2	2	3	2	2	2	2	1	2	2	1	2	1	2	2	1	2	2	1	2	2	2	2	1	2	1	2
Heat_shock_protein_60_family_co-chaperone_GroES	1	1	1	1	1	1	1	1	1	1	1	1	1	1	1	1	1	1	1	1	1	1	1	1	1	1	1	1	1	1	1	1	1	1	1	1	1	1	1	1	1	1	1	0	1	1	1	1	1
Heat_shock_protein_GrpE	1	1	1	1	0	0	0	2	0	1	0	0	0	0	0	0	1	0	0	0	0	0	0	1	0	1	1	0	0	1	0	1	0	2	0	1	0	0	1	0	0	0	1	0	0	1	1	1	1
Heavy_metal_RND_efflux_outer_membrane_protein,_CzcC_family	0	0	0	0	0	0	0	0	0	0	0	0	0	0	0	0	0	0	0	0	0	0	0	0	0	0	0	0	0	0	0	0	0	0	0	0	0	0	0	0	0	0	0	0	0	0	0	0	0
Heavy_metal_resistance_transcriptional_regulator_HmrR	0	0	0	0	1	0	0	0	0	0	0	0	0	0	0	0	2	1	0	0	0	0	0	0	1	0	0	1	1	1	0	1	0	0	0	0	1	0	0	1	1	1	0	0	1	0	0	0	0
Heavy_metal_sensor_histidine_kinase	1	1	1	1	1	0	1	1	1	1	1	1	1	0	1	1	1	1	1	1	1	1	1	1	1	1	1	1	1	0	1	1	1	1	0	1	2	1	1	1	1	1	1	1	1	1	1	0	1
Helicase_PriA_essential_for_oriC/DnaA-independent_DNA_replication	0	0	0	0	0	0	0	0	0	0	0	0	0	0	0	0	0	0	0	0	0	0	0	0	0	0	0	0	0	0	0	0	0	0	0	0	0	0	0	0	0	0	0	0	0	0	0	0	0
Helicase_loader_DnaI	0	0	0	0	0	0	0	0	0	0	0	1	0	0	0	0	0	0	0	0	0	0	0	0	0	0	0	0	0	0	0	0	0	0	0	0	0	0	0	0	0	0	0	0	0	0	0	0	0
HemX_protein,_negative_effector_of_steady-state_concentration_of_glutamyl-tRNA_reductase	1	1	1	1	0	0	0	0	0	0	0	0	0	0	0	0	2	0	1	1	0	0	0	1	1	0	0	1	0	0	1	0	1	1	1	2	1	0	1	0	0	1	1	1	1	1	1	1	2
Heme-binding_SCHIC_domain_protein,_putative_oxygen_sensor	0	0	0	0	0	0	0	0	0	0	0	0	0	0	0	0	0	0	0	0	0	0	0	0	0	0	0	0	0	0	0	0	0	0	0	0	0	0	0	0	0	0	0	0	0	0	0	0	0
Heme-degrading_oxygenase,_IsdG-like	0	0	0	0	0	0	0	0	0	0	0	0	0	0	0	0	0	0	0	0	0	0	0	0	0	0	0	0	0	0	0	0	0	0	0	0	0	0	0	0	0	0	0	0	0	0	0	0	0
Heme-regulated_cyclic_AMP_phosphodiesterase_(EC_3.1.4.-)	0	0	0	0	0	1	0	0	0	0	0	0	0	1	0	0	0	0	0	0	1	1	0	0	0	0	0	0	0	0	0	0	0	0	0	0	0	0	0	0	0	0	0	0	0	0	0	0	0
Heme_ABC_transporter,_ATPase_component_HmuV	0	0	0	0	0	0	0	0	0	0	0	0	0	0	0	0	0	0	0	0	0	0	0	0	0	0	0	0	0	0	0	0	0	0	0	0	0	0	0	0	0	0	0	0	0	0	0	0	0
Heme_ABC_transporter,_cell_surface_heme_and_hemoprotein_receptor_HmuT	0	0	0	0	0	0	0	0	0	0	0	0	0	0	0	0	0	0	0	0	0	0	0	0	0	0	0	0	0	0	0	0	0	0	0	0	0	0	0	0	0	0	0	0	0	0	0	0	0
Heme_ABC_transporter,_permease_protein_HmuU	1	1	1	0	0	1	1	1	1	1	1	1	1	1	1	1	1	1	1	1	0	2	1	1	1	1	1	1	1	1	1	1	1	1	1	1	1	1	1	1	1	1	0	0	1	1	1	0	1
Heme_A_synthase,_cytochrome_oxidase_biogenesis_protein_Cox15-CtaA	1	0	0	1	1	1	1	1	1	1	1	1	1	1	1	1	1	1	1	1	1	1	1	1	1	1	1	1	1	1	1	1	1	1	1	1	1	0	1	1	1	1	1	1	1	1	1	1	0
Heme_O_synthase,_protoheme_IX_farnesyltransferase_(EC_2.5.1.-)_COX10-CtaB	0	0	0	0	0	0	0	0	0	0	0	0	0	0	0	0	0	0	0	0	0	0	0	0	0	0	0	0	0	0	0	0	0	0	0	0	0	0	0	0	0	0	0	0	0	0	0	0	0
Heme_biosynthesis_protein_related_to_NirD_and_NirG	0	0	0	0	0	0	0	0	0	0	0	0	0	0	0	0	0	0	0	0	0	0	0	0	0	0	0	0	0	0	0	0	0	0	0	0	0	0	0	0	0	0	0	0	0	0	0	0	0
Heme_biosynthesis_protein_related_to_NirL_and_NirH	0	0	0	0	0	0	0	0	0	0	0	0	0	0	0	0	0	0	0	0	0	0	0	0	0	0	0	0	0	0	0	0	0	0	0	0	0	0	0	0	0	0	0	0	0	0	0	0	0
Heme_d1_biosynthesis_protein_NirF	0	0	0	0	0	0	0	0	0	0	0	0	0	0	0	0	0	0	0	0	0	0	0	0	0	0	0	0	0	0	0	0	0	0	0	0	0	0	0	0	0	0	0	0	0	0	0	0	0
Heme_d1_biosynthesis_protein_NirJ	0	0	0	0	0	0	0	0	0	0	0	0	0	0	0	0	0	0	0	0	0	0	0	0	0	0	0	0	0	0	0	0	0	0	0	0	0	0	0	0	0	0	0	0	0	0	0	0	0
Heme_efflux_system_ATPase_HrtA	0	0	0	0	0	0	0	0	0	0	0	0	0	0	0	0	0	0	0	0	0	0	0	0	0	0	0	0	0	0	0	0	0	0	0	0	0	0	0	0	0	0	0	0	0	0	0	0	0
Heme_efflux_system_permease_HrtB	0	0	0	0	0	0	0	0	0	0	0	0	0	0	0	0	0	0	0	0	0	0	0	0	1	0	0	1	0	0	1	0	1	0	0	0	1	0	0	0	0	1	0	0	1	0	0	0	0
Heme_oxygenase_(EC_1.14.99.3)	0	0	0	0	0	0	0	0	0	0	0	0	0	0	0	0	0	0	0	0	0	0	0	0	0	0	0	0	0	0	0	0	0	0	0	0	0	0	0	0	0	0	0	0	0	0	0	0	0
Hemerythrin-like_iron-binding_protein	1	1	1	0	0	0	0	0	0	0	0	1	0	0	0	0	0	0	0	0	0	0	0	0	0	0	0	0	0	0	0	0	0	0	0	0	0	0	0	0	0	0	0	0	0	0	1	0	0
Hemin_ABC_transporter,_permease_protein	0	0	0	0	0	0	0	0	0	0	0	0	0	0	0	0	0	0	0	0	0	0	0	0	0	0	0	0	0	0	0	0	0	0	0	0	0	0	0	0	0	0	0	0	0	0	0	0	0
Hemin_transport_protein	0	0	0	0	0	0	0	0	0	0	0	0	0	0	0	0	0	0	0	0	0	0	0	0	0	0	0	0	0	0	0	0	0	0	0	0	0	0	0	0	0	0	0	0	0	0	0	0	0
Hemin_transport_protein_HmuS	0	0	0	0	0	0	0	0	0	0	0	0	0	0	0	0	0	0	0	0	0	0	0	0	0	0	0	0	0	0	0	0	0	0	0	0	0	0	0	0	0	0	0	0	0	0	0	0	0
Hemoglobin,_heme-dependent_two_component_system_response_regulator_ChrA	0	0	0	0	0	0	0	0	0	0	0	0	0	0	0	0	0	0	0	0	0	0	0	0	0	0	0	0	0	0	0	0	0	0	0	0	0	0	0	0	0	0	0	0	0	0	0	0	0
Hemoglobin,_heme-dependent_two_component_system_sensory_histidine_kinase_ChrS	0	0	0	0	0	0	0	0	0	0	0	0	0	0	0	0	0	0	0	0	0	0	0	0	0	0	0	0	0	0	0	0	0	0	0	0	0	0	0	0	0	0	0	0	0	0	0	0	0
Hemoglobin-dependent_two_component_system,_sensory_histidine_kinase_HrrS	0	0	0	0	0	0	0	0	0	0	0	0	0	0	1	0	0	0	0	1	0	0	0	0	0	0	0	0	0	0	0	0	0	0	0	0	0	0	1	0	0	0	0	0	0	0	0	0	0
Hemoglobin-dependent_two_component_system_response_regulator_HrrA	1	1	1	0	0	0	0	0	0	1	0	0	0	0	0	0	1	0	1	0	0	0	0	1	2	0	0	1	1	1	0	1	0	1	0	1	1	0	0	1	1	1	1	1	1	0	1	1	1
Hemoglobin-like_protein_HbO	0	0	0	0	0	0	0	0	0	0	0	0	0	0	0	0	0	0	0	0	0	0	0	0	0	0	0	0	0	0	0	0	0	0	0	0	0	0	0	0	0	0	0	0	0	0	0	0	0
Hemolysin_activation/secretion_protein_associated_with_VreARI_signalling_system	0	0	0	0	0	0	0	0	0	0	0	1	0	0	0	0	0	0	0	0	0	0	0	0	0	0	0	0	0	0	0	0	0	0	0	0	0	0	0	0	0	0	0	0	0	0	0	0	0
Hemoprotein_HemQ,_essential_component_of_heme_biosynthetic_pathway_in_Gram-positive_bacteria	0	0	0	0	0	0	0	0	0	0	0	0	0	0	0	0	0	0	0	0	0	0	0	0	0	0	0	0	0	0	0	0	0	0	0	0	0	0	0	0	0	0	0	0	0	0	0	0	0
Heptaprenyl_diphosphate_synthase_component_I_(EC_2.5.1.30)	0	0	0	0	0	0	0	0	0	0	0	0	0	0	0	0	0	0	0	0	0	0	0	0	0	0	0	0	0	0	0	0	0	0	0	0	0	0	0	0	0	0	0	0	0	0	0	0	0
HesA/MoeB/ThiF_family_protein,_possibly_E1-enzyme_activating_SAMPs_for_protein_conjugation	0	0	0	0	0	0	0	0	0	0	0	0	0	0	0	0	0	0	0	0	0	0	0	0	0	0	0	0	0	0	0	0	0	0	0	0	0	0	0	0	0	0	0	0	0	0	0	0	0
Heterodisulfide_reductase,_cytochrome_reductase_subunit	0	0	0	0	0	0	0	0	0	0	0	0	0	0	0	0	0	0	0	0	0	0	0	0	0	0	0	0	0	0	0	0	0	0	0	0	0	0	0	0	0	0	0	0	0	0	0	0	0
Heteropolysaccharide_repeat_unit_export_protein	0	0	0	0	0	0	0	0	1	0	1	0	0	0	0	0	0	0	0	0	0	1	0	0	0	0	0	0	0	0	0	0	0	1	0	1	0	0	0	0	0	0	0	1	0	0	1	0	0
Hexuronate_transporter	0	0	0	0	0	0	0	0	0	0	0	0	0	0	0	0	0	0	0	0	0	0	0	0	0	0	0	0	0	0	0	0	0	1	0	0	0	0	0	0	0	0	0	0	0	0	0	0	0
Hexuronate_utilization_operon_transcriptional_repressor_ExuR	0	0	0	0	0	1	0	0	0	0	0	0	0	0	0	0	0	0	0	0	0	0	1	0	0	0	0	0	0	0	0	0	0	0	0	0	0	0	0	0	0	0	0	0	0	0	0	0	0
HflC_protein	0	0	0	0	1	1	0	0	0	0	0	0	0	0	0	0	1	1	0	0	0	0	1	0	0	1	1	0	0	1	0	1	0	0	0	0	0	0	0	0	0	0	0	0	0	0	0	0	0
HflK_protein	0	0	0	2	1	0	0	0	0	2	0	1	0	0	0	1	2	1	0	0	1	0	1	0	1	1	1	0	1	3	0	2	0	2	0	3	0	0	0	0	0	0	0	3	0	2	2	2	2
HigA_protein_(antitoxin_to_HigB)	0	0	0	3	0	0	0	0	0	2	0	0	0	0	0	1	1	1	0	0	1	0	1	0	1	1	1	1	1	2	1	2	1	1	0	1	1	0	0	1	1	1	0	2	1	3	1	3	2
HigB_toxin_protein	0	0	0	0	0	1	0	0	0	0	0	0	0	0	0	0	0	0	0	0	0	0	0	0	0	0	0	0	0	0	0	0	0	0	0	0	0	0	0	0	0	0	0	0	0	0	0	0	0
High-affinity_branched-chain_amino_acid_transport_system_permease_protein_LivH_(TC_3.A.1.4.1)	0	0	0	0	0	0	0	0	0	0	0	0	0	0	0	0	0	0	0	0	0	0	0	0	0	0	0	0	0	0	0	0	0	0	0	0	0	0	0	0	0	0	0	0	0	0	0	0	0
High-affinity_choline_uptake_protein_BetT	0	0	0	0	0	0	0	0	0	0	0	0	0	0	0	0	0	0	0	0	0	0	0	0	0	0	0	0	0	0	0	0	0	0	0	0	0	0	0	0	0	0	0	0	0	0	0	0	0
High-affinity_gluconate_transporter_GntT	0	0	0	0	0	0	0	0	0	0	0	0	0	0	0	0	0	0	0	0	0	0	0	0	0	0	0	0	0	0	0	0	0	0	0	0	0	0	0	0	0	0	0	0	0	0	0	0	0
High-affinity_leucine-specific_transport_system,_periplasmic_binding_protein_LivK_(TC_3.A.1.4.1)	0	0	0	0	0	0	0	0	0	0	0	0	0	0	0	0	0	0	0	1	0	0	0	0	0	0	0	0	0	0	0	0	0	0	0	0	0	0	0	0	0	0	0	0	0	0	0	0	0
High-affnity_carbon_uptake_protein_Hat/HatR	0	0	0	1	1	0	0	1	0	0	0	0	0	0	0	2	0	0	0	0	0	0	0	0	1	0	0	0	1	0	1	0	0	1	0	0	0	2	0	1	1	1	0	1	1	1	0	3	2
HipA_protein	0	0	0	0	0	0	0	0	0	0	0	0	0	0	0	0	0	0	0	0	0	0	0	0	0	0	0	0	0	0	0	0	0	0	0	0	0	0	0	0	0	0	0	0	0	0	0	0	0
His_repressor	0	0	0	0	0	0	0	0	0	1	0	0	0	0	0	0	0	0	0	0	0	0	0	0	0	0	0	0	0	0	0	0	0	0	0	0	0	0	0	0	0	0	0	0	0	0	0	0	1
Histidine_ABC_transporter,_ATP-binding_protein_HisP_(TC_3.A.1.3.1)	0	0	0	0	0	0	0	0	0	0	0	0	0	0	0	0	0	0	0	0	0	0	0	0	0	0	0	0	0	0	0	0	0	0	0	0	0	0	0	0	0	0	0	0	0	0	0	0	0
Histidine_ABC_transporter,_histidine-binding_periplasmic_protein_precursor_HisJ_(TC_3.A.1.3.1)	0	0	0	0	0	0	0	0	0	0	0	0	0	0	0	0	0	0	0	0	0	0	0	0	0	0	0	0	0	0	0	0	0	0	0	0	0	0	0	0	0	0	0	1	0	0	0	0	0
Histidine_ABC_transporter,_permease_protein_HisM_(TC_3.A.1.3.1)	1	1	1	1	0	0	1	0	1	1	1	0	1	0	1	0	1	2	1	1	0	0	1	1	1	1	1	1	0	1	1	0	1	1	1	1	1	0	1	1	1	1	1	1	1	1	1	1	1
Histidine_ammonia-lyase_(EC_4.3.1.3)	0	0	0	0	0	0	0	0	0	0	0	0	0	0	0	0	0	0	0	0	0	0	0	0	0	0	0	0	0	0	0	0	0	0	0	0	0	0	0	0	0	0	0	0	0	0	0	0	0
Histidine_triad_(HIT)_nucleotide-binding_protein,_similarity_with_At5g48545_and_yeast_YDL125C_(HNT1)	0	0	0	0	0	0	1	0	0	0	0	0	1	0	0	0	0	0	0	0	0	0	0	0	0	0	0	0	0	0	0	0	0	0	0	0	0	0	0	0	0	0	0	0	0	0	0	0	0
Histidine_utilization_repressor	0	0	0	0	0	0	0	0	0	0	0	0	0	0	0	0	0	0	0	0	0	0	0	0	0	0	0	0	0	0	0	0	0	0	0	0	0	0	0	0	0	0	0	0	0	0	0	0	0
Histidinol-phosphatase_(EC_3.1.3.15)	0	0	0	1	1	1	1	1	0	1	0	1	1	1	0	1	1	1	1	1	1	1	0	1	1	1	1	1	1	1	1	1	1	1	0	1	1	0	0	1	1	0	1	1	1	0	0	1	1
Histidinol-phosphatase_[alternative_form]_(EC_3.1.3.15)	0	0	0	2	2	1	1	1	2	3	2	1	0	1	1	1	3	1	1	1	1	1	1	3	1	3	3	1	1	2	1	2	1	3	0	3	1	1	0	1	1	1	3	3	1	1	1	3	2
Histidinol-phosphate_aminotransferase_(EC_2.6.1.9)	0	0	0	1	1	1	1	1	1	1	0	1	0	1	1	1	1	0	1	0	1	1	0	1	2	1	1	1	1	1	1	1	1	0	0	1	0	1	0	1	1	1	1	1	1	1	1	1	1
Histidinol_dehydrogenase_(EC_1.1.1.23)	1	1	1	0	1	1	1	1	1	0	1	0	1	1	1	1	1	1	1	1	1	1	1	1	1	1	1	1	1	1	1	1	1	1	1	1	1	1	1	1	1	1	1	1	1	1	1	1	1
Histidyl-tRNA_synthetase_(EC_6.1.1.21)	0	0	0	0	0	0	0	0	0	0	0	0	0	0	0	0	0	0	0	0	0	0	0	0	0	0	0	0	0	0	0	0	0	0	0	0	0	0	0	0	0	0	0	0	0	0	0	0	0
HmrA_protein_involved_in_methicillin_resistance	1	1	1	1	0	1	1	1	1	1	1	1	1	1	1	1	1	1	1	1	1	1	1	1	0	1	1	1	0	1	1	1	1	1	0	1	0	1	1	1	1	1	1	1	1	1	1	1	1
Holliday_junction_DNA_helicase_RuvA	2	2	2	1	0	2	2	2	2	1	2	2	2	2	2	2	2	2	2	2	2	2	2	2	2	2	2	2	1	2	1	1	1	2	1	2	2	1	2	2	1	2	2	1	1	2	2	2	2
Holliday_junction_DNA_helicase_RuvB	0	0	0	1	0	0	0	0	0	0	0	0	0	0	0	0	0	0	0	0	0	0	0	1	0	0	0	0	0	0	0	0	0	0	0	0	0	0	0	0	0	0	1	0	0	1	0	1	0
Holo-[acyl-carrier_protein]_synthase,_alternative_(EC_2.7.8.7)	1	1	1	0	1	0	1	0	1	0	1	0	1	0	1	0	0	2	1	1	0	1	1	0	1	1	1	1	1	1	1	1	0	0	0	0	1	1	1	1	1	1	0	0	1	0	1	0	0
Holo-[acyl-carrier_protein]_synthase_(EC_2.7.8.7)	0	0	0	0	0	0	0	0	0	0	0	0	0	0	0	0	0	0	0	0	0	0	0	0	0	0	0	0	0	0	0	0	0	0	0	0	0	0	0	0	0	0	0	0	0	0	0	0	0
Homoaconitase_large_subunit_(EC_4.2.1.36)	0	0	0	0	0	0	1	0	0	1	0	0	1	0	0	0	0	0	0	0	1	1	0	0	0	0	0	0	0	0	0	0	0	0	0	0	0	0	0	0	0	0	0	0	0	0	0	0	1
Homocysteine_S-methyltransferase_(EC_2.1.1.10)	1	0	1	1	1	0	1	0	1	1	1	0	1	0	0	0	1	1	1	1	0	1	1	1	1	1	1	1	1	1	1	1	1	1	1	1	1	1	0	1	1	1	1	0	1	1	1	1	1
Homogentisate_1,2-dioxygenase_(EC_1.13.11.5)	0	0	0	0	0	0	0	0	0	0	0	0	0	0	0	0	0	1	0	0	0	0	0	0	0	0	0	0	0	0	0	0	0	0	0	0	0	0	0	0	0	0	0	0	0	0	0	0	0
Homoprotocatechuate_degradative_operon_repressor	0	0	0	2	2	2	0	0	1	1	2	1	0	2	0	0	2	1	0	0	1	1	1	2	0	2	2	1	1	1	1	1	1	1	0	1	1	2	0	1	1	1	1	1	1	2	0	2	1
Homoserine_O-acetyltransferase_(EC_2.3.1.31)	0	0	0	0	0	0	0	1	0	0	0	0	0	0	0	1	0	0	0	0	1	0	0	0	0	0	0	0	0	0	0	0	0	0	0	0	0	0	0	0	0	0	0	0	0	0	0	0	0
Homoserine_O-succinyltransferase_(EC_2.3.1.46)	0	0	0	1	1	1	1	1	0	1	0	1	1	1	1	1	2	0	0	0	1	1	0	2	0	0	0	0	0	0	0	0	0	2	0	2	0	0	0	0	0	0	2	3	0	1	0	1	1
Homoserine_dehydrogenase_(EC_1.1.1.3)	0	0	0	0	0	1	1	1	0	0	1	1	1	1	1	1	0	0	0	0	1	1	1	1	1	1	1	1	1	1	1	0	0	1	0	0	1	0	0	1	1	1	1	0	1	0	0	0	0
Homoserine_kinase_(EC_2.7.1.39)	0	0	0	0	0	0	1	0	1	0	1	0	1	0	0	0	0	0	1	1	0	0	1	0	0	1	1	0	0	1	0	1	0	0	0	0	0	0	1	0	0	0	0	0	0	0	0	0	0
HoxN/HupN/NixA_family_nickel/cobalt_transporter	0	0	0	0	0	0	0	0	0	0	0	0	0	0	0	0	0	0	0	0	0	0	0	0	0	0	0	0	0	0	0	0	0	0	0	0	0	0	0	0	0	0	0	0	0	0	0	0	0
HspR,_transcriptional_repressor_of_DnaK_operon	1	1	1	2	0	0	1	1	1	1	1	1	1	0	1	2	1	1	1	2	1	1	1	0	1	1	1	1	1	1	1	2	0	1	1	1	1	1	2	1	2	1	0	1	1	0	1	1	1
HtrA_protease/chaperone_protein	0	0	0	0	0	0	0	0	0	0	0	0	0	0	0	0	0	0	0	0	0	0	0	0	0	0	0	0	0	0	0	0	0	0	0	0	0	0	0	0	0	0	0	0	0	0	0	0	0
HupE-UreJ_family_metal_transporter	0	0	0	0	0	0	0	0	0	0	0	0	0	0	0	0	0	0	0	0	0	0	0	0	0	0	0	0	0	0	0	0	0	0	0	0	0	0	0	0	0	0	0	0	0	0	0	0	0
Hyaluronan_synthase_(EC_2.4.1.212)	0	0	0	0	0	0	0	0	0	0	0	0	0	0	0	0	0	0	0	0	0	0	0	0	0	0	0	0	0	0	0	0	0	0	0	0	0	0	0	0	0	0	0	0	0	0	0	0	0
Hyaluronoglucosaminidase_(EC_3.2.1.35)	0	0	0	0	0	0	0	0	0	0	0	0	0	0	0	0	0	0	0	0	0	0	0	0	0	0	0	0	0	0	0	0	0	0	0	0	0	0	1	0	0	0	0	0	0	0	0	0	0
Hybrid_sensory_histidine_kinase_in_two-component_regulatory_system_with_EvgA	0	0	0	0	0	0	0	0	0	0	0	0	0	0	0	0	0	0	0	0	0	0	0	0	0	0	0	0	0	0	0	0	0	0	0	0	0	0	0	0	0	0	0	0	0	0	0	0	0
Hydantoin_racemase_(EC_5.1.99.-)	0	0	0	0	0	0	0	0	0	0	0	0	0	0	0	0	0	0	0	0	0	0	0	0	0	0	0	0	0	0	0	0	0	0	0	0	0	0	0	0	0	0	0	0	0	0	0	0	0
Hydantoinase	0	0	0	1	0	0	0	0	0	1	0	0	0	0	0	0	2	0	0	0	0	0	0	1	0	0	0	0	0	0	0	0	0	1	1	1	0	0	0	0	0	0	1	1	0	0	0	1	0
Hydrogen_peroxide-inducible_genes_activator	0	0	0	0	0	0	0	0	0	0	0	0	0	0	0	0	0	0	0	0	0	0	0	0	0	0	0	0	0	0	0	0	0	0	0	0	0	0	0	0	0	0	0	0	0	0	0	0	0
Hydrogenase-4_component_B_(EC_1.-.-.-)	0	0	0	0	0	0	0	0	0	0	0	0	0	0	0	0	0	0	0	0	0	0	0	0	0	0	0	0	0	0	0	0	0	0	0	0	0	0	0	0	0	0	0	0	0	0	0	0	0
Hydrogenase-4_component_D_(EC_1.-.-.-)	0	0	0	0	0	0	0	0	0	0	0	0	0	0	0	0	0	0	0	0	0	0	0	0	0	0	0	0	0	0	0	0	0	0	0	0	0	0	0	0	0	0	0	0	0	0	0	0	0
Hydrogenase-4_component_E_(EC_1.-.-.-)	0	0	0	0	0	0	0	0	0	0	0	0	0	0	0	0	0	0	0	0	0	0	0	0	0	0	0	0	0	0	0	0	0	0	0	0	0	0	0	0	0	0	0	0	0	0	0	0	0
Hydrogenase-4_component_F_(EC_1.-.-.-)	0	0	0	0	0	0	0	0	0	0	0	0	0	0	0	0	0	0	0	0	0	0	0	0	0	0	0	0	0	0	0	0	0	0	0	0	0	0	0	0	0	0	0	0	0	0	0	0	0
Hydrogenase-4_component_H_(EC_1.-.-.-)	0	0	0	0	0	0	0	0	0	0	0	0	0	0	0	0	0	0	0	0	0	0	0	0	0	0	0	0	0	0	0	0	0	0	0	0	0	0	0	0	0	0	0	0	0	0	0	0	0
Hydrogenase-4_transcriptional_activator	0	0	0	1	1	0	0	1	1	1	2	1	0	1	0	1	1	1	1	1	1	0	1	1	1	1	1	1	1	1	1	1	1	1	0	1	1	0	0	1	1	1	1	1	1	1	1	1	1
Hydrolase,_alpha/beta_fold_family_functionally_coupled_to_Phosphoribulokinase	0	0	0	0	1	1	1	0	1	1	1	1	1	1	1	1	1	1	0	1	0	1	0	1	0	0	0	1	1	1	1	1	1	1	1	1	1	0	1	1	1	1	1	0	1	0	0	0	1
Hydrolase_(HAD_superfamily),_YqeK	0	0	0	0	0	0	0	0	0	0	0	0	0	0	0	0	0	0	0	0	0	0	0	0	0	0	0	0	0	0	0	0	0	0	0	0	0	0	0	0	0	0	0	0	0	0	0	0	0
Hydrolase_(HAD_superfamily)_in_cluster_with_DUF1447	0	0	0	0	0	0	0	0	0	0	0	0	0	0	0	0	0	0	0	0	0	0	0	0	0	0	0	0	0	0	0	0	0	0	0	0	0	1	0	0	0	0	0	0	0	0	0	0	0
Hydrolase_in_polyol_utilization_gene_cluster,_haloacid_dehalogenase-like_family	1	1	1	1	1	0	1	1	1	1	1	1	1	0	1	1	1	1	1	1	1	1	2	1	1	1	1	1	1	1	1	1	1	1	1	1	1	1	1	1	1	1	1	0	1	1	1	1	1
Hydroxyacylglutathione_hydrolase_(EC_3.1.2.6)	0	0	0	0	0	0	0	0	0	0	0	0	0	0	0	0	0	0	0	0	0	0	0	0	0	0	0	0	0	0	0	0	0	0	0	0	0	0	0	0	0	0	0	0	0	0	0	0	0
Hydroxybenzoyl-CoA_reductase_subunit	0	0	0	0	0	0	0	0	0	0	0	0	0	0	0	0	0	0	0	0	0	0	0	0	0	0	0	0	0	0	0	0	0	0	0	0	0	0	0	0	0	0	0	0	0	0	0	0	1
Hydroxyethylthiazole_kinase_(EC_2.7.1.50)	0	0	0	0	0	0	0	0	0	0	0	0	0	0	0	0	0	0	0	0	0	0	0	0	0	0	0	0	0	0	0	0	0	0	0	0	0	0	0	0	0	0	0	0	0	0	0	0	0
Hydroxylamine_oxidoreductase_precursor_(EC_1.7.3.4)	0	0	0	0	0	0	0	0	0	0	0	0	0	0	0	0	0	0	0	0	0	0	0	0	0	0	0	0	0	0	0	0	0	0	0	0	0	0	0	0	0	0	0	0	0	0	0	0	0
Hydroxylamine_reductase_(EC_1.7.-.-)	1	1	1	0	0	0	2	0	0	0	0	0	2	1	2	0	0	1	1	1	1	1	0	0	0	0	0	0	0	0	0	0	0	0	1	0	0	2	1	0	0	0	0	0	0	0	1	0	0
Hydroxymethylglutaryl-CoA_lyase_(EC_4.1.3.4)	0	0	0	0	0	0	0	0	0	0	0	0	0	0	0	0	0	0	0	0	0	0	0	0	0	0	0	0	0	0	0	0	0	0	0	0	0	0	0	0	0	0	0	0	0	0	0	0	0
Hydroxymethylglutaryl-CoA_reductase_(EC_1.1.1.34)	0	0	0	0	0	0	0	0	0	0	0	0	0	0	0	0	0	0	0	0	0	1	0	0	0	0	0	0	0	0	0	0	0	0	0	0	0	0	0	0	0	0	0	0	0	0	0	0	0
Hydroxymethylglutaryl-CoA_synthase_(EC_2.3.3.10)	0	0	0	0	0	0	0	0	0	0	0	0	0	0	0	0	0	0	0	0	0	0	0	0	0	0	0	0	0	0	0	0	0	0	0	0	0	0	0	0	0	0	0	0	0	0	0	0	0
Hydroxymethylpyrimidine_ABC_transporter,_ATPase_component	0	0	0	0	0	0	0	0	0	0	0	0	0	0	0	0	0	0	0	0	0	0	0	0	0	0	0	0	0	1	0	1	0	0	0	0	0	0	0	0	0	0	0	0	0	0	0	0	0
Hydroxymethylpyrimidine_ABC_transporter,_substrate-binding_component	0	0	0	0	0	0	0	0	0	0	0	0	0	0	0	0	0	0	0	0	0	0	0	0	0	0	0	0	0	0	0	0	0	0	0	0	0	0	0	0	0	0	0	0	0	0	0	0	0
Hydroxymethylpyrimidine_ABC_transporter,_transmembrane_component	0	0	0	0	0	0	0	0	0	0	0	0	0	0	0	0	0	0	0	0	0	0	0	0	0	0	0	0	0	0	0	0	0	0	0	0	0	0	0	0	0	0	0	0	0	0	0	0	0
Hydroxyneurosporene_dehydrogenase_(EC_1.-.-.-)	0	0	0	1	0	0	0	0	0	1	0	0	0	0	0	0	1	0	0	1	0	0	0	1	1	0	0	1	1	0	1	0	1	1	1	1	1	0	1	0	0	1	1	1	1	1	0	1	1
Hydroxyneurosporene_methyltransferase_(EC_2.1.1.-)	0	0	0	0	0	0	0	0	0	0	0	0	0	0	0	0	0	0	0	0	0	0	0	0	0	0	0	0	0	0	0	0	0	0	0	0	0	0	0	0	0	0	0	0	0	0	0	0	0
Hydroxyneurosporene_synthase	1	1	1	1	0	1	2	0	0	1	0	0	1	0	0	0	1	0	1	1	0	3	0	0	1	1	1	1	1	1	1	1	1	0	1	0	1	0	1	1	1	1	0	0	1	1	1	0	1
Hydroxypyruvate_isomerase_(EC_5.3.1.22)	1	1	1	0	0	0	1	0	0	0	0	0	0	1	1	0	0	0	1	0	0	1	1	0	0	1	1	1	1	1	1	1	1	0	0	1	1	0	0	1	1	1	0	1	1	0	1	0	0
Hydroxypyruvate_reductase_(EC_1.1.1.81)	0	0	0	0	0	0	0	0	0	0	0	0	0	0	0	0	0	0	0	0	0	0	0	0	0	0	0	0	0	0	0	0	0	0	0	0	0	0	0	0	0	0	0	0	0	0	0	0	0
Hypothetical,_distant_similarity_with_heme-degrading_oxygenase_IsdG	0	0	0	0	0	0	0	0	0	0	0	0	0	0	0	0	0	0	0	0	0	0	0	0	0	0	0	0	0	0	0	0	0	0	0	0	0	0	0	0	0	0	0	0	0	0	0	0	0
Hypothetical,_related_to_broad_specificity_phosphatases_COG0406	0	0	0	0	0	0	0	0	0	0	0	0	0	0	0	0	0	0	0	0	0	0	0	0	0	0	0	0	0	0	0	0	0	0	0	0	0	0	0	0	0	0	0	0	0	0	0	0	0
Hypothetical,_similar_to_sarcosine_oxidase_alpha_subunit,_2Fe-2S_domain	0	0	0	0	0	0	0	0	0	0	0	0	0	0	0	0	0	0	0	0	0	0	0	0	0	0	0	0	0	0	0	0	0	0	0	0	0	0	0	0	0	0	0	0	0	0	0	0	0
Hypothetical_ATP-binding_protein,_containing_DUF265_domain	0	0	0	0	0	0	0	0	0	0	0	0	0	0	0	0	0	0	0	0	0	0	0	0	0	0	0	0	0	0	0	0	0	0	0	0	0	0	0	0	0	0	0	0	0	0	0	0	0
Hypothetical_MbtH-like_protein,_PA2412_homolog	0	0	0	0	0	0	0	0	0	0	0	0	0	0	0	0	0	0	0	0	0	0	0	0	0	0	0	0	0	0	0	0	0	0	0	0	0	0	0	0	0	0	0	0	0	0	0	0	0
Hypothetical_Nudix-like_regulator	0	0	0	0	0	0	0	0	0	0	0	0	0	0	0	0	0	0	0	0	0	0	0	0	0	0	0	0	0	0	0	0	0	0	0	0	0	0	0	0	0	0	0	0	0	0	0	0	0
Hypothetical_glycoside_hydrolase,_family_43,_similar_to_arabinosidase	0	0	0	0	1	0	0	0	0	0	0	0	0	0	0	0	0	1	0	0	0	0	0	0	0	0	0	0	0	0	0	0	0	0	0	0	0	1	0	0	0	0	0	0	0	0	0	0	0
Hypothetical_iron-sulfur_cluster_binding_protein_YccM	0	0	0	0	0	0	0	0	0	0	0	0	0	0	0	0	0	0	0	0	0	0	0	0	0	0	0	0	0	0	0	0	0	0	0	0	0	0	0	0	0	0	0	0	0	0	0	0	0
Hypothetical_lactonase_in_carbon_monoxide_dehydrogenase_cluster	0	0	0	0	0	0	0	0	0	1	0	0	0	0	0	0	1	0	0	0	0	0	0	1	1	0	0	1	1	0	1	0	1	1	0	1	1	0	0	1	1	1	1	1	1	0	0	1	1
Hypothetical_membrane_protein,_possible_involvement_in_cytochrome_functioning/assembly	1	1	1	1	1	1	1	1	1	1	1	0	1	2	1	1	1	1	1	1	1	1	1	1	1	1	1	1	1	0	1	1	0	1	1	1	1	1	1	1	1	1	1	1	1	1	1	1	1
Hypothetical_nudix_hydrolase_YeaB	0	0	0	0	0	0	0	0	0	0	0	0	0	0	0	0	0	0	0	0	0	0	0	0	0	0	0	0	0	0	0	0	0	0	0	0	0	0	0	0	0	0	0	0	0	0	0	0	0
Hypothetical_oxidoreductase_YdjG_(EC_1.-.-.-)	0	0	0	0	0	2	0	1	0	0	0	0	0	2	0	1	0	1	0	0	1	0	1	0	0	1	1	0	0	0	0	0	0	0	0	0	0	1	0	0	0	0	0	0	0	0	0	0	0
Hypothetical_protein,_DUF192_family	0	0	0	0	0	0	0	0	0	0	0	0	0	0	0	0	0	0	0	0	0	0	0	0	0	0	0	0	0	0	0	0	0	0	0	0	0	0	0	0	0	0	0	0	0	0	0	0	0
Hypothetical_protein,_slr1506/slr1944_homolog	0	0	0	0	0	0	0	0	0	0	0	0	0	0	0	0	0	0	0	0	0	0	0	0	0	0	0	0	0	0	0	0	0	0	0	0	0	0	0	0	0	0	0	0	0	0	0	0	0
Hypothetical_protein_(associated_with_DNA_helicase_-_Rad25_homolog)	0	0	0	0	0	0	0	0	0	0	0	0	0	0	0	0	0	0	0	0	0	0	0	0	0	0	0	0	0	0	0	0	0	0	0	0	0	0	0	0	0	0	0	0	0	0	0	0	0
Hypothetical_protein_DUF194,_DegV_family	0	0	0	0	0	0	1	0	0	0	0	0	1	0	0	0	0	0	0	0	0	1	0	0	0	0	0	0	0	0	0	0	0	0	0	0	0	0	0	0	0	0	0	0	0	0	0	0	0
Hypothetical_protein_DUF454	0	0	0	0	0	0	0	0	0	0	0	0	0	0	0	0	0	0	0	0	0	0	0	0	0	0	0	0	0	0	0	0	0	0	0	0	0	0	0	0	0	0	0	0	0	0	0	0	0
Hypothetical_protein_DUF901,_similar_to_C-terminal_domain_of_ribosome_protection-type_Tc-resistance_proteins	0	0	0	0	0	0	0	0	0	0	0	0	0	0	0	0	0	0	0	0	0	0	0	0	0	0	0	0	0	0	0	0	0	0	0	0	0	0	0	0	0	0	0	0	0	0	0	0	0
Hypothetical_protein_GBAA1986_associated_with_anthrachelin_biosynthesis,_isomerase-like_TIM_barrel_domain	0	0	0	1	0	1	0	1	0	0	0	1	0	1	1	0	1	0	0	0	0	1	0	1	0	0	0	0	0	0	0	0	0	0	0	1	0	0	0	0	0	0	1	1	0	1	0	1	0
Hypothetical_protein_GlcG_in_glycolate_utilization_operon	0	0	0	0	0	1	0	0	0	1	0	0	0	0	0	0	1	0	0	0	0	2	0	0	1	0	0	1	1	0	1	0	0	1	0	1	1	1	0	1	1	1	0	0	1	0	0	0	1
Hypothetical_protein_PvdX	0	0	0	0	0	0	0	0	0	0	0	0	0	0	0	0	0	0	0	0	0	0	0	0	0	0	0	0	0	0	0	0	0	0	0	0	0	0	0	0	0	0	0	0	0	0	0	0	0
Hypothetical_protein_SAV1869	0	0	0	0	0	0	0	0	0	0	0	0	0	0	0	0	0	0	0	0	0	0	0	0	0	0	0	0	0	0	0	0	0	1	0	0	0	0	0	0	0	0	0	0	0	0	0	0	0
Hypothetical_protein_TM0950	0	0	0	0	0	0	0	0	0	0	0	0	0	0	0	0	0	0	0	0	0	0	0	0	0	0	0	0	0	0	0	0	0	0	0	0	0	0	0	0	0	0	0	0	0	0	0	0	1
Hypothetical_protein_USSDB1A	0	0	0	0	0	0	0	0	0	0	0	0	0	0	0	0	0	0	0	0	0	0	0	0	0	0	0	0	0	0	0	0	0	0	0	0	0	0	0	0	0	0	0	0	0	0	0	0	0
Hypothetical_protein_USSDB1E	0	0	0	0	0	0	0	0	0	0	0	0	0	0	0	0	0	0	0	0	0	0	0	0	0	0	0	0	0	0	0	0	0	0	0	0	0	0	0	0	0	0	0	0	0	0	0	0	0
Hypothetical_protein_VC0266_(sugar_utilization_related?)	0	0	0	0	0	0	0	0	0	0	0	0	0	0	0	0	0	0	0	0	0	0	0	0	0	0	0	0	0	0	0	0	0	0	0	0	0	0	0	0	0	0	0	0	0	0	0	0	0
Hypothetical_protein_VpsJ	1	1	1	1	0	0	1	1	1	1	1	1	1	0	1	1	1	1	2	1	1	1	1	1	1	1	1	1	1	1	1	1	1	2	1	1	1	1	1	1	1	1	1	1	1	1	1	1	1
Hypothetical_protein_YaeJ_with_similarity_to_translation_release_factor	0	0	0	1	1	1	1	1	1	1	1	1	1	1	1	1	1	1	1	1	1	1	1	1	1	1	1	1	1	1	1	0	0	1	0	1	1	1	1	1	0	1	1	1	1	1	1	1	1
Hypothetical_protein_YggS,_proline_synthase_co-transcribed_bacterial_homolog_PROSC	0	0	0	0	0	0	0	0	0	0	0	0	0	0	0	0	0	0	0	0	0	0	0	0	0	0	0	0	0	0	0	0	0	0	0	0	0	0	0	0	0	0	0	0	0	0	0	0	0
Hypothetical_protein_i_Rubrerythrin_cluster	0	0	0	0	0	0	0	0	0	0	0	0	0	0	0	0	0	0	0	0	0	0	0	0	0	0	0	0	0	0	0	0	0	0	0	0	0	0	0	0	0	0	0	0	0	0	0	0	0
Hypothetical_protein_in_Cyanoglobin_locus	0	0	0	0	0	0	0	0	0	0	0	0	0	0	0	0	0	0	0	0	0	0	0	0	0	0	0	0	0	0	0	0	0	0	0	0	0	0	0	0	0	0	0	0	0	0	0	0	0
Hypothetical_protein_in_predicted_poly-gamma-glutamate_synthase_operon	0	0	0	0	0	0	0	0	0	0	0	0	0	0	0	0	0	0	0	0	0	0	0	0	0	0	0	0	0	0	0	0	0	0	0	0	0	0	0	0	0	0	0	0	0	0	0	0	0
Hypothetical_protein_involved_in_heavy_metal_export	2	2	2	0	0	0	0	0	1	1	1	0	0	0	0	0	0	1	1	1	0	0	1	0	1	1	1	1	1	1	1	1	1	0	1	1	1	1	1	1	1	1	0	1	0	0	1	0	0
Hypothetical_protein_of_L-Asparaginase_type_2-like_superfamily	0	0	0	0	0	0	0	0	0	0	0	0	0	0	0	0	0	0	0	0	0	0	0	0	0	0	0	0	0	0	0	0	0	0	0	0	0	0	0	0	0	0	0	0	0	0	0	0	0
Hypothetical_protein_probably_related_to_Formate_dehydrogenase_function	0	0	0	0	0	0	0	0	0	0	0	0	0	0	0	0	0	0	0	0	0	0	0	0	0	0	0	0	0	0	0	0	0	0	0	0	0	0	0	0	0	0	0	0	0	0	0	0	0
Hypothetical_protein_with_distant_similarity_to_Ribonuclease_E_inhibitor_RraA_(former_MenG)	2	2	2	1	0	0	1	0	0	0	1	0	0	0	0	0	1	1	1	1	0	1	1	1	1	1	1	1	0	1	1	0	1	1	1	1	1	1	1	1	1	1	1	1	1	1	1	1	1
Hypothetical_radical_SAM_family_enzyme,_NOT_coproporphyrinogen_III_oxidase,_oxygen-independent	0	0	0	0	0	0	0	0	0	0	0	0	0	0	0	0	0	1	0	0	0	0	0	0	0	0	0	0	0	0	0	0	0	0	0	0	0	0	0	0	0	0	0	0	0	0	0	0	0
Hypothetical_similar_to_thiamin_biosynthesis_lipoprotein_ApbE	0	0	0	0	0	0	0	0	0	0	0	0	0	0	0	0	0	0	0	0	0	0	0	0	0	0	0	0	0	0	0	0	0	0	0	0	0	0	0	0	0	0	0	0	0	0	0	0	0
Hypothetical_sugar_ABC_transporter,_ATP-binding_UgtK	0	0	0	0	0	0	0	0	0	0	0	0	0	0	0	0	0	0	0	0	0	0	0	0	0	0	0	0	0	0	0	0	0	0	0	0	0	0	0	0	0	0	0	0	0	0	0	0	0
Hypothetical_sugar_kinase_in_cluster_with_indigoidine_synthase_indA_,_PfkB_family_of_kinases	0	0	0	0	0	0	0	0	0	0	0	0	0	0	0	0	0	0	0	0	0	0	0	0	0	0	0	0	0	0	0	0	0	0	0	0	0	0	0	0	0	0	0	0	0	0	0	0	0
Hypothetical_transcriptional_regulator_YqhC	0	0	0	0	2	0	0	0	0	1	0	0	0	0	0	0	1	0	0	0	0	0	0	1	0	0	0	0	0	0	0	0	0	1	0	1	0	0	1	0	0	0	1	1	0	0	0	2	1
Hypothetical_transmembrane_protein_coupled_to_NADH-ubiquinone_oxidoreductase_chain_5_homolog	0	0	0	0	0	0	0	0	0	0	0	0	0	0	0	0	0	0	0	0	0	0	0	0	0	0	0	0	0	0	0	0	0	0	0	0	0	0	0	0	0	0	0	0	0	0	0	0	0
Hypothetical_transmembrane_protein_ywlD	0	0	0	0	0	0	0	0	0	0	0	0	0	0	0	0	0	0	0	0	0	0	0	0	0	0	0	0	0	0	0	0	0	0	0	0	0	0	0	0	0	0	0	0	0	0	0	0	0
Hypothetical_zinc-type_alcohol_dehydrogenase-like_protein_YphC	0	0	0	1	0	1	1	1	1	1	1	1	1	1	2	1	1	1	1	1	1	1	1	1	1	1	1	1	1	1	1	1	1	1	1	1	1	0	1	1	1	1	1	0	1	1	1	1	1
Hypoxanthine-guanine_phosphoribosyltransferase_(EC_2.4.2.8)	0	0	0	0	0	0	0	0	0	0	0	0	0	0	0	0	0	0	0	0	0	0	0	0	0	0	0	0	0	0	0	0	0	0	0	0	0	0	0	0	0	0	0	0	0	0	0	0	0
Hypoxanthine/guanine_permease_PbuG	1	1	1	1	1	1	1	1	1	1	1	1	1	0	1	1	1	1	1	1	1	1	1	1	1	1	1	1	1	1	1	1	0	1	1	1	1	0	1	1	1	1	1	1	1	1	1	1	1
IMP_cyclohydrolase_(EC_3.5.4.10)	0	0	0	0	0	0	0	0	0	0	0	0	0	0	0	0	0	0	0	0	0	0	0	0	0	0	0	0	0	0	0	0	0	0	0	0	0	0	0	0	0	0	0	0	0	0	0	0	0
IMP_dehydrogenase_related_2_(EC_1.7.1.7)	0	0	0	0	0	0	0	0	0	0	0	0	0	0	0	0	0	1	0	0	0	0	0	0	0	0	0	0	0	1	0	1	0	0	0	0	0	0	0	0	0	0	0	0	0	0	0	0	1
ISPsy4,_transposase	0	0	0	1	0	0	0	1	0	1	0	0	0	0	0	0	3	2	0	0	2	0	1	0	0	0	0	0	0	1	3	1	0	0	0	0	0	2	0	0	0	0	0	0	0	0	0	1	1
ISPsy4,_transposition_helper_protein	0	0	0	1	1	1	1	1	1	1	0	1	0	1	2	1	1	0	1	1	3	1	0	1	2	1	1	1	1	1	1	1	1	1	0	0	1	1	0	1	1	1	1	1	2	0	0	1	1
Imidazole_glycerol_phosphate_synthase_amidotransferase_subunit_(EC_2.4.2.-)	0	0	0	1	1	1	1	1	1	1	0	1	0	1	2	1	1	0	1	1	3	1	0	1	2	1	1	1	1	1	1	1	0	1	1	1	1	0	0	1	1	1	1	1	2	0	0	1	2
Imidazole_glycerol_phosphate_synthase_cyclase_subunit_(EC_4.1.3.-)	0	0	0	1	1	1	1	1	1	1	0	1	0	1	1	1	1	0	1	1	1	1	0	1	1	1	1	1	1	1	1	1	1	1	1	1	1	0	0	1	1	1	1	1	1	0	0	1	1
Imidazoleglycerol-phosphate_dehydratase_(EC_4.2.1.19)	1	1	1	1	1	0	1	0	1	1	1	0	1	0	1	0	1	1	1	1	0	1	1	1	1	1	1	1	1	1	1	1	1	1	0	1	1	0	1	1	1	1	1	1	1	1	1	1	1
Imidazolonepropionase_(EC_3.5.2.7)	1	1	1	1	1	0	1	1	1	0	1	0	1	0	1	1	1	1	1	1	1	1	1	1	1	1	1	1	1	1	1	1	0	1	0	1	1	1	0	1	1	1	1	1	1	1	1	1	1
Inactive_homolog_of_metal-dependent_proteases,_putative_molecular_chaperone	0	0	0	0	0	0	0	0	0	0	0	0	0	0	0	0	0	0	0	0	0	0	0	0	0	0	0	0	0	0	0	0	0	0	0	0	0	0	0	0	0	0	0	0	0	0	0	0	0
IncF_plasmid_conjugative_transfer_pilus_assembly_protein_TraC	0	0	0	0	0	0	0	0	0	0	0	0	0	0	0	0	0	0	0	0	0	0	0	0	0	0	0	0	0	0	0	0	0	0	0	0	0	0	0	0	0	0	0	0	0	0	0	0	0
IncF_plasmid_conjugative_transfer_pilus_assembly_protein_TraE	0	0	0	0	0	0	0	0	0	0	0	0	0	0	0	0	0	0	0	0	0	0	0	0	0	0	0	0	0	0	0	0	0	0	0	0	0	0	0	0	0	0	0	0	0	0	0	0	0
[truncated: 2,655 more rows]
[truncated: 380 more columns]
