# Supplementary material for: Multi-environment ecogenomics analysis of the cosmopolitan phylum Gemmatimonadota
Source: Microbiol Spectr. 2023 Sep 21;11(5):e01112-23. doi: 10.1128/spectrum.01112-23 (PMC10581226; doi:10.1128/spectrum.01112-23)
Supplement: Table S5 — SIMPER analysis of similarity and dissimilarity between Gemmatimonadota genomes. [file spectrum.01112-23-s0006.xlsx]

## Sheet: Sheet1
Supplemental Table 5. SIMPER analysis of similarity and dissimilarity (using Bray-Curtis similarity) between Gemmatimonadota genomes from different environments, based on Table S3 of SEED presence/absence of the genes (Sheet 2 and 3). Sheet 4 shows result of Permutational multivariate dispersion (PERMDISP) analysis- pairwise comparison of environments (using Kulczynski resemblance) based on Table…

## Sheet: ALL results
SIMPER
Similarity Percentages - species contributions
One-Way Analysis
Data worksheet
Name: PCO_analysis_drep
Data type: Other
Sample selection: All
Variable selection: All
Parameters
Resemblance: S17 Bray-Curtis similarity
Cut off for low contributions: 70.00%
Factor Groups
Sample	environment
AMD-20m-Mar20	freshwater
AMD-sal-agri-Mar20-bin1	freshwater
AMD-sal-hum-Mar20	freshwater
BENA-cola-Mar20	freshwater
BENA-sal-Oct20	freshwater
CH-Jul18-bin112	freshwater
CH-Jul18-bin44	freshwater
CH-Jul18-bin76	freshwater
CH-Oct18-bin5	freshwater
GCA_000695095.2_ASM69509v2	freshwater
GCA_002737375.1_ASM273737v1	freshwater
GCA_009692105.1_ASM969210v1	freshwater
GCA_009692115.1_ASM969211v1	freshwater
GCA_009692135.1_ASM969213v1	freshwater
GCA_009692185.1_ASM969218v1	freshwater
GCA_009692205.1_ASM969220v1	freshwater
GCA_013004105.1_ASM1300410v1	freshwater
GCA_016871855.1_JGI_2017-08-21	freshwater
GCA_016871895.1_JGI_2017-08-21	freshwater
GCA_016871915.1_JGI_2017-08-21	freshwater
GCA_016873995.1_JGI_2017-08-21	freshwater
GCA_016874005.1_JGI_2017-08-21	freshwater
GCA_016874035.1_JGI_2017-08-21	freshwater
GCA_903823795.1_freshwater_MAG_---_Erken-D4_bin-0024	freshwater
GCA_903828825.1_freshwater_MAG_---_Umea_bin-00221	freshwater
GCA_903856455.1_freshwater_MAG_---_KR2_bin-0125	freshwater
GCA_903867045.1_freshwater_MAG_---_Umea3p2_bin-0537	freshwater
GCA_903870005.1_freshwater_MAG_---_KR_bin-4507	freshwater
GCA_903871275.1_freshwater_MAG_---_Umea1p3_bin-439	freshwater
GCA_903876745.1_freshwater_MAG_---_Kiruna2_bin-1709	freshwater
GCA_903877525.1_freshwater_MAG_---_Umea1p2_bin-0096	freshwater
GCA_903882685.1_freshwater_MAG_---_Kiruna_bin-12469	freshwater
GCA_903891885.1_freshwater_MAG_---_KR2_bin-0996	freshwater
GCA_903894655.1_freshwater_MAG_---_UppL5_bin-2002	freshwater
GCA_903900695.1_freshwater_MAG_---_LaPlata-1m-b_bin-592	freshwater
GCA_903900795.1_freshwater_MAG_---_Loclat_bin-08888	freshwater
GCA_903901595.1_freshwater_MAG_---_KR1_bin-0943	freshwater
GCA_903902015.1_freshwater_MAG_---_Kiruna3_bin-0973	freshwater
GCA_903906325.1_freshwater_MAG_---_LaPlata-b_bin-0710	freshwater
GCA_903913105.1_freshwater_MAG_---_Ki2-D1_bin-0520	freshwater
GCA_903915845.1_freshwater_MAG_---_Umea1p1_bin-710	freshwater
GCA_903917095.1_freshwater_MAG_---_Umea1_bin-1286	freshwater
GCA_903927125.1_freshwater_MAG_---_ErkenSummer_bin-4177	freshwater
GCA_903953715.1_freshwater_MAG_---_Loc090519-4m_bin-702	freshwater
Jr-7aug17-35	freshwater
LOR-sal-Mar20	freshwater
LOR9m-Oct20	freshwater
LORI20m-Mar20	freshwater
RE-15aug16-119	freshwater
RE-23may17-307	freshwater
RE-23may17-493	freshwater
RE-26jul17-69	freshwater
RH-14apr17-229	freshwater
RH-14apr17-388	freshwater
RH-14apr17-488	freshwater
RH-15aug16-146	freshwater
RH-15aug16-88	freshwater
RH-15aug16-95	freshwater
RH-18aug17-102	freshwater
RH-20apr16-187	freshwater
RH-20apr16-202	freshwater
RH-23may17-1112	freshwater
RH-23may17-425	freshwater
RH-23may17-540	freshwater
RH-23may17-649	freshwater
RH-26jul17-212	freshwater
RH-26jul17-234	freshwater
RH-27jun17-202	freshwater
RH-27jun17-280	freshwater
RH-9nov16-179	freshwater
TH-Jun18-bin156	freshwater
TH-Jun18-bin74	freshwater
TOUS-cola-Mar20	freshwater
TOUS-sal-Mar20	freshwater
TOUS-sal-Sep20	freshwater
TOUS20m-Mar20	freshwater
TOUS20m-Sep20	freshwater
ZE-13oct10-106	freshwater
ZE-3nov15-170	freshwater
ZE-Oct18-bin162	freshwater
ZH-13may13-120	freshwater
ZH-3nov15-207	freshwater
ZH-3nov15-212	freshwater
ZH-3nov15-40	freshwater
ZH-Jul18-bin180	freshwater
ZH-Oct18-bin29	freshwater
ZH-Oct18-bin98	freshwater
GCA_010024675.1_ASM1002467v1	freshwater
GCA_014192065.1_ASM1419206v1	freshwater
GCA_016741895.1_ASM1674189v1	freshwater
GCA_016742275.1_ASM1674227v1	freshwater
GCA_000522985.1_ASM52298v1	soil
GCA_001915025.1_ASM191502v1	soil
GCA_001917665.1_ASM191766v1	soil
GCA_001918585.1_ASM191858v1	soil
GCA_001919115.1_ASM191911v1	soil
GCA_001919865.1_ASM191986v1	soil
GCA_002215645.1_ASM221564v1	soil
GCA_002404335.1_ASM240433v1	soil
GCA_002404375.1_ASM240437v1	soil
GCA_002427925.1_ASM242792v1	soil
GCA_003220755.1_ASM322075v1	soil
GCA_003220795.1_ASM322079v1	soil
GCA_003220835.1_ASM322083v1	soil
GCA_003220855.1_ASM322085v1	soil
GCA_003220875.1_ASM322087v1	soil
GCA_003220885.1_ASM322088v1	soil
GCA_003220905.1_ASM322090v1	soil
GCA_003220935.1_ASM322093v1	soil
GCA_003220955.1_ASM322095v1	soil
GCA_003220975.1_ASM322097v1	soil
GCA_003220985.1_ASM322098v1	soil
GCA_003221005.1_ASM322100v1	soil
GCA_003221035.1_ASM322103v1	soil
GCA_003221045.1_ASM322104v1	soil
GCA_003221075.1_ASM322107v1	soil
GCA_003221085.1_ASM322108v1	soil
GCA_003221725.1_ASM322172v1	soil
GCA_003221755.1_ASM322175v1	soil
GCA_003221765.1_ASM322176v1	soil
GCA_003221805.1_ASM322180v1	soil
GCA_003221825.1_ASM322182v1	soil
GCA_003221875.1_ASM322187v1	soil
GCA_003221885.1_ASM322188v1	soil
GCA_003221895.1_ASM322189v1	soil
GCA_003221975.1_ASM322197v1	soil
GCA_003221985.1_ASM322198v1	soil
GCA_003221995.1_ASM322199v1	soil
GCA_003222035.1_ASM322203v1	soil
GCA_003222055.1_ASM322205v1	soil
GCA_003222065.1_ASM322206v1	soil
GCA_003222085.1_ASM322208v1	soil
GCA_003222115.1_ASM322211v1	soil
GCA_003222135.1_ASM322213v1	soil
GCA_003222155.1_ASM322215v1	soil
GCA_003222175.1_ASM322217v1	soil
GCA_003222195.1_ASM322219v1	soil
GCA_003222205.1_ASM322220v1	soil
GCA_003222235.1_ASM322223v1	soil
GCA_003223395.1_ASM322339v1	soil
GCA_003223415.1_ASM322341v1	soil
GCA_003223425.1_ASM322342v1	soil
GCA_003223455.1_ASM322345v1	soil
GCA_003223475.1_ASM322347v1	soil
GCA_003223495.1_ASM322349v1	soil
GCA_005877665.1_ASM587766v1	soil
GCA_003542315.1_ASM354231v1	soil
GCA_013361335.1_ASM1336133v1	soil
GCA_013361715.1_ASM1336171v1	soil
GCA_013361745.1_ASM1336174v1	soil
GCA_013361935.1_ASM1336193v1	soil
GCA_013362055.1_ASM1336205v1	soil
GCA_013694695.1_ASM1369469v1	soil
GCA_013694785.1_ASM1369478v1	soil
GCA_013696835.1_ASM1369683v1	soil
GCA_013696865.1_ASM1369686v1	soil
GCA_013697785.1_ASM1369778v1	soil
GCA_013697855.1_ASM1369785v1	soil
GCA_013812025.1_ASM1381202v1	soil
GCA_013812695.1_ASM1381269v1	soil
GCA_013813145.1_ASM1381314v1	soil
GCA_013813435.1_ASM1381343v1	soil
GCA_013813605.1_ASM1381360v1	soil
GCA_013813675.1_ASM1381367v1	soil
GCA_013813715.1_ASM1381371v1	soil
GCA_013813875.1_ASM1381387v1	soil
GCA_013815805.1_ASM1381580v1	soil
GCA_013816685.1_ASM1381668v1	soil
GCA_013816855.1_ASM1381685v1	soil
GCA_013817305.1_ASM1381730v1	soil
GCA_013817545.1_ASM1381754v1	soil
GCA_013817605.1_ASM1381760v1	soil
GCA_013820855.1_ASM1382085v1	soil
GCA_013820915.1_ASM1382091v1	soil
GCA_013820975.1_ASM1382097v1	soil
GCA_014202995.1_ASM1420299v1	soil
GCA_017889745.1_ASM1788974v1	soil
GCA_902805705.1_AVDCRST-MAG11	soil
GCA_902805715.1_AVDCRST-MAG89	soil
GCA_902805725.1_AVDCRST-MAG40	soil
GCA_902805735.1_AVDCRST-MAG68	soil
GCA_003131365.1_20120500_P37	permafrost
GCA_003134915.1_20111000_P3D	permafrost
GCA_003136975.1_20111000_P1D	permafrost
GCA_003141205.1_20120800_E3X	permafrost
GCA_003142495.1_20120800_E2X	permafrost
GCA_003151705.1_20120700_P3D	permafrost
GCA_003152485.1_20120700_P2D	permafrost
GCA_003155795.1_20120700_E1X	permafrost
GCA_003157095.1_20120600_E3D	permafrost
GCA_003157535.1_20120600_E2D	permafrost
GCA_003168085.1_20110700_P2D	permafrost
GCA_003169895.1_20110800_P1D	permafrost
GCA_003171215.1_20110800_E2D	permafrost
GCA_016649455.1_ASM1664945v1	permafrost
GCA_016649655.1_ASM1664965v1	permafrost
GCA_017881445.1_ASM1788144v1	permafrost
GCA_017881465.1_ASM1788146v1	permafrost
GCA_017881505.1_ASM1788150v1	permafrost
GCA_017881545.1_ASM1788154v1	permafrost
GCA_017881585.1_ASM1788158v1	permafrost
GCA_017881595.1_ASM1788159v1	permafrost
GCA_017881685.1_ASM1788168v1	permafrost
GCA_002295045.1_ASM229504v1	marine
GCA_002295725.1_ASM229572v1	marine
GCA_002313235.1_ASM231323v1	marine
GCA_002313925.1_ASM231392v1	marine
GCA_002323355.1_ASM232335v1	marine
GCA_002339385.1_ASM233938v1	marine
GCA_002346665.1_ASM234666v1	marine
GCA_002347035.1_ASM234703v1	marine
GCA_002348265.1_ASM234826v1	marine
GCA_002348465.1_ASM234846v1	marine
GCA_002348665.1_ASM234866v1	marine
GCA_002377325.1_ASM237732v1	marine
GCA_002377525.1_ASM237752v1	marine
GCA_002377615.1_ASM237761v1	marine
GCA_002390225.1_ASM239022v1	marine
GCA_002433265.1_ASM243326v1	marine
GCA_002433735.1_ASM243373v1	marine
GCA_002450355.1_ASM245035v1	marine
GCA_002450365.1_ASM245036v1	marine
GCA_002450595.1_ASM245059v1	marine
GCA_002450735.1_ASM245073v1	marine
GCA_002500925.1_ASM250092v1	marine
GCA_002501085.1_ASM250108v1	marine
GCA_002695775.1_ASM269577v1	marine
GCA_002697855.1_ASM269785v1	marine
GCA_002711035.1_ASM271103v1	marine
GCA_002712565.1_ASM271256v1	marine
GCA_002718595.1_ASM271859v1	marine
GCA_002720665.1_ASM272066v1	marine
GCA_002724575.1_ASM272457v1	marine
GCA_002730115.1_ASM273011v1	marine
GCA_002731735.1_ASM273173v1	marine
GCA_003482615.1_ASM348261v1	marine
GCA_003486145.1_ASM348614v1	marine
GCA_003487585.1_ASM348758v1	marine
GCA_003509705.1_ASM350970v1	marine
GCA_003513645.1_ASM351364v1	marine
GCA_003526585.1_ASM352658v1	marine
GCA_003529605.1_ASM352960v1	marine
GCA_003533605.1_ASM353360v1	marine
GCA_003539895.1_ASM353989v1	marine
GCA_003545185.1_ASM354518v1	marine
GCA_004525055.1_ASM452505v1	marine sediment
GCA_011772375.1_ASM1177237v1	marine sediment
GCA_011772755.1_ASM1177275v1	marine sediment
GCA_011773335.1_ASM1177333v1	marine sediment
GCA_011773415.1_ASM1177341v1	marine sediment
GCA_011774835.1_ASM1177483v1	marine sediment
GCA_011775655.1_ASM1177565v1	marine sediment
GCA_013002885.1_ASM1300288v1	marine sediment
GCA_013003805.1_ASM1300380v1	marine sediment
GCA_013042495.1_ASM1304249v1	marine sediment
GCA_013042585.1_ASM1304258v1	marine sediment
GCA_013043565.1_ASM1304356v1	marine sediment
GCA_002311435.1_ASM231143v1	hydrothermal vent
GCA_003228455.1_ASM322845v1	hydrothermal vent
GCA_003230295.1_ASM323029v1	hydrothermal vent
GCA_003230455.1_ASM323045v1	hydrothermal vent
GCA_003246755.1_ASM324675v1	hydrothermal vent
GCA_003247675.1_ASM324767v1	hydrothermal vent
GCA_003248075.1_ASM324807v1	hydrothermal vent
GCA_003497425.1_ASM349742v1	hydrothermal vent
GCA_012959595.1_ASM1295959v1	hydrothermal vent
GCA_012959685.1_ASM1295968v1	hydrothermal vent
GCA_012960225.1_ASM1296022v1	hydrothermal vent
GCA_012960445.1_ASM1296044v1	hydrothermal vent
GCA_012963095.1_ASM1296309v1	hydrothermal vent
GCA_012963225.1_ASM1296322v1	hydrothermal vent
GCA_012963425.1_ASM1296342v1	hydrothermal vent
GCA_012965305.1_ASM1296530v1	hydrothermal vent
GCA_015492755.1_ASM1549275v1	hydrothermal vent
GCA_015664885.1_ASM1566488v1	hydrothermal vent
GCA_001303085.1_ASM130308v1	sediments
GCA_001303165.1_ASM130316v1	sediments
GCA_011055965.1_ASM1105596v1	sediments
GCA_011362545.1_ASM1136254v1	sediments
GCA_011390645.1_ASM1139064v1	sediments
GCA_011390805.1_ASM1139080v1	sediments
GCA_011390885.1_ASM1139088v1	sediments
GCA_011390935.1_ASM1139093v1	sediments
amara-144	sediments
amara-222	sediments
amara-295	sediments
GCA_016880195.1_ASM1688019v1	sediments
GCA_016880225.1_ASM1688022v1	sediments
162A-106	soda lake sediments
162A-121	soda lake sediments
162A-149	soda lake sediments
162A-160	soda lake sediments
162A-216	soda lake sediments
162A-259	soda lake sediments
162A-271R1	soda lake sediments
162A-30R1	soda lake sediments
162A-310	soda lake sediments
162A-48	soda lake sediments
162A-525R1	soda lake sediments
162A-526	soda lake sediments
162cmB-155	soda lake sediments
162cmB-156	soda lake sediments
162cmB-204	soda lake sediments
162cmB-313	soda lake sediments
162cmB-488R1	soda lake sediments
162cmB-50	soda lake sediments
162cmB-505	soda lake sediments
162cmB-561	soda lake sediments
162cmB-65	soda lake sediments
162cmB-74R1	soda lake sediments
165cm-412	soda lake sediments
165cm-534	soda lake sediments
165cm-570	soda lake sediments
165cm-596	soda lake sediments
GCA_003551025.1_ASM355102v1	soda lake sediments
GCA_003556545.1_ASM355654v1	soda lake sediments
GCA_003556585.1_ASM355658v1	soda lake sediments
GCA_003556885.1_ASM355688v1	soda lake sediments
GCA_003557525.1_ASM355752v1	soda lake sediments
GCA_003558615.1_ASM355861v1	soda lake sediments
GCA_003559555.1_ASM355955v1	soda lake sediments
GCA_003560065.1_ASM356006v1	soda lake sediments
GCA_003561415.1_ASM356141v1	soda lake sediments
GCA_003561635.1_ASM356163v1	soda lake sediments
GCA_003562075.1_ASM356207v1	soda lake sediments
GCA_003564295.1_ASM356429v1	soda lake sediments
GCA_003564555.1_ASM356455v1	soda lake sediments
GCA_003567615.1_ASM356761v1	soda lake sediments
GCA_007133695.1_ASM713369v1	soda lake sediments
GCA_007692505.1_ASM769250v1	soda lake sediments
GCA_007692605.1_ASM769260v1	soda lake sediments
GCA_007692665.1_ASM769266v1	soda lake sediments
GCA_007695195.1_ASM769519v1	soda lake sediments
GCA_007695225.1_ASM769522v1	soda lake sediments
GCA_000010305.1_ASM1030v1	wastewater
GCA_001724275.1_ASM172427v1	wastewater
GCA_902825965.1_RBC087	wastewater
GCA_902826425.1_RBC014	wastewater
GCA_902826615.1_RBC101	wastewater
GCA_902826755.1_RBC063	wastewater
GCA_017988395.1_ASM1798839v1	wastewater
GCA_017989455.1_ASM1798945v1	wastewater
GCA_017990235.1_ASM1799023v1	wastewater
GCA_017991005.1_ASM1799100v1	wastewater
GCA_017998675.1_ASM1799867v1	wastewater
GCA_017998845.1_ASM1799884v1	wastewater
GCA_018057665.1_ASM1805766v1	wastewater
GCA_018058145.1_ASM1805814v1	wastewater
GCA_018063545.1_ASM1806354v1	wastewater
GCA_011525845.1_ASM1152584v1	wastewater
GCA_013140635.1_ASM1314063v1	wastewater
GCA_013360595.1_ASM1336059v1	wastewater
GCA_013822035.1_ASM1382203v1	wastewater
GCA_013822425.1_ASM1382242v1	wastewater
GCA_016702715.1_ASM1670271v1	wastewater
GCA_016702955.1_ASM1670295v1	wastewater
GCA_016704275.1_ASM1670427v1	wastewater
GCA_016704465.1_ASM1670446v1	wastewater
GCA_016704625.1_ASM1670462v1	wastewater
GCA_016704795.1_ASM1670479v1	wastewater
GCA_016705425.1_ASM1670542v1	wastewater
GCA_016706765.1_ASM1670676v1	wastewater
GCA_016709265.1_ASM1670926v1	wastewater
GCA_016709975.1_ASM1670997v1	wastewater
GCA_016712265.1_ASM1671226v1	wastewater
GCA_016713015.1_ASM1671301v1	wastewater
GCA_016713435.1_ASM1671343v1	wastewater
GCA_016713785.1_ASM1671378v1	wastewater
GCA_016714015.1_ASM1671401v1	wastewater
GCA_016714295.1_ASM1671429v1	wastewater
GCA_016715665.1_ASM1671566v1	wastewater
GCA_016716895.1_ASM1671689v1	wastewater
GCA_016717475.1_ASM1671747v1	wastewater
GCA_016717965.1_ASM1671796v1	wastewater
GCA_016719105.1_ASM1671910v1	wastewater
GCA_016720805.1_ASM1672080v1	wastewater
GCA_016720905.1_ASM1672090v1	wastewater
GCA_016721935.1_ASM1672193v1	wastewater
GCA_016794675.1_ASM1679467v1	wastewater
GCA_016794735.1_ASM1679473v1	wastewater
GCA_016794805.1_ASM1679480v1	wastewater
GCA_016794825.1_ASM1679482v1	wastewater
GCA_016794835.1_ASM1679483v1	wastewater
GCA_001802015.1_ASM180201v1	groundwater
GCA_016177465.1_ASM1617746v1	groundwater
GCA_016178665.1_ASM1617866v1	groundwater
GCA_016180765.1_ASM1618076v1	groundwater
GCA_016182745.1_ASM1618274v1	groundwater
GCA_016182795.1_ASM1618279v1	groundwater
GCA_016186865.1_ASM1618686v1	groundwater
GCA_016187705.1_ASM1618770v1	groundwater
GCA_016191225.1_ASM1619122v1	groundwater
GCA_016194585.1_ASM1619458v1	groundwater
GCA_016199245.1_ASM1619924v1	groundwater
GCA_016200495.1_ASM1620049v1	groundwater
GCA_016207385.1_ASM1620738v1	groundwater
GCA_016207445.1_ASM1620744v1	groundwater
GCA_016209885.1_ASM1620988v1	groundwater
GCA_016209905.1_ASM1620990v1	groundwater
GCA_016209945.1_ASM1620994v1	groundwater
GCA_016209965.1_ASM1620996v1	groundwater
GCA_016209985.1_ASM1620998v1	groundwater
GCA_016209995.1_ASM1620999v1	groundwater
GCA_016218305.1_ASM1621830v1	groundwater
GCA_002238865.1_ASM223886v1	host associated
GCA_009835625.1_ASM983562v1	host associated
GCA_009836005.1_ASM983600v1	host associated
GCA_009836825.1_ASM983682v1	host associated
GCA_009837975.1_ASM983797v1	host associated
GCA_009838975.1_ASM983897v1	host associated
GCA_009839265.1_ASM983926v1	host associated
GCA_009840215.1_ASM984021v1	host associated
GCA_009841005.1_ASM984100v1	host associated
GCA_009841015.1_ASM984101v1	host associated
GCA_009841165.1_ASM984116v1	host associated
GCA_009841475.1_ASM984147v1	host associated
GCA_009842515.1_ASM984251v1	host associated
GCA_009842845.1_ASM984284v1	host associated
GCA_009843765.1_ASM984376v1	host associated
GCA_009843805.1_ASM984380v1	host associated
GCA_009844485.1_ASM984448v1	host associated
GCA_009844505.1_ASM984450v1	host associated
GCA_009844885.1_ASM984488v1	host associated
GCA_009845445.1_ASM984544v1	host associated
GCA_009845855.1_ASM984585v1	host associated
GCA_009846385.1_ASM984638v1	host associated
GCA_012267435.1_ASM1226743v1	host associated
GCA_012267505.1_ASM1226750v1	host associated
GCA_012270965.1_ASM1227096v1	host associated
Group freshwater
Average similarity: 68.89
Species	Av.Abund	Av.Sim	Sim/SD	Contrib%	Cum.%
TonB-dependent_receptor	11.18	0.66	2.76	0.96	0.96
3-oxoacyl-[acyl-carrier_protein]_reductase_(EC_1.1.1.100)	8.42	0.52	3.56	0.75	1.71
tolB_protein_precursor,_periplasmic_protein_involved_in_the_tonb-independent_uptake_of_group_A_colicins	9.14	0.48	1.97	0.7	2.41
Cysteine_desulfurase_(EC_2.8.1.7)	6.36	0.4	2.2	0.58	2.99
Cell_division_protein_FtsX	5.25	0.35	3.42	0.5	3.49
Long-chain-fatty-acid--CoA_ligase_(EC_6.2.1.3)	4.48	0.27	2.73	0.39	3.89
Dihydroorotase_(EC_3.5.2.3)	4.74	0.27	2.49	0.39	4.27
UDP-glucose_4-epimerase_(EC_5.1.3.2)	4.3	0.27	2.89	0.39	4.66
Butyryl-CoA_dehydrogenase_(EC_1.3.99.2)	4.13	0.26	2.65	0.38	5.04
Beta-lactamase_class_C_and_other_penicillin_binding_proteins	4.85	0.25	1.91	0.36	5.4
Acetyl-CoA_acetyltransferase_(EC_2.3.1.9)	3.55	0.25	3.72	0.36	5.76
Acylamino-acid-releasing_enzyme_(EC_3.4.19.1)	4.45	0.24	1.59	0.35	6.11
Enoyl-CoA_hydratase_(EC_4.2.1.17)	3.66	0.24	3.09	0.34	6.45
Acetylornithine_deacetylase_(EC_3.5.1.16)	3.71	0.23	3.34	0.34	6.79
Aspartate_aminotransferase_(EC_2.6.1.1)	3.84	0.23	2.55	0.33	7.13
RNA_polymerase_sigma_factor_RpoE	4.09	0.23	1.95	0.33	7.46
RNA_polymerase_sigma_factor_RpoD	2.85	0.21	4.39	0.3	7.76
Response_regulator_of_zinc_sigma-54-dependent_two-component_system	4.02	0.21	1.72	0.3	8.06
Aspartyl-tRNA(Asn)_amidotransferase_subunit_A_(EC_6.3.5.6)	3.71	0.21	1.81	0.3	8.36
Lipid_A_export_ATP-binding/permease_protein_MsbA	3.58	0.2	2.61	0.29	8.66
Gamma-glutamyltranspeptidase_(EC_2.3.2.2)	3.36	0.2	3.02	0.29	8.95
Biopolymer_transport_protein_ExbD/TolR	2.85	0.2	3.2	0.29	9.24
Serine/threonine_protein_kinase_PrkC,_regulator_of_stationary_phase	4.52	0.19	1.46	0.28	9.53
Thioredoxin_reductase_(EC_1.8.1.9)	2.8	0.19	3.87	0.28	9.8
Cobalt-zinc-cadmium_resistance_protein_CzcA	3.36	0.19	2.28	0.28	10.08
Permease_of_the_drug/metabolite_transporter_(DMT)_superfamily	3.18	0.19	2.31	0.28	10.36
Aminopeptidase_YpdF_(MP-,_MA-,_MS-,_AP-,_NP-_specific)	2.66	0.18	2.46	0.26	10.62
RNA_polymerase_sigma-54_factor_RpoN	2.93	0.18	2.5	0.26	10.88
CDP-diacylglycerol--glycerol-3-phosphate_3-phosphatidyltransferase_(EC_2.7.8.5)	2.62	0.18	4.36	0.26	11.14
Adenylate_cyclase_(EC_4.6.1.1)	4.53	0.17	1.18	0.25	11.39
Beta-lactamase_(EC_3.5.2.6)	4.59	0.17	1.17	0.24	11.63
Phosphate_regulon_sensor_protein_PhoR_(SphS)_(EC_2.7.13.3)	2.75	0.17	2.22	0.24	11.87
COG0488:_ATPase_components_of_ABC_transporters_with_duplicated_ATPase_domains	2.73	0.16	2.24	0.24	12.11
Glycosyltransferase	3.49	0.16	1.2	0.23	12.34
D-alanyl-D-alanine_carboxypeptidase_(EC_3.4.16.4)	2.81	0.16	2.16	0.23	12.57
Metal-dependent_hydrolases_of_the_beta-lactamase_superfamily_I	2.35	0.16	2.48	0.23	12.8
N-acetyl-L,L-diaminopimelate_deacetylase_(EC_3.5.1.47)	2.57	0.16	2.25	0.23	13.03
Lipoprotein_releasing_system_ATP-binding_protein_LolD	2.34	0.16	2.99	0.23	13.25
Pantothenate:Na+_symporter_(TC_2.A.21.1.1)	2.18	0.15	3.6	0.21	13.47
Protein_serine/threonine_phosphatase_PrpC,_regulation_of_stationary_phase	2.22	0.15	3.3	0.21	13.68
Chaperone_protein_DnaJ	1.97	0.15	4.51	0.21	13.89
Excinuclease_ABC_subunit_A	1.92	0.15	3.92	0.21	14.1
Transcription_termination_factor_Rho	1.92	0.14	3.43	0.21	14.31
Methylmalonyl-CoA_mutase_(EC_5.4.99.2)	1.97	0.14	3.61	0.2	14.51
Glucose-1-phosphate_thymidylyltransferase_(EC_2.7.7.24)	2.1	0.14	2.97	0.2	14.72
Magnesium_and_cobalt_efflux_protein_CorC	2.15	0.14	2.59	0.2	14.92
ABC-type_multidrug_transport_system,_ATPase_component	2.43	0.14	2.21	0.2	15.12
Aromatic-L-amino-acid_decarboxylase_(EC_4.1.1.28)	2.26	0.14	2.62	0.2	15.32
DNA_polymerase_III_alpha_subunit_(EC_2.7.7.7)	1.95	0.14	3.56	0.2	15.51
N-acetylglutamate_synthase_(EC_2.3.1.1)	2.19	0.14	1.74	0.2	15.71
Ferredoxin	2.2	0.13	2.25	0.2	15.91
Periplasmic_thiol:disulfide_interchange_protein_DsbA	2.2	0.13	2.33	0.2	16.1
Survival_protein_SurA_precursor_(Peptidyl-prolyl_cis-trans_isomerase_SurA)_(EC_5.2.1.8)	1.82	0.13	3	0.2	16.3
Excinuclease_ABC_subunit_C	1.98	0.13	2.49	0.2	16.49
3-hydroxybutyryl-CoA_dehydrogenase_(EC_1.1.1.157)	1.95	0.13	3.15	0.19	16.69
MotA/TolQ/ExbB_proton_channel_family_protein	1.89	0.13	3.38	0.19	16.88
Propionyl-CoA_carboxylase_beta_chain_(EC_6.4.1.3)	1.9	0.13	2.67	0.19	17.07
3-oxoacyl-[acyl-carrier-protein]_synthase,_KASIII_(EC_2.3.1.41)	1.9	0.13	2.97	0.19	17.26
ATP-dependent_protease_La_(EC_3.4.21.53)_Type_I	2	0.13	2.4	0.18	17.45
Threonine_synthase_(EC_4.2.3.1)	2.12	0.13	1.98	0.18	17.63
Phosphate_regulon_transcriptional_regulatory_protein_PhoB_(SphR)	2.08	0.12	2.24	0.18	17.81
Branched-chain_alpha-keto_acid_dehydrogenase,_E1_component,_beta_subunit_(EC_1.2.4.4)	1.79	0.12	2.91	0.18	17.99
Biotin_carboxylase_of_acetyl-CoA_carboxylase_(EC_6.3.4.14)	1.77	0.12	2.75	0.18	18.17
Signal_peptidase_I_(EC_3.4.21.89)	1.78	0.12	2.58	0.18	18.35
ATP-dependent_RNA_helicase_RhlE	1.77	0.12	2.41	0.18	18.53
Aminopeptidase_Y_(Arg,_Lys,_Leu_preference)_(EC_3.4.11.15)	2.35	0.12	1.34	0.18	18.7
GMP_synthase_[glutamine-hydrolyzing]_(EC_6.3.5.2)	1.89	0.12	2.07	0.17	18.88
Multimodular_transpeptidase-transglycosylase_(EC_2.4.1.129)_(EC_3.4.-.-)	1.86	0.12	2.12	0.17	19.05
6-pyruvoyl_tetrahydrobiopterin_synthase_(EC_4.2.3.12)	1.71	0.12	2.49	0.17	19.23
D-alanine--D-alanine_ligase_(EC_6.3.2.4)	2.1	0.12	1.55	0.17	19.4
Holliday_junction_DNA_helicase_RuvB	1.71	0.12	2.41	0.17	19.57
Heat_shock_protein_60_family_co-chaperone_GroES	1.75	0.12	2.44	0.17	19.74
ADP-heptose_synthase_(EC_2.7.-.-)	1.73	0.12	2.17	0.17	19.91
Formamidopyrimidine-DNA_glycosylase_(EC_3.2.2.23)	1.71	0.12	2.71	0.17	20.08
Transcriptional_regulator,_MerR_family	1.81	0.12	2.18	0.17	20.25
Uracil_phosphoribosyltransferase_(EC_2.4.2.9)	1.73	0.12	2.43	0.17	20.42
ClpB_protein	1.77	0.12	2.15	0.17	20.59
UDP-glucose_dehydrogenase_(EC_1.1.1.22)	1.73	0.11	2	0.17	20.75
4-hydroxybenzoyl-CoA_thioesterase_family_active_site	1.71	0.11	2.73	0.17	20.92
D-serine/D-alanine/glycine_transporter	2.19	0.11	1.88	0.16	21.08
Copper-translocating_P-type_ATPase_(EC_3.6.3.4)	2.11	0.11	1.66	0.16	21.25
Glucose-methanol-choline_(GMC)_oxidoreductase:NAD_binding_site	2.1	0.11	1.47	0.16	21.41
Creatinine_amidohydrolase_(EC_3.5.2.10)	2.31	0.11	1.57	0.16	21.57
D-3-phosphoglycerate_dehydrogenase_(EC_1.1.1.95)	2.27	0.11	1.54	0.16	21.73
Threonine_dehydratase_(EC_4.3.1.19)	2.23	0.11	1.21	0.16	21.9
Phosphatidylglycerophosphatase_B_(EC_3.1.3.27)	1.84	0.11	1.9	0.16	22.06
Ribonuclease_Z_(EC_3.1.26.11)	1.74	0.11	2.29	0.16	22.22
Ribosomal_RNA_small_subunit_methyltransferase_D_(EC_2.1.1.-)	1.66	0.11	2.12	0.16	22.38
alternate_gene_name:_yzbB	1.88	0.11	2.03	0.16	22.53
Endonuclease_IV_(EC_3.1.21.2)	1.69	0.11	1.8	0.16	22.69
Mannose-1-phosphate_guanylyltransferase_(GDP)_(EC_2.7.7.22)	1.62	0.11	2.49	0.16	22.85
Thymidylate_kinase_(EC_2.7.4.9)	1.59	0.11	1.92	0.15	23
Dihydrodipicolinate_synthase_(EC_4.2.1.52)	1.91	0.11	1.59	0.15	23.15
Phytoene_synthase_(EC_2.5.1.32)	1.68	0.11	1.99	0.15	23.31
Dihydrolipoamide_dehydrogenase_of_2-oxoglutarate_dehydrogenase_(EC_1.8.1.4)	1.64	0.11	1.88	0.15	23.46
Threonine_dehydratase,_catabolic_(EC_4.3.1.19)	1.85	0.1	1.75	0.15	23.61
L-asparaginase_(EC_3.5.1.1)	1.95	0.1	1.73	0.15	23.76
Purine_nucleoside_phosphorylase_(EC_2.4.2.1)	1.63	0.1	2.26	0.15	23.91
Arsenate_reductase_(EC_1.20.4.1)	1.71	0.1	1.82	0.15	24.06
ADP-heptose--lipooligosaccharide_heptosyltransferase_II_(EC_2.4.1.-)	1.69	0.1	1.99	0.15	24.21
Cystathionine_gamma-lyase_(EC_4.4.1.1)	1.59	0.1	2.64	0.15	24.36
TolA_protein	1.85	0.1	1.29	0.15	24.51
Thiol:disulfide_oxidoreductase_related_to_ResA	1.77	0.1	1.88	0.15	24.66
Isoquinoline_1-oxidoreductase_alpha_subunit_(EC_1.3.99.16)	1.89	0.1	1.83	0.15	24.81
Phosphoglucosamine_mutase_(EC_5.4.2.10)	1.55	0.1	2.05	0.15	24.95
DNA-binding_heavy_metal_response_regulator	2.11	0.1	1.45	0.15	25.1
1-acyl-sn-glycerol-3-phosphate_acyltransferase_(EC_2.3.1.51)	1.84	0.1	1.64	0.15	25.24
Vitamin_B12_ABC_transporter,_B12-binding_component_BtuF	1.55	0.1	2.35	0.14	25.39
Transaldolase_(EC_2.2.1.2)	1.51	0.1	2.44	0.14	25.53
Deacetylases,_including_yeast_histone_deacetylase_and_acetoin_utilization_protein	1.56	0.1	1.74	0.14	25.67
tRNA-guanine_transglycosylase_(EC_2.4.2.29)	1.55	0.1	2.65	0.14	25.82
Ubiquinone/menaquinone_biosynthesis_methyltransferase_UbiE_(EC_2.1.1.-)	1.63	0.1	2.14	0.14	25.96
Lipoprotein_signal_peptidase_(EC_3.4.23.36)	1.66	0.1	1.85	0.14	26.1
Isoquinoline_1-oxidoreductase_beta_subunit_(EC_1.3.99.16)	1.8	0.1	1.69	0.14	26.23
Macrolide_export_ATP-binding/permease_protein_MacB_(EC_3.6.3.-)	1.77	0.09	1.98	0.14	26.37
Protein_of_unknown_function_DUF81	1.6	0.09	1.82	0.14	26.51
3-oxoacyl-[acyl-carrier-protein]_synthase,_KASII_(EC_2.3.1.41)	1.55	0.09	2.5	0.14	26.64
Pyruvate_dehydrogenase_E1_component_alpha_subunit_(EC_1.2.4.1)	1.47	0.09	2.33	0.14	26.78
Ribose_ABC_transport_system,_permease_protein_RbsC_(TC_3.A.1.2.1)	1.57	0.09	1.46	0.13	26.91
SOS-response_repressor_and_protease_LexA_(EC_3.4.21.88)	1.44	0.09	2.39	0.13	27.05
Probable_Co/Zn/Cd_efflux_system_membrane_fusion_protein	2	0.09	1.32	0.13	27.18
NAD(P)_transhydrogenase_alpha_subunit_(EC_1.6.1.2)	1.51	0.09	1.18	0.13	27.31
Ferric_siderophore_transport_system,_periplasmic_binding_protein_TonB	1.65	0.09	1.55	0.13	27.45
Pyruvate_dehydrogenase_E1_component_beta_subunit_(EC_1.2.4.1)	1.46	0.09	2.06	0.13	27.58
dTDP-glucose_4,6-dehydratase_(EC_4.2.1.46)	1.81	0.09	1.32	0.13	27.71
Membrane_alanine_aminopeptidase_N_(EC_3.4.11.2)	1.66	0.09	1.38	0.13	27.84
Multicopper_oxidase	1.92	0.09	1.34	0.13	27.97
Anthranilate_phosphoribosyltransferase_(EC_2.4.2.18)	1.48	0.09	1.49	0.13	28.1
Carboxyl-terminal_protease_(EC_3.4.21.102)	1.49	0.09	1.4	0.13	28.22
Polysaccharide_deacetylase	1.6	0.09	1.68	0.13	28.35
Carbonic_anhydrase_(EC_4.2.1.1)	1.63	0.09	1.54	0.13	28.48
Cell_division_transporter,_ATP-binding_protein_FtsE_(TC_3.A.5.1.1)	1.51	0.09	1.83	0.12	28.6
FIG037995:_Hypothetical_protein	1.62	0.08	1.41	0.12	28.72
Cell_division_inhibitor	1.42	0.08	1.78	0.12	28.84
N-acetylmuramoyl-L-alanine_amidase_(EC_3.5.1.28)	1.36	0.08	2.46	0.12	28.97
GDP-mannose_4,6-dehydratase_(EC_4.2.1.47)	1.53	0.08	1.28	0.12	29.09
RecA_protein	1.36	0.08	2.19	0.12	29.21
Alcohol_dehydrogenase_(EC_1.1.1.1)	1.58	0.08	1.97	0.12	29.33
Acetyl-coenzyme_A_synthetase_(EC_6.2.1.1)	1.41	0.08	2.05	0.12	29.45
Replicative_DNA_helicase_(EC_3.6.1.-)	1.45	0.08	2	0.12	29.57
Undecaprenyl_pyrophosphate_synthetase_(EC_2.5.1.31)	1.3	0.08	3.18	0.12	29.69
Cytochrome_oxidase_biogenesis_protein_Sco1/SenC/PrrC,_putative_copper_metallochaperone	1.51	0.08	1.62	0.12	29.81
Inosine-5'-monophosphate_dehydrogenase_(EC_1.1.1.205)	1.34	0.08	2.63	0.12	29.93
Methionine_ABC_transporter_ATP-binding_protein	1.45	0.08	1.73	0.12	30.05
Arginine_utilization_regulatory_protein_RocR	1.32	0.08	1.84	0.12	30.17
Sodium/glutamate_symport_protein	1.38	0.08	2.11	0.12	30.28
Transcription_regulator_[contains_diacylglycerol_kinase_catalytic_domain]	1.32	0.08	2.13	0.12	30.4
Arginyl-tRNA_synthetase_(EC_6.1.1.19)	2.1	0.08	1.47	0.12	30.52
NADH-ubiquinone_oxidoreductase_chain_L_(EC_1.6.5.3)	1.35	0.08	2.71	0.12	30.63
NAD_kinase_(EC_2.7.1.23)	0.99	0.08	5.01	0.11	30.75
Proline_dehydrogenase_(EC_1.5.99.8)_(Proline_oxidase)	1.34	0.08	1.46	0.11	30.86
GTP-binding_protein_EngB	1	0.08	5.01	0.11	30.98
Phenylalanyl-tRNA_synthetase_alpha_chain_(EC_6.1.1.20)	1.01	0.08	5	0.11	31.09
Osmosensitive_K+_channel_histidine_kinase_KdpD_(EC_2.7.3.-)	1.78	0.08	1.16	0.11	31.2
Spermidine_synthase_(EC_2.5.1.16)	1.66	0.08	0.96	0.11	31.32
Macrolide-specific_efflux_protein_MacA	1.27	0.08	1.98	0.11	31.43
NADH-ubiquinone_oxidoreductase_chain_N_(EC_1.6.5.3)	1.19	0.08	3.01	0.11	31.54
Proline_iminopeptidase_(EC_3.4.11.5)	1.62	0.08	1.52	0.11	31.66
DNA_gyrase_subunit_A_(EC_5.99.1.3)	1.08	0.08	3.66	0.11	31.77
Acyl_carrier_protein	1.13	0.08	3.71	0.11	31.88
NAD-dependent_epimerase/dehydratase	1.77	0.08	1.2	0.11	32
6,7-dimethyl-8-ribityllumazine_synthase_(EC_2.5.1.9)	0.99	0.08	3.97	0.11	32.11
Phosphate:acyl-ACP_acyltransferase_PlsX	1	0.08	3.96	0.11	32.22
Cold_shock_protein_CspC	1.44	0.08	1.56	0.11	32.33
Xaa-Pro_aminopeptidase_(EC_3.4.11.9)	1.3	0.08	1.97	0.11	32.44
Protein_YicC	0.99	0.08	4	0.11	32.55
Alkaline_phosphatase_(EC_3.1.3.1)	1.34	0.08	2.22	0.11	32.66
rRNA_small_subunit_methyltransferase_H	0.99	0.08	4	0.11	32.78
Ribosomal_large_subunit_pseudouridine_synthase_B_(EC_4.2.1.70)	1.2	0.08	2.11	0.11	32.89
Cytosol_aminopeptidase_PepA_(EC_3.4.11.1)	1.14	0.08	3.16	0.11	33
NADH-ubiquinone_oxidoreductase_chain_M_(EC_1.6.5.3)	1.25	0.08	2.58	0.11	33.11
Glycolate_dehydrogenase_(EC_1.1.99.14),_subunit_GlcD	1.05	0.08	3.15	0.11	33.22
Bis(5'-nucleosyl)-tetraphosphatase_(asymmetrical)_(EC_3.6.1.17)	1.19	0.08	2.77	0.11	33.33
4-hydroxy-3-methylbut-2-enyl_diphosphate_reductase_(EC_1.17.1.2)	0.99	0.08	3.36	0.11	33.44
Isocitrate_dehydrogenase_[NADP]_(EC_1.1.1.42)	0.99	0.08	3.37	0.11	33.55
Fructose-1,6-bisphosphatase,_type_I_(EC_3.1.3.11)	1.16	0.08	2.75	0.11	33.66
Phosphoribosylformylglycinamidine_synthase,_synthetase_subunit_(EC_6.3.5.3)	0.98	0.08	3.37	0.11	33.77
Adenylosuccinate_lyase_(EC_4.3.2.2)	0.97	0.08	3.37	0.11	33.88
Heat_shock_protein_GrpE	0.97	0.08	3.4	0.11	33.98
Phosphopantetheine_adenylyltransferase_(EC_2.7.7.3)	1.02	0.08	3.27	0.11	34.09
Dihydrolipoamide_acyltransferase_component_of_branched-chain_alpha-keto_acid_dehydrogenase_complex_(EC_2.3.1.168)	1.04	0.08	3.33	0.11	34.2
Orotidine_5'-phosphate_decarboxylase_(EC_4.1.1.23)	0.97	0.08	3.37	0.11	34.31
1-deoxy-D-xylulose_5-phosphate_synthase_(EC_2.2.1.7)	0.97	0.08	3.37	0.11	34.42
Recombination_inhibitory_protein_MutS2	0.97	0.07	3.38	0.11	34.53
(3R)-hydroxymyristoyl-[acyl_carrier_protein]_dehydratase_(EC_4.2.1.-)	1.01	0.07	3.39	0.11	34.64
Histidinol-phosphate_aminotransferase_(EC_2.6.1.9)	1.52	0.07	1.34	0.11	34.75
YgjD/Kae1/Qri7_family,_required_for_threonylcarbamoyladenosine_(t(6)A)_formation_in_tRNA	0.97	0.07	3.4	0.11	34.85
Nucleoside_diphosphate_kinase_(EC_2.7.4.6)	0.99	0.07	3.39	0.11	34.96
Branched-chain_amino_acid_aminotransferase_(EC_2.6.1.42)	1.21	0.07	2.15	0.11	35.07
NADH-ubiquinone_oxidoreductase_chain_B_(EC_1.6.5.3)	1.11	0.07	2.87	0.11	35.18
S-adenosylmethionine_synthetase_(EC_2.5.1.6)	1.22	0.07	2.15	0.11	35.29
DedA_protein	1.2	0.07	1.91	0.11	35.39
NADH_ubiquinone_oxidoreductase_chain_A_(EC_1.6.5.3)	1.1	0.07	2.89	0.11	35.5
Nitrilotriacetate_monooxygenase_component_B_(EC_1.14.13.-)	1.25	0.07	1.79	0.11	35.61
cAMP-binding_proteins_-_catabolite_gene_activator_and_regulatory_subunit_of_cAMP-dependent_protein_kinases	1.35	0.07	1.75	0.11	35.72
Ribonuclease_D_(EC_3.1.26.3)	0.97	0.07	2.96	0.11	35.82
Glycolate_dehydrogenase_(EC_1.1.99.14),_iron-sulfur_subunit_GlcF	0.97	0.07	2.97	0.11	35.93
Recombination_protein_RecR	0.98	0.07	2.97	0.11	36.04
DNA_ligase_(EC_6.5.1.2)	0.98	0.07	2.96	0.11	36.15
Phytochrome,_two-component_sensor_histidine_kinase_(EC_2.7.3.-)	1.69	0.07	0.97	0.11	36.25
Diaminopimelate_decarboxylase_(EC_4.1.1.20)	1.09	0.07	2.52	0.11	36.36
Histidyl-tRNA_synthetase_(EC_6.1.1.21)	0.96	0.07	2.98	0.11	36.47
Cytoplasmic_axial_filament_protein_CafA_and_Ribonuclease_G_(EC_3.1.4.-)	0.97	0.07	2.99	0.11	36.57
Heat-inducible_transcription_repressor_HrcA	1	0.07	2.93	0.11	36.68
3-dehydroquinate_synthase_(EC_4.2.3.4)	0.99	0.07	2.97	0.11	36.79
5-nucleotidase_SurE_(EC_3.1.3.5)	0.99	0.07	2.97	0.11	36.89
DNA_recombination_and_repair_protein_RecF	0.96	0.07	2.97	0.11	37
Ribokinase_(EC_2.7.1.15)	1.03	0.07	2.95	0.11	37.11
Prolipoprotein_diacylglyceryl_transferase_(EC_2.4.99.-)	1	0.07	2.98	0.11	37.21
LSU_ribosomal_protein_L21p	0.96	0.07	2.98	0.11	37.32
Malonyl_CoA-acyl_carrier_protein_transacylase_(EC_2.3.1.39)	1.09	0.07	2.87	0.11	37.42
tRNA:m(5)U-54_MTase_gid	0.98	0.07	2.98	0.11	37.53
Putative_Holliday_junction_resolvase_(EC_3.1.-.-)	0.96	0.07	2.99	0.11	37.64
Ribosome_recycling_factor	0.96	0.07	2.98	0.11	37.74
Manganese_superoxide_dismutase_(EC_1.15.1.1)	1.15	0.07	2.28	0.11	37.85
LSU_ribosomal_protein_L27p	0.96	0.07	2.99	0.11	37.96
ATP-dependent_DNA_helicase_UvrD/PcrA	1.01	0.07	2.97	0.11	38.06
Geranyltranstransferase_(farnesyldiphosphate_synthase)_(EC_2.5.1.10)	0.97	0.07	2.99	0.11	38.17
Endonuclease_III_(EC_4.2.99.18)	0.97	0.07	3	0.11	38.27
Proposed_peptidoglycan_lipid_II_flippase_MurJ	0.98	0.07	2.98	0.11	38.38
Single-stranded-DNA-specific_exonuclease_RecJ_(EC_3.1.-.-)	0.96	0.07	2.98	0.11	38.49
Cell_division_trigger_factor_(EC_5.2.1.8)	0.97	0.07	2.99	0.11	38.59
Cytochrome_c-type_biogenesis_protein_CcdA_(DsbD_analog)	1.02	0.07	2.97	0.11	38.7
Ribosome_small_subunit-stimulated_GTPase_EngC	0.97	0.07	2.67	0.11	38.8
Ribonucleotide_reductase_of_class_II_(coenzyme_B12-dependent)_(EC_1.17.4.1)	1.16	0.07	2.31	0.11	38.91
5-methyltetrahydrofolate--homocysteine_methyltransferase_(EC_2.1.1.13)	1.22	0.07	2	0.11	39.01
Phosphate_transport_ATP-binding_protein_PstB_(TC_3.A.1.7.1)	1.54	0.07	1.16	0.1	39.12
Glycolate_dehydrogenase_(EC_1.1.99.14),_FAD-binding_subunit_GlcE	0.97	0.07	2.7	0.1	39.22
Transcription_termination_protein_NusB	0.95	0.07	2.67	0.1	39.33
LSU_ribosomal_protein_L35p	0.95	0.07	2.68	0.1	39.43
DNA_repair_protein_RecN	0.97	0.07	2.67	0.1	39.54
Transcription_termination_protein_NusA	0.95	0.07	2.67	0.1	39.64
Single-stranded_DNA-binding_protein	1.01	0.07	2.63	0.1	39.74
ATP-dependent_Clp_protease_proteolytic_subunit_(EC_3.4.21.92)	1.02	0.07	2.63	0.1	39.85
Integration_host_factor_beta_subunit	0.96	0.07	2.67	0.1	39.95
CTP_synthase_(EC_6.3.4.2)	0.99	0.07	2.66	0.1	40.06
LSU_ribosomal_protein_L20p	0.95	0.07	2.68	0.1	40.16
Segregation_and_condensation_protein_A	0.95	0.07	2.68	0.1	40.27
tRNA-i(6)A37_methylthiotransferase	0.99	0.07	2.67	0.1	40.37
Guanylate_kinase_(EC_2.7.4.8)	0.96	0.07	2.68	0.1	40.47
Phosphoribosylamine--glycine_ligase_(EC_6.3.4.13)	0.97	0.07	2.68	0.1	40.58
Acetyl-coenzyme_A_carboxyl_transferase_beta_chain_(EC_6.4.1.2)	0.96	0.07	2.69	0.1	40.68
UDP-3-O-[3-hydroxymyristoyl]_glucosamine_N-acyltransferase_(EC_2.3.1.-)	0.98	0.07	2.69	0.1	40.79
Electron_transfer_flavoprotein,_alpha_subunit	1.02	0.07	2.66	0.1	40.89
GTP-binding_protein_EngA	0.98	0.07	2.67	0.1	40.99
Deoxyhypusine_synthase	0.97	0.07	2.69	0.1	41.1
Uridylate_kinase_(EC_2.7.4.-)	0.95	0.07	2.68	0.1	41.2
Ferric_uptake_regulation_protein_FUR	0.96	0.07	2.7	0.1	41.3
HPr_kinase/phosphorylase_(EC_2.7.1.-)_(EC_2.7.4.-)	0.95	0.07	2.68	0.1	41.41
Segregation_and_condensation_protein_B	0.96	0.07	2.68	0.1	41.51
ABC_transporter_involved_in_cytochrome_c_biogenesis,_CcmB_subunit	0.98	0.07	2.68	0.1	41.62
DNA_polymerase_III_epsilon_subunit_(EC_2.7.7.7)	1	0.07	2.67	0.1	41.72
DinG_family_ATP-dependent_helicase_YoaA	0.95	0.07	2.68	0.1	41.82
Phosphate_starvation-inducible_protein_PhoH,_predicted_ATPase	0.96	0.07	2.68	0.1	41.93
Lipoate_synthase	0.97	0.07	2.69	0.1	42.03
Hydroxyacylglutathione_hydrolase_(EC_3.1.2.6)	0.99	0.07	2.69	0.1	42.13
Glutamyl-tRNA(Gln)_synthetase_(EC_6.1.1.24)	0.96	0.07	2.68	0.1	42.24
Glycerol-3-phosphate_dehydrogenase_[NAD(P)+]_(EC_1.1.1.94)	0.96	0.07	2.7	0.1	42.34
Cell_division_protein_FtsW	0.96	0.07	2.69	0.1	42.44
Alkyl_hydroperoxide_reductase_subunit_C-like_protein	1.63	0.07	1.09	0.1	42.55
Lmbe-related_protein	0.95	0.07	2.68	0.1	42.65
Ribonuclease_HI_(EC_3.1.26.4)	0.93	0.07	2.45	0.1	42.75
Succinate_dehydrogenase_iron-sulfur_protein_(EC_1.3.99.1)	1.07	0.07	2.34	0.1	42.86
Peptide_deformylase_(EC_3.5.1.88)	0.95	0.07	2.71	0.1	42.96
Riboflavin_synthase_alpha_chain_(EC_2.5.1.9)	0.97	0.07	2.7	0.1	43.06
Peptide_methionine_sulfoxide_reductase_MsrB_(EC_1.8.4.12)	1.18	0.07	2.04	0.1	43.16
Pyrimidine-nucleoside_phosphorylase_(EC_2.4.2.2)	0.95	0.07	2.71	0.1	43.27
ATP_synthase_delta_chain_(EC_3.6.3.14)	0.97	0.07	2.71	0.1	43.37
Kup_system_potassium_uptake_protein	1.08	0.07	2.37	0.1	43.47
Dihydrolipoamide_succinyltransferase_component_(E2)_of_2-oxoglutarate_dehydrogenase_complex_(EC_2.3.1.61)	0.95	0.07	2.45	0.1	43.58
GTP_cyclohydrolase_II_(EC_3.5.4.25)	1.01	0.07	2.65	0.1	43.68
NADH-ubiquinone_oxidoreductase_chain_C_(EC_1.6.5.3)	1.09	0.07	2.39	0.1	43.78
Glycine_cleavage_system_H_protein	0.95	0.07	2.45	0.1	43.88
GTP_cyclohydrolase_I_(EC_3.5.4.16)_type_1	0.98	0.07	2.43	0.1	43.99
B12_binding_domain_of_Methylmalonyl-CoA_mutase_(EC_5.4.99.2)	0.97	0.07	2.45	0.1	44.09
NAD-dependent_glyceraldehyde-3-phosphate_dehydrogenase_(EC_1.2.1.12)	0.93	0.07	2.45	0.1	44.19
Putative_deoxyribonuclease_YcfH	0.95	0.07	2.44	0.1	44.29
Translation_initiation_factor_3	0.93	0.07	2.45	0.1	44.39
Ribosomal-protein-S18p-alanine_acetyltransferase_(EC_2.3.1.-)	1.23	0.07	1.62	0.1	44.5
NADH-ubiquinone_oxidoreductase_chain_I_(EC_1.6.5.3)	1.16	0.07	2.15	0.1	44.6
Translation_initiation_factor_1	1.01	0.07	2.44	0.1	44.7
Ribosomal_protein_L11_methyltransferase_(EC_2.1.1.-)	0.98	0.07	2.42	0.1	44.8
Adenylosuccinate_synthetase_(EC_6.3.4.4)	0.96	0.07	2.45	0.1	44.9
Anhydro-N-acetylmuramic_acid_kinase_(EC_2.7.1.-)	0.97	0.07	2.44	0.1	45.01
LSU_ribosomal_protein_L13p_(L13Ae)	0.93	0.07	2.45	0.1	45.11
Phosphoribosylformylglycinamidine_synthase,_glutamine_amidotransferase_subunit_(EC_6.3.5.3)	0.96	0.07	2.45	0.1	45.21
Helicase_PriA_essential_for_oriC/DnaA-independent_DNA_replication	0.95	0.07	2.46	0.1	45.31
Aspartyl-tRNA_synthetase_(EC_6.1.1.12)	0.95	0.07	2.45	0.1	45.41
Asparaginyl-tRNA_synthetase_(EC_6.1.1.22)	0.93	0.07	2.44	0.1	45.52
Cytochrome_c_heme_lyase_subunit_CcmF	1.04	0.07	2.42	0.1	45.62
ATP-dependent_Clp_protease_ATP-binding_subunit_ClpX	0.95	0.07	2.45	0.1	45.72
Menaquinone_biosynthesis_related_protein,_putative_DHNA-CoA_thioesterase	1.79	0.07	0.96	0.1	45.82
Penicillin-binding_protein_2_(PBP-2)	0.93	0.07	2.45	0.1	45.92
3-deoxy-manno-octulosonate_cytidylyltransferase_(EC_2.7.7.38)	0.96	0.07	2.44	0.1	46.02
Shikimate_5-dehydrogenase_I_alpha_(EC_1.1.1.25)	0.93	0.07	2.45	0.1	46.12
Phosphoribosylaminoimidazole-succinocarboxamide_synthase_(EC_6.3.2.6)	0.97	0.07	2.45	0.1	46.23
Heme_O_synthase,_protoheme_IX_farnesyltransferase_(EC_2.5.1.-)_COX10-CtaB	0.97	0.07	2.47	0.1	46.33
Glycyl-tRNA_synthetase_(EC_6.1.1.14)	0.93	0.07	2.45	0.1	46.43
Prolyl-tRNA_synthetase_(EC_6.1.1.15)	0.96	0.07	2.45	0.1	46.53
Phosphatidate_cytidylyltransferase_(EC_2.7.7.41)	0.96	0.07	2.45	0.1	46.63
Glycerol_kinase_(EC_2.7.1.30)	0.96	0.07	2.45	0.1	46.73
NADH-ubiquinone_oxidoreductase_chain_H_(EC_1.6.5.3)	1.12	0.07	2.18	0.1	46.83
Rod_shape-determining_protein_RodA	0.95	0.07	2.46	0.1	46.94
Cytochrome_c_oxidase_polypeptide_III_(EC_1.9.3.1)	1.03	0.07	2.41	0.1	47.04
2-keto-3-deoxy-D-arabino-heptulosonate-7-phosphate_synthase_I_beta_(EC_2.5.1.54)	1.22	0.07	1.64	0.1	47.14
anti_sigma_b_factor_antagonist_RsbV	1.18	0.07	2.12	0.1	47.24
Pyridoxine_5'-phosphate_synthase_(EC_2.6.99.2)	0.93	0.07	2.46	0.1	47.34
Arabinose_5-phosphate_isomerase_(EC_5.3.1.13)	0.93	0.07	2.46	0.1	47.44
N-acetylmuramic_acid_6-phosphate_etherase_(EC_4.2.-.-)	0.95	0.07	2.45	0.1	47.54
Dihydroorotate_dehydrogenase,_catalytic_subunit_(EC_1.3.3.1)	0.95	0.07	2.46	0.1	47.64
UDP-N-acetylmuramoylalanine--D-glutamate_ligase_(EC_6.3.2.9)	0.95	0.07	2.45	0.1	47.74
Phosphoenolpyruvate_carboxykinase_[ATP]_(EC_4.1.1.49)	0.93	0.07	2.46	0.1	47.85
FIG146085:_3'-to-5'_oligoribonuclease_A,_Bacillus_type	0.93	0.07	2.45	0.1	47.95
Enoyl-[acyl-carrier-protein]_reductase_[NADH]_(EC_1.3.1.9)	0.96	0.07	2.46	0.1	48.05
ATP_synthase_A_chain_(EC_3.6.3.14)	0.97	0.07	2.46	0.1	48.15
tRNA_delta(2)-isopentenylpyrophosphate_transferase_(EC_2.5.1.8)	0.97	0.07	2.45	0.1	48.25
FIG004453:_protein_YceG_like	0.93	0.07	2.46	0.1	48.35
Predicted_nucleoside_ABC_transporter,_substrate-binding_component	1.33	0.07	1.22	0.1	48.45
ABC_transporter_involved_in_cytochrome_c_biogenesis,_ATPase_component_CcmA	0.95	0.07	2.48	0.1	48.55
D-tyrosyl-tRNA(Tyr)_deacylase	0.95	0.07	2.47	0.1	48.65
FIG007959:_peptidase,_M16_family	0.97	0.07	2.47	0.1	48.75
Peptide_methionine_sulfoxide_reductase_MsrA_(EC_1.8.4.11)	1.2	0.07	1.78	0.1	48.85
Lipoprotein_releasing_system_transmembrane_protein_LolC	1.04	0.07	2.2	0.1	48.95
Cytochrome_c-type_biogenesis_protein_CcmG/DsbE,_thiol:disulfide_oxidoreductase	1.31	0.07	1.35	0.1	49.05
Glucokinase_(EC_2.7.1.2)	0.95	0.07	2.47	0.1	49.15
DNA_primase_(EC_2.7.7.-)	0.96	0.07	2.26	0.1	49.25
Hypothetical_nudix_hydrolase_YeaB	0.95	0.07	2.48	0.1	49.35
Carbamoyl-phosphate_synthase_small_chain_(EC_6.3.5.5)	0.92	0.07	2.26	0.1	49.45
Queuosine_Biosynthesis_QueE_Radical_SAM	0.97	0.07	2.47	0.1	49.55
Leucyl-tRNA_synthetase_(EC_6.1.1.4)	0.95	0.07	2.47	0.1	49.65
DNA_polymerase_III_subunits_gamma_and_tau_(EC_2.7.7.7)	0.93	0.07	2.28	0.1	49.75
Serine_protease_precursor_MucD/AlgY_associated_with_sigma_factor_RpoE	1.04	0.07	2.2	0.1	49.85
Alanyl-tRNA_synthetase_(EC_6.1.1.7)	0.95	0.07	2.26	0.1	49.95
Succinyl-CoA_ligase_[ADP-forming]_alpha_chain_(EC_6.2.1.5)	0.93	0.07	2.48	0.1	50.05
5,10-methylenetetrahydrofolate_reductase_(EC_1.5.1.20)	0.95	0.07	2.27	0.1	50.15
UDP-N-acetylmuramoylalanyl-D-glutamyl-2,6-diaminopimelate--D-alanyl-D-alanine_ligase_(EC_6.3.2.10)	0.96	0.07	2.26	0.1	50.25
Biotin-protein_ligase_(EC_6.3.4.15)	0.97	0.07	2.26	0.1	50.35
SSU_ribosomal_protein_S9p_(S16e)	0.92	0.07	2.27	0.1	50.45
Acyl-[acyl-carrier-protein]--UDP-N-acetylglucosamine_O-acyltransferase_(EC_2.3.1.129)	0.92	0.07	2.27	0.1	50.55
Amidophosphoribosyltransferase_(EC_2.4.2.14)	0.92	0.07	2.27	0.1	50.65
Chromosomal_replication_initiator_protein_DnaA	1.19	0.07	1.73	0.1	50.74
Chorismate_synthase_(EC_4.2.3.5)	0.96	0.07	2.27	0.1	50.84
Dimethyladenosine_transferase_(EC_2.1.1.-)	0.92	0.07	2.26	0.1	50.94
IMP_cyclohydrolase_(EC_3.5.4.10)	0.93	0.07	2.26	0.1	51.04
D-glycero-D-manno-heptose_1,7-bisphosphate_phosphatase_(EC_3.1.1.-)	0.93	0.07	2.27	0.1	51.14
Sulfur_oxidation_molybdopterin_C_protein	1.25	0.07	1.46	0.1	51.24
4-diphosphocytidyl-2-C-methyl-D-erythritol_kinase_(EC_2.7.1.148)	0.95	0.07	2.27	0.1	51.34
UDP-N-acetylglucosamine_1-carboxyvinyltransferase_(EC_2.5.1.7)	0.93	0.07	2.27	0.1	51.44
UPF0234_protein_YajQ	0.96	0.07	2.27	0.1	51.54
UDP-N-acetylmuramoylalanyl-D-glutamate--2,6-diaminopimelate_ligase_(EC_6.3.2.13)	0.95	0.07	2.27	0.1	51.64
Cytochrome_c_oxidase_polypeptide_II_(EC_1.9.3.1)	1.01	0.07	2.24	0.1	51.73
Cell_division_protein_FtsA	0.93	0.07	2.26	0.1	51.83
Folylpolyglutamate_synthase_(EC_6.3.2.17)	0.93	0.07	2.28	0.1	51.93
SSU_ribosomal_protein_S15p_(S13e)	0.92	0.07	2.27	0.1	52.03
Lysyl-tRNA_synthetase_(class_II)_(EC_6.1.1.6)	0.93	0.07	2.28	0.1	52.13
Ribose-phosphate_pyrophosphokinase_(EC_2.7.6.1)	0.93	0.07	2.27	0.1	52.23
L-threonine_3-dehydrogenase_(EC_1.1.1.103)	0.93	0.07	2.27	0.1	52.33
Phenylalanyl-tRNA_synthetase_beta_chain_(EC_6.1.1.20)	0.92	0.07	2.28	0.1	52.42
Methionyl-tRNA_formyltransferase_(EC_2.1.2.9)	0.95	0.07	2.28	0.1	52.52
Ribosomal_large_subunit_pseudouridine_synthase_D_(EC_4.2.1.70)	0.93	0.07	2.28	0.1	52.62
N-carbamoylputrescine_amidase_(3.5.1.53)	0.98	0.07	2.26	0.1	52.72
Pyruvate_kinase_(EC_2.7.1.40)	0.97	0.07	2.26	0.1	52.82
ATPase_YjeE,_predicted_to_have_essential_role_in_cell_wall_biosynthesis	0.95	0.07	2.27	0.1	52.92
Competence_protein_F_homolog,_phosphoribosyltransferase_domain	0.91	0.07	2.11	0.1	53.01
Phosphoribosylformylglycinamidine_synthase,_PurS_subunit_(EC_6.3.5.3)	0.93	0.07	2.28	0.1	53.11
Tetraacyldisaccharide_4'-kinase_(EC_2.7.1.130)	0.91	0.07	2.11	0.1	53.21
Ribosomal_RNA_small_subunit_methyltransferase_B_(EC_2.1.1.-)	0.92	0.07	2.28	0.1	53.31
Alanine_dehydrogenase_(EC_1.4.1.1)	0.97	0.07	2.27	0.1	53.41
Methionyl-tRNA_synthetase_(EC_6.1.1.10)	0.95	0.07	2.28	0.1	53.51
Shikimate_kinase_I_(EC_2.7.1.71)	0.93	0.07	2.28	0.1	53.6
Nucleoside_triphosphate_pyrophosphohydrolase_MazG	0.92	0.07	2.28	0.1	53.7
DNA_polymerase_III_beta_subunit_(EC_2.7.7.7)	0.97	0.07	2.28	0.1	53.8
Lipoate-protein_ligase_A	0.93	0.07	2.11	0.1	53.9
DNA-directed_RNA_polymerase_alpha_subunit_(EC_2.7.7.6)	0.91	0.07	2.11	0.1	54
Phosphoribosylaminoimidazole_carboxylase_catalytic_subunit_(EC_4.1.1.21)	0.95	0.07	2.28	0.1	54.09
S-adenosylmethionine:tRNA_ribosyltransferase-isomerase_(EC_5.-.-.-)	0.92	0.07	2.28	0.1	54.19
LSU_ribosomal_protein_L9p	0.92	0.07	2.28	0.1	54.29
Ribosome-binding_factor_A	0.91	0.07	2.12	0.1	54.39
LSU_m5C1962_methyltransferase_RlmI	0.92	0.07	2.29	0.1	54.48
Protein-L-isoaspartate_O-methyltransferase_(EC_2.1.1.77)	1.03	0.07	2.06	0.1	54.58
Succinate_dehydrogenase_flavoprotein_subunit_(EC_1.3.99.1)	1	0.07	2.09	0.1	54.68
Cytochrome_c-type_biogenesis_protein_CcmE,_heme_chaperone	0.95	0.07	2.29	0.1	54.78
DNA_repair_protein_RadC	0.91	0.07	2.11	0.1	54.87
NADH-ubiquinone_oxidoreductase_chain_J_(EC_1.6.5.3)	1.14	0.07	1.88	0.1	54.97
Signal_recognition_particle_receptor_protein_FtsY_(=alpha_subunit)_(TC_3.A.5.1.1)	0.91	0.07	2.11	0.1	55.07
Nitrate/nitrite_response_regulator_protein	1.4	0.07	1.17	0.1	55.16
ATP-dependent_DNA_helicase_RecG_(EC_3.6.1.-)	0.91	0.07	2.12	0.1	55.26
SSU_ribosomal_protein_S2p_(SAe)	0.91	0.07	2.11	0.1	55.36
LSU_ribosomal_protein_L28p	0.91	0.07	2.11	0.1	55.46
Glucosamine--fructose-6-phosphate_aminotransferase_[isomerizing]_(EC_2.6.1.16)	0.98	0.07	2.29	0.1	55.55
Protein_of_unknown_function_DUF374	0.92	0.07	2.11	0.1	55.65
FIG000233:_metal-dependent_hydrolase	0.91	0.07	2.11	0.1	55.75
Cell_division_protein_FtsI_[Peptidoglycan_synthetase]_(EC_2.4.1.129)	0.92	0.07	2.11	0.1	55.84
Cysteinyl-tRNA_synthetase_(EC_6.1.1.16)	0.92	0.07	2.12	0.1	55.94
Peptidyl-tRNA_hydrolase_(EC_3.1.1.29)	0.91	0.07	2.11	0.1	56.04
DNA_mismatch_repair_protein_MutL	0.92	0.07	2.11	0.1	56.13
Peptidoglycan-associated_lipoprotein_precursor	1.01	0.07	2.08	0.1	56.23
Low_molecular_weight_protein_tyrosine_phosphatase_(EC_3.1.3.48)	0.98	0.07	2.08	0.1	56.33
Membrane-associated_zinc_metalloprotease	0.92	0.07	2.12	0.1	56.42
Transcription_elongation_factor_GreA	0.93	0.07	2.11	0.1	56.52
Phosphoribosylglycinamide_formyltransferase_(EC_2.1.2.2)	0.96	0.07	2.11	0.1	56.62
Aspartate_carbamoyltransferase_(EC_2.1.3.2)	0.91	0.07	2.12	0.1	56.71
Molybdopterin_oxidoreductase_subunit,_predicted	0.98	0.07	2.1	0.1	56.81
Succinyl-CoA_ligase_[ADP-forming]_beta_chain_(EC_6.2.1.5)	0.93	0.07	2.13	0.1	56.91
Dipeptide_transport_system_permease_protein_DppC_(TC_3.A.1.5.2)	1.37	0.07	1.38	0.1	57
LSU_m3Psi1915_methyltransferase_RlmH	0.92	0.07	2.12	0.1	57.1
Hypoxanthine-guanine_phosphoribosyltransferase_(EC_2.4.2.8)	0.92	0.07	2.12	0.1	57.2
NADH-ubiquinone_oxidoreductase_chain_D_(EC_1.6.5.3)	1.09	0.07	1.92	0.1	57.29
Translation_elongation_factor_Ts	0.91	0.07	2.12	0.1	57.39
1-deoxy-D-xylulose_5-phosphate_reductoisomerase_(EC_1.1.1.267)	0.91	0.07	2.12	0.1	57.48
Fumarylacetoacetase_(EC_3.7.1.2)	1.01	0.07	2.1	0.1	57.58
NADH-ubiquinone_oxidoreductase_chain_K_(EC_1.6.5.3)	1.13	0.07	1.92	0.1	57.68
Pyridoxamine_5'-phosphate_oxidase_(EC_1.4.3.5)	0.93	0.07	2.12	0.1	57.77
Deoxyribose-phosphate_aldolase_(EC_4.1.2.4)	0.91	0.07	2.12	0.1	57.87
Cell_division_protein_FtsH_(EC_3.4.24.-)	1.02	0.07	2.08	0.1	57.96
Lipid-A-disaccharide_synthase_(EC_2.4.1.182)	0.93	0.07	2.12	0.1	58.06
Polyphosphate_kinase_(EC_2.7.4.1)	0.95	0.07	2.11	0.1	58.16
HtrA_protease/chaperone_protein	1.02	0.07	1.86	0.1	58.25
Exonuclease_SbcD	0.92	0.07	2.12	0.1	58.35
Quinolinate_phosphoribosyltransferase_[decarboxylating]_(EC_2.4.2.19)	0.93	0.07	2.12	0.1	58.45
2-C-methyl-D-erythritol_2,4-cyclodiphosphate_synthase_(EC_4.6.1.12)	1.1	0.07	1.61	0.1	58.54
Molybdenum_cofactor_biosynthesis_protein_MoaE	0.91	0.07	2.13	0.1	58.64
A/G-specific_adenine_glycosylase_(EC_3.2.2.-)	0.93	0.07	2.11	0.1	58.73
Di-/tripeptide_transporter	0.95	0.07	2.12	0.1	58.83
Exopolyphosphatase_(EC_3.6.1.11)	0.92	0.07	2.12	0.1	58.92
Seryl-tRNA_synthetase_(EC_6.1.1.11)	0.91	0.07	2.12	0.1	59.02
2-amino-3-ketobutyrate_coenzyme_A_ligase_(EC_2.3.1.29)	0.95	0.07	2.11	0.1	59.12
Electron_transfer_flavoprotein,_beta_subunit	0.93	0.07	2.12	0.1	59.21
NADH-ubiquinone_oxidoreductase_chain_F_(EC_1.6.5.3)	1.07	0.07	1.94	0.1	59.31
Cytochrome_c-type_biogenesis_protein_CcmC,_putative_heme_lyase_for_CcmE	0.95	0.07	2.13	0.1	59.4
SSU_ribosomal_protein_S13p_(S18e)	0.92	0.07	1.98	0.1	59.5
3-dehydroquinate_dehydratase_II_(EC_4.2.1.10)	0.92	0.07	1.98	0.1	59.59
Protein_export_cytoplasm_protein_SecA_ATPase_RNA_helicase_(TC_3.A.5.1.1)	0.9	0.07	1.99	0.1	59.69
LSU_ribosomal_protein_L17p	0.9	0.07	1.98	0.1	59.78
Dephospho-CoA_kinase_(EC_2.7.1.24)	0.91	0.07	1.98	0.09	59.88
UDP-N-acetylmuramate--alanine_ligase_(EC_6.3.2.8)	0.92	0.07	2.13	0.09	59.97
DNA_gyrase_subunit_B_(EC_5.99.1.3)	0.9	0.07	1.98	0.09	60.07
Carbamoyl-phosphate_synthase_large_chain_(EC_6.3.5.5)	1.04	0.07	1.79	0.09	60.16
Nucleotide_excision_repair_protein,_with_UvrB/UvrC_motif	0.92	0.07	1.99	0.09	60.26
Redox-sensitive_transcriptional_regulator_(AT-rich_DNA-binding_protein)	0.91	0.07	1.98	0.09	60.35
FIG033680:_Hypothetical_protein	1.31	0.07	1.15	0.09	60.45
Isoleucyl-tRNA_synthetase_(EC_6.1.1.5)	0.92	0.07	1.98	0.09	60.54
macromolecule_metabolism	1.29	0.07	1.39	0.09	60.63
Glutamate_formiminotransferase_(EC_2.1.2.5)	0.93	0.06	1.98	0.09	60.73
DNA_polymerase_I_(EC_2.7.7.7)	1.13	0.06	1.67	0.09	60.82
Cysteine_desulfurase_(EC_2.8.1.7),_SufS_subfamily	0.97	0.06	1.97	0.09	60.92
Cell_division_protein_FtsZ_(EC_3.4.24.-)	0.9	0.06	1.99	0.09	61.01
COG0536:_GTP-binding_protein_Obg	0.95	0.06	1.97	0.09	61.11
Deoxyguanosinetriphosphate_triphosphohydrolase_(EC_3.1.5.1)	0.9	0.06	1.99	0.09	61.2
Cytochrome_c-type_biogenesis_protein_DsbD,_protein-disulfide_reductase_(EC_1.8.1.8)	0.99	0.06	1.98	0.09	61.29
Cytochrome_c_oxidase_polypeptide_I_(EC_1.9.3.1)	0.98	0.06	1.96	0.09	61.39
Polyribonucleotide_nucleotidyltransferase_(EC_2.7.7.8)	0.93	0.06	1.99	0.09	61.48
Phospho-N-acetylmuramoyl-pentapeptide-transferase_(EC_2.7.8.13)	0.92	0.06	1.98	0.09	61.58
GTP_pyrophosphokinase_(EC_2.7.6.5),_(p)ppGpp_synthetase_I	0.9	0.06	1.98	0.09	61.67
Malate_dehydrogenase_(EC_1.1.1.37)	0.97	0.06	1.97	0.09	61.76
rRNA_small_subunit_methyltransferase_I	0.9	0.06	1.99	0.09	61.86
Diaminohydroxyphosphoribosylaminopyrimidine_deaminase_(EC_3.5.4.26)	0.9	0.06	1.99	0.09	61.95
Exodeoxyribonuclease_VII_large_subunit_(EC_3.1.11.6)	0.9	0.06	1.99	0.09	62.05
Peptide_chain_release_factor_2	0.9	0.06	1.99	0.09	62.14
Molybdopterin_oxidoreductase,_iron-sulfur_binding_subunit_(EC_1.2.7.-)	1	0.06	1.95	0.09	62.23
Molybdopterin_oxidoreductase_(EC_1.2.7.-)	0.97	0.06	1.98	0.09	62.33
Phenylacetate-CoA_oxygenase,_PaaH_subunit	0.9	0.06	1.98	0.09	62.42
Phenylacetate-CoA_oxygenase,_PaaG_subunit	0.9	0.06	1.98	0.09	62.51
CDP-diacylglycerol--serine_O-phosphatidyltransferase_(EC_2.7.8.8)	0.9	0.06	1.99	0.09	62.61
Acyl-phosphate:glycerol-3-phosphate_O-acyltransferase_PlsY	0.9	0.06	1.99	0.09	62.7
Alanine_racemase_(EC_5.1.1.1)	0.92	0.06	1.99	0.09	62.79
PTS_system,_fructose-specific_IIC_component_(EC_2.7.1.69)	1.05	0.06	1.67	0.09	62.89
SSU_ribosomal_protein_S4p_(S9e)	0.9	0.06	1.87	0.09	62.98
Outer_membrane_lipoprotein_carrier_protein_LolA	0.9	0.06	1.99	0.09	63.07
Adenosine_deaminase_(EC_3.5.4.4)	0.96	0.06	1.97	0.09	63.17
SSU_ribosomal_protein_S11p_(S14e)	0.89	0.06	1.87	0.09	63.26
Cysteine_synthase_(EC_2.5.1.47)	1.3	0.06	1.21	0.09	63.35
ATP_synthase_epsilon_chain_(EC_3.6.3.14)	0.93	0.06	2	0.09	63.44
Ribonuclease_PH_(EC_2.7.7.56)	0.9	0.06	1.87	0.09	63.54
Ribosomal_protein_S12p_Asp88_(E._coli)_methylthiotransferase	0.9	0.06	1.88	0.09	63.63
Transcription-repair_coupling_factor	0.91	0.06	1.87	0.09	63.72
Nicotinate-nucleotide_adenylyltransferase_(EC_2.7.7.18)	0.9	0.06	1.88	0.09	63.81
Peptide_chain_release_factor_1	0.89	0.06	1.87	0.09	63.91
LSU_ribosomal_protein_L31p	0.89	0.06	1.88	0.09	64
4-hydroxythreonine-4-phosphate_dehydrogenase_(EC_1.1.1.262)	0.89	0.06	1.87	0.09	64.09
FIG001341:_Probable_Fe(2+)-trafficking_protein_YggX	0.91	0.06	1.87	0.09	64.18
NADH-ubiquinone_oxidoreductase_chain_E_(EC_1.6.5.3)	1.08	0.06	1.71	0.09	64.27
RNA_methyltransferase,_TrmA_family	0.89	0.06	1.88	0.09	64.37
Aspartyl-tRNA(Asn)_amidotransferase_subunit_B_(EC_6.3.5.6)	0.9	0.06	1.87	0.09	64.46
LSU_ribosomal_protein_L1p_(L10Ae)	0.89	0.06	1.77	0.09	64.55
Glutamine_amidotransferase_chain_of_NAD_synthetase	0.91	0.06	1.89	0.09	64.64
Phenylacetate-CoA_oxygenase,_PaaI_subunit	0.92	0.06	1.87	0.09	64.73
LSU_ribosomal_protein_L10p_(P0)	0.88	0.06	1.77	0.09	64.82
Deoxycytidine_triphosphate_deaminase_(EC_3.5.4.13)	0.89	0.06	1.87	0.09	64.91
Methylenetetrahydrofolate_dehydrogenase_(NADP+)_(EC_1.5.1.5)	0.89	0.06	1.88	0.09	65
Agmatine_deiminase_(EC_3.5.3.12)	0.9	0.06	1.88	0.09	65.1
2-hydroxy-3-oxopropionate_reductase_(EC_1.1.1.60)	1.21	0.06	1.49	0.09	65.19
Thymidine_kinase_(EC_2.7.1.21)	0.89	0.06	1.87	0.09	65.28
Phosphoribosylformylglycinamidine_cyclo-ligase_(EC_6.3.3.1)	0.89	0.06	1.88	0.09	65.37
Thymidylate_synthase_thyX_(EC_2.1.1.-)	0.88	0.06	1.77	0.09	65.46
LSU_ribosomal_protein_L11p_(L12e)	0.88	0.06	1.77	0.09	65.55
ADA_regulatory_protein	0.98	0.06	1.75	0.09	65.64
Threonyl-tRNA_synthetase_(EC_6.1.1.3)	0.89	0.06	1.88	0.09	65.73
Hypothetical_protein_YggS,_proline_synthase_co-transcribed_bacterial_homolog_PROSC	0.9	0.06	1.88	0.09	65.82
Chaperone_protein_DnaK	0.91	0.06	1.77	0.09	65.91
Dihydrolipoamide_acetyltransferase_component_of_pyruvate_dehydrogenase_complex_(EC_2.3.1.12)	0.91	0.06	1.78	0.09	66
Septum_formation_protein_Maf	0.9	0.06	1.89	0.09	66.09
Octanoate-[acyl-carrier-protein]-protein-N-octanoyltransferase	0.91	0.06	1.77	0.09	66.19
Translation_elongation_factor_P	0.93	0.06	1.76	0.09	66.28
Glycine_dehydrogenase_[decarboxylating]_(glycine_cleavage_system_P_protein)_(EC_1.4.4.2)	0.88	0.06	1.78	0.09	66.37
Translation_elongation_factor_LepA	0.9	0.06	1.77	0.09	66.46
Adenylate_kinase_(EC_2.7.4.3)	0.89	0.06	1.77	0.09	66.55
Phosphopantothenoylcysteine_decarboxylase_(EC_4.1.1.36)	0.87	0.06	1.7	0.09	66.64
Peptidyl-prolyl_cis-trans_isomerase_(EC_5.2.1.8)	0.97	0.06	1.76	0.09	66.73
DNA_recombination_and_repair_protein_RecO	0.9	0.06	1.78	0.09	66.81
Hypothetical_protein_YaeJ_with_similarity_to_translation_release_factor	0.91	0.06	1.77	0.09	66.9
tRNA_dihydrouridine_synthase_B_(EC_1.-.-.-)	0.89	0.06	1.77	0.09	66.99
Ribosome-associated_heat_shock_protein_implicated_in_the_recycling_of_the_50S_subunit_(S4_paralog)	0.89	0.06	1.77	0.09	67.08
Aminomethyltransferase_(glycine_cleavage_system_T_protein)_(EC_2.1.2.10)	0.91	0.06	1.77	0.09	67.17
Phosphatidylserine_decarboxylase_(EC_4.1.1.65)	0.92	0.06	1.77	0.09	67.26
SSU_ribosomal_protein_S12p_(S23e)	0.9	0.06	1.77	0.09	67.35
SSU_ribosomal_protein_S7p_(S5e)	0.89	0.06	1.78	0.09	67.44
Aconitate_hydratase_(EC_4.2.1.3)	0.9	0.06	1.77	0.09	67.53
Low-specificity_L-threonine_aldolase_(EC_4.1.2.5)	0.89	0.06	1.78	0.09	67.62
Imidazolonepropionase_(EC_3.5.2.7)	0.88	0.06	1.77	0.09	67.71
3-deoxy-D-manno-octulosonic-acid_transferase_(EC_2.-.-.-)	0.88	0.06	1.78	0.09	67.8
Rod_shape-determining_protein_MreB	0.88	0.06	1.78	0.09	67.89
LSU_ribosomal_protein_L7/L12_(P1/P2)	0.88	0.06	1.68	0.09	67.97
Phosphopentomutase_(EC_5.4.2.7)	0.88	0.06	1.77	0.09	68.06
Serine-protein_kinase_rsbW_(EC_2.7.11.1)	0.87	0.06	1.68	0.09	68.15
CopG_protein	0.9	0.06	1.68	0.09	68.24
Transketolase_(EC_2.2.1.1)	0.97	0.06	1.65	0.09	68.33
NADP-specific_glutamate_dehydrogenase_(EC_1.4.1.4)	0.96	0.06	1.67	0.09	68.42
Tryptophanyl-tRNA_synthetase_(EC_6.1.1.2)	0.9	0.06	1.79	0.09	68.5
Translation_elongation_factor_G	0.88	0.06	1.68	0.09	68.59
Ornithine_carbamoyltransferase_(EC_2.1.3.3)	0.87	0.06	1.69	0.09	68.68
LSU_ribosomal_protein_L25p	0.87	0.06	1.69	0.09	68.77
Enoyl-[acyl-carrier-protein]_reductase_[FMN]_(EC_1.3.1.9)	1.21	0.06	1.07	0.09	68.86
Translation_initiation_factor_2	0.87	0.06	1.69	0.09	68.94
GTP-binding_and_nucleic_acid-binding_protein_YchF	0.93	0.06	1.68	0.09	69.03
Triosephosphate_isomerase_(EC_5.3.1.1)	0.87	0.06	1.68	0.09	69.12
tRNA_pseudouridine_synthase_B_(EC_4.2.1.70)	0.91	0.06	1.68	0.09	69.21
Acetyl-coenzyme_A_carboxyl_transferase_alpha_chain_(EC_6.4.1.2)	0.89	0.06	1.69	0.09	69.29
Phosphoenolpyruvate-protein_phosphotransferase_of_PTS_system_(EC_2.7.3.9)	0.88	0.06	1.69	0.09	69.38
ATP-dependent_DNA_helicase_RecQ	1.07	0.06	1.55	0.09	69.47
tRNA_pseudouridine_synthase_A_(EC_4.2.1.70)	0.87	0.06	1.69	0.09	69.56
Valyl-tRNA_synthetase_(EC_6.1.1.9)	0.88	0.06	1.69	0.09	69.64
Aldehyde_dehydrogenase_B_(EC_1.2.1.22)	0.9	0.06	1.69	0.09	69.73
GTP-binding_protein_HflX	0.9	0.06	1.68	0.09	69.82
Heat_shock_protein_60_family_chaperone_GroEL	0.89	0.06	1.69	0.09	69.9
Phenylacetate-CoA_oxygenase,_PaaJ_subunit	0.89	0.06	1.68	0.09	69.99
tRNA-specific_adenosine-34_deaminase_(EC_3.5.4.-)	0.95	0.06	1.68	0.09	70.08
Group soil
Average similarity: 61.80
Species	Av.Abund	Av.Sim	Sim/SD	Contrib%	Cum.%
Adenylate_cyclase_(EC_4.6.1.1)	10.11	0.55	2.62	0.89	0.89
Serine/threonine_protein_kinase_PrkC,_regulator_of_stationary_phase	10.04	0.54	1.81	0.87	1.76
RNA_polymerase_sigma_factor_RpoE	8.08	0.5	3.11	0.81	2.58
TonB-dependent_receptor	9.81	0.5	2.16	0.8	3.38
3-oxoacyl-[acyl-carrier_protein]_reductase_(EC_1.1.1.100)	7.73	0.45	3.01	0.72	4.1
Response_regulator_of_zinc_sigma-54-dependent_two-component_system	5.76	0.34	2.72	0.54	4.65
UDP-glucose_4-epimerase_(EC_5.1.3.2)	5.64	0.31	2.12	0.5	5.14
tolB_protein_precursor,_periplasmic_protein_involved_in_the_tonb-independent_uptake_of_group_A_colicins	5.29	0.29	2.44	0.46	5.61
Cell_division_protein_FtsX	4.82	0.27	2.09	0.44	6.05
Lipid_A_export_ATP-binding/permease_protein_MsbA	4.66	0.26	2.4	0.42	6.47
Aspartate_aminotransferase_(EC_2.6.1.1)	4.11	0.25	3.02	0.4	6.87
Enoyl-CoA_hydratase_(EC_4.2.1.17)	4.06	0.24	2.45	0.39	7.26
Phosphate_regulon_sensor_protein_PhoR_(SphS)_(EC_2.7.13.3)	4.24	0.23	2.16	0.38	7.63
ABC-type_multidrug_transport_system,_ATPase_component	3.81	0.23	2.84	0.37	8.01
Thioredoxin_reductase_(EC_1.8.1.9)	3.64	0.23	2.94	0.37	8.38
Butyryl-CoA_dehydrogenase_(EC_1.3.99.2)	3.67	0.22	3.01	0.36	8.74
Acetyl-CoA_acetyltransferase_(EC_2.3.1.9)	3.38	0.22	3.56	0.36	9.09
Cysteine_desulfurase_(EC_2.8.1.7)	3.56	0.22	2.59	0.35	9.45
Permease_of_the_drug/metabolite_transporter_(DMT)_superfamily	3.6	0.21	2.41	0.34	9.79
D-alanine--D-alanine_ligase_(EC_6.3.2.4)	3.39	0.21	1.9	0.34	10.12
Long-chain-fatty-acid--CoA_ligase_(EC_6.2.1.3)	3.74	0.19	2.01	0.31	10.44
Beta-lactamase_(EC_3.5.2.6)	4.03	0.19	1.73	0.31	10.75
Beta-lactamase_class_C_and_other_penicillin_binding_proteins	3.83	0.19	1.72	0.31	11.06
CDP-diacylglycerol--glycerol-3-phosphate_3-phosphatidyltransferase_(EC_2.7.8.5)	2.82	0.18	3.63	0.3	11.36
D-serine/D-alanine/glycine_transporter	3.53	0.18	1.57	0.29	11.65
RNA_polymerase_sigma_factor_RpoD	2.91	0.17	2.25	0.28	11.93
PhnB_protein	3.57	0.17	1.43	0.28	12.21
Glycosyltransferase	3.42	0.17	1.56	0.27	12.48
Acetylornithine_deacetylase_(EC_3.5.1.16)	2.93	0.16	2.31	0.26	12.74
Phosphate_regulon_transcriptional_regulatory_protein_PhoB_(SphR)	3.07	0.16	1.8	0.26	13
Macrolide_export_ATP-binding/permease_protein_MacB_(EC_3.6.3.-)	2.83	0.16	2	0.25	13.26
Dihydroorotase_(EC_3.5.2.3)	2.86	0.15	1.95	0.25	13.51
Sensor_protein_of_zinc_sigma-54-dependent_two-component_system	3.09	0.15	1.37	0.25	13.75
RNA_polymerase_sigma-54_factor_RpoN	2.79	0.15	1.75	0.24	13.99
Biopolymer_transport_protein_ExbD/TolR	2.51	0.15	1.75	0.24	14.23
3-hydroxybutyryl-CoA_dehydrogenase_(EC_1.1.1.157)	2.28	0.14	2.25	0.23	14.46
Magnesium_and_cobalt_efflux_protein_CorC	2.31	0.14	2.07	0.23	14.69
Cobalt-zinc-cadmium_resistance_protein_CzcA	2.9	0.14	1.71	0.22	14.91
Osmosensitive_K+_channel_histidine_kinase_KdpD_(EC_2.7.3.-)	3.03	0.14	1.21	0.22	15.13
Chemotaxis_protein_methyltransferase_CheR_(EC_2.1.1.80)	2.69	0.13	1.66	0.22	15.35
Transcription_regulator_[contains_diacylglycerol_kinase_catalytic_domain]	2.22	0.13	2.64	0.22	15.56
Glucose-1-phosphate_thymidylyltransferase_(EC_2.7.7.24)	2.14	0.13	2.69	0.21	15.78
Protein_serine/threonine_phosphatase_PrpC,_regulation_of_stationary_phase	2.3	0.13	2.21	0.21	15.99
Glucose-methanol-choline_(GMC)_oxidoreductase:NAD_binding_site	2.87	0.13	1.21	0.21	16.2
Polysaccharide_deacetylase	2.79	0.13	1.36	0.21	16.41
Transcription_termination_factor_Rho	1.84	0.13	2.94	0.21	16.62
Pantothenate:Na+_symporter_(TC_2.A.21.1.1)	2.32	0.13	1.83	0.21	16.83
Survival_protein_SurA_precursor_(Peptidyl-prolyl_cis-trans_isomerase_SurA)_(EC_5.2.1.8)	1.86	0.13	2.6	0.21	17.04
ADP-heptose--lipooligosaccharide_heptosyltransferase_II_(EC_2.4.1.-)	2	0.13	2.52	0.2	17.24
Metal-dependent_hydrolases_of_the_beta-lactamase_superfamily_I	2.01	0.12	2.3	0.2	17.45
Myo-inositol_2-dehydrogenase_(EC_1.1.1.18)	3.19	0.12	0.99	0.2	17.65
Thymidylate_kinase_(EC_2.7.4.9)	2.01	0.12	2.03	0.2	17.85
DNA_polymerase_III_alpha_subunit_(EC_2.7.7.7)	1.81	0.12	2.52	0.2	18.04
Aminopeptidase_YpdF_(MP-,_MA-,_MS-,_AP-,_NP-_specific)	2.1	0.12	1.78	0.2	18.24
Arginyl-tRNA_synthetase_(EC_6.1.1.19)	5.29	0.12	0.77	0.19	18.43
Protein-L-isoaspartate_O-methyltransferase_(EC_2.1.1.77)	1.93	0.12	2.12	0.19	18.62
Chemotaxis_regulator_-_transmits_chemoreceptor_signals_to_flagelllar_motor_components_CheY	2.33	0.12	1.74	0.19	18.81
3-oxoacyl-[acyl-carrier-protein]_synthase,_KASII_(EC_2.3.1.41)	1.96	0.12	2.04	0.19	19
ATP-dependent_protease_La_(EC_3.4.21.53)_Type_I	1.94	0.12	1.99	0.19	19.19
RNA_polymerase_sigma-70_factor	2.43	0.11	1.51	0.18	19.37
Pyruvate_dehydrogenase_E1_component_alpha_subunit_(EC_1.2.4.1)	1.87	0.11	2.29	0.18	19.55
Methylmalonyl-CoA_mutase_(EC_5.4.99.2)	1.74	0.11	2.26	0.18	19.74
Arginine_utilization_regulatory_protein_RocR	1.91	0.11	1.96	0.18	19.92
ClpB_protein	1.94	0.11	2.05	0.18	20.1
Uracil_phosphoribosyltransferase_(EC_2.4.2.9)	1.72	0.11	2.76	0.18	20.28
Excinuclease_ABC_subunit_A	1.77	0.11	2.09	0.18	20.46
MotA/TolQ/ExbB_proton_channel_family_protein	1.73	0.11	2.19	0.18	20.63
L-asparaginase_(EC_3.5.1.1)	1.81	0.11	1.96	0.18	20.81
dTDP-glucose_4,6-dehydratase_(EC_4.2.1.46)	2.18	0.11	1.66	0.18	20.99
Formamidopyrimidine-DNA_glycosylase_(EC_3.2.2.23)	1.9	0.11	1.82	0.18	21.17
Propionyl-CoA_carboxylase_beta_chain_(EC_6.4.1.3)	1.7	0.11	2.14	0.18	21.34
Cytochrome_c_oxidase_polypeptide_III_(EC_1.9.3.1)	2.43	0.11	1.21	0.18	21.52
3-oxoacyl-[acyl-carrier-protein]_synthase,_KASIII_(EC_2.3.1.41)	1.77	0.11	2.28	0.18	21.69
Pyruvate_dehydrogenase_E1_component_beta_subunit_(EC_1.2.4.1)	1.7	0.11	2.35	0.18	21.87
D-3-phosphoglycerate_dehydrogenase_(EC_1.1.1.95)	1.9	0.11	1.98	0.18	22.05
NAD(P)_transhydrogenase_alpha_subunit_(EC_1.6.1.2)	1.67	0.11	1.69	0.17	22.22
Chaperone_protein_DnaJ	1.67	0.11	2.71	0.17	22.39
D-alanyl-D-alanine_carboxypeptidase_(EC_3.4.16.4)	2.02	0.11	1.68	0.17	22.57
Multimodular_transpeptidase-transglycosylase_(EC_2.4.1.129)_(EC_3.4.-.-)	1.9	0.11	1.84	0.17	22.74
Biotin_carboxylase_of_acetyl-CoA_carboxylase_(EC_6.3.4.14)	1.7	0.11	1.96	0.17	22.91
Periplasmic_thiol:disulfide_interchange_protein_DsbA	1.86	0.11	2.16	0.17	23.08
Pole_remodelling_regulatory_diguanylate_cyclase	1.96	0.1	1.47	0.17	23.25
Methionine_ABC_transporter_ATP-binding_protein	1.88	0.1	1.91	0.17	23.42
4-hydroxybenzoyl-CoA_thioesterase_family_active_site	1.64	0.1	2.01	0.17	23.58
Threonine_synthase_(EC_4.2.3.1)	1.9	0.1	1.55	0.17	23.75
Cysteine_synthase_(EC_2.5.1.47)	1.87	0.1	1.86	0.17	23.92
Thiamin-phosphate_pyrophosphorylase_(EC_2.5.1.3)	1.64	0.1	1.67	0.17	24.08
Dihydrodipicolinate_synthase_(EC_4.2.1.52)	1.9	0.1	1.63	0.17	24.25
Acetylornithine_aminotransferase_(EC_2.6.1.11)	1.91	0.1	1.43	0.17	24.41
UDP-glucose_dehydrogenase_(EC_1.1.1.22)	1.78	0.1	1.55	0.16	24.58
Glycosyl_transferase,_group_1	2.18	0.1	1.35	0.16	24.74
Signal_peptidase_I_(EC_3.4.21.89)	1.71	0.1	2.06	0.16	24.9
Lipoprotein_releasing_system_ATP-binding_protein_LolD	1.76	0.1	2.03	0.16	25.06
Cystathionine_gamma-lyase_(EC_4.4.1.1)	1.7	0.1	1.76	0.16	25.22
Sensor_kinase_CitA,_DpiB_(EC_2.7.3.-)	1.84	0.1	1.52	0.16	25.38
N-acetylglutamate_synthase_(EC_2.3.1.1)	1.9	0.1	1.36	0.16	25.54
Transaldolase_(EC_2.2.1.2)	1.69	0.1	2.13	0.16	25.69
Aminopeptidase_Y_(Arg,_Lys,_Leu_preference)_(EC_3.4.11.15)	1.78	0.1	1.77	0.16	25.85
Dipeptide_transport_system_permease_protein_DppC_(TC_3.A.1.5.2)	1.7	0.1	1.73	0.16	26.01
Phytochrome,_two-component_sensor_histidine_kinase_(EC_2.7.3.-)	2.62	0.09	0.89	0.15	26.16
Oligopeptide_transport_system_permease_protein_OppB_(TC_3.A.1.5.1)	1.61	0.09	1.93	0.15	26.31
Alkyl_hydroperoxide_reductase_subunit_C-like_protein	1.89	0.09	1.49	0.15	26.47
Carbamoyl-phosphate_synthase_large_chain_(EC_6.3.5.5)	1.91	0.09	1.49	0.15	26.62
Chromosomal_replication_initiator_protein_DnaA	1.6	0.09	1.79	0.15	26.77
Purine_nucleoside_phosphorylase_(EC_2.4.2.1)	1.59	0.09	1.66	0.15	26.92
Asparagine_synthetase_[glutamine-hydrolyzing]_(EC_6.3.5.4)	2.4	0.09	1.02	0.15	27.07
Vitamin_B12_ABC_transporter,_B12-binding_component_BtuF	1.62	0.09	1.56	0.15	27.22
Glutamate-1-semialdehyde_aminotransferase_(EC_5.4.3.8)	1.68	0.09	1.76	0.15	27.37
Chemotaxis_protein_CheV_(EC_2.7.3.-)	2.13	0.09	1.11	0.15	27.52
DNA-binding_heavy_metal_response_regulator	1.86	0.09	1.41	0.15	27.67
Transcriptional_regulator,_MerR_family	1.7	0.09	2.15	0.15	27.82
Ferric_siderophore_transport_system,_periplasmic_binding_protein_TonB	1.78	0.09	1.55	0.15	27.96
Alcohol_dehydrogenase_(EC_1.1.1.1)	1.7	0.09	1.76	0.15	28.11
Ubiquinone/menaquinone_biosynthesis_methyltransferase_UbiE_(EC_2.1.1.-)	1.8	0.09	1.38	0.14	28.25
Glucosamine--fructose-6-phosphate_aminotransferase_[isomerizing]_(EC_2.6.1.16)	1.86	0.09	1.34	0.14	28.4
Creatinine_amidohydrolase_(EC_3.5.2.10)	1.82	0.09	1.34	0.14	28.54
N-acetylglucosamine-6-phosphate_deacetylase_(EC_3.5.1.25)	1.59	0.09	1.36	0.14	28.68
cAMP-binding_proteins_-_catabolite_gene_activator_and_regulatory_subunit_of_cAMP-dependent_protein_kinases	1.69	0.09	1.5	0.14	28.82
Probable_Co/Zn/Cd_efflux_system_membrane_fusion_protein	2.08	0.09	1.16	0.14	28.97
GMP_synthase_[glutamine-hydrolyzing]_(EC_6.3.5.2)	1.53	0.09	1.63	0.14	29.11
N-acetylmuramoyl-L-alanine_amidase_(EC_3.5.1.28)	1.57	0.09	1.62	0.14	29.25
Ribonuclease_Z_(EC_3.1.26.11)	1.58	0.09	1.66	0.14	29.39
Heat_shock_protein_60_family_co-chaperone_GroES	1.61	0.09	1.47	0.14	29.53
Cell_division_transporter,_ATP-binding_protein_FtsE_(TC_3.A.5.1.1)	1.51	0.09	1.83	0.14	29.66
Holliday_junction_DNA_helicase_RuvB	1.47	0.09	1.67	0.14	29.8
Kynurenine_formamidase,_bacterial_(EC_3.5.1.9)	1.61	0.09	1.49	0.14	29.94
Phosphoglucosamine_mutase_(EC_5.4.2.10)	1.44	0.08	1.63	0.14	30.08
Undecaprenyl_pyrophosphate_synthetase_(EC_2.5.1.31)	1.46	0.08	1.66	0.14	30.21
Copper-translocating_P-type_ATPase_(EC_3.6.3.4)	1.71	0.08	1.31	0.13	30.35
Gamma-glutamyltranspeptidase_(EC_2.3.2.2)	1.61	0.08	1.8	0.13	30.48
Positive_regulator_of_CheA_protein_activity_(CheW)	1.63	0.08	1.5	0.13	30.62
DNA_polymerase_I_(EC_2.7.7.7)	1.48	0.08	1.5	0.13	30.75
Peptide_methionine_sulfoxide_reductase_MsrA_(EC_1.8.4.11)	1.54	0.08	1.37	0.13	30.88
Nitrilotriacetate_monooxygenase_component_B_(EC_1.14.13.-)	1.41	0.08	1.79	0.13	31.01
Cold_shock_protein_CspC	1.62	0.08	1.47	0.13	31.14
ADP-heptose_synthase_(EC_2.7.-.-)	1.41	0.08	1.58	0.13	31.27
Alkaline_phosphatase_(EC_3.1.3.1)	1.8	0.08	1.25	0.13	31.39
Cytochrome_c_oxidase_polypeptide_II_(EC_1.9.3.1)	1.72	0.08	1.33	0.13	31.52
Acriflavin_resistance_protein	1.81	0.08	1.19	0.13	31.65
NADP-specific_glutamate_dehydrogenase_(EC_1.4.1.4)	1.38	0.08	1.68	0.13	31.78
Isocitrate_dehydrogenase_[NADP]_(EC_1.1.1.42)	1.34	0.08	1.59	0.13	31.9
Replicative_DNA_helicase_(EC_3.6.1.-)	1.41	0.08	1.42	0.13	32.03
Arsenate_reductase_(EC_1.20.4.1)	1.58	0.08	1.32	0.12	32.15
Proline_dehydrogenase_(EC_1.5.99.8)_(Proline_oxidase)	1.3	0.08	1.82	0.12	32.28
Cell_division_protein_FtsH_(EC_3.4.24.-)	1.51	0.08	1.58	0.12	32.4
Phosphoglycolate_phosphatase_(EC_3.1.3.18)	1.49	0.08	1.46	0.12	32.52
Oligopeptide_transport_ATP-binding_protein_OppF_(TC_3.A.1.5.1)	1.37	0.08	1.66	0.12	32.64
DNA-3-methyladenine_glycosylase_II_(EC_3.2.2.21)	1.31	0.07	1.58	0.12	32.76
Endonuclease_III_(EC_4.2.99.18)	1.22	0.07	2.12	0.12	32.88
Succinyl-CoA_ligase_[ADP-forming]_beta_chain_(EC_6.2.1.5)	1.31	0.07	1.69	0.12	33
Lipoprotein_signal_peptidase_(EC_3.4.23.36)	1.41	0.07	1.64	0.12	33.12
Excinuclease_ABC_subunit_C	1.34	0.07	1.43	0.12	33.24
Cytidylate_kinase_(EC_2.7.4.14)	1.31	0.07	1.65	0.12	33.36
Menaquinone_biosynthesis_related_protein,_putative_DHNA-CoA_thioesterase	1.51	0.07	1.21	0.12	33.48
Glucokinase_(EC_2.7.1.2)	1.43	0.07	1.47	0.12	33.6
Aspartyl-tRNA(Asn)_amidotransferase_subunit_A_(EC_6.3.5.6)	1.3	0.07	1.65	0.12	33.71
Quinone_oxidoreductase_(EC_1.6.5.5)	1.7	0.07	0.97	0.12	33.83
Acyl_carrier_protein	1.22	0.07	1.92	0.12	33.95
Prolyl_endopeptidase_(EC_3.4.21.26)	1.4	0.07	1.47	0.12	34.06
Glycosyl_transferase,_group_2_family_protein	1.41	0.07	1.29	0.12	34.18
Inosine-5'-monophosphate_dehydrogenase_(EC_1.1.1.205)	1.33	0.07	1.44	0.11	34.29
Two-component_oxygen-sensor_histidine_kinase_FixL	1.73	0.07	1.03	0.11	34.41
HtrA_protease/chaperone_protein	1.32	0.07	1.53	0.11	34.52
ATP-dependent_DNA_helicase_UvrD/PcrA	1.18	0.07	2.06	0.11	34.64
Cobalt-zinc-cadmium_resistance_protein	1.36	0.07	1.71	0.11	34.75
6-pyruvoyl_tetrahydrobiopterin_synthase_(EC_4.2.3.12)	1.33	0.07	1.35	0.11	34.87
COG1306_predicted_glycoside_hydrolase	1.17	0.07	1.79	0.11	34.98
Phosphate_transport_ATP-binding_protein_PstB_(TC_3.A.1.7.1)	1.47	0.07	0.99	0.11	35.09
Thiol:disulfide_oxidoreductase_related_to_ResA	1.26	0.07	1.84	0.11	35.21
CTP_synthase_(EC_6.3.4.2)	1	0.07	2.49	0.11	35.32
Prolipoprotein_diacylglyceryl_transferase_(EC_2.4.99.-)	1.18	0.07	2.22	0.11	35.43
2-keto-3-deoxy-D-arabino-heptulosonate-7-phosphate_synthase_I_beta_(EC_2.5.1.54)	1.29	0.07	1.55	0.11	35.54
Macrolide-specific_efflux_protein_MacA	1.47	0.07	1.13	0.11	35.66
LSU_ribosomal_protein_L9p	0.94	0.07	2.55	0.11	35.77
Cytosol_aminopeptidase_PepA_(EC_3.4.11.1)	1.21	0.07	1.69	0.11	35.88
Translation_initiation_factor_1	1.27	0.07	1.61	0.11	35.99
rRNA_small_subunit_methyltransferase_H	0.94	0.07	2.6	0.11	36.1
Succinate_dehydrogenase_iron-sulfur_protein_(EC_1.3.99.1)	1.17	0.07	1.71	0.11	36.21
Succinyl-CoA_ligase_[ADP-forming]_alpha_chain_(EC_6.2.1.5)	1.26	0.07	1.5	0.11	36.32
Serine--glyoxylate_aminotransferase_(EC_2.6.1.45)	1.16	0.07	1.88	0.11	36.43
Glucosamine-6-phosphate_deaminase_(EC_3.5.99.6)	1.28	0.07	1.36	0.11	36.54
FIG000557:_hypothetical_protein_co-occurring_with_RecR	0.96	0.07	2.34	0.11	36.65
Endonuclease_IV_(EC_3.1.21.2)	1.2	0.07	1.75	0.11	36.76
Anthranilate_phosphoribosyltransferase_(EC_2.4.2.18)	1.19	0.07	1.64	0.11	36.87
Dihydrolipoamide_dehydrogenase_of_2-oxoglutarate_dehydrogenase_(EC_1.8.1.4)	1.11	0.07	1.93	0.11	36.98
Malate_dehydrogenase_(EC_1.1.1.37)	0.98	0.07	2.14	0.11	37.08
DNA_ligase_(EC_6.5.1.2)	0.96	0.07	2.39	0.11	37.19
Transcription-repair_coupling_factor	0.94	0.07	2.37	0.11	37.3
Citrate_synthase_(si)_(EC_2.3.3.1)	1.22	0.07	1.52	0.11	37.41
Phospho-N-acetylmuramoyl-pentapeptide-transferase_(EC_2.7.8.13)	0.94	0.07	2.4	0.11	37.52
Multicopper_oxidase	1.93	0.07	0.82	0.11	37.62
Protein_YicC	0.94	0.07	2.39	0.11	37.73
Deacetylases,_including_yeast_histone_deacetylase_and_acetoin_utilization_protein	1.21	0.07	1.62	0.11	37.84
UDP-N-acetylglucosamine_1-carboxyvinyltransferase_(EC_2.5.1.7)	0.94	0.07	2.19	0.11	37.95
Branched-chain_alpha-keto_acid_dehydrogenase,_E1_component,_beta_subunit_(EC_1.2.4.4)	1.1	0.07	1.94	0.11	38.05
Acetyl-coenzyme_A_carboxyl_transferase_alpha_chain_(EC_6.4.1.2)	1	0.07	2.12	0.11	38.16
Enoyl-[acyl-carrier-protein]_reductase_[NADH]_(EC_1.3.1.9)	1.22	0.07	1.41	0.11	38.27
Glutamine_synthetase_type_I_(EC_6.3.1.2)	1.34	0.07	1.15	0.11	38.38
RNA_polymerase_sigma-70_factor,_ECF_subfamily	1.42	0.07	1.16	0.11	38.48
Integration_host_factor_beta_subunit	0.93	0.07	2.19	0.11	38.59
Seryl-tRNA_synthetase_(EC_6.1.1.11)	0.96	0.07	2.17	0.11	38.7
Peptidyl-prolyl_cis-trans_isomerase_(EC_5.2.1.8)	1.09	0.07	1.87	0.11	38.8
ADP-ribose_pyrophosphatase_(EC_3.6.1.13)	1.03	0.07	1.96	0.11	38.91
6-phosphofructokinase_(EC_2.7.1.11)	1.18	0.07	1.78	0.11	39.02
Malonyl_CoA-acyl_carrier_protein_transacylase_(EC_2.3.1.39)	1.13	0.07	1.91	0.11	39.12
Sodium/glutamate_symport_protein	1.22	0.07	1.47	0.11	39.23
Orotate_phosphoribosyltransferase_(EC_2.4.2.10)	1.08	0.07	2.17	0.11	39.33
Peptide_deformylase_(EC_3.5.1.88)	0.96	0.07	2.19	0.11	39.44
Translation_elongation_factor_Ts	0.91	0.07	2.01	0.11	39.55
tmRNA-binding_protein_SmpB	0.94	0.07	2.2	0.11	39.65
Ferredoxin	1.38	0.07	1.3	0.11	39.76
SOS-response_repressor_and_protease_LexA_(EC_3.4.21.88)	1.2	0.07	1.45	0.11	39.86
Argininosuccinate_synthase_(EC_6.3.4.5)	0.93	0.06	2.02	0.11	39.97
Sporulation_initiation_inhibitor_protein_Soj	1	0.06	2.01	0.1	40.07
Polyphosphate_kinase_(EC_2.7.4.1)	1.21	0.06	1.31	0.1	40.18
Succinate_dehydrogenase_flavoprotein_subunit_(EC_1.3.99.1)	1.17	0.06	1.56	0.1	40.28
SSU_ribosomal_protein_S2p_(SAe)	0.93	0.06	2.05	0.1	40.38
Methylated-DNA--protein-cysteine_methyltransferase_(EC_2.1.1.63)	1.37	0.06	0.99	0.1	40.49
Lipoate_synthase	0.93	0.06	2.03	0.1	40.59
Holliday_junction_DNA_helicase_RuvA	0.92	0.06	2.05	0.1	40.7
Dephospho-CoA_kinase_(EC_2.7.1.24)	0.94	0.06	1.88	0.1	40.8
Molybdenum_cofactor_biosynthesis_protein_MoaE	0.99	0.06	1.88	0.1	40.9
Acyl-phosphate:glycerol-3-phosphate_O-acyltransferase_PlsY	0.92	0.06	2.05	0.1	41.01
Ribosome_recycling_factor	0.91	0.06	2.07	0.1	41.11
Recombination_protein_RecR	0.93	0.06	2.06	0.1	41.21
Methionyl-tRNA_formyltransferase_(EC_2.1.2.9)	1.19	0.06	1.71	0.1	41.32
Pyruvate_kinase_(EC_2.7.1.40)	0.92	0.06	2.06	0.1	41.42
Aspartyl-tRNA_synthetase_(EC_6.1.1.12)	0.93	0.06	2.06	0.1	41.52
Phosphoribosylaminoimidazole-succinocarboxamide_synthase_(EC_6.3.2.6)	0.92	0.06	2.05	0.1	41.63
Ribosomal_large_subunit_pseudouridine_synthase_D_(EC_4.2.1.70)	0.94	0.06	1.89	0.1	41.73
Soluble_lytic_murein_transglycosylase_precursor_(EC_3.2.1.-)	1.31	0.06	1.03	0.1	41.83
Chemotaxis_response_regulator_protein-glutamate_methylesterase_CheB_(EC_3.1.1.61)	1.34	0.06	1.37	0.1	41.93
Nitrate/nitrite_response_regulator_protein	1.83	0.06	0.81	0.1	42.04
Aquaporin_Z	1.11	0.06	1.73	0.1	42.14
DNA_polymerase_III_beta_subunit_(EC_2.7.7.7)	0.91	0.06	2.09	0.1	42.24
ATP-dependent_RNA_helicase_RhlE	1.11	0.06	1.57	0.1	42.34
1-acyl-sn-glycerol-3-phosphate_acyltransferase_(EC_2.3.1.51)	1.19	0.06	1.47	0.1	42.45
Serine_protease_precursor_MucD/AlgY_associated_with_sigma_factor_RpoE	1.4	0.06	1.19	0.1	42.55
Guanylate_kinase_(EC_2.7.4.8)	0.92	0.06	2.09	0.1	42.65
N-carbamoylputrescine_amidase_(3.5.1.53)	1.16	0.06	1.48	0.1	42.75
Carbamoyl-phosphate_synthase_small_chain_(EC_6.3.5.5)	0.97	0.06	1.92	0.1	42.85
GTP-binding_and_nucleic_acid-binding_protein_YchF	0.91	0.06	1.91	0.1	42.96
Cysteine_desulfurase_(EC_2.8.1.7),_SufS_subfamily	0.98	0.06	2.1	0.1	43.06
Arabinose_5-phosphate_isomerase_(EC_5.3.1.13)	0.92	0.06	2.1	0.1	43.16
Lipopolysaccharide_ABC_transporter,_ATP-binding_protein_LptB	0.99	0.06	1.93	0.1	43.26
Rod_shape-determining_protein_RodA	0.97	0.06	1.89	0.1	43.36
3-dehydroquinate_synthase_(EC_4.2.3.4)	1.04	0.06	1.9	0.1	43.46
Acetyl-coenzyme_A_synthetase_(EC_6.2.1.1)	1.13	0.06	1.61	0.1	43.56
Phosphatidylserine_decarboxylase_(EC_4.1.1.65)	0.94	0.06	1.92	0.1	43.67
UDP-N-acetylmuramoylalanine--D-glutamate_ligase_(EC_6.3.2.9)	0.91	0.06	1.92	0.1	43.77
Low_molecular_weight_protein_tyrosine_phosphatase_(EC_3.1.3.48)	1.06	0.06	1.75	0.1	43.87
GTPase_and_tRNA-U34_5-formylation_enzyme_TrmE	0.92	0.06	1.94	0.1	43.97
LSU_ribosomal_protein_L25p	0.9	0.06	1.79	0.1	44.07
GTP-binding_protein_EngA	1.07	0.06	1.75	0.1	44.17
UDP-N-acetylmuramoylalanyl-D-glutamyl-2,6-diaminopimelate--D-alanyl-D-alanine_ligase_(EC_6.3.2.10)	0.92	0.06	1.96	0.1	44.27
Phosphoenolpyruvate-protein_phosphotransferase_of_PTS_system_(EC_2.7.3.9)	0.9	0.06	1.93	0.1	44.37
Uncharacterized_ABC_transporter,_permease_component_YrbE	1.16	0.06	1.36	0.1	44.47
Phosphate_starvation-inducible_protein_PhoH,_predicted_ATPase	0.92	0.06	1.96	0.1	44.57
Cytochrome_c-type_biogenesis_protein_CcmC,_putative_heme_lyase_for_CcmE	0.96	0.06	1.8	0.1	44.67
Cytochrome_c_oxidase_polypeptide_I_(EC_1.9.3.1)	1.37	0.06	1.17	0.1	44.77
ATP-dependent_Clp_protease_proteolytic_subunit_(EC_3.4.21.92)	1.12	0.06	1.53	0.1	44.87
Helicase_PriA_essential_for_oriC/DnaA-independent_DNA_replication	0.92	0.06	1.96	0.1	44.97
tRNA_(Guanine37-N1)_-methyltransferase_(EC_2.1.1.31)	0.93	0.06	1.81	0.1	45.07
SSU_ribosomal_protein_S18p	0.9	0.06	1.96	0.1	45.16
Glycolate_dehydrogenase_(EC_1.1.99.14),_subunit_GlcD	1.13	0.06	1.53	0.1	45.26
UDP-N-acetylenolpyruvoylglucosamine_reductase_(EC_1.1.1.158)	1.08	0.06	1.64	0.1	45.36
Single-stranded_DNA-binding_protein	0.91	0.06	1.8	0.1	45.46
FIG004453:_protein_YceG_like	0.89	0.06	1.82	0.1	45.56
Electron_transfer_flavoprotein,_alpha_subunit	0.9	0.06	1.82	0.1	45.66
Indole-3-glycerol_phosphate_synthase_(EC_4.1.1.48)	0.9	0.06	1.82	0.1	45.76
Anthranilate_synthase,_amidotransferase_component_(EC_4.1.3.27)	1.04	0.06	1.65	0.1	45.86
PTS_system,_fructose-specific_IIC_component_(EC_2.7.1.69)	1.21	0.06	1.23	0.1	45.95
Tyrosyl-tRNA_synthetase_(EC_6.1.1.1)	0.9	0.06	1.83	0.1	46.05
Histidine_ammonia-lyase_(EC_4.3.1.3)	0.9	0.06	1.81	0.1	46.15
rRNA_small_subunit_methyltransferase_I	0.9	0.06	1.82	0.1	46.25
YgjD/Kae1/Qri7_family,_required_for_threonylcarbamoyladenosine_(t(6)A)_formation_in_tRNA	0.91	0.06	1.83	0.1	46.35
3-dehydroquinate_dehydratase_II_(EC_4.2.1.10)	0.9	0.06	1.83	0.1	46.44
Carboxyl-terminal_protease_(EC_3.4.21.102)	1.23	0.06	1.14	0.1	46.54
Putative_Holliday_junction_resolvase_(EC_3.1.-.-)	0.89	0.06	1.83	0.1	46.64
Phosphoribosylglycinamide_formyltransferase_(EC_2.1.2.2)	1.12	0.06	1.34	0.1	46.74
Octanoate-[acyl-carrier-protein]-protein-N-octanoyltransferase	0.91	0.06	1.84	0.1	46.84
Cell_division_inhibitor	1.27	0.06	1.21	0.1	46.93
Cell_division_protein_FtsI_[Peptidoglycan_synthetase]_(EC_2.4.1.129)	0.93	0.06	1.84	0.1	47.03
Membrane-associated_zinc_metalloprotease	0.91	0.06	1.83	0.1	47.13
Signal_transduction_histidine_kinase_CheA_(EC_2.7.3.-)	1.02	0.06	1.7	0.1	47.23
UPF0234_protein_YajQ	0.92	0.06	1.84	0.1	47.32
Putative_deoxyribonuclease_YcfH	0.9	0.06	1.84	0.1	47.42
Deoxyguanosinetriphosphate_triphosphohydrolase_(EC_3.1.5.1)	0.91	0.06	1.83	0.1	47.52
Carbonic_anhydrase_(EC_4.2.1.1)	1.2	0.06	1.28	0.1	47.62
LSU_m5C1962_methyltransferase_RlmI	0.91	0.06	1.85	0.1	47.71
Lipoprotein_releasing_system_transmembrane_protein_LolC	0.9	0.06	1.84	0.1	47.81
Nucleoside_diphosphate_kinase_(EC_2.7.4.6)	0.89	0.06	1.71	0.1	47.91
Ribosomal_large_subunit_pseudouridine_synthase_B_(EC_4.2.1.70)	0.9	0.06	1.73	0.1	48
Fumarate_hydratase_class_II_(EC_4.2.1.2)	0.89	0.06	1.83	0.1	48.1
SSU_ribosomal_protein_S9p_(S16e)	0.89	0.06	1.73	0.1	48.2
Arginine_pathway_regulatory_protein_ArgR,_repressor_of_arg_regulon	0.96	0.06	1.71	0.1	48.29
Tryptophan_synthase_alpha_chain_(EC_4.2.1.20)	0.91	0.06	1.85	0.1	48.39
Molybdopterin_oxidoreductase,_iron-sulfur_binding_subunit_(EC_1.2.7.-)	0.94	0.06	1.83	0.1	48.49
Alanine_racemase_(EC_5.1.1.1)	0.89	0.06	1.72	0.1	48.58
N-methyltransferase_(EC_2.1.1.-)	0.89	0.06	1.73	0.1	48.68
Segregation_and_condensation_protein_B	0.94	0.06	1.72	0.1	48.78
FIG000233:_metal-dependent_hydrolase	0.88	0.06	1.72	0.1	48.87
ATP-dependent_DNA_helicase_RecQ	0.99	0.06	1.7	0.1	48.97
Endoglucanase_(EC_3.2.1.4)	1.07	0.06	1.44	0.1	49.06
NADH-ubiquinone_oxidoreductase_chain_H_(EC_1.6.5.3)	0.9	0.06	1.72	0.1	49.16
tRNA_pseudouridine_synthase_B_(EC_4.2.1.70)	0.88	0.06	1.74	0.1	49.26
Transketolase_(EC_2.2.1.1)	1.13	0.06	1.46	0.1	49.35
Molybdopterin_oxidoreductase_(EC_1.2.7.-)	0.93	0.06	1.86	0.1	49.45
NADH-ubiquinone_oxidoreductase_chain_M_(EC_1.6.5.3)	0.92	0.06	1.74	0.1	49.54
Phosphatidate_cytidylyltransferase_(EC_2.7.7.41)	0.88	0.06	1.74	0.1	49.64
Redox-sensitive_transcriptional_regulator_(AT-rich_DNA-binding_protein)	0.91	0.06	1.71	0.1	49.74
Mannose-1-phosphate_guanylyltransferase_(GDP)_(EC_2.7.7.22)	0.96	0.06	1.74	0.1	49.83
Organic_hydroperoxide_resistance_protein	1.01	0.06	1.58	0.1	49.93
HPr_kinase/phosphorylase_(EC_2.7.1.-)_(EC_2.7.4.-)	0.9	0.06	1.73	0.1	50.02
Peptide_chain_release_factor_1	0.88	0.06	1.73	0.1	50.12
ATP-dependent_DNA_ligase_(EC_6.5.1.1)_clustered_with_Ku_protein,_LigD	1.19	0.06	1.48	0.1	50.21
Dihydrolipoamide_acyltransferase_component_of_branched-chain_alpha-keto_acid_dehydrogenase_complex_(EC_2.3.1.168)	0.96	0.06	1.72	0.1	50.31
NADH-ubiquinone_oxidoreductase_chain_N_(EC_1.6.5.3)	0.91	0.06	1.74	0.1	50.4
Cell_division_protein_FtsW	0.94	0.06	1.74	0.09	50.5
Ribosome-binding_factor_A	0.89	0.06	1.75	0.09	50.59
5-nucleotidase_SurE_(EC_3.1.3.5)	0.93	0.06	1.75	0.09	50.69
Ribosomal-protein-S18p-alanine_acetyltransferase_(EC_2.3.1.-)	1.13	0.06	1.46	0.09	50.78
Aspartate_carbamoyltransferase_(EC_2.1.3.2)	0.89	0.06	1.64	0.09	50.88
Peptidoglycan-associated_lipoprotein_precursor	1.08	0.06	1.58	0.09	50.97
Adenylosuccinate_lyase_(EC_4.3.2.2)	0.88	0.06	1.74	0.09	51.07
Glycerol-3-phosphate_dehydrogenase_[NAD(P)+]_(EC_1.1.1.94)	0.89	0.06	1.75	0.09	51.16
Shikimate_kinase_I_(EC_2.7.1.71)	0.93	0.06	1.74	0.09	51.26
Di-/tripeptide_transporter	0.98	0.06	1.62	0.09	51.35
Anthranilate_synthase,_aminase_component_(EC_4.1.3.27)	0.88	0.06	1.74	0.09	51.44
Tryptophan_synthase_beta_chain_(EC_4.2.1.20)	0.89	0.06	1.74	0.09	51.54
anti_sigma_b_factor_antagonist_RsbV	1.04	0.06	1.6	0.09	51.63
Aspartyl-tRNA(Asn)_amidotransferase_subunit_B_(EC_6.3.5.6)	0.88	0.06	1.65	0.09	51.73
Heat_shock_protein_GrpE	0.89	0.06	1.64	0.09	51.82
Molybdopterin_oxidoreductase_subunit,_predicted	0.91	0.06	1.75	0.09	51.91
NAD-dependent_glyceraldehyde-3-phosphate_dehydrogenase_(EC_1.2.1.12)	0.92	0.06	1.64	0.09	52.01
NADH-ubiquinone_oxidoreductase_chain_L_(EC_1.6.5.3)	0.92	0.06	1.63	0.09	52.1
Glycine_cleavage_system_H_protein	0.92	0.06	1.75	0.09	52.2
alternate_gene_name:_yzbB	0.99	0.06	1.63	0.09	52.29
Amidophosphoribosyltransferase_(EC_2.4.2.14)	0.9	0.06	1.64	0.09	52.38
GTP_cyclohydrolase_II_(EC_3.5.4.25)	0.91	0.06	1.76	0.09	52.48
tRNA-guanine_transglycosylase_(EC_2.4.2.29)	0.9	0.06	1.63	0.09	52.57
Phosphoribosylformimino-5-aminoimidazole_carboxamide_ribotide_isomerase_(EC_5.3.1.16)	1.18	0.06	1.24	0.09	52.66
Delta-1-pyrroline-5-carboxylate_dehydrogenase_(EC_1.5.1.12)	0.89	0.06	1.65	0.09	52.76
CDP-diacylglycerol--serine_O-phosphatidyltransferase_(EC_2.7.8.8)	0.93	0.06	1.55	0.09	52.85
Translation_elongation_factor_LepA	0.88	0.06	1.64	0.09	52.94
Lysyl-tRNA_synthetase_(class_II)_(EC_6.1.1.6)	0.89	0.06	1.65	0.09	53.04
Deoxyhypusine_synthase	0.9	0.06	1.64	0.09	53.13
Nucleotide_excision_repair_protein,_with_UvrB/UvrC_motif	0.87	0.06	1.66	0.09	53.22
LSU_ribosomal_protein_L13p_(L13Ae)	0.88	0.06	1.67	0.09	53.32
Muconate_cycloisomerase_(EC_5.5.1.1)	0.92	0.06	1.66	0.09	53.41
NADH-ubiquinone_oxidoreductase_chain_C_(EC_1.6.5.3)	0.88	0.06	1.65	0.09	53.5
N-acetylmuramic_acid_6-phosphate_etherase_(EC_4.2.-.-)	0.92	0.06	1.64	0.09	53.59
Diaminohydroxyphosphoribosylaminopyrimidine_deaminase_(EC_3.5.4.26)	0.91	0.06	1.65	0.09	53.69
Ribonuclease_HII_(EC_3.1.26.4)	0.89	0.06	1.65	0.09	53.78
DNA-directed_RNA_polymerase_alpha_subunit_(EC_2.7.7.6)	0.89	0.06	1.66	0.09	53.87
SSU_ribosomal_protein_S6p	0.87	0.06	1.65	0.09	53.96
3-methyl-2-oxobutanoate_hydroxymethyltransferase_(EC_2.1.2.11)	1.02	0.06	1.51	0.09	54.06
Enolase_(EC_4.2.1.11)	0.88	0.06	1.66	0.09	54.15
Molybdenum_cofactor_biosynthesis_protein_MoaA	1.02	0.06	1.53	0.09	54.24
Septum_formation_protein_Maf	0.87	0.06	1.66	0.09	54.33
Ribosome_small_subunit-stimulated_GTPase_EngC	0.9	0.06	1.65	0.09	54.43
Serine-protein_kinase_rsbW_(EC_2.7.11.1)	0.89	0.06	1.65	0.09	54.52
Pyrimidine-nucleoside_phosphorylase_(EC_2.4.2.2)	0.88	0.06	1.55	0.09	54.61
Uridylate_kinase_(EC_2.7.4.-)	0.87	0.06	1.67	0.09	54.7
Riboflavin_kinase_(EC_2.7.1.26)	0.87	0.06	1.67	0.09	54.79
Protein_of_unknown_function_DUF374	0.88	0.06	1.66	0.09	54.89
LSU_ribosomal_protein_L31p	0.87	0.06	1.66	0.09	54.98
3-deoxy-manno-octulosonate_cytidylyltransferase_(EC_2.7.7.38)	0.91	0.06	1.67	0.09	55.07
Peptidyl-tRNA_hydrolase_(EC_3.1.1.29)	0.88	0.06	1.66	0.09	55.16
B12_binding_domain_of_Methylmalonyl-CoA_mutase_(EC_5.4.99.2)	0.88	0.06	1.55	0.09	55.26
LSU_ribosomal_protein_L17p	0.88	0.06	1.56	0.09	55.35
DNA_polymerase_III_subunits_gamma_and_tau_(EC_2.7.7.7)	0.87	0.06	1.66	0.09	55.44
Acetyl-coenzyme_A_carboxyl_transferase_beta_chain_(EC_6.4.1.2)	0.9	0.06	1.53	0.09	55.53
NADH-ubiquinone_oxidoreductase_chain_B_(EC_1.6.5.3)	0.9	0.06	1.66	0.09	55.62
Phenylalanyl-tRNA_synthetase_alpha_chain_(EC_6.1.1.20)	0.86	0.06	1.56	0.09	55.71
Glycine_oxidase_ThiO_(EC_1.4.3.19)	0.88	0.06	1.58	0.09	55.81
selenocysteine-containing	1.1	0.06	1.3	0.09	55.9
SSU_ribosomal_protein_S15p_(S13e)	0.87	0.06	1.56	0.09	55.99
Oligopeptide_ABC_transporter,_periplasmic_oligopeptide-binding_protein_OppA_(TC_3.A.1.5.1)	1.38	0.06	1	0.09	56.08
NADH-ubiquinone_oxidoreductase_chain_J_(EC_1.6.5.3)	0.88	0.06	1.57	0.09	56.17
LSU_ribosomal_protein_L21p	0.88	0.06	1.57	0.09	56.26
NADH-ubiquinone_oxidoreductase_chain_K_(EC_1.6.5.3)	0.9	0.06	1.57	0.09	56.35
Transcription_termination_protein_NusA	0.88	0.06	1.58	0.09	56.44
Methylenetetrahydrofolate_dehydrogenase_(NADP+)_(EC_1.5.1.5)	0.86	0.06	1.56	0.09	56.53
Lipid-A-disaccharide_synthase_(EC_2.4.1.182)	0.9	0.06	1.67	0.09	56.62
SSU_ribosomal_protein_S16p	0.88	0.06	1.59	0.09	56.71
Ribonuclease_HI_(EC_3.1.26.4)	0.88	0.06	1.57	0.09	56.81
Thymidylate_synthase_thyX_(EC_2.1.1.-)	0.88	0.06	1.58	0.09	56.9
DNA_polymerase_III_delta_prime_subunit_(EC_2.7.7.7)	0.86	0.06	1.58	0.09	56.99
RNA_polymerase_sigma_factor_SigW	1.02	0.06	1.38	0.09	57.08
UDP-N-acetylmuramoylalanyl-D-glutamate--2,6-diaminopimelate_ligase_(EC_6.3.2.13)	0.97	0.06	1.57	0.09	57.17
Rod_shape-determining_protein_MreB	0.99	0.06	1.55	0.09	57.26
Ku_domain_protein	1.03	0.06	1.46	0.09	57.35
Iron-sulfur_cluster_assembly_protein_SufB	0.9	0.06	1.58	0.09	57.44
LSU_ribosomal_protein_L19p	0.87	0.06	1.58	0.09	57.53
Pterin-4-alpha-carbinolamine_dehydratase_(EC_4.2.1.96)	0.87	0.06	1.59	0.09	57.62
Orotidine_5'-phosphate_decarboxylase_(EC_4.1.1.23)	0.88	0.06	1.58	0.09	57.71
FIG000859:_hypothetical_protein	0.87	0.06	1.58	0.09	57.8
Putative_SigmaB_asociated_two-component_system_sensor_protein	1.41	0.06	0.93	0.09	57.89
NADH-ubiquinone_oxidoreductase_chain_I_(EC_1.6.5.3)	0.86	0.06	1.59	0.09	57.98
Lipoate-protein_ligase_A	0.89	0.06	1.58	0.09	58.07
SSU_ribosomal_protein_S5p_(S2e)	0.88	0.06	1.58	0.09	58.16
Imidazolonepropionase_(EC_3.5.2.7)	0.86	0.06	1.59	0.09	58.25
ATPase_YjeE,_predicted_to_have_essential_role_in_cell_wall_biosynthesis	0.91	0.06	1.58	0.09	58.34
4-hydroxy-3-methylbut-2-enyl_diphosphate_reductase_(EC_1.17.1.2)	0.84	0.06	1.48	0.09	58.42
ATP-dependent_Clp_protease_ATP-binding_subunit_ClpX	0.87	0.06	1.5	0.09	58.51
1-deoxy-D-xylulose_5-phosphate_reductoisomerase_(EC_1.1.1.267)	0.86	0.06	1.49	0.09	58.6
Glycosyl_transferase,_group_1_family_protein	1.09	0.06	1.31	0.09	58.69
Hypothetical_protein_YggS,_proline_synthase_co-transcribed_bacterial_homolog_PROSC	0.84	0.06	1.5	0.09	58.78
Translation_initiation_factor_3	0.9	0.06	1.6	0.09	58.87
Ribosomal_RNA_small_subunit_methyltransferase_D_(EC_2.1.1.-)	0.98	0.06	1.49	0.09	58.96
Stage_0_sporulation_protein_J	0.9	0.06	1.58	0.09	59.05
Inactive_homolog_of_metal-dependent_proteases,_putative_molecular_chaperone	0.9	0.06	1.58	0.09	59.14
UDP-N-acetylmuramate--alanine_ligase_(EC_6.3.2.8)	0.86	0.06	1.58	0.09	59.23
Aldehyde_dehydrogenase_B_(EC_1.2.1.22)	0.89	0.06	1.59	0.09	59.32
Tetraacyldisaccharide_4'-kinase_(EC_2.7.1.130)	0.86	0.05	1.59	0.09	59.41
Multi_antimicrobial_extrusion_protein_(Na(+)/drug_antiporter),_MATE_family_of_MDR_efflux_pumps	1.28	0.05	1.01	0.09	59.49
Electron_transfer_flavoprotein,_beta_subunit	0.88	0.05	1.49	0.09	59.58
Diaminopimelate_epimerase_(EC_5.1.1.7)	0.88	0.05	1.59	0.09	59.67
DNA_mismatch_repair_protein_MutL	0.86	0.05	1.49	0.09	59.76
Aromatic-L-amino-acid_decarboxylase_(EC_4.1.1.28)	1.28	0.05	0.96	0.09	59.85
6,7-dimethyl-8-ribityllumazine_synthase_(EC_2.5.1.9)	0.84	0.05	1.51	0.09	59.94
LSU_ribosomal_protein_L28p	0.88	0.05	1.5	0.09	60.03
(3R)-hydroxymyristoyl-[acyl_carrier_protein]_dehydratase_(EC_4.2.1.-)	0.91	0.05	1.6	0.09	60.12
Riboflavin_synthase_alpha_chain_(EC_2.5.1.9)	0.87	0.05	1.6	0.09	60.2
N-acetyl-gamma-glutamyl-phosphate_reductase_(EC_1.2.1.38)	0.88	0.05	1.6	0.09	60.29
Signal_peptidase-like_protein	0.86	0.05	1.51	0.09	60.38
ABC_transporter_involved_in_cytochrome_c_biogenesis,_CcmB_subunit	0.87	0.05	1.51	0.09	60.47
DNA_polymerase_X_family	0.93	0.05	1.49	0.09	60.56
4-hydroxythreonine-4-phosphate_dehydrogenase_(EC_1.1.1.262)	0.86	0.05	1.51	0.09	60.65
Argininosuccinate_lyase_(EC_4.3.2.1)	0.9	0.05	1.5	0.09	60.73
Competence_protein_F_homolog,_phosphoribosyltransferase_domain	0.87	0.05	1.51	0.09	60.82
Cobalt-zinc-cadmium_resistance_protein_CzcD	0.87	0.05	1.51	0.09	60.91
Excinuclease_ABC_subunit_B	0.86	0.05	1.51	0.09	61
Ribonuclease_D_(EC_3.1.26.3)	0.87	0.05	1.5	0.09	61.09
YjeF_protein,_function_unknown	0.92	0.05	1.5	0.09	61.17
Phage_shock_protein_A	0.88	0.05	1.5	0.09	61.26
4-diphosphocytidyl-2-C-methyl-D-erythritol_kinase_(EC_2.7.1.148)	0.88	0.05	1.6	0.09	61.35
Cytochrome_oxidase_biogenesis_protein_Surf1,_facilitates_heme_A_insertion	0.84	0.05	1.51	0.09	61.44
Glutamate_racemase_(EC_5.1.1.3)	0.89	0.05	1.5	0.09	61.52
Chorismate_synthase_(EC_4.2.3.5)	0.89	0.05	1.5	0.09	61.61
DNA_mismatch_repair_protein_MutS	0.87	0.05	1.51	0.09	61.7
Adenosine_deaminase_(EC_3.5.4.4)	0.91	0.05	1.5	0.09	61.79
Pyridoxine_5'-phosphate_synthase_(EC_2.6.99.2)	0.88	0.05	1.52	0.09	61.88
COG0779:_clustered_with_transcription_termination_protein_NusA	0.86	0.05	1.52	0.09	61.96
Cell_division_protein_FtsA	0.84	0.05	1.51	0.09	62.05
Kup_system_potassium_uptake_protein	1.01	0.05	1.4	0.09	62.14
Glycine_dehydrogenase_[decarboxylating]_(glycine_cleavage_system_P_protein)_(EC_1.4.4.2)	0.87	0.05	1.51	0.09	62.22
Penicillin-binding_protein_2_(PBP-2)	0.92	0.05	1.51	0.09	62.31
tRNA_delta(2)-isopentenylpyrophosphate_transferase_(EC_2.5.1.8)	0.86	0.05	1.52	0.09	62.4
Hypoxanthine-guanine_phosphoribosyltransferase_(EC_2.4.2.8)	0.9	0.05	1.51	0.09	62.49
Glycyl-tRNA_synthetase_(EC_6.1.1.14)	0.84	0.05	1.51	0.09	62.57
Glycerol-3-phosphate_dehydrogenase_(EC_1.1.5.3)	0.86	0.05	1.51	0.09	62.66
Peptide_methionine_sulfoxide_reductase_MsrB_(EC_1.8.4.12)	1.13	0.05	1.17	0.09	62.75
2-amino-4-hydroxy-6-hydroxymethyldihydropteridine_pyrophosphokinase_(EC_2.7.6.3)	0.83	0.05	1.45	0.09	62.83
Phosphoribosylformylglycinamidine_cyclo-ligase_(EC_6.3.3.1)	0.88	0.05	1.52	0.09	62.92
Biotin-protein_ligase_(EC_6.3.4.15)	0.87	0.05	1.52	0.09	63.01
DNA_repair_protein_RadA	0.86	0.05	1.42	0.09	63.1
Phosphate:acyl-ACP_acyltransferase_PlsX	0.84	0.05	1.52	0.09	63.18
FIG007959:_peptidase,_M16_family	0.86	0.05	1.52	0.09	63.27
GTP_cyclohydrolase_I_(EC_3.5.4.16)_type_1	0.9	0.05	1.43	0.09	63.36
LSU_m3Psi1915_methyltransferase_RlmH	0.84	0.05	1.52	0.09	63.44
Nicotinate-nucleotide_adenylyltransferase_(EC_2.7.7.18)	0.87	0.05	1.52	0.09	63.53
RNA_methyltransferase,_TrmA_family	0.83	0.05	1.44	0.09	63.62
Thymidine_kinase_(EC_2.7.1.21)	0.84	0.05	1.52	0.09	63.7
Acetylglutamate_kinase_(EC_2.7.2.8)	0.84	0.05	1.44	0.09	63.79
Ribose-phosphate_pyrophosphokinase_(EC_2.7.6.1)	0.86	0.05	1.43	0.09	63.87
Geranyltranstransferase_(farnesyldiphosphate_synthase)_(EC_2.5.1.10)	0.96	0.05	1.43	0.09	63.96
Glutamyl-tRNA_reductase_(EC_1.2.1.70)	0.84	0.05	1.44	0.09	64.05
LSU_ribosomal_protein_L20p	0.83	0.05	1.44	0.09	64.13
NADH_ubiquinone_oxidoreductase_chain_A_(EC_1.6.5.3)	0.88	0.05	1.52	0.09	64.22
S-adenosylmethionine:tRNA_ribosyltransferase-isomerase_(EC_5.-.-.-)	0.89	0.05	1.44	0.09	64.31
Heme_O_synthase,_protoheme_IX_farnesyltransferase_(EC_2.5.1.-)_COX10-CtaB	0.87	0.05	1.44	0.09	64.39
prolyl_oligopeptidase_family_protein	1.23	0.05	0.99	0.09	64.48
cytosolic_long-chain_acyl-CoA_thioester_hydrolase_family_protein	0.94	0.05	1.42	0.09	64.56
Prolyl-tRNA_synthetase_(EC_6.1.1.15)	0.83	0.05	1.44	0.09	64.65
Anhydro-N-acetylmuramic_acid_kinase_(EC_2.7.1.-)	0.86	0.05	1.45	0.09	64.73
Phosphoribosylamine--glycine_ligase_(EC_6.3.4.13)	0.93	0.05	1.43	0.09	64.82
Aldehyde_dehydrogenase_(EC_1.2.1.3)	1.16	0.05	0.96	0.09	64.9
Molybdopterin_biosynthesis_protein_MoeA	0.91	0.05	1.44	0.09	64.99
2-C-methyl-D-erythritol_2,4-cyclodiphosphate_synthase_(EC_4.6.1.12)	0.87	0.05	1.44	0.09	65.07
NAD(P)_transhydrogenase_subunit_beta_(EC_1.6.1.2)	0.83	0.05	1.37	0.09	65.16
Isoleucyl-tRNA_synthetase_(EC_6.1.1.5)	0.84	0.05	1.44	0.09	65.25
FIG146085:_3'-to-5'_oligoribonuclease_A,_Bacillus_type	0.86	0.05	1.44	0.09	65.33
Phosphoribosylformylglycinamidine_synthase,_glutamine_amidotransferase_subunit_(EC_6.3.5.3)	0.86	0.05	1.45	0.09	65.42
Deoxyribose-phosphate_aldolase_(EC_4.1.2.4)	0.91	0.05	1.44	0.09	65.5
1-deoxy-D-xylulose_5-phosphate_synthase_(EC_2.2.1.7)	0.86	0.05	1.45	0.09	65.59
Hypothetical_nudix_hydrolase_YeaB	0.86	0.05	1.45	0.08	65.67
Ammonium_transporter	1.23	0.05	0.97	0.08	65.76
Thiazole_biosynthesis_protein_ThiG	1.1	0.05	0.96	0.08	65.84
GTP_pyrophosphokinase_(EC_2.7.6.5),_(p)ppGpp_synthetase_I	0.86	0.05	1.45	0.08	65.92
Crossover_junction_endodeoxyribonuclease_RuvC_(EC_3.1.22.4)	0.86	0.05	1.46	0.08	66.01
RecA_protein	0.87	0.05	1.46	0.08	66.09
Dihydrolipoamide_acetyltransferase_component_of_pyruvate_dehydrogenase_complex_(EC_2.3.1.12)	0.87	0.05	1.45	0.08	66.18
Tryptophanyl-tRNA_synthetase_(EC_6.1.1.2)	0.91	0.05	1.45	0.08	66.26
SSU_ribosomal_protein_S4p_(S9e)	0.88	0.05	1.45	0.08	66.35
2,3-bisphosphoglycerate-independent_phosphoglycerate_mutase_(EC_5.4.2.1)	0.86	0.05	1.46	0.08	66.43
Cysteinyl-tRNA_synthetase_(EC_6.1.1.16)	0.84	0.05	1.38	0.08	66.52
NADH-ubiquinone_oxidoreductase_chain_F_(EC_1.6.5.3)	0.83	0.05	1.46	0.08	66.6
L-threonine_3-dehydrogenase_(EC_1.1.1.103)	0.86	0.05	1.47	0.08	66.68
Ribokinase_(EC_2.7.1.15)	0.88	0.05	1.46	0.08	66.77
IMP_cyclohydrolase_(EC_3.5.4.10)	0.83	0.05	1.46	0.08	66.85
Predicted_endonuclease_distantly_related_to_archaeal_Holliday_junction_resolvase	0.86	0.05	1.46	0.08	66.94
Cytochrome_c_heme_lyase_subunit_CcmF	0.9	0.05	1.37	0.08	67.02
Peptide_chain_release_factor_2	0.83	0.05	1.46	0.08	67.1
Putative_uncharacterized_protein_TTHA1760	0.87	0.05	1.45	0.08	67.19
SSU_ribosomal_protein_S13p_(S18e)	0.84	0.05	1.38	0.08	67.27
Deoxycytidine_triphosphate_deaminase_(EC_3.5.4.13)	0.86	0.05	1.46	0.08	67.36
3-polyprenyl-4-hydroxybenzoate_carboxy-lyase_(EC_4.1.1.-)	0.84	0.05	1.39	0.08	67.44
Branched-chain_amino_acid_aminotransferase_(EC_2.6.1.42)	0.9	0.05	1.38	0.08	67.52
Quinolinate_phosphoribosyltransferase_[decarboxylating]_(EC_2.4.2.19)	0.83	0.05	1.39	0.08	67.61
S-adenosylmethionine_synthetase_(EC_2.5.1.6)	0.93	0.05	1.38	0.08	67.69
Dihydropteroate_synthase_(EC_2.5.1.15)	0.84	0.05	1.39	0.08	67.77
Major_facilitator_superfamily_(MFS)_transporter	1.14	0.05	1.12	0.08	67.86
Dimethyladenosine_transferase_(EC_2.1.1.-)	0.86	0.05	1.46	0.08	67.94
Phosphate_acetyltransferase_(EC_2.3.1.8)	0.87	0.05	1.38	0.08	68.02
ATP-dependent_protease_HslV_(EC_3.4.25.-)	0.83	0.05	1.38	0.08	68.11
Phosphopantothenoylcysteine_decarboxylase_(EC_4.1.1.36)	0.83	0.05	1.4	0.08	68.19
DNA_recombination_and_repair_protein_RecO	0.84	0.05	1.39	0.08	68.27
macromolecule_metabolism	1.21	0.05	0.89	0.08	68.36
Xanthine-guanine_phosphoribosyltransferase_(EC_2.4.2.22)	0.83	0.05	1.39	0.08	68.44
Porphobilinogen_synthase_(EC_4.2.1.24)	0.82	0.05	1.38	0.08	68.52
UDP-3-O-[3-hydroxymyristoyl]_glucosamine_N-acyltransferase_(EC_2.3.1.-)	0.82	0.05	1.4	0.08	68.61
SSU_ribosomal_protein_S11p_(S14e)	0.83	0.05	1.39	0.08	68.69
Methionine_aminopeptidase_(EC_3.4.11.18)	0.84	0.05	1.39	0.08	68.77
Type_IV_pilus_biogenesis_protein_PilM	0.83	0.05	1.39	0.08	68.85
LSU_ribosomal_protein_L15p_(L27Ae)	0.84	0.05	1.39	0.08	68.94
tRNA_pseudouridine_synthase_A_(EC_4.2.1.70)	0.83	0.05	1.4	0.08	69.02
ATP_synthase_alpha_chain_(EC_3.6.3.14)	0.82	0.05	1.39	0.08	69.1
Segregation_and_condensation_protein_A	0.82	0.05	1.4	0.08	69.18
Phosphoribosylaminoimidazole_carboxylase_catalytic_subunit_(EC_4.1.1.21)	0.83	0.05	1.39	0.08	69.27
Translation_elongation_factor_P	0.89	0.05	1.39	0.08	69.35
Acylphosphate_phosphohydrolase_(EC_3.6.1.7),_putative	0.83	0.05	1.4	0.08	69.43
Porphobilinogen_deaminase_(EC_2.5.1.61)	0.83	0.05	1.4	0.08	69.51
Single-stranded-DNA-specific_exonuclease_RecJ_(EC_3.1.-.-)	0.83	0.05	1.39	0.08	69.59
NADH-ubiquinone_oxidoreductase_chain_E_(EC_1.6.5.3)	0.83	0.05	1.4	0.08	69.67
Methanol_dehydrogenase_large_subunit_protein_(EC_1.1.99.8)	1.17	0.05	0.94	0.08	69.76
Phenylalanyl-tRNA_synthetase_beta_chain_(EC_6.1.1.20)	0.83	0.05	1.4	0.08	69.84
3-isopropylmalate_dehydratase_large_subunit_(EC_4.2.1.33)	1.08	0.05	0.99	0.08	69.92
Cytoplasmic_axial_filament_protein_CafA_and_Ribonuclease_G_(EC_3.1.4.-)	0.81	0.05	1.33	0.08	70
Group permafrost
Average similarity: 65.05
Species	Av.Abund	Av.Sim	Sim/SD	Contrib%	Cum.%
Adenylate_cyclase_(EC_4.6.1.1)	12.59	0.6	2.05	0.93	0.93
RNA_polymerase_sigma_factor_RpoE	8.32	0.5	5.32	0.77	1.69
3-oxoacyl-[acyl-carrier_protein]_reductase_(EC_1.1.1.100)	8.23	0.48	3.18	0.74	2.43
tolB_protein_precursor,_periplasmic_protein_involved_in_the_tonb-independent_uptake_of_group_A_colicins	6.5	0.37	3.44	0.57	3
Serine/threonine_protein_kinase_PrkC,_regulator_of_stationary_phase	7.82	0.34	1.62	0.53	3.52
TonB-dependent_receptor	7.73	0.34	1.33	0.52	4.05
Cobalt-zinc-cadmium_resistance_protein_CzcA	5.86	0.3	2.51	0.47	4.52
Response_regulator_of_zinc_sigma-54-dependent_two-component_system	5.5	0.3	2.93	0.46	4.97
ABC-type_multidrug_transport_system,_ATPase_component	5.05	0.3	3.16	0.46	5.43
Cell_division_protein_FtsX	4.95	0.28	4.66	0.44	5.87
Butyryl-CoA_dehydrogenase_(EC_1.3.99.2)	4.45	0.28	4.91	0.43	6.3
Osmosensitive_K+_channel_histidine_kinase_KdpD_(EC_2.7.3.-)	5.73	0.27	1.67	0.42	6.73
UDP-glucose_4-epimerase_(EC_5.1.3.2)	5	0.27	2.75	0.41	7.14
Aspartate_aminotransferase_(EC_2.6.1.1)	4.64	0.26	3.82	0.41	7.54
Beta-lactamase_class_C_and_other_penicillin_binding_proteins	5.05	0.25	1.79	0.38	7.92
Phosphate_regulon_sensor_protein_PhoR_(SphS)_(EC_2.7.13.3)	4.14	0.24	4.13	0.37	8.29
Enoyl-CoA_hydratase_(EC_4.2.1.17)	4.05	0.23	3.06	0.36	8.65
Cysteine_desulfurase_(EC_2.8.1.7)	4.23	0.23	2.78	0.36	9.01
Lipid_A_export_ATP-binding/permease_protein_MsbA	3.91	0.23	3.31	0.35	9.36
Acetyl-CoA_acetyltransferase_(EC_2.3.1.9)	3.64	0.22	4.04	0.34	9.7
Thioredoxin_reductase_(EC_1.8.1.9)	3.59	0.21	3.15	0.32	10.03
Copper-translocating_P-type_ATPase_(EC_3.6.3.4)	3.64	0.21	2.98	0.32	10.35
Permease_of_the_drug/metabolite_transporter_(DMT)_superfamily	3.32	0.2	3.7	0.31	10.66
RNA_polymerase_sigma-54_factor_RpoN	3.32	0.19	2.55	0.3	10.96
Long-chain-fatty-acid--CoA_ligase_(EC_6.2.1.3)	3.82	0.19	1.82	0.29	11.24
RNA_polymerase_sigma_factor_RpoD	3.27	0.18	2.66	0.28	11.53
CDP-diacylglycerol--glycerol-3-phosphate_3-phosphatidyltransferase_(EC_2.7.8.5)	2.86	0.18	3.31	0.28	11.8
Macrolide_export_ATP-binding/permease_protein_MacB_(EC_3.6.3.-)	3.27	0.18	2.63	0.27	12.07
Probable_Co/Zn/Cd_efflux_system_membrane_fusion_protein	3.91	0.18	1.56	0.27	12.34
Protein-L-isoaspartate_O-methyltransferase_(EC_2.1.1.77)	3	0.17	3.33	0.26	12.6
Protein_serine/threonine_phosphatase_PrpC,_regulation_of_stationary_phase	2.73	0.17	2.29	0.26	12.86
Aminopeptidase_Y_(Arg,_Lys,_Leu_preference)_(EC_3.4.11.15)	3.14	0.17	2.17	0.26	13.12
Dihydroorotase_(EC_3.5.2.3)	2.86	0.16	2.44	0.25	13.37
D-serine/D-alanine/glycine_transporter	2.86	0.16	2.3	0.25	13.61
Beta-lactamase_(EC_3.5.2.6)	3.64	0.16	1.34	0.24	13.86
Biopolymer_transport_protein_ExbD/TolR	2.55	0.16	2.19	0.24	14.09
Glycosyltransferase	3.55	0.15	1.36	0.23	14.33
Cysteine_synthase_(EC_2.5.1.47)	2.5	0.15	3.03	0.23	14.56
Arginyl-tRNA_synthetase_(EC_6.1.1.19)	5.5	0.15	0.72	0.23	14.79
ADP-heptose--lipooligosaccharide_heptosyltransferase_II_(EC_2.4.1.-)	2.64	0.14	2.17	0.22	15.01
3-oxoacyl-[acyl-carrier-protein]_synthase,_KASII_(EC_2.3.1.41)	2.36	0.14	3.17	0.22	15.23
Pantothenate:Na+_symporter_(TC_2.A.21.1.1)	2.55	0.14	2.1	0.22	15.45
Acetylornithine_deacetylase_(EC_3.5.1.16)	2.82	0.14	1.94	0.22	15.67
cAMP-binding_proteins_-_catabolite_gene_activator_and_regulatory_subunit_of_cAMP-dependent_protein_kinases	2.77	0.14	2.15	0.21	15.89
DNA-binding_heavy_metal_response_regulator	2.5	0.14	2.01	0.21	16.1
Thymidylate_kinase_(EC_2.7.4.9)	2.32	0.14	3.21	0.21	16.31
Pole_remodelling_regulatory_diguanylate_cyclase	2.36	0.14	2.11	0.21	16.52
D-alanine--D-alanine_ligase_(EC_6.3.2.4)	2.64	0.13	1.7	0.21	16.73
Chemotaxis_protein_methyltransferase_CheR_(EC_2.1.1.80)	2.68	0.13	1.6	0.2	16.93
ATP-dependent_protease_La_(EC_3.4.21.53)_Type_I	2.32	0.13	2.09	0.2	17.13
Phosphate_transport_ATP-binding_protein_PstB_(TC_3.A.1.7.1)	2.27	0.13	1.85	0.2	17.34
Metal-dependent_hydrolases_of_the_beta-lactamase_superfamily_I	2.23	0.13	2.82	0.2	17.53
Lipoprotein_releasing_system_ATP-binding_protein_LolD	2.45	0.13	2.27	0.2	17.73
D-alanyl-D-alanine_carboxypeptidase_(EC_3.4.16.4)	2.23	0.13	2.6	0.2	17.93
Aminopeptidase_YpdF_(MP-,_MA-,_MS-,_AP-,_NP-_specific)	2.18	0.13	2.88	0.2	18.13
Aromatic-L-amino-acid_decarboxylase_(EC_4.1.1.28)	2.27	0.13	2.96	0.2	18.32
Formamidopyrimidine-DNA_glycosylase_(EC_3.2.2.23)	2.14	0.13	2.98	0.19	18.52
UDP-glucose_dehydrogenase_(EC_1.1.1.22)	1.95	0.13	4.08	0.19	18.71
Phosphate_regulon_transcriptional_regulatory_protein_PhoB_(SphR)	2.41	0.12	2.22	0.19	18.9
Ferredoxin	2.91	0.12	1.2	0.19	19.09
Polysaccharide_deacetylase	2.32	0.12	1.91	0.19	19.28
Multicopper_oxidase	2.91	0.12	1.46	0.19	19.47
Threonine_synthase_(EC_4.2.3.1)	2.09	0.12	2.75	0.19	19.65
Chaperone_protein_DnaJ	1.91	0.12	3.37	0.19	19.84
Methylmalonyl-CoA_mutase_(EC_5.4.99.2)	1.86	0.12	3.41	0.19	20.02
Pyruvate_dehydrogenase_E1_component_alpha_subunit_(EC_1.2.4.1)	2.09	0.12	2.63	0.19	20.21
Excinuclease_ABC_subunit_C	1.82	0.12	3.42	0.19	20.4
MotA/TolQ/ExbB_proton_channel_family_protein	1.91	0.12	3.54	0.18	20.58
Transaldolase_(EC_2.2.1.2)	2.05	0.12	2.46	0.18	20.76
dTDP-glucose_4,6-dehydratase_(EC_4.2.1.46)	2.27	0.12	2.72	0.18	20.95
3-hydroxybutyryl-CoA_dehydrogenase_(EC_1.1.1.157)	2	0.12	2.92	0.18	21.13
Multimodular_transpeptidase-transglycosylase_(EC_2.4.1.129)_(EC_3.4.-.-)	2.23	0.12	1.97	0.18	21.31
Chemotaxis_regulator_-_transmits_chemoreceptor_signals_to_flagelllar_motor_components_CheY	2.27	0.12	1.76	0.18	21.49
Pyruvate_dehydrogenase_E1_component_beta_subunit_(EC_1.2.4.1)	1.91	0.12	3.02	0.18	21.67
Transcription_regulator_[contains_diacylglycerol_kinase_catalytic_domain]	2.05	0.12	2.47	0.18	21.85
Alcohol_dehydrogenase_(EC_1.1.1.1)	2.18	0.12	2.08	0.18	22.02
DNA_polymerase_III_alpha_subunit_(EC_2.7.7.7)	1.86	0.12	3.13	0.18	22.2
Magnesium_and_cobalt_efflux_protein_CorC	2	0.11	2.57	0.18	22.38
Propionyl-CoA_carboxylase_beta_chain_(EC_6.4.1.3)	1.77	0.11	3.37	0.18	22.55
Glucose-1-phosphate_thymidylyltransferase_(EC_2.7.7.24)	1.95	0.11	2.77	0.17	22.72
Cold_shock_protein_CspC	1.86	0.11	2.84	0.17	22.9
Periplasmic_thiol:disulfide_interchange_protein_DsbA	1.86	0.11	2.92	0.17	23.07
Survival_protein_SurA_precursor_(Peptidyl-prolyl_cis-trans_isomerase_SurA)_(EC_5.2.1.8)	1.73	0.11	2.94	0.17	23.24
Phytochrome,_two-component_sensor_histidine_kinase_(EC_2.7.3.-)	2.64	0.11	1.1	0.17	23.4
SOS-response_repressor_and_protease_LexA_(EC_3.4.21.88)	1.82	0.11	3.27	0.17	23.57
Transcription_termination_factor_Rho	1.77	0.11	3.31	0.17	23.74
Macrolide-specific_efflux_protein_MacA	2.23	0.11	1.48	0.16	23.9
Biotin_carboxylase_of_acetyl-CoA_carboxylase_(EC_6.3.4.14)	1.73	0.11	1.92	0.16	24.07
6-pyruvoyl_tetrahydrobiopterin_synthase_(EC_4.2.3.12)	1.68	0.11	2.69	0.16	24.23
Signal_peptidase_I_(EC_3.4.21.89)	1.86	0.11	2.97	0.16	24.39
Uracil_phosphoribosyltransferase_(EC_2.4.2.9)	1.73	0.1	2.99	0.16	24.56
Cell_division_transporter,_ATP-binding_protein_FtsE_(TC_3.A.5.1.1)	2	0.1	2.12	0.16	24.72
DNA-3-methyladenine_glycosylase_II_(EC_3.2.2.21)	1.86	0.1	2.18	0.16	24.88
Excinuclease_ABC_subunit_A	1.68	0.1	2.16	0.16	25.03
COG0488:_ATPase_components_of_ABC_transporters_with_duplicated_ATPase_domains	1.91	0.1	2.23	0.16	25.19
NAD(P)_transhydrogenase_alpha_subunit_(EC_1.6.1.2)	1.68	0.1	1.59	0.16	25.35
putative_esterase	2.18	0.1	1.99	0.16	25.5
Ferric_siderophore_transport_system,_periplasmic_binding_protein_TonB	1.86	0.1	1.8	0.15	25.66
Positive_regulator_of_CheA_protein_activity_(CheW)	1.91	0.1	1.73	0.15	25.81
GMP_synthase_[glutamine-hydrolyzing]_(EC_6.3.5.2)	1.77	0.1	1.7	0.15	25.96
Phosphoglucosamine_mutase_(EC_5.4.2.10)	1.59	0.1	2.85	0.15	26.1
Cytochrome_c_oxidase_polypeptide_III_(EC_1.9.3.1)	2.32	0.1	1.24	0.15	26.25
Arsenate_reductase_(EC_1.20.4.1)	1.77	0.1	1.92	0.15	26.4
ATP-dependent_RNA_helicase_RhlE	1.59	0.1	3.08	0.15	26.55
Gamma-glutamyltranspeptidase_(EC_2.3.2.2)	1.91	0.1	1.86	0.15	26.69
Phosphatidylglycerophosphatase_B_(EC_3.1.3.27)	2.27	0.1	1.28	0.15	26.84
D-3-phosphoglycerate_dehydrogenase_(EC_1.1.1.95)	1.95	0.09	1.3	0.14	26.98
3-oxoacyl-[acyl-carrier-protein]_synthase,_KASIII_(EC_2.3.1.41)	1.55	0.09	3.05	0.14	27.13
L-asparaginase_(EC_3.5.1.1)	2.05	0.09	1.26	0.14	27.27
Dihydrodipicolinate_synthase_(EC_4.2.1.52)	1.68	0.09	2.62	0.14	27.41
Cytochrome_c_oxidase_polypeptide_II_(EC_1.9.3.1)	1.82	0.09	2.53	0.14	27.55
Arginine_utilization_regulatory_protein_RocR	1.64	0.09	1.5	0.14	27.69
Vitamin_B12_ABC_transporter,_B12-binding_component_BtuF	1.5	0.09	2.69	0.14	27.83
Methionine_ABC_transporter_ATP-binding_protein	1.73	0.09	1.6	0.14	27.97
Ubiquinone/menaquinone_biosynthesis_methyltransferase_UbiE_(EC_2.1.1.-)	1.82	0.09	2.42	0.14	28.1
Ribonuclease_Z_(EC_3.1.26.11)	1.59	0.09	2.11	0.14	28.24
Holliday_junction_DNA_helicase_RuvB	1.55	0.09	2.13	0.14	28.38
Anthranilate_phosphoribosyltransferase_(EC_2.4.2.18)	1.5	0.09	3.16	0.14	28.52
Quinone_oxidoreductase_(EC_1.6.5.5)	1.64	0.09	1.92	0.13	28.65
4-hydroxybenzoyl-CoA_thioesterase_family_active_site	1.55	0.09	1.71	0.13	28.78
Lipoprotein_signal_peptidase_(EC_3.4.23.36)	1.64	0.09	2.1	0.13	28.92
ClpB_protein	1.77	0.09	1.27	0.13	29.05
Inosine-5'-monophosphate_dehydrogenase_(EC_1.1.1.205)	1.68	0.09	1.84	0.13	29.18
ADP-heptose_synthase_(EC_2.7.-.-)	1.55	0.09	2.11	0.13	29.31
Dihydrolipoamide_dehydrogenase_of_2-oxoglutarate_dehydrogenase_(EC_1.8.1.4)	1.5	0.08	1.71	0.13	29.44
N-acetylglutamate_synthase_(EC_2.3.1.1)	1.68	0.08	1.69	0.13	29.57
Ribosomal_RNA_small_subunit_methyltransferase_D_(EC_2.1.1.-)	1.41	0.08	3.39	0.13	29.7
Purine_nucleoside_phosphorylase_(EC_2.4.2.1)	1.5	0.08	2.06	0.13	29.83
ABC_transporter_involved_in_cytochrome_c_biogenesis,_ATPase_component_CcmA	1.41	0.08	3.46	0.12	29.95
Sensor_protein_of_zinc_sigma-54-dependent_two-component_system	2.05	0.08	0.9	0.12	30.08
RNA_polymerase_sigma-70_factor	2.09	0.08	1.39	0.12	30.2
2-keto-3-deoxy-D-arabino-heptulosonate-7-phosphate_synthase_I_beta_(EC_2.5.1.54)	1.41	0.08	2.13	0.12	30.32
Proline_dehydrogenase_(EC_1.5.99.8)_(Proline_oxidase)	1.41	0.08	2.04	0.12	30.45
Aspartyl-tRNA(Asn)_amidotransferase_subunit_A_(EC_6.3.5.6)	1.86	0.08	1.5	0.12	30.57
Chromosomal_replication_initiator_protein_DnaA	1.41	0.08	2.12	0.12	30.69
Nitrate/nitrite_response_regulator_protein	1.91	0.08	1.16	0.12	30.81
Peptide_methionine_sulfoxide_reductase_MsrA_(EC_1.8.4.11)	1.64	0.08	1.26	0.12	30.93
GTP-binding_protein_EngA	1.5	0.08	2.2	0.12	31.06
Cobalt-zinc-cadmium_resistance_protein	1.55	0.08	1.59	0.12	31.18
N-acetylglucosamine-6-phosphate_deacetylase_(EC_3.5.1.25)	1.59	0.08	1.14	0.12	31.3
Glucokinase_(EC_2.7.1.2)	1.45	0.08	2.03	0.12	31.42
Manganese_transport_protein_MntH	1.68	0.08	1.21	0.12	31.54
Cystathionine_gamma-lyase_(EC_4.4.1.1)	1.27	0.08	3.87	0.12	31.65
N-acetylmuramoyl-L-alanine_amidase_(EC_3.5.1.28)	1.45	0.08	2.07	0.12	31.77
Cytochrome_c-type_biogenesis_protein_CcmC,_putative_heme_lyase_for_CcmE	1.32	0.08	4.4	0.12	31.89
Dipeptide_transport_system_permease_protein_DppC_(TC_3.A.1.5.2)	1.36	0.08	2.05	0.12	32.01
Cytochrome_c-type_biogenesis_protein_DsbD,_protein-disulfide_reductase_(EC_1.8.1.8)	1.45	0.08	1.68	0.12	32.13
Cardiolipin_synthetase_(EC_2.7.8.-)	1.45	0.08	1.64	0.12	32.24
Creatinine_amidohydrolase_(EC_3.5.2.10)	1.59	0.08	1.37	0.12	32.36
Alkyl_hydroperoxide_reductase_subunit_C-like_protein	1.55	0.08	1.34	0.12	32.47
Cell_division_protein_FtsH_(EC_3.4.24.-)	1.41	0.07	2.18	0.12	32.59
diguanylate_cyclase/phosphodiesterase_(GGDEF_&_EAL_domains)_with_PAS/PAC_sensor(s)	1.73	0.07	1.34	0.11	32.7
Acriflavin_resistance_protein	1.64	0.07	1.28	0.11	32.82
Serine--glyoxylate_aminotransferase_(EC_2.6.1.45)	1.45	0.07	2.3	0.11	32.93
NADH-ubiquinone_oxidoreductase_chain_I_(EC_1.6.5.3)	1.14	0.07	5.74	0.11	33.05
Succinyl-CoA_ligase_[ADP-forming]_beta_chain_(EC_6.2.1.5)	1.14	0.07	7.65	0.11	33.16
DNA_gyrase_subunit_A_(EC_5.99.1.3)	1.14	0.07	7.79	0.11	33.27
Thiol:disulfide_oxidoreductase_related_to_ResA	1.5	0.07	1.67	0.11	33.39
Glutamate-1-semialdehyde_aminotransferase_(EC_5.4.3.8)	1.36	0.07	1.71	0.11	33.5
Rod_shape-determining_protein_RodA	1.09	0.07	9.45	0.11	33.61
FIG000233:_metal-dependent_hydrolase	1.09	0.07	10.25	0.11	33.72
ATP-dependent_DNA_helicase_RecG_(EC_3.6.1.-)	1	0.07	11.86	0.11	33.83
Adenylate_kinase_(EC_2.7.4.3)	1	0.07	11.86	0.11	33.95
Cell_division_protein_FtsI_[Peptidoglycan_synthetase]_(EC_2.4.1.129)	1	0.07	11.86	0.11	34.06
Cell_division_protein_FtsZ_(EC_3.4.24.-)	1	0.07	11.86	0.11	34.17
D-tyrosyl-tRNA(Tyr)_deacylase	1	0.07	11.86	0.11	34.28
Dihydrolipoamide_acyltransferase_component_of_branched-chain_alpha-keto_acid_dehydrogenase_complex_(EC_2.3.1.168)	1.05	0.07	11.86	0.11	34.39
FIG000859:_hypothetical_protein	1	0.07	11.86	0.11	34.5
FIG146085:_3'-to-5'_oligoribonuclease_A,_Bacillus_type	1.05	0.07	11.86	0.11	34.62
Glutamate_formiminotransferase_(EC_2.1.2.5)	1.05	0.07	11.86	0.11	34.73
Guanylate_kinase_(EC_2.7.4.8)	1.05	0.07	11.86	0.11	34.84
LSU_ribosomal_protein_L5p_(L11e)	1	0.07	11.86	0.11	34.95
LSU_ribosomal_protein_L6p_(L9e)	1	0.07	11.86	0.11	35.06
Phosphate_starvation-inducible_protein_PhoH,_predicted_ATPase	1	0.07	11.86	0.11	35.17
Proposed_peptidoglycan_lipid_II_flippase_MurJ	1	0.07	11.86	0.11	35.29
Protein_YicC	1	0.07	11.86	0.11	35.4
Ribonuclease_HI_(EC_3.1.26.4)	1	0.07	11.86	0.11	35.51
Ribosome_recycling_factor	1	0.07	11.86	0.11	35.62
SSU_ribosomal_protein_S17p_(S11e)	1	0.07	11.86	0.11	35.73
SSU_ribosomal_protein_S3p_(S3e)	1.05	0.07	11.86	0.11	35.84
Shikimate_5-dehydrogenase_I_alpha_(EC_1.1.1.25)	1.05	0.07	11.86	0.11	35.96
Signal_recognition_particle_receptor_protein_FtsY_(=alpha_subunit)_(TC_3.A.5.1.1)	1	0.07	11.86	0.11	36.07
Thymidylate_synthase_thyX_(EC_2.1.1.-)	1.05	0.07	11.86	0.11	36.18
UDP-N-acetylmuramoylalanyl-D-glutamate--2,6-diaminopimelate_ligase_(EC_6.3.2.13)	1.05	0.07	11.86	0.11	36.29
Uridylate_kinase_(EC_2.7.4.-)	1.05	0.07	11.86	0.11	36.4
Major_facilitator_superfamily_(MFS)_transporter	1.64	0.07	1.49	0.11	36.51
Bis(5'-nucleosyl)-tetraphosphatase_(asymmetrical)_(EC_3.6.1.17)	1.32	0.07	2.41	0.11	36.63
PTS_system,_fructose-specific_IIC_component_(EC_2.7.1.69)	1.27	0.07	2.38	0.11	36.74
Succinate_dehydrogenase_flavoprotein_subunit_(EC_1.3.99.1)	1.32	0.07	2.32	0.11	36.85
Carbamoyl-phosphate_synthase_large_chain_(EC_6.3.5.5)	1.32	0.07	1.68	0.11	36.96
Peptide_methionine_sulfoxide_reductase_MsrB_(EC_1.8.4.12)	1.41	0.07	1.19	0.11	37.07
Chemotaxis_response_regulator_protein-glutamate_methylesterase_CheB_(EC_3.1.1.61)	1.41	0.07	1.67	0.11	37.18
ABC-type_multidrug_transport_system,_permease_component	1.41	0.07	1.66	0.11	37.28
Phosphate_ABC_transporter,_periplasmic_phosphate-binding_protein_PstS_(TC_3.A.1.7.1)	1.36	0.07	1.39	0.11	37.39
ABC_transporter_involved_in_cytochrome_c_biogenesis,_CcmB_subunit	1.27	0.07	2.45	0.11	37.5
Beta-galactosidase_(EC_3.2.1.23)	2.18	0.07	1.03	0.11	37.61
Transcriptional_regulator,_MerR_family	1.23	0.07	2.48	0.11	37.71
Cytochrome_c_heme_lyase_subunit_CcmF	1.36	0.07	1.65	0.11	37.82
Peptidoglycan-associated_lipoprotein_precursor	1.18	0.07	2.63	0.11	37.93
Endonuclease_IV_(EC_3.1.21.2)	1.36	0.07	1.37	0.11	38.03
Succinate_dehydrogenase_iron-sulfur_protein_(EC_1.3.99.1)	1.36	0.07	1.7	0.11	38.14
Signal_transduction_histidine_kinase_CheA_(EC_2.7.3.-)	1.32	0.07	2.57	0.11	38.25
Acyl_carrier_protein	1.23	0.07	2.56	0.11	38.35
Branched-chain_amino_acid_aminotransferase_(EC_2.6.1.42)	1.23	0.07	2.66	0.11	38.46
Aldehyde_dehydrogenase_(EC_1.2.1.3)	1.64	0.07	1.11	0.11	38.56
Branched-chain_alpha-keto_acid_dehydrogenase,_E1_component,_beta_subunit_(EC_1.2.4.4)	1.18	0.07	2.63	0.11	38.67
Replicative_DNA_helicase_(EC_3.6.1.-)	1.18	0.07	2.65	0.11	38.77
Serine_protease_precursor_MucD/AlgY_associated_with_sigma_factor_RpoE	1.18	0.07	2.66	0.11	38.88
Acetylornithine_aminotransferase_(EC_2.6.1.11)	1.59	0.07	1.24	0.1	38.98
Cyclic_beta-1,2-glucan_synthase_(EC_2.4.1.-)	1.18	0.07	2.6	0.1	39.09
NADH-ubiquinone_oxidoreductase_chain_M_(EC_1.6.5.3)	1.14	0.07	2.52	0.1	39.19
Oligopeptide_transport_system_permease_protein_OppB_(TC_3.A.1.5.1)	1.27	0.07	1.75	0.1	39.3
NADP-specific_glutamate_dehydrogenase_(EC_1.4.1.4)	1.14	0.07	2.79	0.1	39.4
Undecaprenyl_pyrophosphate_synthetase_(EC_2.5.1.31)	1.14	0.07	2.79	0.1	39.51
Mannose-1-phosphate_guanylyltransferase_(GDP)_(EC_2.7.7.22)	1.14	0.07	2.8	0.1	39.61
Aquaporin_Z	1.09	0.07	2.85	0.1	39.71
Tryptophanyl-tRNA_synthetase_(EC_6.1.1.2)	1.14	0.07	2.77	0.1	39.82
NADH-ubiquinone_oxidoreductase_chain_H_(EC_1.6.5.3)	1.09	0.07	2.7	0.1	39.92
ADP-ribose_pyrophosphatase_(EC_3.6.1.13)	1.09	0.07	2.81	0.1	40.02
Phosphatidate_cytidylyltransferase_(EC_2.7.7.41)	1.14	0.07	2.77	0.1	40.13
IMP_cyclohydrolase_(EC_3.5.4.10)	0.95	0.07	3.06	0.1	40.23
NADH-ubiquinone_oxidoreductase_chain_D_(EC_1.6.5.3)	1.05	0.07	2.93	0.1	40.33
DNA_polymerase_I_(EC_2.7.7.7)	1.09	0.07	2.84	0.1	40.43
Geranyltranstransferase_(farnesyldiphosphate_synthase)_(EC_2.5.1.10)	1.14	0.07	2.92	0.1	40.54
Biotin_carboxyl_carrier_protein_of_acetyl-CoA_carboxylase	1	0.07	3.05	0.1	40.64
Methionine_aminopeptidase_(EC_3.4.11.18)	0.95	0.07	3.05	0.1	40.74
Signal_recognition_particle,_subunit_Ffh_SRP54_(TC_3.A.5.1.1)	0.95	0.07	3.05	0.1	40.84
Translation_elongation_factor_LepA	0.95	0.07	3.05	0.1	40.95
COG0536:_GTP-binding_protein_Obg	0.95	0.07	3.04	0.1	41.05
Cell_division_protein_FtsK	0.95	0.07	3.04	0.1	41.15
Heat-inducible_transcription_repressor_HrcA	0.95	0.07	3.04	0.1	41.25
Septum_formation_protein_Maf	1	0.07	3.04	0.1	41.36
Prolipoprotein_diacylglyceryl_transferase_(EC_2.4.99.-)	1.23	0.07	1.8	0.1	41.46
4-hydroxy-3-methylbut-2-enyl_diphosphate_reductase_(EC_1.17.1.2)	1.05	0.07	2.98	0.1	41.56
DNA-directed_RNA_polymerase_alpha_subunit_(EC_2.7.7.6)	1.05	0.07	2.98	0.1	41.66
NADH-ubiquinone_oxidoreductase_chain_N_(EC_1.6.5.3)	1.05	0.07	2.92	0.1	41.76
5-nucleotidase_SurE_(EC_3.1.3.5)	0.95	0.07	3.04	0.1	41.87
Aspartate_carbamoyltransferase_(EC_2.1.3.2)	1	0.07	3.04	0.1	41.97
Prolyl-tRNA_synthetase_(EC_6.1.1.15)	0.95	0.07	3.04	0.1	42.07
SSU_ribosomal_protein_S8p_(S15Ae)	0.95	0.07	3.04	0.1	42.17
Transcription-repair_coupling_factor	0.95	0.07	3.04	0.1	42.27
UDP-N-acetylenolpyruvoylglucosamine_reductase_(EC_1.1.1.158)	0.95	0.07	3.04	0.1	42.37
Putative_uncharacterized_protein_TTHA1760	1.05	0.07	2.97	0.1	42.48
NADH-ubiquinone_oxidoreductase_chain_L_(EC_1.6.5.3)	1.05	0.07	2.93	0.1	42.58
Lipopolysaccharide_ABC_transporter,_ATP-binding_protein_LptB	1.09	0.07	2.97	0.1	42.68
D-glycero-D-manno-heptose_1,7-bisphosphate_phosphatase_(EC_3.1.1.-)	1.09	0.07	3.01	0.1	42.78
Phosphatidylserine_decarboxylase_(EC_4.1.1.65)	1.09	0.07	2.99	0.1	42.88
FIGfam135315:_Iojap-related_protein	1	0.07	3.03	0.1	42.99
LSU_ribosomal_protein_L9p	0.95	0.07	3.03	0.1	43.09
SSU_ribosomal_protein_S18p	0.95	0.07	3.03	0.1	43.19
Delta-1-pyrroline-5-carboxylate_dehydrogenase_(EC_1.5.1.12)	1	0.07	3.03	0.1	43.29
FolM_Alternative_dihydrofolate_reductase_1	0.95	0.07	3.03	0.1	43.39
LSU_ribosomal_protein_L23p_(L23Ae)	1	0.07	3.03	0.1	43.49
Octanoate-[acyl-carrier-protein]-protein-N-octanoyltransferase	0.95	0.07	3.03	0.1	43.59
SSU_ribosomal_protein_S7p_(S5e)	0.95	0.07	3.03	0.1	43.7
tRNA_nucleotidyltransferase_(EC_2.7.7.21)_(EC_2.7.7.25)	0.95	0.07	3.03	0.1	43.8
Molybdopterin_oxidoreductase_(EC_1.2.7.-)	1.36	0.07	1.45	0.1	43.9
Glutamyl-tRNA(Gln)_amidotransferase_subunit_A_(EC_6.3.5.7)	1	0.07	3.03	0.1	44
Glycolate_dehydrogenase_(EC_1.1.99.14),_iron-sulfur_subunit_GlcF	1	0.07	3.03	0.1	44.1
Argininosuccinate_synthase_(EC_6.3.4.5)	1	0.07	3.03	0.1	44.2
Asparaginyl-tRNA_synthetase_(EC_6.1.1.22)	1	0.07	3.03	0.1	44.31
Exonuclease_SbcD	1	0.07	3.03	0.1	44.41
FIG004453:_protein_YceG_like	0.95	0.07	3.03	0.1	44.51
LSU_ribosomal_protein_L29p_(L35e)	1	0.07	3.03	0.1	44.61
Dimethyladenosine_transferase_(EC_2.1.1.-)	0.95	0.07	3.03	0.1	44.71
HPr_kinase/phosphorylase_(EC_2.7.1.-)_(EC_2.7.4.-)	0.95	0.07	3.03	0.1	44.81
Isoleucyl-tRNA_synthetase_(EC_6.1.1.5)	1	0.07	3.03	0.1	44.91
LSU_ribosomal_protein_L10p_(P0)	1	0.07	3.03	0.1	45.01
LSU_ribosomal_protein_L1p_(L10Ae)	1	0.07	3.03	0.1	45.12
Molybdenum_cofactor_biosynthesis_protein_MoaB	0.95	0.07	3.03	0.1	45.22
NAD-dependent_glyceraldehyde-3-phosphate_dehydrogenase_(EC_1.2.1.12)	0.95	0.07	3.03	0.1	45.32
NAD_kinase_(EC_2.7.1.23)	1	0.07	3.03	0.1	45.42
Phenylalanyl-tRNA_synthetase_alpha_chain_(EC_6.1.1.20)	0.95	0.07	3.03	0.1	45.52
anti_sigma_b_factor_antagonist_RsbV	1	0.07	3.03	0.1	45.62
Chorismate_synthase_(EC_4.2.3.5)	0.95	0.07	3.04	0.1	45.72
Nucleoside_diphosphate_kinase_(EC_2.7.4.6)	0.95	0.07	3.04	0.1	45.83
Segregation_and_condensation_protein_A	0.95	0.07	3.04	0.1	45.93
alternate_gene_name:_yzbB	1.09	0.07	3.04	0.1	46.03
Adenylosuccinate_synthetase_(EC_6.3.4.4)	0.95	0.07	3.04	0.1	46.13
DNA_ligase_(EC_6.5.1.2)	0.95	0.07	3.04	0.1	46.23
Enoyl-[acyl-carrier-protein]_reductase_[NADH]_(EC_1.3.1.9)	1	0.07	3.04	0.1	46.33
Leucyl-tRNA_synthetase_(EC_6.1.1.4)	0.95	0.07	3.04	0.1	46.43
Transcription_elongation_factor_GreA	0.95	0.07	3.04	0.1	46.53
Transcription_termination_protein_NusB	0.95	0.07	3.04	0.1	46.64
Alanine_racemase_(EC_5.1.1.1)	0.95	0.07	3.04	0.1	46.74
Dihydroorotate_dehydrogenase,_catalytic_subunit_(EC_1.3.3.1)	1	0.07	3.04	0.1	46.84
LSU_ribosomal_protein_L16p_(L10e)	1	0.07	3.04	0.1	46.94
Organic_hydroperoxide_resistance_protein	1.05	0.07	3.04	0.1	47.04
Acyl-phosphate:glycerol-3-phosphate_O-acyltransferase_PlsY	1	0.07	3.04	0.1	47.14
Cell_division_protein_FtsA	0.95	0.07	3.04	0.1	47.24
Glutamyl-tRNA(Gln)_synthetase_(EC_6.1.1.24)	1	0.07	3.04	0.1	47.35
Riboflavin_synthase_alpha_chain_(EC_2.5.1.9)	0.95	0.07	3.04	0.1	47.45
tRNA:m(5)U-54_MTase_gid	0.95	0.07	3.04	0.1	47.55
3-dehydroquinate_synthase_(EC_4.2.3.4)	0.95	0.07	3.04	0.1	47.65
Acyl-[acyl-carrier-protein]--UDP-N-acetylglucosamine_O-acyltransferase_(EC_2.3.1.129)	0.95	0.07	3.04	0.1	47.75
Crossover_junction_endodeoxyribonuclease_RuvC_(EC_3.1.22.4)	0.95	0.07	3.04	0.1	47.85
Cysteine_desulfurase_(EC_2.8.1.7),_SufS_subfamily	1	0.07	3.04	0.1	47.95
Hypothetical_protein_YggS,_proline_synthase_co-transcribed_bacterial_homolog_PROSC	0.95	0.07	3.04	0.1	48.05
Lipid-A-disaccharide_synthase_(EC_2.4.1.182)	0.95	0.07	3.04	0.1	48.16
Phosphopantothenoylcysteine_decarboxylase_(EC_4.1.1.36)	0.95	0.07	3.04	0.1	48.26
Putative_Holliday_junction_resolvase_(EC_3.1.-.-)	0.95	0.07	3.04	0.1	48.36
Riboflavin_kinase_(EC_2.7.1.26)	0.95	0.07	3.04	0.1	48.46
UDP-N-acetylmuramoylalanine--D-glutamate_ligase_(EC_6.3.2.9)	0.95	0.07	3.04	0.1	48.56
YjeF_protein,_function_unknown	0.95	0.07	3.04	0.1	48.66
Heme_O_synthase,_protoheme_IX_farnesyltransferase_(EC_2.5.1.-)_COX10-CtaB	1	0.07	3.04	0.1	48.76
Methylmalonyl-CoA_epimerase_(EC_5.1.99.1)	0.95	0.07	3.04	0.1	48.86
Pyrimidine-nucleoside_phosphorylase_(EC_2.4.2.2)	0.95	0.07	3.04	0.1	48.97
Recombination_inhibitory_protein_MutS2	0.95	0.07	3.04	0.1	49.07
Signal_peptidase-like_protein	0.95	0.07	3.04	0.1	49.17
Adenylosuccinate_lyase_(EC_4.3.2.2)	1.05	0.07	2.96	0.1	49.27
Ribose-phosphate_pyrophosphokinase_(EC_2.7.6.1)	1.23	0.07	1.84	0.1	49.37
(3R)-hydroxymyristoyl-[acyl_carrier_protein]_dehydratase_(EC_4.2.1.-)	1.09	0.07	2.98	0.1	49.47
Serine_hydroxymethyltransferase_(EC_2.1.2.1)	1.05	0.07	2.98	0.1	49.57
2-C-methyl-D-erythritol_2,4-cyclodiphosphate_synthase_(EC_4.6.1.12)	1.05	0.07	2.98	0.1	49.67
FIG007959:_peptidase,_M16_family	1	0.07	3.05	0.1	49.77
Phospho-N-acetylmuramoyl-pentapeptide-transferase_(EC_2.7.8.13)	0.95	0.07	3.05	0.1	49.87
Phosphoribosylaminoimidazole-succinocarboxamide_synthase_(EC_6.3.2.6)	0.95	0.07	3.05	0.1	49.97
UDP-3-O-[3-hydroxymyristoyl]_glucosamine_N-acyltransferase_(EC_2.3.1.-)	0.95	0.07	3.05	0.1	50.07
tRNA_delta(2)-isopentenylpyrophosphate_transferase_(EC_2.5.1.8)	0.95	0.07	3.05	0.1	50.18
Cytochrome_c_oxidase_polypeptide_I_(EC_1.9.3.1)	1.41	0.07	1.36	0.1	50.28
1-deoxy-D-xylulose_5-phosphate_reductoisomerase_(EC_1.1.1.267)	0.95	0.07	3.06	0.1	50.38
Cell_division_protein_FtsW	0.95	0.07	3.06	0.1	50.48
Glycyl-tRNA_synthetase_(EC_6.1.1.14)	0.95	0.07	3.06	0.1	50.58
LSU_ribosomal_protein_L13p_(L13Ae)	0.95	0.07	3.06	0.1	50.68
LSU_ribosomal_protein_L14p_(L23e)	1	0.07	3.06	0.1	50.78
LSU_ribosomal_protein_L24p_(L26e)	0.95	0.07	3.06	0.1	50.88
Membrane-associated_zinc_metalloprotease	1	0.07	3.06	0.1	50.98
NADH-ubiquinone_oxidoreductase_chain_E_(EC_1.6.5.3)	0.95	0.07	3.06	0.1	51.08
NADH-ubiquinone_oxidoreductase_chain_F_(EC_1.6.5.3)	0.95	0.07	3.06	0.1	51.18
SSU_ribosomal_protein_S9p_(S16e)	0.95	0.07	3.06	0.1	51.28
Type_IV_pilus_biogenesis_protein_PilM	0.95	0.07	3.06	0.1	51.38
Sensor_kinase_CitA,_DpiB_(EC_2.7.3.-)	1.27	0.07	1.85	0.1	51.48
Nitrilotriacetate_monooxygenase_component_B_(EC_1.14.13.-)	1.23	0.06	1.77	0.1	51.58
6-phosphofructokinase_(EC_2.7.1.11)	1.18	0.06	1.8	0.1	51.68
1-acyl-sn-glycerol-3-phosphate_acyltransferase_(EC_2.3.1.51)	1.55	0.06	1.3	0.1	51.78
3-methyl-2-oxobutanoate_hydroxymethyltransferase_(EC_2.1.2.11)	1.27	0.06	1.76	0.1	51.87
Isocitrate_dehydrogenase_[NADP]_(EC_1.1.1.42)	1.18	0.06	1.78	0.1	51.97
ATP-dependent_DNA_helicase_RecQ	1.14	0.06	1.89	0.1	52.07
Succinyl-CoA_ligase_[ADP-forming]_alpha_chain_(EC_6.2.1.5)	1.14	0.06	1.9	0.1	52.17
Phosphoribosylglycinamide_formyltransferase_(EC_2.1.2.2)	1.14	0.06	1.91	0.1	52.26
Enoyl-[acyl-carrier-protein]_reductase_[FMN]_(EC_1.3.1.9)	1.23	0.06	1.46	0.1	52.36
Phosphoribosylanthranilate_isomerase_(EC_5.3.1.24)	1.14	0.06	1.87	0.1	52.45
Sodium/glutamate_symport_protein	1.18	0.06	1.93	0.09	52.55
Circadian_input_kinase_A	1.55	0.06	1.1	0.09	52.64
Carboxyl-terminal_protease_(EC_3.4.21.102)	1.23	0.06	1.39	0.09	52.74
Pterin-4-alpha-carbinolamine_dehydratase_(EC_4.2.1.96)	1	0.06	2.08	0.09	52.83
Alkaline_phosphatase_(EC_3.1.3.1)	1.23	0.06	1.46	0.09	52.92
DNA_repair_protein_RadC	1.05	0.06	2.04	0.09	53.02
Molybdopterin_oxidoreductase,_iron-sulfur_binding_subunit_(EC_1.2.7.-)	1.18	0.06	2.02	0.09	53.11
Ribosomal_large_subunit_pseudouridine_synthase_D_(EC_4.2.1.70)	0.95	0.06	2.11	0.09	53.2
TolA_protein	1.45	0.06	1.02	0.09	53.3
2-amino-3-ketobutyrate_coenzyme_A_ligase_(EC_2.3.1.29)	1.05	0.06	1.99	0.09	53.39
LSU_ribosomal_protein_L17p	1	0.06	2.08	0.09	53.48
DNA_recombination_and_repair_protein_RecO	0.91	0.06	2.11	0.09	53.58
Prolyl_endopeptidase_(EC_3.4.21.26)	1.41	0.06	1.18	0.09	53.67
Ribosomal_RNA_small_subunit_methyltransferase_E_(EC_2.1.1.-)	0.91	0.06	2.11	0.09	53.76
Diaminopimelate_decarboxylase_(EC_4.1.1.20)	1.05	0.06	1.99	0.09	53.85
Glycolate_dehydrogenase_(EC_1.1.99.14),_subunit_GlcD	1.05	0.06	2.04	0.09	53.95
2-amino-4-hydroxy-6-hydroxymethyldihydropteridine_pyrophosphokinase_(EC_2.7.6.3)	0.95	0.06	2.11	0.09	54.04
Cytoplasmic_axial_filament_protein_CafA_and_Ribonuclease_G_(EC_3.1.4.-)	0.91	0.06	2.11	0.09	54.13
ADA_regulatory_protein	1.05	0.06	2.04	0.09	54.23
DNA_polymerase_III_epsilon_subunit_(EC_2.7.7.7)	1.09	0.06	2.04	0.09	54.32
Molybdopterin_oxidoreductase_subunit,_predicted	1.09	0.06	2.05	0.09	54.41
Ribonuclease_HII_(EC_3.1.26.4)	0.91	0.06	2.11	0.09	54.5
Dihydropteroate_synthase_(EC_2.5.1.15)	0.91	0.06	2.11	0.09	54.6
Seryl-tRNA_synthetase_(EC_6.1.1.11)	0.91	0.06	2.11	0.09	54.69
Translation_elongation_factor_Ts	0.91	0.06	2.11	0.09	54.78
Ribonucleotide_reductase_of_class_II_(coenzyme_B12-dependent)_(EC_1.17.4.1)	0.95	0.06	2.11	0.09	54.87
S-adenosylmethionine_synthetase_(EC_2.5.1.6)	0.95	0.06	2.11	0.09	54.97
Triosephosphate_isomerase_(EC_5.3.1.1)	0.91	0.06	2.11	0.09	55.06
3-dehydroquinate_dehydratase_II_(EC_4.2.1.10)	0.91	0.06	2.11	0.09	55.15
DNA_polymerase_III_delta_prime_subunit_(EC_2.7.7.7)	0.91	0.06	2.11	0.09	55.24
Histidine_ammonia-lyase_(EC_4.3.1.3)	1	0.06	2.11	0.09	55.34
SSU_ribosomal_protein_S14p_(S29e)	0.91	0.06	2.11	0.09	55.43
Cell_division_trigger_factor_(EC_5.2.1.8)	0.91	0.06	2.11	0.09	55.52
Electron_transfer_flavoprotein,_beta_subunit	0.95	0.06	2.1	0.09	55.61
NADH-ubiquinone_oxidoreductase_chain_B_(EC_1.6.5.3)	1	0.06	2.06	0.09	55.7
NADH_ubiquinone_oxidoreductase_chain_A_(EC_1.6.5.3)	1	0.06	2.06	0.09	55.8
NADH-ubiquinone_oxidoreductase_chain_J_(EC_1.6.5.3)	0.95	0.06	2.11	0.09	55.89
cytosolic_long-chain_acyl-CoA_thioester_hydrolase_family_protein	0.95	0.06	2.12	0.09	55.98
tRNA_pseudouridine_synthase_B_(EC_4.2.1.70)	0.91	0.06	2.11	0.09	56.07
Low_molecular_weight_protein_tyrosine_phosphatase_(EC_3.1.3.48)	0.95	0.06	2.1	0.09	56.17
Phage_shock_protein_A	0.91	0.06	2.1	0.09	56.26
Molybdopterin_biosynthesis_protein_MoeA	0.91	0.06	2.1	0.09	56.35
Rod_shape-determining_protein_MreB	0.95	0.06	2.1	0.09	56.44
tRNA-i(6)A37_methylthiotransferase	0.91	0.06	2.1	0.09	56.53
Folylpolyglutamate_synthase_(EC_6.3.2.17)	0.91	0.06	2.1	0.09	56.63
Histidyl-tRNA_synthetase_(EC_6.1.1.21)	0.95	0.06	2.1	0.09	56.72
LSU_ribosomal_protein_L15p_(L27Ae)	0.91	0.06	2.1	0.09	56.81
LSU_ribosomal_protein_L30p_(L7e)	0.91	0.06	2.1	0.09	56.9
UDP-N-acetylglucosamine_1-carboxyvinyltransferase_(EC_2.5.1.7)	0.91	0.06	2.1	0.09	56.99
4-hydroxythreonine-4-phosphate_dehydrogenase_(EC_1.1.1.262)	0.91	0.06	2.1	0.09	57.09
Recombination_protein_RecR	0.91	0.06	2.1	0.09	57.18
Dephospho-CoA_kinase_(EC_2.7.1.24)	1	0.06	2.09	0.09	57.27
SSU_ribosomal_protein_S6p	0.91	0.06	2.1	0.09	57.36
DNA_primase_(EC_2.7.7.-)	1.05	0.06	2.08	0.09	57.45
Phosphoribosylformimino-5-aminoimidazole_carboxamide_ribotide_isomerase_(EC_5.3.1.16)	1.27	0.06	1.19	0.09	57.54
Ribonuclease_D_(EC_3.1.26.3)	0.91	0.06	2.1	0.09	57.64
Large-conductance_mechanosensitive_channel	0.91	0.06	2.1	0.09	57.73
SSU_ribosomal_protein_S19p_(S15e)	0.91	0.06	2.1	0.09	57.82
CTP_synthase_(EC_6.3.4.2)	1.05	0.06	2.07	0.09	57.91
ATP-dependent_protease_HslV_(EC_3.4.25.-)	0.91	0.06	2.1	0.09	58
N-methyltransferase_(EC_2.1.1.-)	0.91	0.06	2.1	0.09	58.09
Diaminohydroxyphosphoribosylaminopyrimidine_deaminase_(EC_3.5.4.26)	0.95	0.06	2.1	0.09	58.19
LSU_ribosomal_protein_L25p	0.91	0.06	2.1	0.09	58.28
Peptide_deformylase_(EC_3.5.1.88)	0.91	0.06	2.1	0.09	58.37
Peptidyl-tRNA_hydrolase_(EC_3.1.1.29)	0.91	0.06	2.1	0.09	58.46
SSU_ribosomal_protein_S4p_(S9e)	0.95	0.06	2.1	0.09	58.55
Alanyl-tRNA_synthetase_(EC_6.1.1.7)	0.95	0.06	2.1	0.09	58.64
Acetyl-coenzyme_A_synthetase_(EC_6.2.1.1)	1	0.06	2.07	0.09	58.74
Phosphopantetheine_adenylyltransferase_(EC_2.7.7.3)	0.95	0.06	2.11	0.09	58.83
DNA_mismatch_repair_protein_MutS	0.91	0.06	2.1	0.09	58.92
N-acetylmuramic_acid_6-phosphate_etherase_(EC_4.2.-.-)	0.91	0.06	2.1	0.09	59.01
SSU_ribosomal_protein_S11p_(S14e)	0.95	0.06	2.1	0.09	59.1
Transketolase_(EC_2.2.1.1)	1.32	0.06	1.17	0.09	59.19
L-threonine_3-dehydrogenase_(EC_1.1.1.103)	0.95	0.06	2.1	0.09	59.29
LSU_ribosomal_protein_L11p_(L12e)	0.95	0.06	2.1	0.09	59.38
LSU_ribosomal_protein_L33p	0.91	0.06	2.1	0.09	59.47
Transcription_antitermination_protein_NusG	0.91	0.06	2.1	0.09	59.56
CDP-diacylglycerol--serine_O-phosphatidyltransferase_(EC_2.7.8.8)	0.91	0.06	2.1	0.09	59.65
LSU_m5C1962_methyltransferase_RlmI	0.91	0.06	2.1	0.09	59.74
Phosphoribosylformylglycinamidine_synthase,_PurS_subunit_(EC_6.3.5.3)	0.91	0.06	2.1	0.09	59.83
Phosphoribosylformylglycinamidine_synthase,_glutamine_amidotransferase_subunit_(EC_6.3.5.3)	0.91	0.06	2.1	0.09	59.93
Outer_membrane_lipoprotein_carrier_protein_LolA	0.91	0.06	2.1	0.09	60.02
16S_rRNA_processing_protein_RimM	0.91	0.06	2.12	0.09	60.11
Lipoate_synthase	0.91	0.06	2.1	0.09	60.2
DNA_repair_protein_RecN	0.95	0.06	2.1	0.09	60.29
Arginine_pathway_regulatory_protein_ArgR,_repressor_of_arg_regulon	0.91	0.06	2.1	0.09	60.38
Argininosuccinate_lyase_(EC_4.3.2.1)	0.95	0.06	2.1	0.09	60.47
Phenylalanyl-tRNA_synthetase_beta_chain_(EC_6.1.1.20)	0.91	0.06	2.1	0.09	60.57
N-carbamoylputrescine_amidase_(3.5.1.53)	1.23	0.06	1.2	0.09	60.66
Acetyl-coenzyme_A_carboxyl_transferase_alpha_chain_(EC_6.4.1.2)	0.91	0.06	2.1	0.09	60.75
YgjD/Kae1/Qri7_family,_required_for_threonylcarbamoyladenosine_(t(6)A)_formation_in_tRNA	0.91	0.06	2.1	0.09	60.84
Stage_0_sporulation_protein_J	0.91	0.06	2.1	0.09	60.93
GTP_cyclohydrolase_II_(EC_3.5.4.25)	0.95	0.06	2.1	0.09	61.02
Exodeoxyribonuclease_VII_large_subunit_(EC_3.1.11.6)	0.91	0.06	2.1	0.09	61.11
Queuosine_Biosynthesis_QueE_Radical_SAM	0.91	0.06	2.1	0.09	61.21
ATP-dependent_hsl_protease_ATP-binding_subunit_HslU	0.95	0.06	2.1	0.09	61.3
Molybdenum_cofactor_biosynthesis_protein_MoaC	0.95	0.06	2.1	0.09	61.39
SSU_ribosomal_protein_S13p_(S18e)	0.95	0.06	2.1	0.09	61.48
Phosphate_transport_system_permease_protein_PstC_(TC_3.A.1.7.1)	0.91	0.06	2.11	0.09	61.57
rRNA_small_subunit_methyltransferase_I	0.91	0.06	2.1	0.09	61.66
Phosphoenolpyruvate-protein_phosphotransferase_of_PTS_system_(EC_2.7.3.9)	0.95	0.06	2.11	0.09	61.75
tRNA_pseudouridine_synthase_A_(EC_4.2.1.70)	0.91	0.06	2.11	0.09	61.84
LSU_ribosomal_protein_L35p	0.95	0.06	2.1	0.09	61.94
Translation_initiation_factor_3	0.95	0.06	2.1	0.09	62.03
Single-stranded-DNA-specific_exonuclease_RecJ_(EC_3.1.-.-)	1	0.06	2.08	0.09	62.12
tRNA_dihydrouridine_synthase_B_(EC_1.-.-.-)	0.91	0.06	2.11	0.09	62.21
Phosphoribosylformylglycinamidine_cyclo-ligase_(EC_6.3.3.1)	0.91	0.06	2.11	0.09	62.3
Deoxyribose-phosphate_aldolase_(EC_4.1.2.4)	1	0.06	2.1	0.09	62.39
Glycerol-3-phosphate_dehydrogenase_[NAD(P)+]_(EC_1.1.1.94)	0.91	0.06	2.11	0.09	62.48
Glucosamine--fructose-6-phosphate_aminotransferase_[isomerizing]_(EC_2.6.1.16)	1.05	0.06	2.09	0.09	62.57
Threonine_dehydratase_(EC_4.3.1.19)	1.73	0.06	0.84	0.09	62.66
Helicase_PriA_essential_for_oriC/DnaA-independent_DNA_replication	0.95	0.06	2.11	0.09	62.75
SSU_ribosomal_protein_S15p_(S13e)	0.91	0.06	2.11	0.09	62.85
Potassium_efflux_system_KefA_protein	1.05	0.06	2.11	0.09	62.94
DNA_mismatch_repair_protein_MutL	0.91	0.06	2.11	0.09	63.03
UDP-N-acetylmuramate--alanine_ligase_(EC_6.3.2.8)	0.91	0.06	2.11	0.09	63.12
UDP-N-acetylmuramoylalanyl-D-glutamyl-2,6-diaminopimelate--D-alanyl-D-alanine_ligase_(EC_6.3.2.10)	0.95	0.06	2.11	0.09	63.21
Chemotaxis_protein_CheV_(EC_2.7.3.-)	1.5	0.06	1.22	0.09	63.3
Cytochrome_c-type_biogenesis_protein_CcmE,_heme_chaperone	1.23	0.06	1.44	0.09	63.39
Segregation_and_condensation_protein_B	0.91	0.06	2.11	0.09	63.48
[truncated: 105,426 more rows]
[truncated: 1 more columns]

## Sheet: similarities&dissimilarity
SIMPER
Similarity Percentages - species contributions
One-Way Analysis
Data worksheet
Name: PCO analysis
Data type: Other
Sample selection: All
Variable selection: All
Parameters
Resemblance: S17 Bray-Curtis similarity
Cut off for low contributions: 0.50%
Group freshwater						Dissimilarity
Average similarity: 68.89						matrix	freshwater	soil	permafrost	marine	marine sediment	hydrothermal vent	sediments	soda lake sediments	wastewater	groundwater	host associated
Group soil						freshwater
Average similarity: 61.8						soil	41.28
Group permafrost						permafrost	37.81	38.96
Average similarity: 65.05						marine	42.01	47.23	46.03
Group marine						marine sediment	43.44	44.59	42.42	46.43
Average similarity: 69.91						hydrothermal vent	42	45.89	44.15	37.79	43.94
Group marine sediment						sediments	41.02	43.68	41.71	46.87	43.85	45.21
Average similarity: 59.19						soda lake sediments	42.3	45.61	43.27	43.15	44.57	43.28	44.27
Group hydrothermal vent						wastewater	36.81	41.09	37.93	47.93	42.62	44.25	41.32	44.39
Average similarity: 61.96						groundwater	40.21	42.03	40.4	45.71	43.51	44.51	43.67	45.15	41.7
Group sediments						host associated	42.8	47.4	45.59	40.21	45.94	40.65	46.61	43.8	45.18	45.75
Average similarity: 56.22
Group soda lake sediments
Average similarity: 65.52
Group wastewater
Average similarity: 68.23
Group groundwater
Average similarity: 59.74
Group host associated
Average similarity: 70.59
Groups freshwater & soil
Average dissimilarity = 41.28
Groups freshwater & permafrost
Average dissimilarity = 37.81
Groups soil & permafrost
Average dissimilarity = 38.96
Groups freshwater & marine
Average dissimilarity = 42.01
Groups soil & marine
Average dissimilarity = 47.23
Groups permafrost & marine
Average dissimilarity = 46.03
Groups freshwater & marine sediment
Average dissimilarity = 43.44
Groups soil & marine sediment
Average dissimilarity = 44.59
Groups permafrost & marine sediment
Average dissimilarity = 42.42
Groups marine & marine sediment
Average dissimilarity = 46.43
Groups freshwater & hydrothermal vent
Average dissimilarity = 42
Groups soil & hydrothermal vent
Average dissimilarity = 45.89
Groups permafrost & hydrothermal vent
Average dissimilarity = 44.15
Groups marine & hydrothermal vent
Average dissimilarity = 37.79
Groups marine sediment & hydrothermal vent
Average dissimilarity = 43.94
Groups freshwater & sediments
Average dissimilarity = 41.02
Groups soil & sediments
Average dissimilarity = 43.68
Groups permafrost & sediments
Average dissimilarity = 41.71
Groups marine & sediments
Average dissimilarity = 46.87
Groups marine sediment & sediments
Average dissimilarity = 43.85
Groups hydrothermal vent & sediments
Average dissimilarity = 45.21
Groups freshwater & soda lake sediments
Average dissimilarity = 42.3
Groups soil & soda lake sediments
Average dissimilarity = 45.61
Groups permafrost & soda lake sediments
Average dissimilarity = 43.27
Groups marine & soda lake sediments
Average dissimilarity = 43.15
Groups marine sediment & soda lake sediments
Average dissimilarity = 44.57
Groups hydrothermal vent & soda lake sediments
Average dissimilarity = 43.28
Groups sediments & soda lake sediments
Average dissimilarity = 44.27
Groups freshwater & wastewater
Average dissimilarity = 36.81
Groups soil & wastewater
Average dissimilarity = 41.09
Groups permafrost & wastewater
Average dissimilarity = 37.93
Groups marine & wastewater
Average dissimilarity = 47.93
Groups marine sediment & wastewater
Average dissimilarity = 42.62
Groups hydrothermal vent & wastewater
Average dissimilarity = 44.25
Groups sediments & wastewater
Average dissimilarity = 41.32
Groups soda lake sediments & wastewater
Average dissimilarity = 44.39
Groups freshwater & groundwater
Average dissimilarity = 40.21
Groups soil & groundwater
Average dissimilarity = 42.03
Groups permafrost & groundwater
Average dissimilarity = 40.4
Groups marine & groundwater
Average dissimilarity = 45.71
Groups marine sediment & groundwater
Average dissimilarity = 43.51
Groups hydrothermal vent & groundwater
Average dissimilarity = 44.51
Groups sediments & groundwater
Average dissimilarity = 43.67
Groups soda lake sediments & groundwater
Average dissimilarity = 45.15
Groups wastewater & groundwater
Average dissimilarity = 41.71
Groups freshwater & host associated
Average dissimilarity = 42.8
Groups soil & host associated
Average dissimilarity = 47.4
Groups permafrost & host associated
Average dissimilarity = 45.59
Groups marine & host associated
Average dissimilarity = 40.21
Groups marine sediment & host associated
Average dissimilarity = 45.94
Groups hydrothermal vent & host associated
Average dissimilarity = 40.65
Groups sediments & host associated
Average dissimilarity = 46.61
Groups soda lake sediments & host associated
Average dissimilarity = 43.85
Groups wastewater & host associated
Average dissimilarity = 45.18
Groups groundwater & host associated
Average dissimilarity = 45.75

## Sheet: PERMDISP
PERMDISP
Distance-based test for homogeneity of multivariate dispersions
Resemblance worksheet
Name: Resem1
Data type: Similarity
Selection: All
Resemblance: S13 Kulczynski (P/A)
Group factor: environment
Number of permutations: 9999
Number of groups: 11
Number of samples: 429
DEVIATIONS FROM CENTROID
F: 7.4813 df1: 10 df2: 418
P(perm): 0.0001
PAIRWISE COMPARISONS
Groups	t	P(perm)
(freshwater,soil)	4.4137	0.0001
(freshwater,permafrost)	2.1214	0.0462
(freshwater,marine)	0.69539	0.5107
(freshwater,marine sediment)	4.1312	0.0005
(freshwater,hydrothermal vent)	2.5398	0.0168
(freshwater,sediments)	5.1745	0.0001
(freshwater,soda lake sediments)	2.7162	0.0091
(freshwater,wastewater)	0.48439	0.6451
(freshwater,groundwater)	4.8664	0.0001
(freshwater,host associated)	1.0749	0.3077
(soil,permafrost)	1.048	0.3282
(soil,marine)	2.7832	0.0084
(soil,marine sediment)	0.97164	0.3889
(soil,hydrothermal vent)	0.38727	0.7289
(soil,sediments)	1.7739	0.0945
(soil,soda lake sediments)	1.2947	0.2027
(soil,wastewater)	3.3724	0.0008
(soil,groundwater)	1.0292	0.3509
(soil,host associated)	3.3731	0.0013
(permafrost,marine)	1.4758	0.1844
(permafrost,marine sediment)	3.1841	0.007
(permafrost,hydrothermal vent)	0.6494	0.5559
(permafrost,sediments)	3.5959	0.0026
(permafrost,soda lake sediments)	0.08464	0.9351
(permafrost,wastewater)	2.272	0.0293
(permafrost,groundwater)	2.8315	0.01
(permafrost,host associated)	2.4069	0.0228
(marine,marine sediment)	3.6615	0.0032
(marine,hydrothermal vent)	1.8577	0.0989
(marine,sediments)	4.4509	0.0004
(marine,soda lake sediments)	1.7005	0.1037
(marine,wastewater)	0.29425	0.7823
(marine,groundwater)	4.0461	0.0003
(marine,host associated)	1.3916	0.1934
(marine sediment,hydrothermal vent)	1.5499	0.1718
(marine sediment,sediments)	0.97898	0.3792
(marine sediment,soda lake sediments)	2.2723	0.036
(marine sediment,wastewater)	5.4145	0.0001
(marine sediment,groundwater)	0.2707	0.8065
(marine sediment,host associated)	3.8409	0.0007
(hydrothermal vent,sediments)	2.1724	0.0539
(hydrothermal vent,soda lake sediments)	0.56737	0.5852
(hydrothermal vent,wastewater)	2.6021	0.0139
(hydrothermal vent,groundwater)	1.4958	0.1678
(hydrothermal vent,host associated)	2.4608	0.0239
(sediments,soda lake sediments)	3.1513	0.0035
(sediments,wastewater)	6.1117	0.0001
(sediments,groundwater)	1.2292	0.2701
(sediments,host associated)	4.3781	0.0003
(soda lake sediments,wastewater)	2.3357	0.0207
(soda lake sediments,groundwater)	2.4667	0.021
(soda lake sediments,host associated)	2.6877	0.0092
(wastewater,groundwater)	5.6108	0.0001
(wastewater,host associated)	1.4797	0.1496
(groundwater,host associated)	4.3252	0.0003
MEANS AND STANDARD ERRORS
Group	Size	Average	SE
freshwater	91	17.214	0.56717
soil	90	21.595	0.81692
permafrost	22	19.808	0.81471
marine	42	17.913	0.82415
marine sediment	12	23.795	0.79232
hydrothermal vent	18	20.843	1.4558
sediments	13	25.559	1.5668
soda lake sediments	46	19.922	0.84141
wastewater	49	17.633	0.52721
groundwater	21	23.406	0.98164
host associated	25	15.817	1.3793
Sample	Group	Distance
AMD-20m-Mar20	freshwater	15.949
AMD-sal-agri-Mar20-bin1	freshwater	20.162
AMD-sal-hum-Mar20	freshwater	18.809
BENA-cola-Mar20	freshwater	15.817
BENA-sal-Oct20	freshwater	24.895
CH-Jul18-bin112	freshwater	30.054
CH-Jul18-bin44	freshwater	18.688
CH-Jul18-bin76	freshwater	29.443
CH-Oct18-bin5	freshwater	17.348
GCA_000695095.2_ASM69509v2	freshwater	18.605
GCA_002737375.1_ASM273737v1	freshwater	12.46
GCA_009692105.1_ASM969210v1	freshwater	28.434
GCA_009692115.1_ASM969211v1	freshwater	19.078
GCA_009692135.1_ASM969213v1	freshwater	27.102
GCA_009692185.1_ASM969218v1	freshwater	22.46
GCA_009692205.1_ASM969220v1	freshwater	25.172
GCA_013004105.1_ASM1300410v1	freshwater	13.985
GCA_016871855.1_JGI_2017-08-21	freshwater	19.645
GCA_016871895.1_JGI_2017-08-21	freshwater	13.177
GCA_016871915.1_JGI_2017-08-21	freshwater	13.47
GCA_016873995.1_JGI_2017-08-21	freshwater	25.516
GCA_016874005.1_JGI_2017-08-21	freshwater	19.602
GCA_016874035.1_JGI_2017-08-21	freshwater	13.657
GCA_903823795.1_freshwater_MAG_---_Erken-D4_bin-0024	freshwater	16.901
GCA_903828825.1_freshwater_MAG_---_Umea_bin-00221	freshwater	10.21
GCA_903856455.1_freshwater_MAG_---_KR2_bin-0125	freshwater	13.334
GCA_903867045.1_freshwater_MAG_---_Umea3p2_bin-0537	freshwater	12.216
GCA_903870005.1_freshwater_MAG_---_KR_bin-4507	freshwater	9.1919
GCA_903871275.1_freshwater_MAG_---_Umea1p3_bin-439	freshwater	12.276
GCA_903876745.1_freshwater_MAG_---_Kiruna2_bin-1709	freshwater	23.629
GCA_903877525.1_freshwater_MAG_---_Umea1p2_bin-0096	freshwater	9.1623
GCA_903882685.1_freshwater_MAG_---_Kiruna_bin-12469	freshwater	24.513
GCA_903891885.1_freshwater_MAG_---_KR2_bin-0996	freshwater	24.242
GCA_903894655.1_freshwater_MAG_---_UppL5_bin-2002	freshwater	17.886
GCA_903900695.1_freshwater_MAG_---_LaPlata-1m-b_bin-592	freshwater	21.902
GCA_903900795.1_freshwater_MAG_---_Loclat_bin-08888	freshwater	14.894
GCA_903901595.1_freshwater_MAG_---_KR1_bin-0943	freshwater	8.8745
GCA_903902015.1_freshwater_MAG_---_Kiruna3_bin-0973	freshwater	23.912
GCA_903906325.1_freshwater_MAG_---_LaPlata-b_bin-0710	freshwater	16.237
GCA_903913105.1_freshwater_MAG_---_Ki2-D1_bin-0520	freshwater	9.0143
GCA_903915845.1_freshwater_MAG_---_Umea1p1_bin-710	freshwater	14.845
GCA_903917095.1_freshwater_MAG_---_Umea1_bin-1286	freshwater	9.5337
GCA_903927125.1_freshwater_MAG_---_ErkenSummer_bin-4177	freshwater	12.7
GCA_903953715.1_freshwater_MAG_---_Loc090519-4m_bin-702	freshwater	19.849
Jr-7aug17-35	freshwater	12.943
LOR-sal-Mar20	freshwater	18.381
LOR9m-Oct20	freshwater	14.763
LORI20m-Mar20	freshwater	15.324
RE-15aug16-119	freshwater	16.543
RE-23may17-307	freshwater	17.318
RE-23may17-493	freshwater	15.661
RE-26jul17-69	freshwater	13.232
RH-14apr17-229	freshwater	10.773
RH-14apr17-388	freshwater	15.248
RH-14apr17-488	freshwater	11.457
RH-15aug16-146	freshwater	16.461
RH-15aug16-88	freshwater	12
RH-15aug16-95	freshwater	8.8874
RH-18aug17-102	freshwater	12.037
RH-20apr16-187	freshwater	9.8858
RH-20apr16-202	freshwater	11.517
RH-23may17-1112	freshwater	16.169
RH-23may17-425	freshwater	15.86
RH-23may17-540	freshwater	19.894
RH-23may17-649	freshwater	25.077
RH-26jul17-212	freshwater	13.323
RH-26jul17-234	freshwater	11.6
RH-27jun17-202	freshwater	16.334
RH-27jun17-280	freshwater	12.007
RH-9nov16-179	freshwater	9.3906
TH-Jun18-bin156	freshwater	14.726
TH-Jun18-bin74	freshwater	27.838
TOUS-cola-Mar20	freshwater	23.116
TOUS-sal-Mar20	freshwater	21.685
TOUS-sal-Sep20	freshwater	17.204
TOUS20m-Mar20	freshwater	18.836
TOUS20m-Sep20	freshwater	17.698
ZE-13oct10-106	freshwater	11.193
ZE-3nov15-170	freshwater	28.928
ZE-Oct18-bin162	freshwater	17.171
ZH-13may13-120	freshwater	19.217
ZH-3nov15-207	freshwater	18.731
ZH-3nov15-212	freshwater	24.444
ZH-3nov15-40	freshwater	19.145
ZH-Jul18-bin180	freshwater	17.083
ZH-Oct18-bin29	freshwater	19.286
ZH-Oct18-bin98	freshwater	17.974
GCA_010024675.1_ASM1002467v1	freshwater	26.06
GCA_014192065.1_ASM1419206v1	freshwater	11.001
GCA_016741895.1_ASM1674189v1	freshwater	17.513
GCA_016742275.1_ASM1674227v1	freshwater	16.676
GCA_000522985.1_ASM52298v1	soil	19.951
GCA_001915025.1_ASM191502v1	soil	19.245
GCA_001917665.1_ASM191766v1	soil	25.867
GCA_001918585.1_ASM191858v1	soil	28.495
GCA_001919115.1_ASM191911v1	soil	29.945
GCA_001919865.1_ASM191986v1	soil	17.19
GCA_002215645.1_ASM221564v1	soil	15.453
GCA_002404335.1_ASM240433v1	soil	20.059
GCA_002404375.1_ASM240437v1	soil	22.34
GCA_002427925.1_ASM242792v1	soil	22.125
GCA_003220755.1_ASM322075v1	soil	14.123
GCA_003220795.1_ASM322079v1	soil	13.976
GCA_003220835.1_ASM322083v1	soil	17.736
GCA_003220855.1_ASM322085v1	soil	18.816
GCA_003220875.1_ASM322087v1	soil	20.086
GCA_003220885.1_ASM322088v1	soil	24.196
GCA_003220905.1_ASM322090v1	soil	20.602
GCA_003220935.1_ASM322093v1	soil	17.926
GCA_003220955.1_ASM322095v1	soil	23.283
GCA_003220975.1_ASM322097v1	soil	22.116
GCA_003220985.1_ASM322098v1	soil	21.555
GCA_003221005.1_ASM322100v1	soil	15.372
GCA_003221035.1_ASM322103v1	soil	12.056
GCA_003221045.1_ASM322104v1	soil	19.57
GCA_003221075.1_ASM322107v1	soil	17.681
GCA_003221085.1_ASM322108v1	soil	21.069
GCA_003221725.1_ASM322172v1	soil	21.132
GCA_003221755.1_ASM322175v1	soil	13.992
GCA_003221765.1_ASM322176v1	soil	17.157
GCA_003221805.1_ASM322180v1	soil	19.905
GCA_003221825.1_ASM322182v1	soil	19.43
GCA_003221875.1_ASM322187v1	soil	24.915
GCA_003221885.1_ASM322188v1	soil	12.762
GCA_003221895.1_ASM322189v1	soil	12.68
GCA_003221975.1_ASM322197v1	soil	24.644
GCA_003221985.1_ASM322198v1	soil	22.008
GCA_003221995.1_ASM322199v1	soil	20.577
GCA_003222035.1_ASM322203v1	soil	13.108
GCA_003222055.1_ASM322205v1	soil	11.341
GCA_003222065.1_ASM322206v1	soil	24.981
GCA_003222085.1_ASM322208v1	soil	12.849
GCA_003222115.1_ASM322211v1	soil	15.064
GCA_003222135.1_ASM322213v1	soil	15.162
GCA_003222155.1_ASM322215v1	soil	11.965
GCA_003222175.1_ASM322217v1	soil	32.327
GCA_003222195.1_ASM322219v1	soil	11.685
GCA_003222205.1_ASM322220v1	soil	13.46
GCA_003222235.1_ASM322223v1	soil	19.243
GCA_003223395.1_ASM322339v1	soil	12.412
GCA_003223415.1_ASM322341v1	soil	15.202
GCA_003223425.1_ASM322342v1	soil	21.859
GCA_003223455.1_ASM322345v1	soil	19.484
GCA_003223475.1_ASM322347v1	soil	19.089
GCA_003223495.1_ASM322349v1	soil	15.578
GCA_005877665.1_ASM587766v1	soil	18.72
GCA_003542315.1_ASM354231v1	soil	21.218
GCA_013361335.1_ASM1336133v1	soil	18.259
GCA_013361715.1_ASM1336171v1	soil	20.537
GCA_013361745.1_ASM1336174v1	soil	27.173
GCA_013361935.1_ASM1336193v1	soil	18.84
GCA_013362055.1_ASM1336205v1	soil	18.496
GCA_013694695.1_ASM1369469v1	soil	21.166
GCA_013694785.1_ASM1369478v1	soil	37.92
GCA_013696835.1_ASM1369683v1	soil	27.874
GCA_013696865.1_ASM1369686v1	soil	35.564
GCA_013697785.1_ASM1369778v1	soil	16.54
GCA_013697855.1_ASM1369785v1	soil	20.878
GCA_013812025.1_ASM1381202v1	soil	30.39
GCA_013812695.1_ASM1381269v1	soil	18.892
GCA_013813145.1_ASM1381314v1	soil	23.758
GCA_013813435.1_ASM1381343v1	soil	17.537
GCA_013813605.1_ASM1381360v1	soil	23.309
GCA_013813675.1_ASM1381367v1	soil	20.422
GCA_013813715.1_ASM1381371v1	soil	18.025
GCA_013813875.1_ASM1381387v1	soil	19.314
GCA_013815805.1_ASM1381580v1	soil	22.308
GCA_013816685.1_ASM1381668v1	soil	29.828
GCA_013816855.1_ASM1381685v1	soil	20.454
GCA_013817305.1_ASM1381730v1	soil	20.379
GCA_013817545.1_ASM1381754v1	soil	19.222
GCA_013817605.1_ASM1381760v1	soil	26.036
GCA_013820855.1_ASM1382085v1	soil	18.492
GCA_013820915.1_ASM1382091v1	soil	27.15
GCA_013820975.1_ASM1382097v1	soil	29.847
GCA_014202995.1_ASM1420299v1	soil	22.147
GCA_017889745.1_ASM1788974v1	soil	27.974
GCA_902805705.1_AVDCRST-MAG11	soil	46.827
GCA_902805715.1_AVDCRST-MAG89	soil	47.542
GCA_902805725.1_AVDCRST-MAG40	soil	49.922
GCA_902805735.1_AVDCRST-MAG68	soil	45.737
GCA_003131365.1_20120500_P37	permafrost	18.904
GCA_003134915.1_20111000_P3D	permafrost	14.139
GCA_003136975.1_20111000_P1D	permafrost	23.298
GCA_003141205.1_20120800_E3X	permafrost	24.663
GCA_003142495.1_20120800_E2X	permafrost	20.924
GCA_003151705.1_20120700_P3D	permafrost	21.538
GCA_003152485.1_20120700_P2D	permafrost	16.809
GCA_003155795.1_20120700_E1X	permafrost	17.723
GCA_003157095.1_20120600_E3D	permafrost	25.171
GCA_003157535.1_20120600_E2D	permafrost	26.93
GCA_003168085.1_20110700_P2D	permafrost	17.746
GCA_003169895.1_20110800_P1D	permafrost	17.102
GCA_003171215.1_20110800_E2D	permafrost	18.034
GCA_016649455.1_ASM1664945v1	permafrost	26.929
GCA_016649655.1_ASM1664965v1	permafrost	22.425
GCA_017881445.1_ASM1788144v1	permafrost	20.023
GCA_017881465.1_ASM1788146v1	permafrost	14.853
GCA_017881505.1_ASM1788150v1	permafrost	20.269
GCA_017881545.1_ASM1788154v1	permafrost	18.786
GCA_017881585.1_ASM1788158v1	permafrost	16.12
GCA_017881595.1_ASM1788159v1	permafrost	14.484
GCA_017881685.1_ASM1788168v1	permafrost	18.91
GCA_002295045.1_ASM229504v1	marine	15.419
GCA_002295725.1_ASM229572v1	marine	24.08
GCA_002313235.1_ASM231323v1	marine	23.103
GCA_002313925.1_ASM231392v1	marine	13.462
GCA_002323355.1_ASM232335v1	marine	16.482
GCA_002339385.1_ASM233938v1	marine	8.8749
GCA_002346665.1_ASM234666v1	marine	21.972
GCA_002347035.1_ASM234703v1	marine	16.841
GCA_002348265.1_ASM234826v1	marine	10.217
GCA_002348465.1_ASM234846v1	marine	13.448
GCA_002348665.1_ASM234866v1	marine	17.396
GCA_002377325.1_ASM237732v1	marine	11.137
GCA_002377525.1_ASM237752v1	marine	12.738
GCA_002377615.1_ASM237761v1	marine	15.412
GCA_002390225.1_ASM239022v1	marine	13.241
GCA_002433265.1_ASM243326v1	marine	12.935
GCA_002433735.1_ASM243373v1	marine	16.669
GCA_002450355.1_ASM245035v1	marine	16.521
GCA_002450365.1_ASM245036v1	marine	13.832
GCA_002450595.1_ASM245059v1	marine	17.271
GCA_002450735.1_ASM245073v1	marine	22.796
GCA_002500925.1_ASM250092v1	marine	9.147
GCA_002501085.1_ASM250108v1	marine	12.638
GCA_002695775.1_ASM269577v1	marine	18.649
GCA_002697855.1_ASM269785v1	marine	19.017
GCA_002711035.1_ASM271103v1	marine	26.045
GCA_002712565.1_ASM271256v1	marine	31.733
GCA_002718595.1_ASM271859v1	marine	16.096
GCA_002720665.1_ASM272066v1	marine	13.998
GCA_002724575.1_ASM272457v1	marine	15.881
GCA_002730115.1_ASM273011v1	marine	20.357
GCA_002731735.1_ASM273173v1	marine	25.707
GCA_003482615.1_ASM348261v1	marine	24.996
GCA_003486145.1_ASM348614v1	marine	19.569
GCA_003487585.1_ASM348758v1	marine	24.704
GCA_003509705.1_ASM350970v1	marine	15.54
GCA_003513645.1_ASM351364v1	marine	18.617
GCA_003526585.1_ASM352658v1	marine	17.772
GCA_003529605.1_ASM352960v1	marine	16.511
GCA_003533605.1_ASM353360v1	marine	28.254
GCA_003539895.1_ASM353989v1	marine	17.561
GCA_003545185.1_ASM354518v1	marine	25.701
GCA_004525055.1_ASM452505v1	marine sediment	26.566
GCA_011772375.1_ASM1177237v1	marine sediment	23.488
GCA_011772755.1_ASM1177275v1	marine sediment	20.082
GCA_011773335.1_ASM1177333v1	marine sediment	19.409
GCA_011773415.1_ASM1177341v1	marine sediment	23.432
GCA_011774835.1_ASM1177483v1	marine sediment	21.853
GCA_011775655.1_ASM1177565v1	marine sediment	28.786
GCA_013002885.1_ASM1300288v1	marine sediment	23.946
GCA_013003805.1_ASM1300380v1	marine sediment	25.011
GCA_013042495.1_ASM1304249v1	marine sediment	25.163
GCA_013042585.1_ASM1304258v1	marine sediment	26.122
GCA_013043565.1_ASM1304356v1	marine sediment	21.681
GCA_002311435.1_ASM231143v1	hydrothermal vent	11.391
GCA_003228455.1_ASM322845v1	hydrothermal vent	23.523
GCA_003230295.1_ASM323029v1	hydrothermal vent	27.123
GCA_003230455.1_ASM323045v1	hydrothermal vent	34.114
GCA_003246755.1_ASM324675v1	hydrothermal vent	24.716
GCA_003247675.1_ASM324767v1	hydrothermal vent	24.774
GCA_003248075.1_ASM324807v1	hydrothermal vent	16.375
GCA_003497425.1_ASM349742v1	hydrothermal vent	15.992
GCA_012959595.1_ASM1295959v1	hydrothermal vent	23.087
GCA_012959685.1_ASM1295968v1	hydrothermal vent	25.047
GCA_012960225.1_ASM1296022v1	hydrothermal vent	12.258
GCA_012960445.1_ASM1296044v1	hydrothermal vent	26.765
GCA_012963095.1_ASM1296309v1	hydrothermal vent	17.369
GCA_012963225.1_ASM1296322v1	hydrothermal vent	21.468
GCA_012963425.1_ASM1296342v1	hydrothermal vent	18.649
GCA_012965305.1_ASM1296530v1	hydrothermal vent	18.868
GCA_015492755.1_ASM1549275v1	hydrothermal vent	23.056
GCA_015664885.1_ASM1566488v1	hydrothermal vent	10.599
GCA_001303085.1_ASM130308v1	sediments	32.955
GCA_001303165.1_ASM130316v1	sediments	31.779
GCA_011055965.1_ASM1105596v1	sediments	21.92
GCA_011362545.1_ASM1136254v1	sediments	21.334
GCA_011390645.1_ASM1139064v1	sediments	24.311
GCA_011390805.1_ASM1139080v1	sediments	20.13
GCA_011390885.1_ASM1139088v1	sediments	18.312
GCA_011390935.1_ASM1139093v1	sediments	17.826
amara-144	sediments	33.908
amara-222	sediments	29.958
amara-295	sediments	23.439
GCA_016880195.1_ASM1688019v1	sediments	26.234
GCA_016880225.1_ASM1688022v1	sediments	30.157
162A-106	soda lake sediments	13.812
162A-121	soda lake sediments	16.491
162A-149	soda lake sediments	12.284
162A-160	soda lake sediments	15.457
162A-216	soda lake sediments	31.36
162A-259	soda lake sediments	24.004
162A-271R1	soda lake sediments	13.526
162A-30R1	soda lake sediments	26.566
162A-310	soda lake sediments	18.969
162A-48	soda lake sediments	21.812
162A-525R1	soda lake sediments	30.175
162A-526	soda lake sediments	18.523
162cmB-155	soda lake sediments	21.62
162cmB-156	soda lake sediments	25.83
162cmB-204	soda lake sediments	25.355
162cmB-313	soda lake sediments	20.943
162cmB-488R1	soda lake sediments	22.783
162cmB-50	soda lake sediments	17.042
162cmB-505	soda lake sediments	18.353
162cmB-561	soda lake sediments	11.272
162cmB-65	soda lake sediments	18.397
162cmB-74R1	soda lake sediments	23.942
165cm-412	soda lake sediments	16.064
165cm-534	soda lake sediments	26.69
165cm-570	soda lake sediments	22.591
165cm-596	soda lake sediments	16.069
GCA_003551025.1_ASM355102v1	soda lake sediments	17.939
GCA_003556545.1_ASM355654v1	soda lake sediments	28.464
GCA_003556585.1_ASM355658v1	soda lake sediments	25.852
GCA_003556885.1_ASM355688v1	soda lake sediments	13.998
GCA_003557525.1_ASM355752v1	soda lake sediments	18.205
GCA_003558615.1_ASM355861v1	soda lake sediments	29.616
GCA_003559555.1_ASM355955v1	soda lake sediments	13.923
GCA_003560065.1_ASM356006v1	soda lake sediments	25.48
GCA_003561415.1_ASM356141v1	soda lake sediments	16.435
GCA_003561635.1_ASM356163v1	soda lake sediments	17.247
GCA_003562075.1_ASM356207v1	soda lake sediments	13.784
GCA_003564295.1_ASM356429v1	soda lake sediments	26.157
GCA_003564555.1_ASM356455v1	soda lake sediments	27.525
GCA_003567615.1_ASM356761v1	soda lake sediments	26.001
GCA_007133695.1_ASM713369v1	soda lake sediments	19.371
GCA_007692505.1_ASM769250v1	soda lake sediments	14.274
GCA_007692605.1_ASM769260v1	soda lake sediments	10.595
GCA_007692665.1_ASM769266v1	soda lake sediments	14.115
GCA_007695195.1_ASM769519v1	soda lake sediments	13.634
GCA_007695225.1_ASM769522v1	soda lake sediments	13.862
GCA_000010305.1_ASM1030v1	wastewater	16.076
GCA_001724275.1_ASM172427v1	wastewater	14.696
GCA_902825965.1_RBC087	wastewater	16.305
GCA_902826425.1_RBC014	wastewater	20.749
GCA_902826615.1_RBC101	wastewater	14.299
GCA_902826755.1_RBC063	wastewater	21.457
GCA_017988395.1_ASM1798839v1	wastewater	19.76
GCA_017989455.1_ASM1798945v1	wastewater	20.921
GCA_017990235.1_ASM1799023v1	wastewater	19.87
GCA_017991005.1_ASM1799100v1	wastewater	23.868
GCA_017998675.1_ASM1799867v1	wastewater	23.231
GCA_017998845.1_ASM1799884v1	wastewater	24.185
GCA_018057665.1_ASM1805766v1	wastewater	29.838
GCA_018058145.1_ASM1805814v1	wastewater	19.038
GCA_018063545.1_ASM1806354v1	wastewater	21.281
GCA_011525845.1_ASM1152584v1	wastewater	15.104
GCA_013140635.1_ASM1314063v1	wastewater	18.716
GCA_013360595.1_ASM1336059v1	wastewater	26.802
GCA_013822035.1_ASM1382203v1	wastewater	19.848
GCA_013822425.1_ASM1382242v1	wastewater	18.217
GCA_016702715.1_ASM1670271v1	wastewater	13.138
GCA_016702955.1_ASM1670295v1	wastewater	15.69
GCA_016704275.1_ASM1670427v1	wastewater	14.992
GCA_016704465.1_ASM1670446v1	wastewater	16.954
GCA_016704625.1_ASM1670462v1	wastewater	12.608
GCA_016704795.1_ASM1670479v1	wastewater	16.823
GCA_016705425.1_ASM1670542v1	wastewater	19.212
GCA_016706765.1_ASM1670676v1	wastewater	17.151
GCA_016709265.1_ASM1670926v1	wastewater	15.046
GCA_016709975.1_ASM1670997v1	wastewater	16.022
GCA_016712265.1_ASM1671226v1	wastewater	14.063
GCA_016713015.1_ASM1671301v1	wastewater	12.948
GCA_016713435.1_ASM1671343v1	wastewater	19.665
GCA_016713785.1_ASM1671378v1	wastewater	15.792
GCA_016714015.1_ASM1671401v1	wastewater	15.164
GCA_016714295.1_ASM1671429v1	wastewater	12.238
GCA_016715665.1_ASM1671566v1	wastewater	13.366
GCA_016716895.1_ASM1671689v1	wastewater	15.315
GCA_016717475.1_ASM1671747v1	wastewater	17.263
GCA_016717965.1_ASM1671796v1	wastewater	17.306
GCA_016719105.1_ASM1671910v1	wastewater	12.89
GCA_016720805.1_ASM1672080v1	wastewater	15.644
GCA_016720905.1_ASM1672090v1	wastewater	16.659
GCA_016721935.1_ASM1672193v1	wastewater	15.07
GCA_016794675.1_ASM1679467v1	wastewater	16.523
GCA_016794735.1_ASM1679473v1	wastewater	19.071
GCA_016794805.1_ASM1679480v1	wastewater	16.35
GCA_016794825.1_ASM1679482v1	wastewater	18.046
GCA_016794835.1_ASM1679483v1	wastewater	18.734
GCA_001802015.1_ASM180201v1	groundwater	34.084
GCA_016177465.1_ASM1617746v1	groundwater	21.086
GCA_016178665.1_ASM1617866v1	groundwater	26.212
GCA_016180765.1_ASM1618076v1	groundwater	19.25
GCA_016182745.1_ASM1618274v1	groundwater	15.478
GCA_016182795.1_ASM1618279v1	groundwater	20.916
GCA_016186865.1_ASM1618686v1	groundwater	22.843
GCA_016187705.1_ASM1618770v1	groundwater	21.489
GCA_016191225.1_ASM1619122v1	groundwater	20.917
GCA_016194585.1_ASM1619458v1	groundwater	19.568
GCA_016199245.1_ASM1619924v1	groundwater	25.487
GCA_016200495.1_ASM1620049v1	groundwater	24.612
GCA_016207385.1_ASM1620738v1	groundwater	29.507
GCA_016207445.1_ASM1620744v1	groundwater	22.216
GCA_016209885.1_ASM1620988v1	groundwater	20.84
GCA_016209905.1_ASM1620990v1	groundwater	22.323
GCA_016209945.1_ASM1620994v1	groundwater	30.397
GCA_016209965.1_ASM1620996v1	groundwater	21.745
GCA_016209985.1_ASM1620998v1	groundwater	19.388
GCA_016209995.1_ASM1620999v1	groundwater	30.193
GCA_016218305.1_ASM1621830v1	groundwater	22.983
GCA_002238865.1_ASM223886v1	host associated	9.6835
GCA_009835625.1_ASM983562v1	host associated	20.263
GCA_009836005.1_ASM983600v1	host associated	13.187
GCA_009836825.1_ASM983682v1	host associated	14.328
GCA_009837975.1_ASM983797v1	host associated	13.743
GCA_009838975.1_ASM983897v1	host associated	7.7681
GCA_009839265.1_ASM983926v1	host associated	9.3116
GCA_009840215.1_ASM984021v1	host associated	11.875
GCA_009841005.1_ASM984100v1	host associated	15.367
GCA_009841015.1_ASM984101v1	host associated	13.265
GCA_009841165.1_ASM984116v1	host associated	6.7051
GCA_009841475.1_ASM984147v1	host associated	9.5561
GCA_009842515.1_ASM984251v1	host associated	7.7151
GCA_009842845.1_ASM984284v1	host associated	28.947
GCA_009843765.1_ASM984376v1	host associated	17.451
GCA_009843805.1_ASM984380v1	host associated	12.443
GCA_009844485.1_ASM984448v1	host associated	22.012
GCA_009844505.1_ASM984450v1	host associated	18.623
GCA_009844885.1_ASM984488v1	host associated	10.005
GCA_009845445.1_ASM984544v1	host associated	27.506
GCA_009845855.1_ASM984585v1	host associated	12.799
GCA_009846385.1_ASM984638v1	host associated	20.256
GCA_012267435.1_ASM1226743v1	host associated	29.407
GCA_012267505.1_ASM1226750v1	host associated	27.514
GCA_012270965.1_ASM1227096v1	host associated	15.691

## Sheet: PERMANOVA
PERMANOVA
Permutational MANOVA
Resemblance worksheet
Name: Resem1
Data type: Similarity
Selection: All
Resemblance: S13 Kulczynski (P/A)
Sums of squares type: Type III (partial)
Fixed effects sum to zero for mixed terms
Permutation method: Unrestricted permutation of raw data
Number of permutations: 9999
Factors
Name	Type	Levels
environment	Fixed	11
PAIR-WISE TESTS
Term 'environment'
			Unique
Groups	t	P(perm)	perms
freshwater, soil	6.0725	0.0001	9899
freshwater, permafrost	3.5132	0.0001	9904
freshwater, marine	7.1188	0.0001	9917
freshwater, marine sediment	3.6272	0.0001	9912
freshwater, hydrothermal vent	4.3986	0.0001	9917
freshwater, sediments	2.6978	0.0001	9898
freshwater, soda lake sediments	6.9039	0.0001	9906
freshwater, wastewater	4.0119	0.0001	9911
freshwater, groundwater	3.4952	0.0001	9881
freshwater, host associated	6.4488	0.0001	9930
soil, permafrost	2.2483	0.0001	9884
soil, marine	6.4803	0.0001	9897
soil, marine sediment	2.6101	0.0001	9907
soil, hydrothermal vent	3.6997	0.0001	9896
soil, sediments	2.1251	0.0001	9905
soil, soda lake sediments	5.9932	0.0001	9899
soil, wastewater	4.3551	0.0001	9889
soil, groundwater	2.4092	0.0001	9868
soil, host associated	5.4472	0.0001	9895
permafrost, marine	5.0559	0.0001	9913
permafrost, marine sediment	2.2788	0.0001	9875
permafrost, hydrothermal vent	3.19	0.0001	9891
permafrost, sediments	1.7623	0.0001	9853
permafrost, soda lake sediments	4.287	0.0001	9888
permafrost, wastewater	3.0732	0.0001	9913
permafrost, groundwater	1.9431	0.0001	9880
permafrost, host associated	4.8168	0.0001	9920
marine, marine sediment	3.52	0.0001	9913
marine, hydrothermal vent	2.2005	0.0001	9902
marine, sediments	3.5449	0.0001	9889
marine, soda lake sediments	5.5214	0.0001	9915
marine, wastewater	6.98	0.0001	9912
marine, groundwater	4.4514	0.0001	9910
marine, host associated	4.5394	0.0001	9904
marine sediment, hydrothermal vent	2.0293	0.0002	9908
marine sediment, sediments	1.309	0.0199	9849
marine sediment, soda lake sediments	3.0161	0.0001	9888
marine sediment, wastewater	3.1546	0.0001	9903
marine sediment, groundwater	1.6546	0.0001	9868
marine sediment, host associated	3.3999	0.0001	9916
hydrothermal vent, sediments	2.0574	0.0001	9880
hydrothermal vent, soda lake sediments	3.4848	0.0001	9885
hydrothermal vent, wastewater	4.1778	0.0001	9901
hydrothermal vent, groundwater	2.5645	0.0001	9873
hydrothermal vent, host associated	3.0077	0.0001	9916
sediments, soda lake sediments	2.79	0.0001	9893
sediments, wastewater	2.177	0.0001	9890
sediments, groundwater	1.5157	0.0003	9865
sediments, host associated	3.3515	0.0001	9919
soda lake sediments, wastewater	6.2165	0.0001	9916
soda lake sediments, groundwater	3.9391	0.0001	9896
soda lake sediments, host associated	5.1606	0.0001	9906
wastewater, groundwater	2.9804	0.0001	9902
wastewater, host associated	6.0946	0.0001	9934
groundwater, host associated	3.9641	0.0001	9894
Denominators
Groups	Denominator	Den.df
freshwater, soil	1*Res	179
freshwater, permafrost	1*Res	111
freshwater, marine	1*Res	131
freshwater, marine sediment	1*Res	101
freshwater, hydrothermal vent	1*Res	107
freshwater, sediments	1*Res	102
freshwater, soda lake sediments	1*Res	135
freshwater, wastewater	1*Res	138
freshwater, groundwater	1*Res	110
freshwater, host associated	1*Res	114
soil, permafrost	1*Res	110
soil, marine	1*Res	130
soil, marine sediment	1*Res	100
soil, hydrothermal vent	1*Res	106
soil, sediments	1*Res	101
soil, soda lake sediments	1*Res	134
soil, wastewater	1*Res	137
soil, groundwater	1*Res	109
soil, host associated	1*Res	113
permafrost, marine	1*Res	62
permafrost, marine sediment	1*Res	32
permafrost, hydrothermal vent	1*Res	38
permafrost, sediments	1*Res	33
permafrost, soda lake sediments	1*Res	66
permafrost, wastewater	1*Res	69
permafrost, groundwater	1*Res	41
permafrost, host associated	1*Res	45
marine, marine sediment	1*Res	52
marine, hydrothermal vent	1*Res	58
marine, sediments	1*Res	53
marine, soda lake sediments	1*Res	86
marine, wastewater	1*Res	89
marine, groundwater	1*Res	61
marine, host associated	1*Res	65
marine sediment, hydrothermal vent	1*Res	28
marine sediment, sediments	1*Res	23
marine sediment, soda lake sediments	1*Res	56
marine sediment, wastewater	1*Res	59
marine sediment, groundwater	1*Res	31
marine sediment, host associated	1*Res	35
hydrothermal vent, sediments	1*Res	29
hydrothermal vent, soda lake sediments	1*Res	62
hydrothermal vent, wastewater	1*Res	65
hydrothermal vent, groundwater	1*Res	37
hydrothermal vent, host associated	1*Res	41
sediments, soda lake sediments	1*Res	57
sediments, wastewater	1*Res	60
sediments, groundwater	1*Res	32
sediments, host associated	1*Res	36
soda lake sediments, wastewater	1*Res	93
soda lake sediments, groundwater	1*Res	65
soda lake sediments, host associated	1*Res	69
wastewater, groundwater	1*Res	68
wastewater, host associated	1*Res	72
groundwater, host associated	1*Res	44
Average Similarity between/within groups
	freshwater	soil	permafrost	marine	marine sediment	hydrothermal vent	sediments	soda lake sediments	wastewater	groundwater	host associated
freshwater	75.392
soil	65.9	68.801
permafrost	69.15	67.817	71.344
marine	64.655	60.786	62.354	74.373
marine sediment	63.474	62.334	63.95	61.906	65.155
hydrothermal vent	64.907	62.036	63.505	69.56	63.415	69.475
sediments	65.435	62.924	64.468	60.351	62.231	61.692	62.304
soda lake sediments	63.885	61.149	63.216	63.858	62.138	63.921	61.759	71.224
wastewater	71.865	66.97	69.36	62.595	64.162	64.327	66.079	63.127	75.197
groundwater	66.433	64.86	66.352	61.082	63.354	62.709	62.551	61.333	66.682	66.017
host associated	64.129	61.026	62.519	67.428	62.173	67.329	60.656	63.356	63.559	61.983	76.922
