# Supplementary material for: Multi-environment ecogenomics analysis of the cosmopolitan phylum Gemmatimonadota
Source: Microbiol Spectr. 2023 Sep 21;11(5):e01112-23. doi: 10.1128/spectrum.01112-23 (PMC10581226; doi:10.1128/spectrum.01112-23)
Supplement: Table S6 — Genes and metabolic pathways found in Gemmatimonadota genomes from different environments. [file spectrum.01112-23-s0007.xlsx]

## Sheet: Sheet1
Supplemental Table 6. KO identifiers (K numbers) of genes present in Gemmatimonadota MAGs. Presence/absence (value 1 means present, and value 0 means absent) of genes from different pathways based on KEGG. Additionally, the percentage of key genes and pathways is shown.

## Sheet: Carbohydrate metabolism
Table S6. KO identifiers (K numbers) of genes present in Gemmatimonadota MAGs. Presence/absence (value 1 means present, and value 0 means absent) of genes from different pathways based on KEGG. Additionally, the percentage of key genes and pathways is shown.
		ORIGIN	freshwater	freshwater	freshwater	freshwater	freshwater	freshwater	freshwater	freshwater	freshwater	freshwater	freshwater	freshwater	freshwater	freshwater	freshwater	freshwater	freshwater	freshwater	freshwater	freshwater	freshwater	freshwater	freshwater	freshwater	freshwater	freshwater	freshwater	freshwater	freshwater	freshwater	freshwater	freshwater	freshwater	freshwater	freshwater	freshwater	freshwater	freshwater	freshwater	freshwater	freshwater	freshwater	freshwater	freshwater	freshwater	freshwater	freshwater
Metabolism	KO	KO	AMD-20m-Mar20	AMD-sal-agri-Mar20-bin2	AMD20m-Sep20	BENA-cola-Mar20	BENA-sal-Oct20	CH-Jul18-bin112	CH-Jul18-bin44	CH-Jul18-bin76	CH-Oct18-bin5	GCA_000695095.2_ASM69509v2	GCA_002737375.1_ASM273737v1	GCA_009692105.1_ASM969210v1	GCA_009692115.1_ASM969211v1	GCA_009692135.1_ASM969213v1	GCA_009692185.1_ASM969218v1	GCA_009692205.1_ASM969220v1	GCA_013004105.1_ASM1300410v1	GCA_016871855.1_JGI_2017-08-21	GCA_016871895.1_JGI_2017-08-21	GCA_016871915.1_JGI_2017-08-21	GCA_016873995.1_JGI_2017-08-21	GCA_016874005.1_JGI_2017-08-21	GCA_016874035.1_JGI_2017-08-21	GCA_903823795.1_freshwater_MAG_---_Erken-D4_bin-0024	GCA_903828825.1_freshwater_MAG_---_Umea_bin-00221	GCA_903856455.1_freshwater_MAG_---_KR2_bin-0125	GCA_903867045.1_freshwater_MAG_---_Umea3p2_bin-0537	GCA_903870005.1_freshwater_MAG_---_KR_bin-4507	GCA_903871275.1_freshwater_MAG_---_Umea1p3_bin-439	GCA_903876745.1_freshwater_MAG_---_Kiruna2_bin-1709	GCA_903877525.1_freshwater_MAG_---_Umea1p2_bin-0096	GCA_903882685.1_freshwater_MAG_---_Kiruna_bin-12469	GCA_903891885.1_freshwater_MAG_---_KR2_bin-0996	GCA_903894655.1_freshwater_MAG_---_UppL5_bin-2002	GCA_903900695.1_freshwater_MAG_---_LaPlata-1m-b_bin-592	GCA_903900795.1_freshwater_MAG_---_Loclat_bin-08888	GCA_903901595.1_freshwater_MAG_---_KR1_bin-0943	GCA_903902015.1_freshwater_MAG_---_Kiruna3_bin-0973	GCA_903906325.1_freshwater_MAG_---_LaPlata-b_bin-0710	GCA_903913105.1_freshwater_MAG_---_Ki2-D1_bin-0520	GCA_903915845.1_freshwater_MAG_---_Umea1p1_bin-710	GCA_903917095.1_freshwater_MAG_---_Umea1_bin-1286	GCA_903927125.1_freshwater_MAG_---_ErkenSummer_bin-4177	GCA_903953715.1_freshwater_MAG_---_Loc090519-4m_bin-702	Jr-7aug17-35	LOR-sal-Mar20	LOR9m-Oct20
Metabolism; Carbohydrate Metabolism; Glycolysis / Gluconeogenesis [PATH:ko00010] Metabolism; Lipid Metabolism; Fatty acid metabolism [PATH:ko00071] Metabolism; Amino Acid Metabolism; Tyrosine metabolism [PATH:ko00350] Metabolism; Metabolism of Cofactors and Vitamins; Retinol metabolism [PATH:ko00830] Metabolism; Xenobiotics Biodegradation and Metabolism; 3-Chloroacrylic acid degradation [PATH:ko0…	alcohol dehydrogenase [EC:1.1.1.1]	K00001	0	0	0	0	0	1	1	1	0	1	0	0	1	1	0	1	1	0	0	0	1	1	0	1	0	0	0	0	0	0	0	0	0	0	0	1	0	0	0	0	0	0	1	1	0	0	0
Other carbohydrate metabolism;M00014 Glucuronate pathway (uronate pathway) [PATH:map00040]	K00002 AKR1A1, adh; alcohol dehydrogenase (NADP+) [EC:1.1.1.2]	K00002	0	0	0	0	0	0	0	0	0	0	0	0	0	0	0	0	0	0	0	0	0	0	0	0	0	0	0	0	0	0	0	0	0	0	0	0	0	0	0	0	0	0	0	0	0	0	0
Metabolism; Carbohydrate Metabolism; Butanoate metabolism [PATH:ko00650]	(R,R)-butanediol dehydrogenase / diacetyl reductase [EC:1.1.1.4 1.1.1.303]	K00004	0	0	0	0	0	1	0	0	0	0	0	0	0	0	0	0	0	0	0	0	0	0	0	0	0	0	0	0	0	0	0	0	0	0	0	0	0	0	0	0	0	0	0	0	0	0	0
Metabolism; Lipid Metabolism; Glycerolipid metabolism [PATH:ko00561]	glycerol dehydrogenase [EC:1.1.1.6]	K00005	0	0	0	0	0	0	0	0	0	0	0	0	0	0	0	0	0	0	0	0	0	0	0	0	0	0	0	0	0	0	0	0	0	1	0	1	0	0	0	0	0	0	0	1	0	0	0
Other carbohydrate metabolism;M00014 Glucuronate pathway (uronate pathway) [PATH:map00040]	K00008 SORD, gutB; L-iditol 2-dehydrogenase [EC:1.1.1.14]	K00008	0	1	0	1	0	0	1	1	0	0	1	1	1	0	0	0	0	0	0	0	1	1	1	0	1	1	1	1	1	1	1	1	1	1	0	1	1	0	0	1	1	1	0	1	1	1	0
Metabolism; Carbohydrate Metabolism; Inositol phosphate metabolism [PATH:ko00562] Metabolism; Biosynthesis of Other Secondary Metabolites; Streptomycin biosynthesis [PATH:ko00521]	myo-inositol 2-dehydrogenase [EC:1.1.1.18]	K00010	0	1	0	1	0	0	1	0	0	1	0	0	1	0	1	0	1	0	0	1	0	1	1	1	1	0	0	1	1	1	1	1	1	1	1	1	1	0	1	1	1	1	1	1	1	1	0
Metabolism; Carbohydrate Metabolism; Pentose and glucuronate interconversions [PATH:ko00040] Metabolism; Carbohydrate Metabolism; Fructose and mannose metabolism [PATH:ko00051] Metabolism; Carbohydrate Metabolism; Galactose metabolism [PATH:ko00052] Metabolism; Carbohydrate Metabolism; Pyruvate metabolism [PATH:ko00620] Metabolism; Lipid Metabolism; Glycerolipid metabolism [PATH:ko00561]	aldehyde reductase [EC:1.1.1.21]	K00011	0	0	0	0	0	0	0	0	0	0	0	0	0	0	0	0	0	0	0	0	0	0	0	0	0	0	0	0	0	0	0	0	0	0	0	0	0	0	0	0	0	0	0	0	0	0	0
Other carbohydrate metabolism;M00014 Glucuronate pathway (uronate pathway) [PATH:map00040]	K00012 UGDH, ugd; UDPglucose 6-dehydrogenase [EC:1.1.1.22]	K00012	1	1	1	1	1	1	1	1	1	1	1	1	1	1	1	1	1	1	1	1	1	1	1	0	1	1	1	1	1	1	1	1	1	1	1	1	1	1	1	1	1	0	1	1	0	1	1
Metabolism; Carbohydrate Metabolism; Glyoxylate and dicarboxylate metabolism [PATH:ko00630]	glyoxylate reductase [EC:1.1.1.26]	K00015	1	1	0	1	0	1	1	0	0	1	0	0	0	1	1	0	1	0	1	0	0	1	0	1	0	1	1	1	1	1	1	1	1	1	0	1	1	0	0	1	1	1	1	1	1	1	1
Metabolism; Carbohydrate Metabolism; Glycolysis / Gluconeogenesis [PATH:ko00010] Metabolism; Carbohydrate Metabolism; Pyruvate metabolism [PATH:ko00620] Metabolism; Carbohydrate Metabolism; Propanoate metabolism [PATH:ko00640] Metabolism; Amino Acid Metabolism; Cysteine and methionine metabolism [PATH:ko00270]	L-lactate dehydrogenase [EC:1.1.1.27]	K00016	0	0	0	0	0	0	0	1	0	0	0	0	0	0	0	0	1	0	0	0	0	0	0	0	0	0	0	0	0	0	0	0	0	0	0	0	0	0	0	0	0	0	0	0	0	0	0
Metabolism; Carbohydrate Metabolism; Glyoxylate and dicarboxylate metabolism [PATH:ko00630] Metabolism; Energy Metabolism; Methane metabolism [PATH:ko00680] Metabolism; Amino Acid Metabolism; Glycine, serine and threonine metabolism [PATH:ko00260]	glycerate dehydrogenase [EC:1.1.1.29]	K00018	0	0	0	0	0	0	0	0	0	0	0	0	0	0	0	0	0	0	0	0	0	0	0	0	0	0	0	0	0	0	0	0	0	0	0	0	0	0	0	0	0	0	0	0	0	0	0
Fatty acid metabolism;M00088 Ketone body biosynthesis, acetyl-CoA => acetoacetate/3-hydroxybutyrate/acetone [PATH:map00072]	K00019 E1.1.1.30, bdh; 3-hydroxybutyrate dehydrogenase [EC:1.1.1.30]	K00019	1	1	0	1	0	0	1	0	0	0	0	0	1	0	0	0	1	0	1	1	1	0	1	1	0	0	0	0	0	0	0	0	0	1	1	1	0	0	1	0	0	0	1	1	0	1	1
Terpenoid backbone biosynthesis;M00095 C5 isoprenoid biosynthesis, mevalonate pathway [PATH:map00900]	K00021 HMGCR; hydroxymethylglutaryl-CoA reductase (NADPH) [EC:1.1.1.34]	K00021	0	0	0	0	0	0	0	0	0	0	0	0	0	0	0	0	0	0	0	0	0	0	0	0	0	0	0	0	0	0	0	0	0	0	0	0	0	0	0	0	0	0	0	0	0	0	0
Fatty acid metabolism;M00085 Fatty acid biosynthesis, elongation, mitochondria [PATH:map01212 map00062];M00087 beta-Oxidation [PATH:map01212 map00071]	K00022 HADH; 3-hydroxyacyl-CoA dehydrogenase [EC:1.1.1.35]	K00022	0	0	0	0	0	0	0	0	0	0	0	0	0	0	0	0	0	0	0	0	0	0	0	0	0	0	0	0	0	0	0	0	0	0	0	0	0	0	0	0	0	0	0	0	0	0	0
Other carbohydrate metabolism;M00373 Ethylmalonyl pathway [PATH:map01200 map00630]	K00023 E1.1.1.36, phbB; acetoacetyl-CoA reductase [EC:1.1.1.36]	K00023	0	0	0	0	0	0	0	0	0	0	0	0	0	0	0	0	0	0	0	0	0	0	0	0	0	0	0	0	0	0	0	0	0	0	0	0	0	0	0	0	0	0	0	0	0	0	0
Central carbohydrate metabolism;M00009 Citrate cycle (TCA cycle, Krebs cycle) [PATH:map01200 map00020];M00011 Citrate cycle, second carbon oxidation, 2-oxoglutarate => oxaloacetate [PATH:map01200 map00020];Other carbohydrate metabolism;M00012 Glyoxylate cycle [PATH:map01200 map00630];M00740 Methylaspartate cycle [PATH:map01200 map00020 map00250 map00630]	K00024 mdh; malate dehydrogenase [EC:1.1.1.37]	K00024	1	1	1	1	1	1	1	0	1	1	1	1	1	1	1	0	1	0	1	1	1	1	1	1	1	1	1	1	1	1	1	1	1	1	0	1	1	1	0	1	1	1	1	0	1	1	1
Central carbohydrate metabolism;M00009 Citrate cycle (TCA cycle, Krebs cycle) [PATH:map01200 map00020];M00011 Citrate cycle, second carbon oxidation, 2-oxoglutarate => oxaloacetate [PATH:map01200 map00020];Other carbohydrate metabolism;M00012 Glyoxylate cycle [PATH:map01200 map00630]	K00025 MDH1; malate dehydrogenase [EC:1.1.1.37]	K00025	0	0	0	0	0	0	0	0	0	0	0	0	0	0	0	0	0	0	0	0	0	0	0	0	0	0	0	0	0	0	0	0	0	0	0	0	0	0	0	0	0	0	0	0	0	0	0
Central carbohydrate metabolism;M00009 Citrate cycle (TCA cycle, Krebs cycle) [PATH:map01200 map00020];M00011 Citrate cycle, second carbon oxidation, 2-oxoglutarate => oxaloacetate [PATH:map01200 map00020];Other carbohydrate metabolism;M00012 Glyoxylate cycle [PATH:map01200 map00630]	K00026 MDH2; malate dehydrogenase [EC:1.1.1.37]	K00026	0	0	0	0	0	0	0	0	0	0	0	0	0	0	0	0	0	0	0	0	0	0	0	0	0	0	0	0	0	0	0	0	0	0	0	0	0	0	0	0	0	0	0	0	0	0	0
Metabolism; Carbohydrate Metabolism; Pyruvate metabolism [PATH:ko00620] Environmental Information Processing; Signal Transduction; Two-component system [PATH:ko02020]	malate dehydrogenase (oxaloacetate-decarboxylating) [EC:1.1.1.38]	K00027	0	0	0	1	0	0	0	0	0	0	0	0	0	0	0	0	0	0	0	0	0	0	0	0	0	0	0	0	0	0	0	0	0	0	0	0	0	0	0	0	0	0	0	0	0	0	0
Metabolism; Carbohydrate Metabolism; Pyruvate metabolism [PATH:ko00620] Metabolism; Energy Metabolism; Carbon fixation in photosynthetic organisms [PATH:ko00710]	malate dehydrogenase (oxaloacetate-decarboxylating)(NADP+) [EC:1.1.1.40]	K00029	1	0	1	1	1	1	0	1	0	1	1	0	0	1	0	0	1	1	1	1	1	0	1	1	1	0	1	1	1	1	1	1	1	1	1	1	1	1	1	1	1	1	1	1	1	0	1
Central carbohydrate metabolism;M00009 Citrate cycle (TCA cycle, Krebs cycle) [PATH:map01200 map00020];M00010 Citrate cycle, first carbon oxidation, oxaloacetate => 2-oxoglutarate [PATH:map01200 map01210 map01230 map00020]	K00030 IDH3; isocitrate dehydrogenase (NAD+) [EC:1.1.1.41]	K00030	1	1	1	1	0	1	1	0	1	1	1	1	1	1	1	0	1	1	1	1	1	1	1	1	1	1	1	1	1	1	1	1	1	0	1	1	1	1	1	1	1	1	1	0	1	0	1
Central carbohydrate metabolism;M00009 Citrate cycle (TCA cycle, Krebs cycle) [PATH:map01200 map00020];M00010 Citrate cycle, first carbon oxidation, oxaloacetate => 2-oxoglutarate [PATH:map01200 map01210 map01230 map00020];Other carbohydrate metabolism;M00740 Methylaspartate cycle [PATH:map01200 map00020 map00250 map00630]	K00031 IDH1, IDH2, icd; isocitrate dehydrogenase [EC:1.1.1.42]	K00031	1	1	1	1	1	1	1	1	1	1	1	1	0	1	1	0	1	1	1	1	1	1	1	1	1	1	1	1	1	1	1	1	1	1	1	0	1	1	1	1	1	1	1	1	1	0	1
Central carbohydrate metabolism;M00004 Pentose phosphate pathway (Pentose phosphate cycle) [PATH:map01200 map00030];M00006 Pentose phosphate pathway, oxidative phase, glucose 6P => ribulose 5P [PATH:map01200 map00030]	K00033 PGD, gnd, gntZ; 6-phosphogluconate dehydrogenase [EC:1.1.1.44 1.1.1.343]	K00033	0	0	0	0	0	0	0	0	0	0	0	0	0	0	0	0	0	0	0	0	0	0	0	0	0	1	1	0	0	0	0	0	0	0	0	0	0	0	0	0	0	0	0	0	0	0	0
Metabolism; Carbohydrate Metabolism; Pentose phosphate pathway [PATH:ko00030]	glucose 1-dehydrogenase [EC:1.1.1.47]	K00034	0	0	0	0	0	0	0	0	1	0	0	0	0	0	0	0	0	0	1	0	0	0	0	0	0	0	0	0	0	0	0	0	0	1	0	0	0	0	0	0	0	0	0	0	0	0	0
Central carbohydrate metabolism;M00004 Pentose phosphate pathway (Pentose phosphate cycle) [PATH:map01200 map00030];M00006 Pentose phosphate pathway, oxidative phase, glucose 6P => ribulose 5P [PATH:map01200 map00030];Central carbohydrate metabolism;M00008 Entner-Doudoroff pathway, glucose-6P => glyceraldehyde-3P + pyruvate [PATH:map01200 map00030]	K00036 G6PD, zwf; glucose-6-phosphate 1-dehydrogenase [EC:1.1.1.49 1.1.1.363]	K00036	0	0	0	0	0	0	0	0	0	0	0	0	0	0	0	0	0	0	0	0	0	0	0	0	0	1	1	0	0	0	0	0	0	0	0	0	0	0	0	0	0	0	0	0	0	0	0
Sterol biosynthesis;M00104 Bile acid biosynthesis, cholesterol => cholate [PATH:map00120]	K00037 AKR1C4; 3alpha-hydroxysteroid 3-dehydrogenase / chlordecone reductase [EC:1.1.1.50 1.1.1.357 1.1.1.225]	K00037	0	0	0	0	0	0	0	0	0	0	0	0	0	0	0	0	0	0	0	0	0	0	0	0	0	0	0	0	0	0	0	0	0	0	0	0	0	0	0	0	0	0	0	0	0	0	0
Metabolism; Lipid Metabolism; Steroid hormone biosynthesis [PATH:ko00140]	3alpha(or 20beta)-hydroxysteroid dehydrogenase [EC:1.1.1.53]	K00038	0	1	0	1	0	1	0	0	0	0	0	0	0	0	0	0	0	0	0	0	0	1	0	1	0	0	0	0	0	0	0	0	0	0	0	1	0	0	0	0	0	0	1	0	0	1	0
Other carbohydrate metabolism;M00061 D-Glucuronate degradation [PATH:map00040 map00030]	K00040 uxuB; fructuronate reductase [EC:1.1.1.57]	K00040	0	0	0	0	0	0	0	0	0	0	0	0	0	0	0	0	0	0	0	0	0	0	0	0	0	0	0	0	0	0	0	0	0	1	0	0	0	0	0	0	0	0	0	0	0	0	0
Other carbohydrate metabolism;M00631 D-Galacturonate degradation (bacteria) [PATH:map00040 map00030]	K00041 uxaB; tagaturonate reductase [EC:1.1.1.58]	K00041	0	0	0	0	0	0	0	0	0	0	0	0	0	0	0	0	0	0	0	0	0	0	0	0	0	0	0	0	0	0	0	0	0	0	0	0	0	0	0	0	0	0	0	0	0	0	0
Metabolism; Carbohydrate Metabolism; Glyoxylate and dicarboxylate metabolism [PATH:ko00630]	2-hydroxy-3-oxopropionate reductase [EC:1.1.1.60]	K00042	0	0	0	0	0	1	1	0	0	0	0	0	1	1	0	0	0	0	0	0	0	1	0	0	0	0	0	0	0	0	0	0	0	0	0	0	0	0	0	0	0	0	0	0	0	0	0
Metabolism; Carbohydrate Metabolism; Glyoxylate and dicarboxylate metabolism [PATH:ko00630] Metabolism; Amino Acid Metabolism; Glycine, serine and threonine metabolism [PATH:ko00260]	hydroxypyruvate reductase [EC:1.1.1.81]	K00050	1	1	0	1	1	1	1	0	0	1	0	0	1	1	0	0	1	1	1	0	0	1	0	1	1	1	1	1	1	1	1	1	1	1	0	1	1	1	0	1	1	1	1	1	1	1	1
Metabolism; Lipid Metabolism; Glycerophospholipid metabolism [PATH:ko00564]	glycerol-3-phosphate dehydrogenase (NAD(P)+) [EC:1.1.1.94]	K00057	1	1	1	1	0	1	1	1	1	1	1	1	1	1	1	0	1	1	1	1	1	1	1	1	1	1	1	1	1	1	1	1	1	1	1	1	1	1	1	1	1	1	1	1	1	1	1
Fatty acid metabolism;M00083 Fatty acid biosynthesis, elongation [PATH:map01212 map00061]	K00059 fabG; 3-oxoacyl-[acyl-carrier protein] reductase [EC:1.1.1.100]	K00059	1	1	1	1	1	1	1	1	1	1	1	1	1	1	1	1	1	1	1	1	1	1	1	1	1	1	1	1	1	1	1	1	1	1	1	1	1	1	1	1	1	1	1	1	1	1	1
Metabolism; Lipid Metabolism; Fatty acid biosynthesis [PATH:ko00061] Metabolism; Lipid Metabolism; Biosynthesis of unsaturated fatty acids [PATH:ko01040] Metabolism; Lipid Metabolism; Lipid biosynthesis proteins [BR:ko01004]	3-oxoacyl-[acyl-carrier protein] reductase [EC:1.1.1.100]	K00059	1	1	1	1	1	1	1	1	1	1	1	1	1	1	1	1	1	1	1	1	1	1	1	1	1	1	1	1	1	1	1	1	1	1	1	1	1	1	1	1	1	1	1	1	1	1	1
Metabolism; Carbohydrate Metabolism; Ascorbate and aldarate metabolism [PATH:ko00053]	D-threo-aldose 1-dehydrogenase [EC:1.1.1.122]	K00064	0	0	0	0	0	0	0	0	0	0	0	0	0	0	0	0	0	1	0	0	0	0	0	0	0	0	0	0	0	0	0	0	0	0	0	0	0	1	0	0	0	0	0	0	0	0	0
Metabolism; Carbohydrate Metabolism; Pentose and glucuronate interconversions [PATH:ko00040]	2-deoxy-D-gluconate 3-dehydrogenase [EC:1.1.1.125]	K00065	0	0	0	0	0	0	1	0	0	0	0	0	1	1	1	0	0	0	0	0	0	0	1	1	1	0	0	0	0	1	0	1	0	1	0	1	1	0	0	0	0	0	1	1	1	0	0
Metabolism; Carbohydrate Metabolism; Fructose and mannose metabolism [PATH:ko00051] Metabolism; Carbohydrate Metabolism; Amino sugar and nucleotide sugar metabolism [PATH:ko00520] Environmental Information Processing; Signal Transduction; Two-component system [PATH:ko02020]	GDP-mannose 6-dehydrogenase [EC:1.1.1.132]	K00066	0	0	0	0	0	1	0	0	0	0	0	0	0	0	0	0	0	0	0	0	0	0	0	0	0	0	0	0	0	0	0	0	0	0	0	0	0	0	0	0	0	0	0	0	0	0	0
Other carbohydrate metabolism;M00793 dTDP-L-rhamnose biosynthesis [PATH:map00521 map00523]	K00067 rfbD, rmlD; dTDP-4-dehydrorhamnose reductase [EC:1.1.1.133]	K00067	0	1	1	0	0	0	0	1	0	0	0	1	0	0	1	0	0	0	0	0	1	0	0	0	1	1	1	0	0	0	0	0	0	1	0	1	0	0	1	0	0	0	1	1	0	0	0
Sterol biosynthesis;M00107 Steroid hormone biosynthesis, cholesterol => prognenolone => progesterone [PATH:map00140];M00110 C19/C18-Steroid hormone biosynthesis, pregnenolone => androstenedione => estrone [PATH:map00140]	K00070 HSD3B; 3beta-hydroxy-delta5-steroid dehydrogenase / steroid delta-isomerase [EC:1.1.1.145 5.3.3.1]	K00070	0	0	0	0	0	0	0	0	0	0	0	0	0	0	0	0	0	0	0	0	0	0	0	0	0	0	0	0	0	0	0	0	0	0	0	0	0	0	0	0	0	0	0	0	0	0	0
Sterol biosynthesis;M00109 C21-Steroid hormone biosynthesis, progesterone => cortisol/cortisone [PATH:map00140]	K00071 HSD11B2; corticosteroid 11-beta-dehydrogenase isozyme 2 [EC:1.1.1.-]	K00071	0	0	0	0	0	0	0	0	0	0	0	0	0	0	0	0	0	0	0	0	0	0	0	0	0	0	0	0	0	0	0	0	0	0	0	0	0	0	0	0	0	0	0	0	0	0	0
Metabolism; Carbohydrate Metabolism; Butanoate metabolism [PATH:ko00650] Metabolism; Xenobiotics Biodegradation and Metabolism; Benzoate degradation via CoA ligation [PATH:ko00632]	3-hydroxybutyryl-CoA dehydrogenase [EC:1.1.1.157]	K00074	1	1	1	1	1	1	1	1	1	1	1	1	1	1	1	1	1	1	1	1	1	1	1	1	1	1	1	1	1	1	1	1	1	1	1	1	1	1	1	1	1	1	1	1	1	0	1
Metabolism; Carbohydrate Metabolism; Amino sugar and nucleotide sugar metabolism [PATH:ko00520] Metabolism; Glycan Biosynthesis and Metabolism; Peptidoglycan biosynthesis [PATH:ko00550]	UDP-N-acetylmuramate dehydrogenase [EC:1.1.1.158]	K00075	0	1	1	1	1	1	1	0	1	1	1	1	1	1	1	0	1	1	1	1	1	1	1	1	1	1	1	1	1	1	1	1	1	1	1	1	1	1	0	1	1	1	1	1	1	0	1
Metabolism; Carbohydrate Metabolism; Pentose and glucuronate interconversions [PATH:ko00040] Metabolism; Xenobiotics Biodegradation and Metabolism; Metabolism of xenobiotics by cytochrome P450 [PATH:ko00980]	dihydrodiol dehydrogenase / D-xylose 1-dehydrogenase (NADP) [EC:1.3.1.20 1.1.1.179]	K00078	0	0	0	0	0	0	0	0	0	0	0	0	0	0	0	0	0	0	0	0	0	0	0	0	0	0	0	0	0	0	0	0	0	0	0	0	0	0	0	0	0	0	0	0	0	0	0
Terpenoid backbone biosynthesis;M00096 C5 isoprenoid biosynthesis, non-mevalonate pathway [PATH:map00900]	K00099 dxr; 1-deoxy-D-xylulose-5-phosphate reductoisomerase [EC:1.1.1.267]	K00099	1	1	1	1	1	0	1	1	1	1	1	1	1	1	1	1	1	1	1	1	1	1	1	1	1	1	1	1	1	1	1	1	0	1	0	1	1	1	1	1	1	1	1	1	1	1	1
Metabolism; Carbohydrate Metabolism; Pyruvate metabolism [PATH:ko00620]	L-lactate dehydrogenase (cytochrome) [EC:1.1.2.3]	K00101	0	0	1	0	0	0	1	0	1	0	1	0	1	0	0	0	0	0	0	0	0	1	1	0	0	0	0	0	0	0	0	0	0	0	0	0	0	1	0	0	0	0	0	0	0	0	0
Metabolism; Carbohydrate Metabolism; Pyruvate metabolism [PATH:ko00620]	D-lactate dehydrogenase (cytochrome) [EC:1.1.2.4]	K00102	0	0	0	1	0	0	1	1	0	0	0	0	1	0	0	0	0	0	0	0	0	1	0	0	0	0	0	0	0	0	0	0	0	1	0	1	0	0	1	0	0	0	0	1	0	1	0
Metabolism; Carbohydrate Metabolism; Ascorbate and aldarate metabolism [PATH:ko00053]	L-gulonolactone oxidase [EC:1.1.3.8]	K00103	0	0	0	0	0	0	0	0	0	0	0	0	0	0	0	0	0	0	0	0	0	0	0	0	0	0	0	0	0	0	0	0	0	0	0	0	0	0	0	0	0	0	0	0	0	0	0
Metabolism; Carbohydrate Metabolism; Glyoxylate and dicarboxylate metabolism [PATH:ko00630]	glycolate oxidase [EC:1.1.3.15]	K00104	1	1	0	1	1	1	1	1	1	1	1	1	1	1	1	1	1	1	1	1	1	1	1	1	1	1	1	1	1	1	1	1	1	1	1	1	1	1	1	1	1	1	1	1	1	1	1
Metabolism; Lipid Metabolism; Glycerophospholipid metabolism [PATH:ko00564]	glycerol-3-phosphate dehydrogenase [EC:1.1.5.3]	K00111	0	1	1	0	1	1	1	1	1	1	1	1	1	0	1	0	1	1	0	0	1	1	1	0	1	1	1	1	1	1	1	1	0	1	0	0	1	1	0	1	1	1	0	1	1	0	0
Metabolism; Lipid Metabolism; Glycerophospholipid metabolism [PATH:ko00564]	glycerol-3-phosphate dehydrogenase subunit C [EC:1.1.5.3]	K00113	0	0	0	0	0	0	0	0	0	0	0	0	0	0	0	0	0	0	0	0	0	0	0	0	0	0	0	0	0	0	0	0	0	0	0	0	0	0	0	0	0	0	0	0	0	0	0
Metabolism; Carbohydrate Metabolism; Glycolysis / Gluconeogenesis [PATH:ko00010] Metabolism; Carbohydrate Metabolism; Propanoate metabolism [PATH:ko00640] Metabolism; Xenobiotics Biodegradation and Metabolism; 1,2-Dichloroethane degradation [PATH:ko00631]	alcohol dehydrogenase (cytochrome c) [EC:1.1.2.8]	K00114	0	0	0	0	0	0	0	1	1	0	1	0	1	0	1	1	0	0	0	0	1	1	1	0	0	0	0	0	0	1	0	1	0	0	0	0	0	0	0	0	0	0	0	0	0	0	0
Central carbohydrate metabolism;M00009 Citrate cycle (TCA cycle, Krebs cycle) [PATH:map01200 map00020];M00011 Citrate cycle, second carbon oxidation, 2-oxoglutarate => oxaloacetate [PATH:map01200 map00020]	K00116 mqo; malate dehydrogenase (quinone) [EC:1.1.5.4]	K00116	0	0	0	0	0	0	0	0	0	0	0	0	0	0	0	0	0	0	0	0	0	0	0	0	0	0	0	0	0	0	0	0	0	0	0	0	0	0	0	0	0	0	0	0	0	0	0
Metabolism; Carbohydrate Metabolism; Pentose phosphate pathway [PATH:ko00030]	quinoprotein glucose dehydrogenase [EC:1.1.5.2]	K00117	1	1	1	1	0	0	1	1	1	1	1	0	1	0	1	1	1	0	1	0	1	1	1	1	1	1	1	1	1	1	1	1	1	1	0	1	1	0	0	1	1	1	1	1	1	1	1
Metabolism; Carbohydrate Metabolism; Glycolysis / Gluconeogenesis [PATH:ko00010] Metabolism; Energy Metabolism; Methane metabolism [PATH:ko00680] Metabolism; Lipid Metabolism; Fatty acid metabolism [PATH:ko00071] Metabolism; Amino Acid Metabolism; Tyrosine metabolism [PATH:ko00350] Metabolism; Metabolism of Cofactors and Vitamins; Retinol metabolism [PATH:ko00830] Metabolism; Xenobiotics Biodegra…	S-(hydroxymethyl)glutathione dehydrogenase / alcohol dehydrogenase [EC:1.1.1.284 1.1.1.1]	K00121	0	0	0	0	0	0	0	0	0	0	0	0	0	0	0	0	0	0	0	0	0	0	0	0	0	0	0	0	0	0	0	0	0	0	0	0	0	0	0	0	0	0	0	0	0	0	0
Metabolism; Carbohydrate Metabolism; Glyoxylate and dicarboxylate metabolism [PATH:ko00630] Metabolism; Energy Metabolism; Methane metabolism [PATH:ko00680]	formate dehydrogenase [EC:1.2.1.2]	K00122	0	0	0	0	0	0	0	0	0	0	0	0	0	0	0	0	0	0	0	0	0	0	0	0	0	0	0	0	0	1	0	1	0	0	0	0	0	1	0	0	0	0	0	0	0	0	0
Metabolism; Carbohydrate Metabolism; Glyoxylate and dicarboxylate metabolism [PATH:ko00630] Metabolism; Energy Metabolism; Methane metabolism [PATH:ko00680]	formate dehydrogenase, alpha subunit [EC:1.2.1.2]	K00123	0	0	0	0	1	0	1	1	1	1	1	0	1	0	0	0	1	1	0	1	1	1	1	1	1	1	1	1	1	1	1	1	1	1	1	1	1	1	0	1	1	1	1	1	1	0	1
Metabolism; Carbohydrate Metabolism; Glyoxylate and dicarboxylate metabolism [PATH:ko00630] Metabolism; Energy Metabolism; Methane metabolism [PATH:ko00680]	formate dehydrogenase, beta subunit [EC:1.2.1.2]	K00124	0	0	0	0	0	0	0	1	0	1	0	0	0	0	0	0	1	1	0	0	1	0	0	1	0	0	0	0	0	0	0	0	0	0	0	0	0	1	0	0	0	0	1	0	0	0	0
Metabolism; Carbohydrate Metabolism; Glyoxylate and dicarboxylate metabolism [PATH:ko00630] Metabolism; Energy Metabolism; Methane metabolism [PATH:ko00680]	formate dehydrogenase, delta subunit [EC:1.2.1.2]	K00126	0	0	0	0	0	0	0	0	0	1	0	0	0	0	0	0	1	0	0	0	0	0	0	1	0	0	0	0	0	0	0	0	0	0	0	0	0	0	0	0	0	0	1	0	0	0	0
Metabolism; Carbohydrate Metabolism; Glyoxylate and dicarboxylate metabolism [PATH:ko00630] Metabolism; Energy Metabolism; Methane metabolism [PATH:ko00680]	formate dehydrogenase, gamma subunit [EC:1.2.1.2]	K00127	0	0	0	0	0	0	0	1	0	1	0	1	0	0	0	1	0	0	0	0	1	0	0	0	0	0	0	0	0	0	0	0	0	0	0	0	0	0	0	0	0	0	0	0	0	0	0
Central carbohydrate metabolism;M00308 Semi-phosphorylative Entner-Doudoroff pathway, gluconate => glycerate-3P [PATH:map01200 map00030];M00633 Semi-phosphorylative Entner-Doudoroff pathway, gluconate/galactonate => glycerate-3P [PATH:map01200 map00030 map00052]	K00131 gapN; glyceraldehyde-3-phosphate dehydrogenase (NADP+) [EC:1.2.1.9]	K00131	0	0	0	0	0	0	0	0	0	0	0	0	0	0	0	0	0	0	0	0	0	0	0	0	0	0	0	0	0	0	0	0	0	0	0	0	0	0	0	0	0	0	0	0	0	0	0
Metabolism; Carbohydrate Metabolism; Pyruvate metabolism [PATH:ko00620] Metabolism; Carbohydrate Metabolism; Butanoate metabolism [PATH:ko00650]	acetaldehyde dehydrogenase (acetylating) [EC:1.2.1.10]	K00132	0	0	0	0	0	0	0	0	0	0	0	0	0	0	1	0	0	0	0	0	0	0	0	0	0	0	0	0	0	0	0	0	0	0	0	0	0	0	0	0	0	0	0	0	0	0	0
Central carbohydrate metabolism;M00001 Glycolysis (Embden-Meyerhof pathway), glucose => pyruvate [PATH:map01200 map00010];M00002 Glycolysis, core module involving three-carbon compounds [PATH:map01200 map01230 map00010];M00003 Gluconeogenesis, oxaloacetate => fructose-6P [PATH:map00010 map00020];M00308 Semi-phosphorylative Entner-Doudoroff pathway, gluconate => glycerate-3P [PATH:map01200 map0003…	K00134 GAPDH, gapA; glyceraldehyde 3-phosphate dehydrogenase [EC:1.2.1.12]	K00134	1	1	1	1	1	1	1	1	1	1	1	1	1	1	1	0	1	0	1	1	1	1	1	1	1	1	1	1	1	0	1	1	1	1	1	1	1	1	1	1	1	1	1	0	1	1	1
Other carbohydrate metabolism;M00013 Malonate semialdehyde pathway, propanoyl-CoA => acetyl-CoA [PATH:map01200 map00640]	K00140 mmsA, iolA, ALDH6A1; malonate-semialdehyde dehydrogenase (acetylating) / methylmalonate-semialdehyde dehydrogenase [EC:1.2.1.18 1.2.1.27]	K00140	0	1	1	1	1	1	1	0	1	0	1	0	1	1	1	0	0	0	0	0	0	1	1	1	1	1	1	1	1	1	1	1	1	0	0	1	1	1	0	1	1	1	1	1	1	0	0
Central carbohydrate metabolism;M00001 Glycolysis (Embden-Meyerhof pathway), glucose => pyruvate [PATH:map01200 map00010];M00002 Glycolysis, core module involving three-carbon compounds [PATH:map01200 map01230 map00010];M00003 Gluconeogenesis, oxaloacetate => fructose-6P [PATH:map00010 map00020]	K00150 gap2; glyceraldehyde-3-phosphate dehydrogenase (NAD(P)) [EC:1.2.1.59]	K00150	0	0	0	0	0	0	0	0	0	0	0	0	0	0	0	0	0	0	0	0	0	0	0	0	0	0	0	0	0	0	0	0	0	0	0	0	0	0	0	0	0	0	0	0	0	0	0
Metabolism; Carbohydrate Metabolism; Pyruvate metabolism [PATH:ko00620]	pyruvate dehydrogenase (cytochrome) [EC:1.2.2.2]	K00156	0	0	0	0	0	0	0	0	0	0	0	0	0	0	0	0	0	0	0	0	0	0	0	0	0	0	0	0	0	0	0	0	0	0	0	0	0	0	0	0	0	0	0	0	0	0	0
Metabolism; Carbohydrate Metabolism; Pyruvate metabolism [PATH:ko00620]	pyruvate oxidase [EC:1.2.3.3]	K00158	0	0	0	0	0	0	0	0	0	0	0	0	0	0	0	0	0	0	0	0	0	0	0	0	0	0	0	0	0	0	0	0	0	0	0	0	0	0	0	0	0	0	0	0	0	0	0
Central carbohydrate metabolism;M00307 Pyruvate oxidation, pyruvate => acetyl-CoA [PATH:map01200 map00010 map00020 map00620]	K00161 PDHA, pdhA; pyruvate dehydrogenase E1 component alpha subunit [EC:1.2.4.1]	K00161	1	1	1	1	1	1	1	1	1	1	1	1	1	1	1	1	1	1	1	1	1	1	1	1	1	1	1	1	1	1	1	1	1	1	1	1	1	0	1	1	1	1	1	1	1	1	1
Central carbohydrate metabolism;M00307 Pyruvate oxidation, pyruvate => acetyl-CoA [PATH:map01200 map00010 map00020 map00620]	K00162 PDHB, pdhB; pyruvate dehydrogenase E1 component beta subunit [EC:1.2.4.1]	K00162	1	1	0	1	1	1	1	1	1	1	1	1	1	1	1	1	1	1	1	1	1	1	1	1	1	1	1	1	1	1	1	1	1	1	1	1	1	1	1	1	0	1	1	1	1	1	1
Central carbohydrate metabolism;M00307 Pyruvate oxidation, pyruvate => acetyl-CoA [PATH:map01200 map00010 map00020 map00620]	K00163 aceE; pyruvate dehydrogenase E1 component [EC:1.2.4.1]	K00163	0	0	0	0	0	0	0	0	0	0	0	0	0	0	0	0	0	0	0	0	0	0	0	0	0	0	0	0	0	0	0	0	0	0	0	0	0	0	0	0	0	0	0	0	0	0	0
Central carbohydrate metabolism;M00009 Citrate cycle (TCA cycle, Krebs cycle) [PATH:map01200 map00020];M00011 Citrate cycle, second carbon oxidation, 2-oxoglutarate => oxaloacetate [PATH:map01200 map00020]	K00164 OGDH, sucA; 2-oxoglutarate dehydrogenase E1 component [EC:1.2.4.2]	K00164	1	1	1	1	1	1	1	1	1	1	1	1	1	1	1	1	1	1	1	1	1	1	1	1	1	1	1	1	1	1	1	1	1	1	1	1	1	1	1	1	1	1	1	1	1	1	1
Central carbohydrate metabolism;M00307 Pyruvate oxidation, pyruvate => acetyl-CoA [PATH:map01200 map00010 map00020 map00620]	K00169 porA; pyruvate ferredoxin oxidoreductase alpha subunit [EC:1.2.7.1]	K00169	0	0	0	0	0	0	0	0	0	0	0	0	0	0	0	0	0	1	0	0	0	0	0	0	0	0	0	0	0	0	0	0	0	0	0	0	0	0	0	0	0	0	0	0	0	0	0
Central carbohydrate metabolism;M00307 Pyruvate oxidation, pyruvate => acetyl-CoA [PATH:map01200 map00010 map00020 map00620]	K00170 porB; pyruvate ferredoxin oxidoreductase beta subunit [EC:1.2.7.1]	K00170	0	0	0	0	0	0	0	0	0	0	0	0	0	0	0	0	0	1	0	0	0	0	0	0	0	0	0	0	0	0	0	0	0	0	0	0	0	1	0	0	0	0	0	0	0	0	0
Central carbohydrate metabolism;M00307 Pyruvate oxidation, pyruvate => acetyl-CoA [PATH:map01200 map00010 map00020 map00620]	K00171 porD; pyruvate ferredoxin oxidoreductase delta subunit [EC:1.2.7.1]	K00171	0	0	0	0	0	0	0	0	0	0	0	0	0	0	0	0	0	0	0	0	0	0	0	0	0	0	0	0	0	0	0	0	0	0	0	0	0	0	0	0	0	0	0	0	0	0	0
Central carbohydrate metabolism;M00307 Pyruvate oxidation, pyruvate => acetyl-CoA [PATH:map01200 map00010 map00020 map00620]	K00172 porG; pyruvate ferredoxin oxidoreductase gamma subunit [EC:1.2.7.1]	K00172	0	0	0	0	0	0	0	0	0	0	0	0	0	0	0	0	0	1	0	0	0	0	0	0	0	0	0	0	0	0	0	0	0	0	0	0	0	1	0	0	0	0	0	0	0	0	0
Central carbohydrate metabolism;M00009 Citrate cycle (TCA cycle, Krebs cycle) [PATH:map01200 map00020];M00011 Citrate cycle, second carbon oxidation, 2-oxoglutarate => oxaloacetate [PATH:map01200 map00020]	K00174 korA, oorA, oforA; 2-oxoglutarate/2-oxoacid ferredoxin oxidoreductase subunit alpha [EC:1.2.7.3 1.2.7.11]	K00174	0	0	0	0	1	0	1	1	1	1	1	0	1	1	0	0	1	1	0	0	1	1	0	1	1	1	1	1	1	1	1	1	0	1	0	0	1	1	0	1	1	0	1	1	1	0	0
Central carbohydrate metabolism;M00009 Citrate cycle (TCA cycle, Krebs cycle) [PATH:map01200 map00020];M00011 Citrate cycle, second carbon oxidation, 2-oxoglutarate => oxaloacetate [PATH:map01200 map00020]	K00175 korB, oorB, oforB; 2-oxoglutarate/2-oxoacid ferredoxin oxidoreductase subunit beta [EC:1.2.7.3 1.2.7.11]	K00175	0	0	1	0	1	1	1	1	1	1	1	0	1	1	0	0	1	1	0	0	1	1	0	1	1	1	1	1	1	1	1	1	1	1	0	0	1	1	0	1	1	1	1	1	1	0	0
Central carbohydrate metabolism;M00009 Citrate cycle (TCA cycle, Krebs cycle) [PATH:map01200 map00020];M00011 Citrate cycle, second carbon oxidation, 2-oxoglutarate => oxaloacetate [PATH:map01200 map00020]	K00176 korD, oorD; 2-oxoglutarate ferredoxin oxidoreductase subunit delta [EC:1.2.7.3]	K00176	0	0	0	0	0	0	0	0	0	0	0	0	0	0	0	0	0	0	0	0	0	0	0	0	0	0	0	0	0	0	0	0	0	0	0	0	0	0	0	0	0	0	0	0	0	0	0
Central carbohydrate metabolism;M00009 Citrate cycle (TCA cycle, Krebs cycle) [PATH:map01200 map00020];M00011 Citrate cycle, second carbon oxidation, 2-oxoglutarate => oxaloacetate [PATH:map01200 map00020]	K00177 korC, oorC; 2-oxoglutarate ferredoxin oxidoreductase subunit gamma [EC:1.2.7.3]	K00177	0	0	0	0	0	0	0	0	0	0	0	0	0	0	0	0	0	0	0	0	0	0	0	0	0	0	0	0	0	0	0	0	0	0	0	0	0	0	0	0	0	0	0	0	0	0	0
Fatty acid metabolism;M00083 Fatty acid biosynthesis, elongation [PATH:map01212 map00061]	K00208 fabI; enoyl-[acyl-carrier protein] reductase I [EC:1.3.1.9 1.3.1.10]	K00208	1	1	0	1	1	1	1	1	1	1	1	1	1	1	1	0	1	1	1	1	1	1	1	1	1	1	1	1	1	1	1	1	1	1	1	1	1	1	1	1	1	1	1	1	1	1	1
Fatty acid metabolism;M00083 Fatty acid biosynthesis, elongation [PATH:map01212 map00061]	K00209 fabV, ter; enoyl-[acyl-carrier protein] reductase / trans-2-enoyl-CoA reductase (NAD+) [EC:1.3.1.9 1.3.1.44]	K00209	0	0	0	0	0	0	0	0	0	0	0	0	0	0	0	0	0	0	0	0	0	0	0	0	0	0	0	0	0	0	0	0	0	0	0	0	0	0	0	0	0	0	0	0	0	0	0
Sterol biosynthesis;M00101 Cholesterol biosynthesis, squalene 2,3-epoxide => cholesterol [PATH:map00100]	K00213 DHCR7; 7-dehydrocholesterol reductase [EC:1.3.1.21]	K00213	0	0	0	0	0	0	0	0	0	0	0	0	0	0	0	0	0	0	0	0	0	0	0	0	0	0	0	0	0	0	0	0	0	0	0	0	0	0	0	0	0	0	0	0	0	0	0
Sterol biosynthesis;M00101 Cholesterol biosynthesis, squalene 2,3-epoxide => cholesterol [PATH:map00100]	K00222 TM7SF2, ERG24; Delta14-sterol reductase [EC:1.3.1.70]	K00222	0	0	0	0	0	0	0	0	0	0	0	0	0	0	0	0	0	0	0	0	0	0	0	0	0	0	0	0	0	0	0	0	0	0	0	0	0	0	0	0	0	0	0	0	0	0	0
Sterol biosynthesis;M00102 Ergocalciferol biosynthesis [PATH:map00100]	K00223 ERG4; Delta24(24(1))-sterol reductase [EC:1.3.1.71]	K00223	0	0	0	0	0	0	0	0	0	0	0	0	0	0	0	0	0	0	0	0	0	0	0	0	0	0	0	0	0	0	0	0	0	0	0	0	0	0	0	0	0	0	0	0	0	0	0
Sterol biosynthesis;M00101 Cholesterol biosynthesis, squalene 2,3-epoxide => cholesterol [PATH:map00100];M00102 Ergocalciferol biosynthesis [PATH:map00100]	K00227 SC5DL, ERG3; Delta7-sterol 5-desaturase [EC:1.14.19.20]	K00227	0	0	0	0	0	0	0	0	0	0	0	0	0	0	0	0	0	0	0	0	0	0	0	0	0	0	0	0	0	0	0	0	0	0	0	0	0	0	0	0	0	0	0	0	0	0	0
Fatty acid metabolism;M00113 Jasmonic acid biosynthesis [PATH:map00592];M00087 beta-Oxidation [PATH:map01212 map00071]	K00232 E1.3.3.6, ACOX1, ACOX3; acyl-CoA oxidase [EC:1.3.3.6]	K00232	0	0	0	0	0	1	0	1	0	0	0	0	0	0	0	0	0	0	0	0	0	0	0	0	0	0	0	0	0	0	0	0	0	0	0	0	0	0	0	0	0	0	0	0	0	0	0
Central carbohydrate metabolism;M00009 Citrate cycle (TCA cycle, Krebs cycle) [PATH:map01200 map00020];M00011 Citrate cycle, second carbon oxidation, 2-oxoglutarate => oxaloacetate [PATH:map01200 map00020]	K00234 SDHA, SDH1; succinate dehydrogenase (ubiquinone) flavoprotein subunit [EC:1.3.5.1]	K00234	0	0	0	0	0	0	0	0	0	0	0	0	0	0	0	0	0	0	0	0	0	0	0	0	0	0	0	0	0	0	0	0	0	0	0	0	0	0	0	0	0	0	0	0	0	0	0
Central carbohydrate metabolism;M00009 Citrate cycle (TCA cycle, Krebs cycle) [PATH:map01200 map00020];M00011 Citrate cycle, second carbon oxidation, 2-oxoglutarate => oxaloacetate [PATH:map01200 map00020]	K00235 SDHB, SDH2; succinate dehydrogenase (ubiquinone) iron-sulfur subunit [EC:1.3.5.1]	K00235	0	0	0	0	0	0	0	0	0	0	0	0	0	0	0	0	0	0	0	0	0	0	0	0	0	0	0	0	0	0	0	0	0	0	0	0	0	0	0	0	0	0	0	0	0	0	0
Central carbohydrate metabolism;M00009 Citrate cycle (TCA cycle, Krebs cycle) [PATH:map01200 map00020];M00011 Citrate cycle, second carbon oxidation, 2-oxoglutarate => oxaloacetate [PATH:map01200 map00020]	K00236 SDHC, SDH3; succinate dehydrogenase (ubiquinone) cytochrome b560 subunit	K00236	0	0	0	0	0	0	0	0	0	0	0	0	0	0	0	0	0	0	0	0	0	0	0	0	0	0	0	0	0	0	0	0	0	0	0	0	0	0	0	0	0	0	0	0	0	0	0
Central carbohydrate metabolism;M00009 Citrate cycle (TCA cycle, Krebs cycle) [PATH:map01200 map00020];M00011 Citrate cycle, second carbon oxidation, 2-oxoglutarate => oxaloacetate [PATH:map01200 map00020]	K00237 SDHD, SDH4; succinate dehydrogenase (ubiquinone) membrane anchor subunit	K00237	0	0	0	0	0	0	0	0	0	0	0	0	0	0	0	0	0	0	0	0	0	0	0	0	0	0	0	0	0	0	0	0	0	0	0	0	0	0	0	0	0	0	0	0	0	0	0
Central carbohydrate metabolism;M00009 Citrate cycle (TCA cycle, Krebs cycle) [PATH:map01200 map00020];M00011 Citrate cycle, second carbon oxidation, 2-oxoglutarate => oxaloacetate [PATH:map01200 map00020]	K00239 sdhA, frdA; succinate dehydrogenase / fumarate reductase, flavoprotein subunit [EC:1.3.5.1 1.3.5.4]	K00239	1	1	1	1	1	1	1	1	1	1	1	0	1	1	1	1	1	1	1	1	1	1	1	1	1	1	1	1	1	1	1	0	0	1	1	1	1	1	1	1	0	1	1	1	1	1	1
Central carbohydrate metabolism;M00009 Citrate cycle (TCA cycle, Krebs cycle) [PATH:map01200 map00020];M00011 Citrate cycle, second carbon oxidation, 2-oxoglutarate => oxaloacetate [PATH:map01200 map00020]	K00240 sdhB, frdB; succinate dehydrogenase / fumarate reductase, iron-sulfur subunit [EC:1.3.5.1 1.3.5.4]	K00240	1	1	1	1	1	1	1	1	1	1	1	1	1	1	1	1	1	1	1	1	1	1	1	1	1	1	1	1	1	1	0	0	0	1	1	1	1	1	1	1	1	1	1	1	1	1	1
Central carbohydrate metabolism;M00009 Citrate cycle (TCA cycle, Krebs cycle) [PATH:map01200 map00020];M00011 Citrate cycle, second carbon oxidation, 2-oxoglutarate => oxaloacetate [PATH:map01200 map00020]	K00241 sdhC, frdC; succinate dehydrogenase / fumarate reductase, cytochrome b subunit	K00241	1	1	0	1	1	0	1	0	0	0	0	0	1	1	0	0	1	1	1	1	0	0	0	1	1	1	1	1	1	1	1	1	0	1	0	1	1	1	1	1	0	1	1	1	1	1	1
Central carbohydrate metabolism;M00009 Citrate cycle (TCA cycle, Krebs cycle) [PATH:map01200 map00020];M00011 Citrate cycle, second carbon oxidation, 2-oxoglutarate => oxaloacetate [PATH:map01200 map00020]	K00242 sdhD, frdD; succinate dehydrogenase / fumarate reductase, membrane anchor subunit	K00242	0	0	1	0	0	1	0	1	0	0	0	0	0	1	1	0	0	0	0	0	1	0	1	0	0	0	0	0	0	0	0	0	0	0	0	0	0	0	0	0	0	0	0	0	0	0	0
Central carbohydrate metabolism;M00009 Citrate cycle (TCA cycle, Krebs cycle) [PATH:map01200 map00020];M00011 Citrate cycle, second carbon oxidation, 2-oxoglutarate => oxaloacetate [PATH:map01200 map00020]	K00244 frdA; fumarate reductase flavoprotein subunit [EC:1.3.5.4]	K00244	0	0	0	0	0	0	0	0	0	0	0	0	0	0	0	0	0	0	0	0	0	0	0	0	0	0	0	0	0	0	0	0	0	0	0	0	0	0	0	0	0	0	0	0	0	0	0
Central carbohydrate metabolism;M00009 Citrate cycle (TCA cycle, Krebs cycle) [PATH:map01200 map00020];M00011 Citrate cycle, second carbon oxidation, 2-oxoglutarate => oxaloacetate [PATH:map01200 map00020]	K00245 frdB; fumarate reductase iron-sulfur subunit [EC:1.3.5.4]	K00245	0	0	0	0	0	0	0	0	0	0	0	0	0	0	0	0	0	0	0	0	0	0	0	0	0	0	0	0	0	0	0	0	0	0	0	0	0	0	0	0	0	0	0	0	0	0	0
Central carbohydrate metabolism;M00009 Citrate cycle (TCA cycle, Krebs cycle) [PATH:map01200 map00020];M00011 Citrate cycle, second carbon oxidation, 2-oxoglutarate => oxaloacetate [PATH:map01200 map00020]	K00246 frdC; fumarate reductase subunit C	K00246	0	0	0	0	0	0	0	0	0	0	0	0	0	0	0	0	0	0	0	0	0	0	0	0	0	0	0	0	0	0	0	0	0	0	0	0	0	0	0	0	0	0	0	0	0	0	0
Central carbohydrate metabolism;M00009 Citrate cycle (TCA cycle, Krebs cycle) [PATH:map01200 map00020];M00011 Citrate cycle, second carbon oxidation, 2-oxoglutarate => oxaloacetate [PATH:map01200 map00020]	K00247 frdD; fumarate reductase subunit D	K00247	0	0	0	0	0	0	0	0	0	0	0	0	0	0	0	0	0	0	0	0	0	0	0	0	0	0	0	0	0	0	0	0	0	0	0	0	0	0	0	0	0	0	0	0	0	0	0
Metabolism; Carbohydrate Metabolism; Butanoate metabolism [PATH:ko00650] Metabolism; Lipid Metabolism; Fatty acid metabolism [PATH:ko00071] Metabolism; Amino Acid Metabolism; Valine, leucine and isoleucine degradation [PATH:ko00280]	butyryl-CoA dehydrogenase [EC:1.3.99.2]	K00248	1	1	1	1	1	1	1	1	1	1	1	0	1	1	1	0	1	0	1	1	1	1	1	1	1	1	1	1	1	1	1	1	1	1	1	1	1	1	1	1	1	1	1	1	1	1	1
Other carbohydrate metabolism;M00013 Malonate semialdehyde pathway, propanoyl-CoA => acetyl-CoA [PATH:map01200 map00640];Fatty acid metabolism;M00087 beta-Oxidation [PATH:map01212 map00071]	K00249 ACADM, acd; acyl-CoA dehydrogenase [EC:1.3.8.7]	K00249	1	1	1	1	0	1	1	1	1	1	1	0	1	1	1	0	1	1	1	1	1	1	1	1	1	1	1	1	1	1	1	1	1	1	1	1	1	1	1	1	1	1	1	1	1	1	1
Sterol biosynthesis;M00104 Bile acid biosynthesis, cholesterol => cholate [PATH:map00120]	K00251 AKR1D1; 3-oxo-5-beta-steroid 4-dehydrogenase [EC:1.3.1.3]	K00251	0	0	0	0	0	0	0	0	0	0	0	0	0	0	0	0	0	0	0	0	0	0	0	0	0	0	0	0	0	0	0	0	0	0	0	0	0	0	0	0	0	0	0	0	0	0	0
Metabolism; Lipid Metabolism; Fatty acid metabolism [PATH:ko00071] Metabolism; Amino Acid Metabolism; Lysine degradation [PATH:ko00310] Metabolism; Amino Acid Metabolism; Tryptophan metabolism [PATH:ko00380] Metabolism; Xenobiotics Biodegradation and Metabolism; Benzoate degradation via CoA ligation [PATH:ko00632]	glutaryl-CoA dehydrogenase [EC:1.3.99.7]	K00252	1	1	1	1	1	1	1	1	1	1	1	0	1	1	1	0	1	1	0	1	1	1	1	1	1	1	1	1	1	1	1	1	1	1	1	1	1	1	1	1	1	1	1	1	0	1	1
Fatty acid metabolism;M00087 beta-Oxidation [PATH:map01212 map00071]	K00255 ACADL; long-chain-acyl-CoA dehydrogenase [EC:1.3.8.8]	K00255	0	0	0	0	0	0	1	0	0	0	0	0	1	0	0	0	0	0	0	0	0	0	0	0	0	0	0	0	0	0	0	0	0	0	0	0	0	0	0	0	0	0	0	0	0	0	0
Metabolism; Lipid Metabolism; Fatty acid metabolism [PATH:ko00071] Organismal Systems; Endocrine System; PPAR signaling pathway [PATH:ko03320]	long-chain-acyl-CoA dehydrogenase [EC:1.3.99.13]	K00255	0	0	0	0	0	0	1	0	0	0	0	0	1	0	0	0	0	0	0	0	0	0	0	0	0	0	0	0	0	0	0	0	0	0	0	0	0	0	0	0	0	0	0	0	0	0	0
Other carbohydrate metabolism;M00740 Methylaspartate cycle [PATH:map01200 map00020 map00250 map00630]	K00261 GLUD1_2, gdhA; glutamate dehydrogenase (NAD(P)+) [EC:1.4.1.3]	K00261	1	1	1	0	1	0	1	0	1	1	1	0	1	0	1	0	1	0	1	1	0	1	1	1	1	1	1	1	1	0	1	0	1	1	1	1	1	1	1	1	1	1	1	1	1	1	1
Other carbohydrate metabolism;M00532 Photorespiration [PATH:map01200 map00630]	K00281 GLDC, gcvP; glycine dehydrogenase [EC:1.4.4.2]	K00281	1	1	0	1	1	1	1	1	1	1	1	1	1	1	1	0	1	1	1	1	1	1	1	1	1	1	1	1	1	1	1	1	1	1	1	1	1	0	1	1	1	1	1	1	1	0	1
Metabolism; Carbohydrate Metabolism; Glyoxylate and dicarboxylate metabolism [PATH:ko00630] Metabolism; Metabolism of Cofactors and Vitamins; One carbon pool by folate [PATH:ko00670]	methylenetetrahydrofolate dehydrogenase (NADP+) / methenyltetrahydrofolate cyclohydrolase / formyltetrahydrofolate synthetase [EC:1.5.1.5 3.5.4.9 6.3.4.3]	K00288	0	0	0	0	0	0	0	0	0	0	0	0	0	0	0	0	0	0	0	0	0	0	0	0	0	0	0	0	0	0	0	0	0	0	0	0	0	0	0	0	0	0	0	0	0	0	0
Metabolism; Carbohydrate Metabolism; Amino sugar and nucleotide sugar metabolism [PATH:ko00520]	cytochrome-b5 reductase [EC:1.6.2.2]	K00326	0	0	0	0	0	0	0	0	0	0	0	0	0	0	0	0	0	0	0	0	0	0	0	0	0	0	0	0	0	0	0	0	0	0	0	0	0	0	0	0	0	0	0	0	0	0	0
Central carbohydrate metabolism;M00307 Pyruvate oxidation, pyruvate => acetyl-CoA [PATH:map01200 map00010 map00020 map00620];M00009 Citrate cycle (TCA cycle, Krebs cycle) [PATH:map01200 map00020];M00011 Citrate cycle, second carbon oxidation, 2-oxoglutarate => oxaloacetate [PATH:map01200 map00020];Other carbohydrate metabolism;M00532 Photorespiration [PATH:map01200 map00630]	K00382 DLD, lpd, pdhD; dihydrolipoamide dehydrogenase [EC:1.8.1.4]	K00382	1	1	0	1	1	1	1	1	1	1	1	1	1	1	1	1	1	1	1	1	1	1	1	1	1	1	1	1	1	1	1	1	1	1	1	1	1	1	1	1	1	1	1	1	1	1	1
Metabolism; Lipid Metabolism; Arachidonic acid metabolism [PATH:ko00590] Metabolism; Metabolism of Other Amino Acids; Glutathione metabolism [PATH:ko00480]	glutathione peroxidase [EC:1.11.1.9]	K00432	1	1	0	0	0	0	1	0	1	1	1	0	1	0	0	0	1	0	1	0	0	1	0	1	0	0	0	0	0	0	0	0	0	1	0	1	0	0	0	0	0	0	1	1	0	0	1
Metabolism; Carbohydrate Metabolism; Glyoxylate and dicarboxylate metabolism [PATH:ko00630] Metabolism; Energy Metabolism; Methane metabolism [PATH:ko00680]	hydrogen dehydrogenase [EC:1.12.1.2]	K00436	0	0	0	0	1	0	0	0	0	0	0	0	0	0	0	0	0	1	0	0	0	0	0	0	0	0	0	0	0	1	0	1	0	0	0	0	0	1	0	0	0	0	0	0	0	0	0
Fatty acid metabolism;M00113 Jasmonic acid biosynthesis [PATH:map00592]	K00454 LOX2S; lipoxygenase [EC:1.13.11.12]	K00454	0	0	0	0	0	0	0	0	0	0	0	0	0	0	0	0	0	0	0	0	0	0	0	0	0	0	0	0	0	0	0	0	0	0	0	0	0	0	0	0	0	0	0	0	0	0	0
Metabolism; Carbohydrate Metabolism; Pyruvate metabolism [PATH:ko00620]	lactate 2-monooxygenase [EC:1.13.12.4]	K00467	0	1	0	0	0	0	0	0	0	0	0	0	0	0	0	0	0	0	0	0	0	0	0	0	0	0	0	0	0	0	0	0	0	0	0	0	0	0	0	0	0	0	0	0	0	0	0
Metabolism; Carbohydrate Metabolism; Ascorbate and aldarate metabolism [PATH:ko00053] Metabolism; Carbohydrate Metabolism; Inositol phosphate metabolism [PATH:ko00562]	inositol oxygenase [EC:1.13.99.1]	K00469	0	0	0	0	0	0	0	0	0	0	0	0	0	0	0	0	0	0	0	0	0	0	0	0	0	0	0	0	0	0	0	0	0	0	0	0	0	0	0	0	0	0	0	0	0	0	0
Sterol biosynthesis;M00104 Bile acid biosynthesis, cholesterol => cholate [PATH:map00120]	K00488 CYP27A; cholestanetriol 26-monooxygenase [EC:1.14.15.15]	K00488	0	0	0	0	0	0	0	0	0	0	0	0	0	0	0	0	0	0	0	0	0	0	0	0	0	0	0	0	0	0	0	0	0	0	0	0	0	0	0	0	0	0	0	0	0	0	0
Sterol biosynthesis;M00104 Bile acid biosynthesis, cholesterol => cholate [PATH:map00120]	K00489 CYP7A1; cholesterol 7alpha-monooxygenase [EC:1.14.14.23]	K00489	0	0	0	0	0	0	0	0	0	0	0	0	0	0	0	0	0	0	0	0	0	0	0	0	0	0	0	0	0	0	0	0	0	0	0	0	0	0	0	0	0	0	0	0	0	0	0
Metabolism; Lipid Metabolism; Fatty acid metabolism [PATH:ko00071] Metabolism; Amino Acid Metabolism; Tryptophan metabolism [PATH:ko00380] Metabolism; Xenobiotics Biodegradation and Metabolism; gamma-Hexachlorocyclohexane degradation [PATH:ko00361]	unspecific monooxygenase [EC:1.14.14.1]	K00493	1	0	0	0	0	0	0	0	0	1	0	0	0	0	0	0	0	0	1	1	0	0	0	0	0	0	0	0	0	0	0	0	0	0	1	1	0	0	1	0	0	0	0	1	0	0	1
Metabolism; Lipid Metabolism; Fatty acid metabolism [PATH:ko00071]	alkane 1-monooxygenase [EC:1.14.15.3]	K00496	0	0	0	0	1	0	0	0	0	0	0	0	0	0	0	0	0	0	1	1	0	0	0	0	0	0	0	0	0	1	0	0	0	0	0	0	0	1	0	0	0	0	0	0	0	0	0
Sterol biosynthesis;M00108 C21-Steroid hormone biosynthesis, progesterone => corticosterone/aldosterone [PATH:map00140];M00109 C21-Steroid hormone biosynthesis, progesterone => cortisol/cortisone [PATH:map00140]	K00497 CYP11B1; steroid 11beta-monooxygenase [EC:1.14.15.4]	K00497	0	0	0	0	0	0	0	0	0	0	0	0	0	0	0	0	0	0	0	0	0	0	0	0	0	0	0	0	0	0	0	0	0	0	0	0	0	0	0	0	0	0	0	0	0	0	0
Sterol biosynthesis;M00107 Steroid hormone biosynthesis, cholesterol => prognenolone => progesterone [PATH:map00140]	K00498 CYP11A; cholesterol monooxygenase (side-chain-cleaving) [EC:1.14.15.6]	K00498	0	0	0	0	0	0	0	0	0	0	0	0	0	0	0	0	0	0	0	0	0	0	0	0	0	0	0	0	0	0	0	0	0	0	0	0	0	0	0	0	0	0	0	0	0	0	0
Metabolism; Lipid Metabolism; Biosynthesis of unsaturated fatty acids [PATH:ko01040] Metabolism; Lipid Metabolism; Lipid biosynthesis proteins [BR:ko01004] Organismal Systems; Endocrine System; PPAR signaling pathway [PATH:ko03320]	stearoyl-CoA desaturase (delta-9 desaturase) [EC:1.14.19.1]	K00507	0	0	1	0	0	1	1	1	1	1	1	1	0	1	0	0	0	0	0	0	1	0	0	0	0	1	1	0	0	0	0	1	0	0	0	0	0	0	0	0	0	0	0	0	0	0	0
Metabolism; Lipid Metabolism; Linoleic acid metabolism [PATH:ko00591] Metabolism; Lipid Metabolism; Lipid biosynthesis proteins [BR:ko01004]	linoleoyl-CoA desaturase [EC:1.14.19.3]	K00508	0	0	0	0	0	0	1	0	1	0	1	0	1	0	0	0	0	0	0	0	0	1	1	0	0	0	0	0	0	0	0	0	0	0	0	0	0	0	0	0	0	0	0	0	0	0	0
Sterol biosynthesis;M00109 C21-Steroid hormone biosynthesis, progesterone => cortisol/cortisone [PATH:map00140];M00110 C19/C18-Steroid hormone biosynthesis, pregnenolone => androstenedione => estrone [PATH:map00140]	K00512 CYP17A; steroid 17alpha-monooxygenase / 17alpha-hydroxyprogesterone aldolase [EC:1.14.14.19 4.1.2.30]	K00512	0	0	0	0	0	0	0	0	0	0	0	0	0	0	0	0	0	0	0	0	0	0	0	0	0	0	0	0	0	0	0	0	0	0	0	0	0	0	0	0	0	0	0	0	0	0	0
Sterol biosynthesis;M00108 C21-Steroid hormone biosynthesis, progesterone => corticosterone/aldosterone [PATH:map00140];M00109 C21-Steroid hormone biosynthesis, progesterone => cortisol/cortisone [PATH:map00140]	K00513 CYP21A; steroid 21-monooxygenase [EC:1.14.14.16]	K00513	0	0	0	0	0	0	0	0	0	0	0	0	0	0	0	0	0	0	0	0	0	0	0	0	0	0	0	0	0	0	0	0	0	0	0	0	0	0	0	0	0	0	0	0	0	0	0
Other terpenoid biosynthesis;M00097 beta-Carotene biosynthesis, GGAP => beta-carotene [PATH:map00906]	K00514 ZDS, crtQ; zeta-carotene desaturase [EC:1.3.5.6]	K00514	0	0	0	0	0	0	0	0	0	0	0	0	0	0	0	0	0	0	0	0	0	0	0	0	0	0	0	0	0	0	0	0	0	0	0	0	0	0	0	0	0	0	0	0	0	0	0
Metabolism; Carbohydrate Metabolism; Amino sugar and nucleotide sugar metabolism [PATH:ko00520]	CDP-4-dehydro-6-deoxyglucose reductase [EC:1.17.1.1]	K00523	0	0	0	0	0	0	0	0	0	0	0	0	0	0	0	0	0	0	0	0	0	0	0	0	0	0	0	0	0	0	0	0	0	0	0	0	0	0	0	0	0	0	0	0	0	0	0
Metabolism; Lipid Metabolism; Fatty acid metabolism [PATH:ko00071] Metabolism; Amino Acid Metabolism; Phenylalanine metabolism [PATH:ko00360]	ferredoxin--NAD+ reductase [EC:1.18.1.3]	K00529	0	0	0	0	0	0	0	0	0	0	0	0	0	0	0	0	1	0	0	0	0	0	0	0	0	0	0	0	0	0	0	0	0	0	0	0	0	0	0	0	0	0	0	0	0	0	0
Metabolism; Carbohydrate Metabolism; Glyoxylate and dicarboxylate metabolism [PATH:ko00630] Metabolism; Energy Metabolism; Methane metabolism [PATH:ko00680]	ferredoxin hydrogenase large subunit [EC:1.12.7.2]	K00533	0	0	0	0	0	0	0	0	0	0	0	0	0	0	0	0	0	0	0	0	0	0	0	0	0	0	0	0	0	0	0	0	0	0	0	0	0	0	0	0	0	0	0	0	0	0	0
Lipid metabolism;M00091 Phosphatidylcholine (PC) biosynthesis, PE => PC [PATH:map00564]	K00550 OPI3; methylene-fatty-acyl-phospholipid synthase [EC:2.1.1.16]	K00550	0	0	0	0	0	0	0	0	0	0	0	0	0	0	0	0	0	0	0	0	0	0	0	0	0	0	0	0	0	0	0	0	0	0	0	0	0	0	0	0	0	0	0	0	0	0	0
Lipid metabolism;M00091 Phosphatidylcholine (PC) biosynthesis, PE => PC [PATH:map00564]	K00551 PEMT; phosphatidylethanolamine N-methyltransferase [EC:2.1.1.17]	K00551	0	0	0	0	0	0	0	0	0	0	0	0	0	0	0	0	0	0	0	0	0	0	0	0	0	0	0	0	0	0	0	0	0	0	0	0	0	0	0	0	0	0	0	0	0	0	0
Sterol biosynthesis;M00102 Ergocalciferol biosynthesis [PATH:map00100]	K00559 E2.1.1.41, SMT1, ERG6; sterol 24-C-methyltransferase [EC:2.1.1.41]	K00559	0	0	0	0	0	0	0	0	0	0	0	0	0	0	0	0	0	0	0	0	0	0	0	0	0	0	0	0	0	0	0	0	0	0	0	0	0	0	0	0	0	0	0	0	0	0	0
Lipid metabolism;M00091 Phosphatidylcholine (PC) biosynthesis, PE => PC [PATH:map00564]	K00570 pmtA; phosphatidylethanolamine/phosphatidyl-N-methylethanolamine N-methyltransferase [EC:2.1.1.17 2.1.1.71]	K00570	0	0	0	1	0	0	0	0	0	0	0	0	0	0	0	0	0	0	0	0	1	0	0	0	0	0	0	0	0	0	0	0	0	0	0	0	0	0	0	0	0	0	0	1	0	0	0
Other carbohydrate metabolism;M00532 Photorespiration [PATH:map01200 map00630]	K00600 glyA, SHMT; glycine hydroxymethyltransferase [EC:2.1.2.1]	K00600	1	1	1	1	1	0	1	1	0	1	1	1	1	1	1	0	1	1	1	1	1	1	1	1	1	1	1	1	1	1	1	1	1	1	1	1	1	1	1	1	1	0	1	1	1	0	1
Other carbohydrate metabolism;M00532 Photorespiration [PATH:map01200 map00630]	K00605 gcvT, AMT; aminomethyltransferase [EC:2.1.2.10]	K00605	0	1	1	1	1	1	1	1	1	1	1	1	1	1	1	0	1	1	1	1	1	1	1	1	1	1	1	1	1	1	1	1	1	1	1	1	1	1	1	1	1	0	1	1	0	1	1
Central carbohydrate metabolism;M00004 Pentose phosphate pathway (Pentose phosphate cycle) [PATH:map01200 map00030];M00007 Pentose phosphate pathway, non-oxidative phase, fructose 6P => ribose 5P [PATH:map01200 map01230 map00030]	K00615 E2.2.1.1, tktA, tktB; transketolase [EC:2.2.1.1]	K00615	1	1	1	0	1	1	1	1	1	1	1	1	1	1	0	1	1	1	1	1	1	1	1	1	1	1	1	1	1	1	1	1	1	1	1	1	1	1	1	1	1	1	1	1	1	0	1
Central carbohydrate metabolism;M00004 Pentose phosphate pathway (Pentose phosphate cycle) [PATH:map01200 map00030];M00007 Pentose phosphate pathway, non-oxidative phase, fructose 6P => ribose 5P [PATH:map01200 map01230 map00030]	K00616 E2.2.1.2, talA, talB; transaldolase [EC:2.2.1.2]	K00616	1	0	1	1	1	0	1	1	1	1	1	1	1	1	1	0	1	1	1	1	1	1	1	1	1	1	1	1	1	1	1	1	1	1	1	1	1	1	1	1	1	1	1	1	1	1	1
Metabolism; Carbohydrate Metabolism; Pyruvate metabolism [PATH:ko00620] Metabolism; Carbohydrate Metabolism; Propanoate metabolism [PATH:ko00640] Metabolism; Energy Metabolism; Methane metabolism [PATH:ko00680] Metabolism; Metabolism of Other Amino Acids; Taurine and hypotaurine metabolism [PATH:ko00430]	phosphate acetyltransferase [EC:2.3.1.8]	K00625	0	1	0	1	0	0	0	0	0	1	0	0	0	0	1	0	1	1	0	0	0	0	0	1	1	1	1	1	1	1	1	1	0	1	0	1	1	1	0	1	1	1	1	1	1	1	0
Other carbohydrate metabolism;M00373 Ethylmalonyl pathway [PATH:map01200 map00630];Fatty acid metabolism;M00088 Ketone body biosynthesis, acetyl-CoA => acetoacetate/3-hydroxybutyrate/acetone [PATH:map00072];Terpenoid backbone biosynthesis;M00095 C5 isoprenoid biosynthesis, mevalonate pathway [PATH:map00900]	K00626 E2.3.1.9, atoB; acetyl-CoA C-acetyltransferase [EC:2.3.1.9]	K00626	1	1	1	1	1	1	1	1	1	1	1	1	1	1	1	0	1	1	1	1	1	1	1	1	1	1	1	1	1	1	1	1	1	1	1	1	1	1	1	1	1	0	1	1	1	0	1
Central carbohydrate metabolism;M00307 Pyruvate oxidation, pyruvate => acetyl-CoA [PATH:map01200 map00010 map00020 map00620]	K00627 DLAT, aceF, pdhC; pyruvate dehydrogenase E2 component (dihydrolipoamide acetyltransferase) [EC:2.3.1.12]	K00627	1	1	0	1	1	0	1	1	1	1	1	1	1	1	1	1	0	1	1	1	1	1	1	1	1	1	1	1	1	1	1	1	1	1	1	1	0	1	1	1	1	1	1	1	1	1	1
Lipid metabolism;M00089 Triacylglycerol biosynthesis [PATH:map00561]	K00629 GPAT1_2; glycerol-3-phosphate O-acyltransferase 1/2 [EC:2.3.1.15]	K00629	0	0	0	0	0	0	0	0	0	0	0	0	0	0	0	0	0	0	0	0	0	0	0	0	0	0	0	0	0	0	0	0	0	0	0	0	0	0	0	0	0	0	0	0	0	0	0
Lipid metabolism;M00089 Triacylglycerol biosynthesis [PATH:map00561]	K00630 ATS1; glycerol-3-phosphate O-acyltransferase [EC:2.3.1.15]	K00630	0	0	0	0	0	0	0	0	0	0	0	0	0	0	0	0	0	0	0	0	0	0	0	0	0	0	0	0	0	0	0	0	0	0	0	0	0	0	0	0	0	0	0	0	0	0	0
Lipid metabolism;M00089 Triacylglycerol biosynthesis [PATH:map00561]	K00631 plsB; glycerol-3-phosphate O-acyltransferase [EC:2.3.1.15]	K00631	1	0	1	0	1	0	0	0	0	0	0	0	0	0	1	0	1	0	1	0	0	1	1	0	0	1	1	0	0	1	0	1	0	0	0	0	0	1	0	0	0	0	0	0	0	0	1
Fatty acid metabolism;M00113 Jasmonic acid biosynthesis [PATH:map00592];M00087 beta-Oxidation [PATH:map01212 map00071]	K00632 fadA, fadI; acetyl-CoA acyltransferase [EC:2.3.1.16]	K00632	1	1	1	1	1	1	1	1	1	1	1	1	1	0	1	0	1	1	1	1	1	1	1	1	1	1	1	1	1	1	1	1	1	1	1	1	1	1	1	1	1	1	1	1	1	1	1
Metabolism; Carbohydrate Metabolism; Butanoate metabolism [PATH:ko00650]	phosphate butyryltransferase [EC:2.3.1.19]	K00634	0	0	0	0	0	0	0	0	0	0	0	0	0	0	0	0	0	0	0	0	0	0	0	0	0	0	0	0	0	0	0	0	0	0	0	0	0	0	0	0	0	0	0	0	0	0	0
Lipid metabolism;M00089 Triacylglycerol biosynthesis [PATH:map00561]	K00635 E2.3.1.20; diacylglycerol O-acyltransferase [EC:2.3.1.20]	K00635	0	0	0	0	0	0	0	0	0	0	0	0	0	0	0	0	0	0	0	0	0	0	0	0	0	0	0	0	0	0	0	0	0	0	0	0	0	0	0	0	0	0	0	0	0	0	0
Fatty acid metabolism;M00082 Fatty acid biosynthesis, initiation [PATH:map01212 map00061]	K00645 fabD; [acyl-carrier-protein] S-malonyltransferase [EC:2.3.1.39]	K00645	1	1	0	1	1	1	1	1	1	1	1	1	1	1	1	0	1	1	1	1	1	1	1	1	1	1	1	1	1	1	1	1	1	1	0	1	1	1	1	1	1	1	1	1	1	1	1
Fatty acid metabolism;M00083 Fatty acid biosynthesis, elongation [PATH:map01212 map00061]	K00647 fabB; 3-oxoacyl-[acyl-carrier-protein] synthase I [EC:2.3.1.41]	K00647	0	0	0	0	0	0	0	0	0	0	0	0	0	0	0	0	0	0	0	0	0	0	0	0	0	0	0	0	0	0	0	0	0	0	0	0	0	0	0	0	0	0	0	0	0	0	0
Fatty acid metabolism;M00082 Fatty acid biosynthesis, initiation [PATH:map01212 map00061];M00083 Fatty acid biosynthesis, elongation [PATH:map01212 map00061]	K00648 fabH; 3-oxoacyl-[acyl-carrier-protein] synthase III [EC:2.3.1.180]	K00648	1	1	1	1	1	1	1	1	1	1	1	0	1	1	1	0	1	1	1	1	1	1	1	1	1	1	1	1	1	1	1	1	1	1	1	1	1	1	1	1	1	1	1	1	1	1	1
Lipid metabolism;M00094 Ceramide biosynthesis [PATH:map00600];M00099 Sphingosine biosynthesis [PATH:map00600]	K00654 SPT; serine palmitoyltransferase [EC:2.3.1.50]	K00654	0	0	0	0	0	0	0	0	0	0	0	0	0	0	0	0	0	0	0	0	0	0	0	0	0	0	0	0	0	0	0	0	0	0	0	0	0	0	0	0	0	0	0	0	0	0	0
Lipid metabolism;M00089 Triacylglycerol biosynthesis [PATH:map00561]	K00655 plsC; 1-acyl-sn-glycerol-3-phosphate acyltransferase [EC:2.3.1.51]	K00655	1	1	1	1	1	1	1	1	1	1	1	1	1	1	1	1	1	1	1	1	1	1	1	1	1	1	1	1	1	1	1	1	1	1	1	1	1	1	1	1	1	1	1	1	1	1	1
Metabolism; Carbohydrate Metabolism; Pyruvate metabolism [PATH:ko00620] Metabolism; Carbohydrate Metabolism; Propanoate metabolism [PATH:ko00640] Metabolism; Carbohydrate Metabolism; Butanoate metabolism [PATH:ko00650]	formate C-acetyltransferase [EC:2.3.1.54]	K00656	0	0	0	0	1	0	0	0	0	0	0	0	0	0	0	0	0	1	0	0	0	0	0	0	0	0	0	0	0	0	0	0	0	0	0	0	0	0	0	0	0	0	0	0	0	0	0
Central carbohydrate metabolism;M00009 Citrate cycle (TCA cycle, Krebs cycle) [PATH:map01200 map00020];M00011 Citrate cycle, second carbon oxidation, 2-oxoglutarate => oxaloacetate [PATH:map01200 map00020]	K00658 DLST, sucB; 2-oxoglutarate dehydrogenase E2 component (dihydrolipoamide succinyltransferase) [EC:2.3.1.61]	K00658	1	1	1	1	1	1	1	1	1	1	1	1	1	1	1	0	1	1	1	1	1	1	1	1	1	1	1	1	1	1	1	1	1	1	1	1	1	1	1	1	1	1	1	1	1	1	1
Sterol biosynthesis;M00106 Conjugated bile acid biosynthesis, cholate => taurocholate/glycocholate [PATH:map00120]	K00659 BAAT; bile acid-CoA:amino acid N-acyltransferase [EC:2.3.1.65 3.1.2.2]	K00659	0	0	0	0	0	0	0	0	0	0	0	0	0	0	0	0	0	0	0	0	0	0	0	0	0	0	0	0	0	0	0	0	0	0	0	0	0	0	0	0	0	0	0	0	0	0	0
Fatty acid metabolism;M00082 Fatty acid biosynthesis, initiation [PATH:map01212 map00061];M00083 Fatty acid biosynthesis, elongation [PATH:map01212 map00061]	K00665 FASN; fatty acid synthase, animal type [EC:2.3.1.85]	K00665	0	0	0	0	0	0	0	0	0	0	0	0	0	0	0	0	0	0	0	0	0	0	0	0	0	0	0	0	0	0	0	0	0	0	0	0	0	0	0	0	0	0	0	0	0	0	0
Metabolism; Lipid Metabolism; Lipid biosynthesis proteins [BR:ko01004]	fatty-acyl-CoA synthase [EC:6.2.1.-]	K00666	1	1	0	1	1	0	1	1	0	1	0	0	1	1	1	1	1	1	1	1	1	1	1	1	1	0	1	0	0	1	1	1	0	1	1	1	1	1	0	0	1	0	1	1	0	1	0
Fatty acid metabolism;M00082 Fatty acid biosynthesis, initiation [PATH:map01212 map00061];M00083 Fatty acid biosynthesis, elongation [PATH:map01212 map00061]	K00667 FAS2; fatty acid synthase subunit alpha, fungi type [EC:2.3.1.86]	K00667	0	0	0	0	0	0	0	0	0	0	0	0	0	0	0	0	0	0	0	0	0	0	0	0	0	0	0	0	0	0	0	0	0	0	0	0	0	0	0	0	0	0	0	0	0	0	0
Fatty acid metabolism;M00082 Fatty acid biosynthesis, initiation [PATH:map01212 map00061];M00083 Fatty acid biosynthesis, elongation [PATH:map01212 map00061]	K00668 FAS1; fatty acid synthase subunit beta, fungi type [EC:2.3.1.86]	K00668	0	0	0	0	0	0	0	0	0	0	0	0	0	0	0	0	0	0	0	0	0	0	0	0	0	0	0	0	0	0	0	0	0	0	0	0	0	0	0	0	0	0	0	0	0	0	0
Lipopolysaccharide metabolism;M00060 Lipopolysaccharide biosynthesis, KDO2-lipid A [PATH:map00540]	K00677 lpxA; UDP-N-acetylglucosamine acyltransferase [EC:2.3.1.129]	K00677	1	1	1	1	0	1	1	1	1	1	1	1	1	1	1	1	1	1	1	1	1	1	1	1	1	1	1	1	1	0	1	0	1	1	1	1	1	1	1	1	1	1	1	1	1	1	1
Metabolism; Lipid Metabolism; Arachidonic acid metabolism [PATH:ko00590] Metabolism; Metabolism of Other Amino Acids; Taurine and hypotaurine metabolism [PATH:ko00430] Metabolism; Metabolism of Other Amino Acids; Selenoamino acid metabolism [PATH:ko00450] Metabolism; Metabolism of Other Amino Acids; Cyanoamino acid metabolism [PATH:ko00460] Metabolism; Metabolism of Other Amino Acids; Glutathione…	gamma-glutamyltranspeptidase [EC:2.3.2.2]	K00681	1	1	1	1	1	1	1	1	1	1	1	1	1	1	1	1	1	1	1	1	1	1	1	1	1	1	1	1	1	1	1	1	1	1	1	1	1	1	1	1	1	1	1	1	1	1	1
Other carbohydrate metabolism;M00565 Trehalose biosynthesis, D-glucose 1P => trehalose [PATH:map00500]	K00688 E2.4.1.1, glgP, PYG; starch phosphorylase [EC:2.4.1.1]	K00688	1	1	0	1	1	0	1	1	0	1	0	0	1	0	0	0	1	1	1	0	0	1	0	1	0	0	0	0	0	1	0	1	0	1	0	1	0	1	0	0	0	0	1	1	0	1	1
Metabolism; Carbohydrate Metabolism; Starch and sucrose metabolism [PATH:ko00500]	sucrose phosphorylase [EC:2.4.1.7]	K00690	0	0	0	0	0	0	0	0	0	0	0	0	0	0	0	0	0	0	0	0	0	0	0	0	0	0	0	0	0	0	0	0	0	0	0	0	0	0	0	0	0	0	0	0	0	0	0
Metabolism; Carbohydrate Metabolism; Starch and sucrose metabolism [PATH:ko00500] Metabolism; Glycan Biosynthesis and Metabolism; Glycosyltransferases [BR:ko01003] Organismal Systems; Endocrine System; Insulin signaling pathway [PATH:ko04910]	glycogen(starch) synthase [EC:2.4.1.11]	K00693	0	0	0	0	0	0	0	0	0	0	0	0	0	0	0	0	0	0	0	0	0	0	0	0	0	0	0	0	0	0	0	0	0	0	0	0	0	0	0	0	0	0	0	0	0	0	0
Metabolism; Carbohydrate Metabolism; Starch and sucrose metabolism [PATH:ko00500] Metabolism; Glycan Biosynthesis and Metabolism; Glycosyltransferases [BR:ko01003]	cellulose synthase (UDP-forming) [EC:2.4.1.12]	K00694	0	0	0	0	0	0	0	0	0	0	0	0	0	0	0	0	0	0	0	0	0	0	0	0	0	0	0	0	0	0	0	0	0	0	0	1	0	0	0	0	0	0	0	1	0	0	0
Metabolism; Carbohydrate Metabolism; Starch and sucrose metabolism [PATH:ko00500] Metabolism; Glycan Biosynthesis and Metabolism; Glycosyltransferases [BR:ko01003]	sucrose synthase [EC:2.4.1.13]	K00695	0	0	0	0	0	0	0	0	0	0	0	0	0	0	0	0	0	0	0	0	0	0	0	0	0	0	0	0	0	0	0	0	0	0	0	0	0	0	0	0	0	0	0	0	0	0	0
Metabolism; Carbohydrate Metabolism; Starch and sucrose metabolism [PATH:ko00500]	sucrose-phosphate synthase [EC:2.4.1.14]	K00696	0	0	0	0	0	0	0	0	0	0	0	0	0	0	0	0	0	0	0	0	0	0	0	0	0	0	0	0	0	0	0	0	0	0	0	0	0	0	0	0	0	0	0	0	0	0	0
Metabolism; Carbohydrate Metabolism; Starch and sucrose metabolism [PATH:ko00500] Metabolism; Glycan Biosynthesis and Metabolism; Glycosyltransferases [BR:ko01003]	alpha,alpha-trehalose-phosphate synthase (UDP-forming) [EC:2.4.1.15]	K00697	0	1	1	1	1	0	1	0	0	1	0	0	1	0	1	0	0	0	0	0	0	0	0	0	0	0	0	0	0	0	0	0	0	1	0	0	0	0	0	0	0	0	0	0	0	1	0
Other carbohydrate metabolism;M00014 Glucuronate pathway (uronate pathway) [PATH:map00040]	K00699 UGT; glucuronosyltransferase [EC:2.4.1.17]	K00699	0	0	0	0	0	0	0	0	0	0	0	0	0	0	0	0	0	0	0	0	0	0	0	0	0	0	0	0	0	0	0	0	0	0	0	0	0	0	0	0	0	0	0	0	0	0	0
Other carbohydrate metabolism;M00565 Trehalose biosynthesis, D-glucose 1P => trehalose [PATH:map00500]	K00700 glgB; 1,4-alpha-glucan branching enzyme [EC:2.4.1.18]	K00700	1	1	0	1	0	0	0	1	0	0	0	0	0	0	0	0	0	0	0	0	0	0	0	1	0	0	0	0	0	1	0	1	0	1	0	1	0	1	0	0	0	0	1	1	0	1	1
Metabolism; Carbohydrate Metabolism; Starch and sucrose metabolism [PATH:ko00500]	cellobiose phosphorylase [EC:2.4.1.20]	K00702	0	0	0	0	0	0	0	0	0	0	0	0	0	0	0	0	0	0	0	0	0	0	0	0	0	0	0	0	0	0	0	0	0	0	0	0	0	0	0	0	0	0	0	0	0	0	0
Other carbohydrate metabolism;M00565 Trehalose biosynthesis, D-glucose 1P => trehalose [PATH:map00500]	K00703 E2.4.1.21, glgA; starch synthase [EC:2.4.1.21]	K00703	1	1	0	1	1	0	0	1	0	1	0	0	0	0	0	0	1	0	0	0	0	0	0	1	0	0	0	0	0	1	0	1	0	1	0	1	0	1	0	0	0	0	1	1	0	1	1
Metabolism; Carbohydrate Metabolism; Starch and sucrose metabolism [PATH:ko00500]	4-alpha-glucanotransferase [EC:2.4.1.25]	K00705	0	1	0	1	0	0	1	0	0	1	0	0	0	0	0	0	1	0	0	0	0	0	0	1	0	0	0	0	0	1	0	0	0	1	0	1	0	0	0	0	0	0	1	1	0	1	1
Glycan metabolism;M00056 O-glycan biosynthesis, mucin type core [PATH:map00512]	K00710 GALNT; polypeptide N-acetylgalactosaminyltransferase [EC:2.4.1.41]	K00710	0	0	0	0	0	0	0	0	0	0	0	0	0	0	0	0	0	0	0	0	0	0	0	0	0	0	0	0	0	0	0	0	0	0	0	0	0	0	0	0	0	0	0	0	0	0	0
Glycan metabolism;M00075 N-glycan biosynthesis, complex type [PATH:map00510]	K00717 FUT8; glycoprotein 6-alpha-L-fucosyltransferase [EC:2.4.1.68]	K00717	0	0	0	0	0	0	0	0	0	0	0	0	0	0	0	0	0	0	0	0	0	0	0	0	0	0	0	0	0	0	0	0	0	0	0	0	0	0	0	0	0	0	0	0	0	0	0
Glycan metabolism;M00068 Glycosphingolipid biosynthesis, globo-series, LacCer => Gb4Cer [PATH:map00603]	K00719 B3GALNT1, B3GALT3; galactosylgalactosylglucosylceramide beta-D-acetylgalactosaminyltransferase [EC:2.4.1.79]	K00719	0	0	0	0	0	0	0	0	0	0	0	0	0	0	0	0	0	0	0	0	0	0	0	0	0	0	0	0	0	0	0	0	0	0	0	0	0	0	0	0	0	0	0	0	0	0	0
Lipid metabolism;M00066 Lactosylceramide biosynthesis [PATH:map00600]	K00720 UGCG; ceramide glucosyltransferase [EC:2.4.1.80]	K00720	0	0	0	0	0	0	0	0	0	0	0	0	0	0	0	0	0	0	0	0	0	0	0	0	0	0	0	0	0	0	0	0	0	0	0	0	0	0	0	0	0	0	0	0	0	0	0
Metabolism; Glycan Biosynthesis and Metabolism; Glycosyltransferases [BR:ko01003] Metabolism; Glycan Biosynthesis and Metabolism; N-Glycan biosynthesis [PATH:ko00510]	dolichol-phosphate mannosyltransferase [EC:2.4.1.83]	K00721	1	1	1	1	1	1	1	1	1	1	1	1	1	1	1	1	1	1	1	1	1	1	1	1	1	1	1	1	1	1	1	1	1	1	1	1	1	1	1	1	1	1	1	1	1	1	1
Glycan metabolism;M00056 O-glycan biosynthesis, mucin type core [PATH:map00512]	K00727 GCNT1; beta-1,3-galactosyl-O-glycosyl-glycoprotein beta-1,6-N-acetylglucosaminyltransferase [EC:2.4.1.102]	K00727	0	0	0	0	0	0	0	0	0	0	0	0	0	0	0	0	0	0	0	0	0	0	0	0	0	0	0	0	0	0	0	0	0	0	0	0	0	0	0	0	0	0	0	0	0	0	0
Metabolism; Glycan Biosynthesis and Metabolism; Glycosyltransferases [BR:ko01003] Metabolism; Glycan Biosynthesis and Metabolism; O-Mannosyl glycan biosynthesis [PATH:ko00514]	dolichyl-phosphate-mannose-protein mannosyltransferase [EC:2.4.1.109]	K00728	0	0	0	0	0	0	0	0	0	0	0	0	0	0	0	0	0	0	0	0	0	0	0	0	0	0	1	0	0	0	0	0	0	0	0	0	0	0	0	0	0	0	0	0	0	0	0
Glycan metabolism;M00055 N-glycan precursor biosynthesis [PATH:map00510]	K00729 ALG5; dolichyl-phosphate beta-glucosyltransferase [EC:2.4.1.117]	K00729	0	1	1	0	0	0	0	0	1	0	1	0	0	0	0	0	0	0	0	0	0	0	1	0	1	1	1	1	1	1	1	1	1	0	0	0	1	0	0	1	1	1	0	0	1	0	0
Glycan metabolism;M00072 N-glycosylation by oligosaccharyltransferase [PATH:map00510]	K00730 OST4; oligosaccharyl transferase complex subunit OST4	K00730	0	0	0	0	0	0	0	0	0	0	0	0	0	0	0	0	0	0	0	0	0	0	0	0	0	0	0	0	0	0	0	0	0	0	0	0	0	0	0	0	0	0	0	0	0	0	0
Glycan metabolism;M00056 O-glycan biosynthesis, mucin type core [PATH:map00512]	K00731 C1GALT1; glycoprotein-N-acetylgalactosamine 3-beta-galactosyltransferase [EC:2.4.1.122]	K00731	0	0	0	0	0	0	0	0	0	0	0	0	0	0	0	0	0	0	0	0	0	0	0	0	0	0	0	0	0	0	0	0	0	0	0	0	0	0	0	0	0	0	0	0	0	0	0
Glycosaminoglycan metabolism;M00057 Glycosaminoglycan biosynthesis, linkage tetrasaccharide [PATH:map00532]	K00733 B4GALT7; xylosylprotein 4-beta-galactosyltransferase [EC:2.4.1.133]	K00733	0	0	0	0	0	0	0	0	0	0	0	0	0	0	0	0	0	0	0	0	0	0	0	0	0	0	0	0	0	0	0	0	0	0	0	0	0	0	0	0	0	0	0	0	0	0	0
Glycosaminoglycan metabolism;M00057 Glycosaminoglycan biosynthesis, linkage tetrasaccharide [PATH:map00532]	K00734 B3GALT6; galactosylxylosylprotein 3-beta-galactosyltransferase [EC:2.4.1.134]	K00734	0	0	0	0	0	0	0	0	0	0	0	0	0	0	0	0	0	0	0	0	0	0	0	0	0	0	0	0	0	0	0	0	0	0	0	0	0	0	0	0	0	0	0	0	0	0	0
Glycan metabolism;M00075 N-glycan biosynthesis, complex type [PATH:map00510]	K00736 MGAT2; alpha-1,6-mannosyl-glycoprotein beta-1,2-N-acetylglucosaminyltransferase [EC:2.4.1.143]	K00736	0	0	0	0	0	0	0	0	0	0	0	0	0	0	0	0	0	0	0	0	0	0	0	0	0	0	0	0	0	0	0	0	0	0	0	0	0	0	0	0	0	0	0	0	0	0	0
Glycan metabolism;M00075 N-glycan biosynthesis, complex type [PATH:map00510]	K00737 MGAT3; beta-1,4-mannosyl-glycoprotein beta-1,4-N-acetylglucosaminyltransferase [EC:2.4.1.144]	K00737	0	0	0	0	0	0	0	0	0	0	0	0	0	0	0	0	0	0	0	0	0	0	0	0	0	0	0	0	0	0	0	0	0	0	0	0	0	0	0	0	0	0	0	0	0	0	0
Glycan metabolism;M00075 N-glycan biosynthesis, complex type [PATH:map00510]	K00738 MGAT4A_B; alpha-1,3-mannosylglycoprotein beta-1,4-N-acetylglucosaminyltransferase A/B [EC:2.4.1.145]	K00738	0	0	0	0	0	0	0	0	0	0	0	0	0	0	0	0	0	0	0	0	0	0	0	0	0	0	0	0	0	0	0	0	0	0	0	0	0	0	0	0	0	0	0	0	0	0	0
Glycan metabolism;M00056 O-glycan biosynthesis, mucin type core [PATH:map00512]	K00739 B3GNT6; acetylgalactosaminyl-O-glycosyl-glycoprotein beta-1,3-N-acetylglucosaminyltransferase [EC:2.4.1.147]	K00739	0	0	0	0	0	0	0	0	0	0	0	0	0	0	0	0	0	0	0	0	0	0	0	0	0	0	0	0	0	0	0	0	0	0	0	0	0	0	0	0	0	0	0	0	0	0	0
Glycan metabolism;M00075 N-glycan biosynthesis, complex type [PATH:map00510]	K00744 MGAT5; alpha-1,3(6)-mannosylglycoprotein beta-1,6-N-acetyl-glucosaminyltransferase [EC:2.4.1.155]	K00744	0	0	0	0	0	0	0	0	0	0	0	0	0	0	0	0	0	0	0	0	0	0	0	0	0	0	0	0	0	0	0	0	0	0	0	0	0	0	0	0	0	0	0	0	0	0	0
Glycosaminoglycan metabolism;M00058 Glycosaminoglycan biosynthesis, chondroitin sulfate backbone [PATH:map00532]	K00746 CSGALNACT1_2; chondroitin sulfate N-acetylgalactosaminyltransferase 1/2 [EC:2.4.1.174 2.4.1.175]	K00746	0	0	0	0	0	0	0	0	0	0	0	0	0	0	0	0	0	0	0	0	0	0	0	0	0	0	0	0	0	0	0	0	0	0	0	0	0	0	0	0	0	0	0	0	0	0	0
Glycosaminoglycan metabolism;M00058 Glycosaminoglycan biosynthesis, chondroitin sulfate backbone [PATH:map00532]	K00747 CHPF; chondroitin polymerizing factor [EC:2.4.1.175 2.4.1.226]	K00747	0	0	0	0	0	0	0	0	0	0	0	0	0	0	0	0	0	0	0	0	0	0	0	0	0	0	0	0	0	0	0	0	0	0	0	0	0	0	0	0	0	0	0	0	0	0	0
Lipopolysaccharide metabolism;M00060 Lipopolysaccharide biosynthesis, KDO2-lipid A [PATH:map00540]	K00748 lpxB; lipid-A-disaccharide synthase [EC:2.4.1.182]	K00748	1	1	1	1	1	0	1	0	1	1	1	1	1	1	1	0	1	1	1	1	1	1	1	1	1	1	1	1	1	1	1	1	1	1	0	1	1	1	1	1	1	1	1	1	1	1	1
Glycosaminoglycan metabolism;M00057 Glycosaminoglycan biosynthesis, linkage tetrasaccharide [PATH:map00532]	K00771 XYLT; protein xylosyltransferase [EC:2.4.2.26]	K00771	0	0	0	0	0	0	0	0	0	0	0	0	0	0	0	0	0	0	0	0	0	0	0	0	0	0	0	0	0	0	0	0	0	0	0	0	0	0	0	0	0	0	0	0	0	0	0
Glycan metabolism;M00075 N-glycan biosynthesis, complex type [PATH:map00510]	K00778 SIAT1, ST6GAL1; beta-galactoside alpha-2,6-sialyltransferase (sialyltransferase 1) [EC:2.4.99.1]	K00778	0	0	0	0	0	0	0	0	0	0	0	0	0	0	0	0	0	0	0	0	0	0	0	0	0	0	0	0	0	0	0	0	0	0	0	0	0	0	0	0	0	0	0	0	0	0	0
Glycan metabolism;M00075 N-glycan biosynthesis, complex type [PATH:map00510]	K00779 SIAT2, ST6GAL2; beta-galactoside alpha2,6-sialyltransferase (sialyltransferase 2) [EC:2.4.99.1]	K00779	0	0	0	0	0	0	0	0	0	0	0	0	0	0	0	0	0	0	0	0	0	0	0	0	0	0	0	0	0	0	0	0	0	0	0	0	0	0	0	0	0	0	0	0	0	0	0
Terpenoid backbone biosynthesis;M00366 C10-C20 isoprenoid biosynthesis, plants [PATH:map00900];M00367 C10-C20 isoprenoid biosynthesis, non-plant eukaryotes [PATH:map00900]	K00787 FDPS; farnesyl diphosphate synthase [EC:2.5.1.1 2.5.1.10]	K00787	0	0	0	0	0	0	0	0	0	0	0	0	0	0	0	0	0	0	0	0	0	0	0	0	0	0	0	0	0	0	0	0	0	0	0	0	0	0	0	0	0	0	0	0	0	0	0
Metabolism; Carbohydrate Metabolism; Amino sugar and nucleotide sugar metabolism [PATH:ko00520] Metabolism; Glycan Biosynthesis and Metabolism; Peptidoglycan biosynthesis [PATH:ko00550]	UDP-N-acetylglucosamine 1-carboxyvinyltransferase [EC:2.5.1.7]	K00790	1	1	0	1	1	1	1	1	1	1	1	1	1	1	1	1	1	0	1	1	1	1	1	1	1	1	1	1	1	1	1	1	0	1	0	1	1	1	1	1	1	1	1	1	1	0	1
Terpenoid backbone biosynthesis;M00364 C10-C20 isoprenoid biosynthesis, bacteria [PATH:map00900]	K00795 ispA; farnesyl diphosphate synthase [EC:2.5.1.1 2.5.1.10]	K00795	0	0	0	0	0	0	0	0	0	0	0	0	0	0	0	0	0	0	0	0	0	0	0	0	0	0	0	0	1	0	0	0	0	0	0	0	0	1	1	0	0	0	0	0	0	0	0
Metabolism; Lipid Metabolism; Steroid biosynthesis [PATH:ko00100] Metabolism; Metabolism of Terpenoids and Polyketides; Prenyltransferases [BR:ko01006]	farnesyl-diphosphate farnesyltransferase [EC:2.5.1.21]	K00801	1	1	0	0	1	0	0	0	1	1	1	1	0	1	1	0	1	1	1	1	0	0	1	1	1	1	1	1	1	1	1	1	1	1	1	1	1	1	1	1	1	1	1	1	1	0	1
Metabolism; Lipid Metabolism; Ether lipid metabolism [PATH:ko00565] Cellular Processes; Transport and Catabolism; Peroxisome [PATH:ko04146]	alkyldihydroxyacetonephosphate synthase [EC:2.5.1.26]	K00803	0	0	0	0	0	1	0	0	0	0	0	0	0	0	0	0	0	0	0	0	0	0	0	0	0	0	0	0	0	0	0	0	0	0	0	0	0	0	0	0	0	0	0	0	0	0	0
Terpenoid backbone biosynthesis;M00367 C10-C20 isoprenoid biosynthesis, non-plant eukaryotes [PATH:map00900]	K00804 GGPS1; geranylgeranyl diphosphate synthase, type III [EC:2.5.1.1 2.5.1.10 2.5.1.29]	K00804	0	0	0	0	0	0	0	0	0	0	0	0	0	0	0	0	0	0	0	0	0	0	0	0	0	0	0	0	0	0	0	0	0	0	0	0	0	0	0	0	0	0	0	0	0	0	0
Metabolism; Carbohydrate Metabolism; Amino sugar and nucleotide sugar metabolism [PATH:ko00520] Metabolism; Amino Acid Metabolism; Alanine, aspartate and glutamate metabolism [PATH:ko00250] Metabolism; Enzyme Families; Peptidases [BR:ko01002]	glucosamine--fructose-6-phosphate aminotransferase (isomerizing) [EC:2.6.1.16]	K00820	1	1	1	1	1	1	1	1	1	1	1	1	1	1	1	0	1	1	1	1	1	1	1	1	1	1	1	1	1	1	1	1	1	1	1	1	1	1	1	1	1	1	1	1	1	1	1
Metabolism; Carbohydrate Metabolism; Propanoate metabolism [PATH:ko00640] Metabolism; Amino Acid Metabolism; Valine, leucine and isoleucine degradation [PATH:ko00280] Metabolism; Metabolism of Other Amino Acids; beta-Alanine metabolism [PATH:ko00410]	beta-alanine--pyruvate transaminase [EC:2.6.1.18]	K00822	0	1	0	1	1	0	0	0	0	1	0	0	0	0	0	0	0	1	0	1	0	0	1	1	1	0	0	1	1	1	1	1	1	1	0	1	1	1	1	1	1	1	1	1	1	0	0
Metabolism; Carbohydrate Metabolism; Propanoate metabolism [PATH:ko00640] Metabolism; Carbohydrate Metabolism; Butanoate metabolism [PATH:ko00650] Metabolism; Amino Acid Metabolism; Alanine, aspartate and glutamate metabolism [PATH:ko00250] Metabolism; Metabolism of Other Amino Acids; beta-Alanine metabolism [PATH:ko00410]	4-aminobutyrate aminotransferase [EC:2.6.1.19]	K00823	0	0	0	0	1	1	1	1	0	0	0	0	1	1	1	0	0	1	0	0	1	1	0	0	0	0	0	0	0	1	0	1	0	0	0	0	0	1	0	0	0	0	0	0	0	0	0
Other carbohydrate metabolism;M00532 Photorespiration [PATH:map01200 map00630]	K00830 AGXT; alanine-glyoxylate transaminase / serine-glyoxylate transaminase / serine-pyruvate transaminase [EC:2.6.1.44 2.6.1.45 2.6.1.51]	K00830	1	1	1	1	1	1	1	1	1	1	1	1	1	1	1	1	1	1	1	1	1	1	1	1	1	1	1	1	0	0	1	1	1	1	0	1	1	0	0	1	1	1	1	1	1	1	1
Central carbohydrate metabolism;M00001 Glycolysis (Embden-Meyerhof pathway), glucose => pyruvate [PATH:map01200 map00010];M00549 Nucleotide sugar biosynthesis, glucose => UDP-glucose [PATH:map00520]	K00844 HK; hexokinase [EC:2.7.1.1]	K00844	0	0	0	0	0	0	0	0	0	0	0	0	0	0	0	0	0	0	0	0	0	0	0	0	0	0	0	0	0	0	0	0	0	0	0	0	0	0	0	0	0	0	0	0	0	0	0
Central carbohydrate metabolism;M00001 Glycolysis (Embden-Meyerhof pathway), glucose => pyruvate [PATH:map01200 map00010];M00549 Nucleotide sugar biosynthesis, glucose => UDP-glucose [PATH:map00520]	K00845 glk; glucokinase [EC:2.7.1.2]	K00845	1	1	0	1	1	1	1	1	0	1	1	0	0	1	1	0	1	1	1	1	1	1	1	1	1	1	1	1	1	1	1	1	0	1	1	1	1	1	1	1	1	1	1	1	1	1	1
Metabolism; Carbohydrate Metabolism; Fructose and mannose metabolism [PATH:ko00051]	ketohexokinase [EC:2.7.1.3]	K00846	0	0	0	0	0	0	0	0	0	0	0	0	0	0	0	0	0	0	0	0	0	0	0	0	0	0	0	0	0	0	0	0	0	0	0	0	0	0	0	0	0	0	0	0	0	0	0
Metabolism; Carbohydrate Metabolism; Fructose and mannose metabolism [PATH:ko00051] Metabolism; Carbohydrate Metabolism; Starch and sucrose metabolism [PATH:ko00500] Metabolism; Carbohydrate Metabolism; Amino sugar and nucleotide sugar metabolism [PATH:ko00520]	fructokinase [EC:2.7.1.4]	K00847	0	1	0	1	1	0	0	0	0	1	0	0	0	0	0	0	1	0	0	0	0	0	0	1	0	0	0	0	0	0	0	0	0	1	0	1	0	0	0	0	0	0	1	0	0	0	0
Metabolism; Carbohydrate Metabolism; Pentose and glucuronate interconversions [PATH:ko00040] Metabolism; Carbohydrate Metabolism; Fructose and mannose metabolism [PATH:ko00051]	rhamnulokinase [EC:2.7.1.5]	K00848	0	0	0	0	0	0	0	0	0	0	0	0	0	0	0	0	0	0	0	0	0	0	0	0	0	0	0	0	0	0	0	0	0	0	0	0	0	0	0	0	0	0	0	0	0	0	0
Other carbohydrate metabolism;M00632 Galactose degradation, Leloir pathway, galactose => alpha-D-glucose-1P [PATH:map00052];M00554 Nucleotide sugar biosynthesis, galactose => UDP-galactose [PATH:map00520 map00052]	K00849 galK; galactokinase [EC:2.7.1.6]	K00849	1	1	0	1	1	0	1	0	1	1	1	0	1	0	0	0	1	1	1	1	0	1	1	1	1	1	1	1	1	1	1	1	1	1	1	1	1	1	1	1	1	1	1	1	1	1	1
Central carbohydrate metabolism;M00001 Glycolysis (Embden-Meyerhof pathway), glucose => pyruvate [PATH:map01200 map00010]	K00850 pfkA, PFK; 6-phosphofructokinase 1 [EC:2.7.1.11]	K00850	1	1	1	1	1	1	1	1	0	1	0	1	1	0	0	0	1	1	1	1	0	1	1	1	1	1	1	1	1	1	1	1	1	1	1	1	1	1	1	1	1	1	1	1	1	1	1
Metabolism; Carbohydrate Metabolism; Pentose phosphate pathway [PATH:ko00030]	gluconokinase [EC:2.7.1.12]	K00851	0	0	0	0	1	0	0	0	1	0	0	0	0	0	0	0	0	0	0	0	0	0	0	0	0	0	0	0	0	1	0	1	0	0	0	0	0	0	0	0	0	0	0	0	0	0	0
Metabolism; Carbohydrate Metabolism; Pentose phosphate pathway [PATH:ko00030]	ribokinase [EC:2.7.1.15]	K00852	1	1	1	1	1	0	1	0	1	1	1	1	1	1	1	0	1	1	1	1	0	1	1	1	1	1	1	1	1	1	1	1	1	1	1	1	1	1	1	1	0	1	1	1	1	1	1
Metabolism; Carbohydrate Metabolism; Pentose and glucuronate interconversions [PATH:ko00040]	L-ribulokinase [EC:2.7.1.16]	K00853	0	0	0	0	0	0	0	0	0	0	0	0	0	0	0	0	0	0	0	0	0	1	0	0	0	1	1	0	0	1	0	1	0	0	0	0	0	0	0	0	0	0	0	0	0	0	0
Other carbohydrate metabolism;M00014 Glucuronate pathway (uronate pathway) [PATH:map00040]	K00854 xylB, XYLB; xylulokinase [EC:2.7.1.17]	K00854	0	0	0	0	0	0	0	0	0	0	0	0	0	0	0	0	0	0	0	0	0	0	0	1	0	0	0	0	0	0	0	0	0	0	0	0	0	0	0	0	0	0	0	0	0	0	0
Metabolism; Lipid Metabolism; Glycerolipid metabolism [PATH:ko00561] Organismal Systems; Endocrine System; PPAR signaling pathway [PATH:ko03320] Organismal Systems; Environmental Adaptation; Plant-pathogen interaction [PATH:ko04626]	glycerol kinase [EC:2.7.1.30]	K00864	1	1	1	1	0	1	1	1	1	1	1	1	1	1	1	1	1	1	1	1	1	1	1	1	1	1	1	1	1	0	1	1	1	1	1	1	1	1	1	1	1	1	1	1	1	1	1
Metabolism; Carbohydrate Metabolism; Glyoxylate and dicarboxylate metabolism [PATH:ko00630] Metabolism; Energy Metabolism; Methane metabolism [PATH:ko00680] Metabolism; Lipid Metabolism; Glycerolipid metabolism [PATH:ko00561] Metabolism; Amino Acid Metabolism; Glycine, serine and threonine metabolism [PATH:ko00260]	glycerate kinase [EC:2.7.1.31]	K00865	0	0	0	0	0	0	0	0	0	0	0	0	0	0	1	0	0	0	0	0	0	0	0	0	0	0	0	0	0	0	0	0	0	0	0	0	0	0	0	0	0	0	0	0	0	0	0
Lipid metabolism;M00090 Phosphatidylcholine (PC) biosynthesis, choline => PC [PATH:map00564]	K00866 CKI1; choline kinase [EC:2.7.1.32]	K00866	0	0	0	0	0	0	0	0	0	0	0	0	0	0	0	0	0	0	0	0	0	0	0	0	0	0	0	0	0	0	0	0	0	0	0	0	0	0	0	0	0	0	0	0	0	0	0
Terpenoid backbone biosynthesis;M00095 C5 isoprenoid biosynthesis, mevalonate pathway [PATH:map00900]	K00869 E2.7.1.36, MVK, mvaK1; mevalonate kinase [EC:2.7.1.36]	K00869	0	0	0	0	0	0	0	0	0	0	0	0	0	0	0	0	0	0	0	0	0	0	0	0	0	0	0	0	0	0	0	0	0	0	0	0	0	0	0	0	0	0	0	0	0	0	0
Central carbohydrate metabolism;M00001 Glycolysis (Embden-Meyerhof pathway), glucose => pyruvate [PATH:map01200 map00010];M00002 Glycolysis, core module involving three-carbon compounds [PATH:map01200 map01230 map00010]	K00873 PK, pyk; pyruvate kinase [EC:2.7.1.40]	K00873	1	1	1	1	1	1	1	1	0	1	1	1	1	1	1	1	1	1	1	1	1	1	1	1	1	1	1	1	1	1	1	1	0	1	1	1	1	1	1	1	1	1	1	1	1	1	1
Central carbohydrate metabolism;M00308 Semi-phosphorylative Entner-Doudoroff pathway, gluconate => glycerate-3P [PATH:map01200 map00030];Other carbohydrate metabolism;M00631 D-Galacturonate degradation (bacteria) [PATH:map00040 map00030];M00061 D-Glucuronate degradation [PATH:map00040 map00030]	K00874 kdgK; 2-dehydro-3-deoxygluconokinase [EC:2.7.1.45]	K00874	0	0	0	0	0	0	0	0	0	0	0	0	0	0	0	0	0	0	0	0	0	0	0	0	0	0	0	0	0	0	0	0	0	0	0	0	0	0	0	0	0	0	0	0	0	0	0
Metabolism; Carbohydrate Metabolism; Fructose and mannose metabolism [PATH:ko00051]	1-phosphofructokinase [EC:2.7.1.56]	K00882	0	0	0	0	0	0	0	0	0	0	0	0	0	0	0	0	0	0	0	0	0	0	0	0	0	0	0	0	0	0	0	0	0	0	0	0	0	0	0	0	0	0	0	0	0	0	0
Other carbohydrate metabolism;M00552 D-galactonate degradation, De Ley-Doudoroff pathway, D-galactonate => glycerate-3P [PATH:map00052]	K00883 dgoK; 2-dehydro-3-deoxygalactonokinase [EC:2.7.1.58]	K00883	0	0	0	0	0	0	0	0	0	0	0	0	0	0	1	0	0	0	0	0	0	0	0	0	0	0	0	0	0	0	0	0	0	0	0	0	0	0	0	0	0	0	0	0	0	0	0
Central carbohydrate metabolism;M00001 Glycolysis (Embden-Meyerhof pathway), glucose => pyruvate [PATH:map01200 map00010];M00549 Nucleotide sugar biosynthesis, glucose => UDP-glucose [PATH:map00520]	K00886 ppgK; polyphosphate glucokinase [EC:2.7.1.63]	K00886	0	0	0	0	0	0	0	0	0	0	0	0	0	0	0	0	0	0	0	0	0	0	0	0	0	0	0	0	0	0	0	0	0	0	0	0	0	0	0	0	0	0	0	0	0	0	0
Lipid metabolism;M00130 Inositol phosphate metabolism, PI=> PIP2 => Ins(1,4,5)P3 => Ins(1,3,4,5)P4 [PATH:map00562]	K00888 PI4KA; phosphatidylinositol 4-kinase A [EC:2.7.1.67]	K00888	0	0	0	0	0	0	0	0	0	0	0	0	0	0	0	0	0	0	0	0	0	0	0	0	0	0	0	0	0	0	0	0	0	0	0	0	0	0	0	0	0	0	0	0	0	0	0
Lipid metabolism;M00130 Inositol phosphate metabolism, PI=> PIP2 => Ins(1,4,5)P3 => Ins(1,3,4,5)P4 [PATH:map00562]	K00889 PIP5K; 1-phosphatidylinositol-4-phosphate 5-kinase [EC:2.7.1.68]	K00889	0	0	0	0	0	0	0	0	0	0	0	0	0	0	0	0	0	0	0	0	0	0	0	0	0	0	0	0	0	0	0	0	0	0	0	0	0	0	0	0	0	0	0	0	0	0	0
Lipid metabolism;M00092 Phosphatidylethanolamine (PE) biosynthesis, ethanolamine => PE [PATH:map00564]	K00894 ETNK, EKI; ethanolamine kinase [EC:2.7.1.82]	K00894	0	0	0	0	0	0	0	0	0	0	0	0	0	0	0	0	0	0	0	0	0	0	0	0	0	0	0	0	0	0	0	0	0	0	0	0	0	0	0	0	0	0	0	0	0	0	0
Metabolism; Carbohydrate Metabolism; Fructose and mannose metabolism [PATH:ko00051]	pyrophosphate--fructose-6-phosphate 1-phosphotransferase [EC:2.7.1.90]	K00895	0	0	0	0	0	0	0	0	0	0	0	0	0	0	0	0	0	0	0	0	0	0	0	0	0	0	0	0	0	0	0	0	0	0	0	0	0	0	0	0	0	0	0	0	0	0	0
Metabolism; Lipid Metabolism; Glycerolipid metabolism [PATH:ko00561] Metabolism; Lipid Metabolism; Glycerophospholipid metabolism [PATH:ko00564] Environmental Information Processing; Signal Transduction; Phosphatidylinositol signaling system [PATH:ko04070]	diacylglycerol kinase [EC:2.7.1.107]	K00901	0	0	0	0	0	0	0	0	0	0	0	0	0	0	1	0	0	0	0	0	0	0	0	0	0	0	0	0	0	0	0	0	0	0	0	0	0	0	0	0	0	0	0	0	0	0	0
Lipid metabolism;M00130 Inositol phosphate metabolism, PI=> PIP2 => Ins(1,4,5)P3 => Ins(1,3,4,5)P4 [PATH:map00562]	K00911 ITPK; 1D-myo-inositol-triphosphate 3-kinase [EC:2.7.1.127]	K00911	0	0	0	0	0	0	0	0	0	0	0	0	0	0	0	0	0	0	0	0	0	0	0	0	0	0	0	0	0	0	0	0	0	0	0	0	0	0	0	0	0	0	0	0	0	0	0
Lipopolysaccharide metabolism;M00060 Lipopolysaccharide biosynthesis, KDO2-lipid A [PATH:map00540]	K00912 lpxK; tetraacyldisaccharide 4'-kinase [EC:2.7.1.130]	K00912	1	1	1	1	1	1	1	0	1	1	1	1	1	1	1	0	1	1	1	1	1	1	1	1	1	1	1	1	1	0	1	0	1	1	1	1	1	0	1	1	1	1	1	1	1	1	1
Lipid metabolism;M00132 Inositol phosphate metabolism, Ins(1,3,4)P3 => phytate [PATH:map00562]	K00913 ITPK1; inositol-1,3,4-trisphosphate 5/6-kinase / inositol-tetrakisphosphate 1-kinase [EC:2.7.1.159 2.7.1.134]	K00913	0	0	0	0	0	0	0	0	0	0	0	0	0	0	0	0	0	0	0	0	0	0	0	0	0	0	0	0	0	0	0	0	0	0	0	0	0	0	0	0	0	0	0	0	0	0	0
Lipid metabolism;M00132 Inositol phosphate metabolism, Ins(1,3,4)P3 => phytate [PATH:map00562]	K00915 IPMK, IPK2; inositol-polyphosphate multikinase [EC:2.7.1.140 2.7.1.151]	K00915	0	0	0	0	0	0	0	0	0	0	0	0	0	0	0	0	0	0	0	0	0	0	0	0	0	0	0	0	0	0	0	0	0	0	0	0	0	0	0	0	0	0	0	0	0	0	0
Metabolism; Carbohydrate Metabolism; Galactose metabolism [PATH:ko00052]	tagatose 6-phosphate kinase [EC:2.7.1.144]	K00917	0	0	0	0	0	0	0	0	0	0	0	0	0	0	0	0	0	0	0	0	0	0	0	0	0	0	0	0	0	0	0	0	0	0	0	0	0	0	0	0	0	0	0	0	0	0	0
Central carbohydrate metabolism;M00001 Glycolysis (Embden-Meyerhof pathway), glucose => pyruvate [PATH:map01200 map00010]	K00918 pfkC; ADP-dependent phosphofructokinase/glucokinase [EC:2.7.1.146 2.7.1.147]	K00918	0	0	0	0	0	0	0	0	0	0	0	0	0	0	0	0	0	0	0	0	0	0	0	0	0	0	0	0	0	0	0	0	0	0	0	0	0	0	0	0	0	0	0	0	0	0	0
Terpenoid backbone biosynthesis;M00096 C5 isoprenoid biosynthesis, non-mevalonate pathway [PATH:map00900]	K00919 ispE; 4-diphosphocytidyl-2-C-methyl-D-erythritol kinase [EC:2.7.1.148]	K00919	1	1	0	1	0	1	1	1	1	0	1	1	1	1	1	1	1	1	1	1	1	1	1	1	1	1	1	1	1	1	1	0	0	1	1	1	1	1	1	1	1	1	1	1	1	1	0
Metabolism; Carbohydrate Metabolism; Pyruvate metabolism [PATH:ko00620] Metabolism; Carbohydrate Metabolism; Propanoate metabolism [PATH:ko00640] Metabolism; Energy Metabolism; Methane metabolism [PATH:ko00680] Metabolism; Metabolism of Other Amino Acids; Taurine and hypotaurine metabolism [PATH:ko00430]	acetate kinase [EC:2.7.2.1]	K00925	0	1	0	1	0	0	0	0	0	1	0	0	0	0	0	0	1	0	0	0	0	0	0	0	0	1	1	0	0	0	0	0	0	0	0	1	0	0	0	0	0	0	0	1	0	1	0
Central carbohydrate metabolism;M00001 Glycolysis (Embden-Meyerhof pathway), glucose => pyruvate [PATH:map01200 map00010];Central carbohydrate metabolism;M00002 Glycolysis, core module involving three-carbon compounds [PATH:map01200 map01230 map00010];M00003 Gluconeogenesis, oxaloacetate => fructose-6P [PATH:map00010 map00020];M00308 Semi-phosphorylative Entner-Doudoroff pathway, gluconate => gly…	K00927 PGK, pgk; phosphoglycerate kinase [EC:2.7.2.3]	K00927	1	1	1	1	1	1	1	1	1	1	1	1	1	1	1	0	1	0	1	1	1	1	1	1	1	1	1	1	1	1	1	1	1	1	1	1	1	1	1	1	0	1	1	1	1	1	1
Metabolism; Carbohydrate Metabolism; Butanoate metabolism [PATH:ko00650]	butyrate kinase [EC:2.7.2.7]	K00929	0	0	0	0	0	0	0	0	0	0	0	0	0	0	0	0	0	0	0	0	0	0	0	0	0	0	0	0	0	0	0	0	0	0	0	0	0	0	0	0	0	0	0	0	0	0	0
Terpenoid backbone biosynthesis;M00095 C5 isoprenoid biosynthesis, mevalonate pathway [PATH:map00900]	K00938 E2.7.4.2, mvaK2; phosphomevalonate kinase [EC:2.7.4.2]	K00938	0	0	0	0	0	0	0	0	0	0	0	0	0	0	0	0	0	0	0	0	0	0	0	0	0	0	0	0	0	0	0	0	0	0	0	0	0	0	0	0	0	0	0	0	0	0	0
Central carbohydrate metabolism;M00005 PRPP biosynthesis, ribose 5P => PRPP [PATH:map01200 map01230 map00030 map00230]	K00948 PRPS, prsA; ribose-phosphate pyrophosphokinase [EC:2.7.6.1]	K00948	1	1	1	1	0	1	1	1	1	1	1	1	1	1	1	0	1	1	1	1	1	1	1	1	1	1	1	1	1	1	1	1	1	1	1	1	1	0	1	1	1	1	1	1	1	1	0
Other carbohydrate metabolism;M00549 Nucleotide sugar biosynthesis, glucose => UDP-glucose [PATH:map00520]	K00963 UGP2, galU, galF; UTP--glucose-1-phosphate uridylyltransferase [EC:2.7.7.9]	K00963	0	0	0	0	0	0	0	0	0	0	0	0	0	0	0	0	0	0	0	0	0	0	0	0	0	0	0	0	0	0	0	0	0	0	0	0	0	0	0	0	0	0	0	0	0	0	0
Other carbohydrate metabolism;M00632 Galactose degradation, Leloir pathway, galactose => alpha-D-glucose-1P [PATH:map00052];M00554 Nucleotide sugar biosynthesis, galactose => UDP-galactose [PATH:map00520 map00052]	K00965 galT, GALT; UDPglucose--hexose-1-phosphate uridylyltransferase [EC:2.7.7.12]	K00965	0	0	0	0	0	0	0	0	0	0	0	0	0	0	0	0	0	0	0	0	0	0	0	0	0	0	0	0	0	0	0	0	0	0	0	0	0	0	0	0	0	0	0	0	0	0	0
Metabolism; Carbohydrate Metabolism; Fructose and mannose metabolism [PATH:ko00051] Metabolism; Carbohydrate Metabolism; Amino sugar and nucleotide sugar metabolism [PATH:ko00520]	mannose-1-phosphate guanylyltransferase [EC:2.7.7.13]	K00966	0	0	0	0	0	0	0	0	0	0	0	0	0	0	0	0	0	0	0	0	1	0	0	0	1	0	0	0	0	0	0	0	0	0	0	0	0	0	0	0	0	0	0	0	1	0	0
Lipid metabolism;M00092 Phosphatidylethanolamine (PE) biosynthesis, ethanolamine => PE [PATH:map00564]	K00967 PCYT2; ethanolamine-phosphate cytidylyltransferase [EC:2.7.7.14]	K00967	0	0	0	0	0	0	0	0	0	0	0	0	0	0	0	0	0	0	0	0	0	0	0	0	0	0	0	0	0	0	0	0	0	0	0	0	0	0	0	0	0	0	0	0	0	0	0
Lipid metabolism;M00090 Phosphatidylcholine (PC) biosynthesis, choline => PC [PATH:map00564]	K00968 PCYT1; choline-phosphate cytidylyltransferase [EC:2.7.7.15]	K00968	0	0	0	0	0	0	0	0	0	0	0	0	0	0	0	0	0	0	0	1	0	0	0	0	0	0	0	0	0	0	0	0	0	0	0	0	0	0	0	0	0	0	0	0	0	0	0
Metabolism; Carbohydrate Metabolism; Fructose and mannose metabolism [PATH:ko00051] Metabolism; Carbohydrate Metabolism; Amino sugar and nucleotide sugar metabolism [PATH:ko00520]	mannose-1-phosphate guanylyltransferase [EC:2.7.7.22]	K00971	1	1	1	1	1	1	1	1	1	1	1	1	1	1	1	1	1	1	1	1	1	1	1	1	1	1	1	1	1	0	1	1	1	1	1	1	1	1	1	1	1	1	1	1	1	1	1
Metabolism; Carbohydrate Metabolism; Amino sugar and nucleotide sugar metabolism [PATH:ko00520]	UDP-N-acetylglucosamine pyrophosphorylase [EC:2.7.7.23]	K00972	0	0	0	0	0	0	0	0	0	0	0	0	0	0	0	0	0	0	0	0	0	0	0	0	0	0	0	0	0	0	0	0	0	0	0	0	0	0	0	0	0	0	0	0	0	0	0
Other carbohydrate metabolism;M00793 dTDP-L-rhamnose biosynthesis [PATH:map00521 map00523]	K00973 E2.7.7.24, rfbA, rffH; glucose-1-phosphate thymidylyltransferase [EC:2.7.7.24]	K00973	1	1	1	1	1	1	1	1	1	1	1	1	1	1	1	1	1	1	1	1	1	1	1	1	1	1	1	1	1	1	1	1	1	1	1	1	1	1	1	1	1	1	1	1	1	1	1
Metabolism; Carbohydrate Metabolism; Starch and sucrose metabolism [PATH:ko00500] Metabolism; Carbohydrate Metabolism; Amino sugar and nucleotide sugar metabolism [PATH:ko00520]	glucose-1-phosphate adenylyltransferase [EC:2.7.7.27]	K00975	1	1	0	0	0	0	0	0	0	1	0	0	0	0	0	0	1	0	0	0	0	0	0	1	0	0	0	0	0	1	0	1	0	1	0	1	0	1	0	0	0	0	1	1	0	1	1
Other carbohydrate metabolism;M00565 Trehalose biosynthesis, D-glucose 1P => trehalose [PATH:map00500]	K00975 glgC; glucose-1-phosphate adenylyltransferase [EC:2.7.7.27]	K00975	1	1	0	0	0	0	0	0	0	1	0	0	0	0	0	0	1	0	0	0	0	0	0	1	0	0	0	0	0	1	0	1	0	1	0	1	0	1	0	0	0	0	1	1	0	1	1
Metabolism; Carbohydrate Metabolism; Starch and sucrose metabolism [PATH:ko00500] Metabolism; Carbohydrate Metabolism; Amino sugar and nucleotide sugar metabolism [PATH:ko00520]	glucose-1-phosphate cytidylyltransferase [EC:2.7.7.33]	K00978	0	0	0	0	0	0	0	0	0	0	0	1	0	0	1	0	0	0	0	0	1	1	1	0	1	1	1	1	1	1	1	1	1	0	0	1	1	0	0	1	1	1	0	1	1	0	0
Lipopolysaccharide metabolism;M00063 CMP-KDO biosynthesis [PATH:map00540]	K00979 kdsB; 3-deoxy-manno-octulosonate cytidylyltransferase (CMP-KDO synthetase) [EC:2.7.7.38]	K00979	1	1	0	1	1	1	1	1	1	1	1	1	1	1	1	0	1	1	1	1	1	1	1	1	1	1	1	1	1	1	1	1	0	1	1	1	1	1	1	1	1	1	1	1	1	1	1
Metabolism; Lipid Metabolism; Glycerophospholipid metabolism [PATH:ko00564]	glycerol-3-phosphate cytidylyltransferase [EC:2.7.7.39]	K00980	0	0	0	0	0	0	0	1	0	0	0	0	0	0	0	0	0	0	0	0	0	0	0	0	0	0	0	0	0	0	0	0	0	0	0	0	0	0	0	0	0	0	0	0	0	0	0
Lipid metabolism;M00093 Phosphatidylethanolamine (PE) biosynthesis, PA => PS => PE [PATH:map00564]	K00981 E2.7.7.41, CDS1, CDS2, cdsA; phosphatidate cytidylyltransferase [EC:2.7.7.41]	K00981	1	1	1	1	1	0	1	1	1	1	1	1	1	1	1	1	1	1	1	1	1	1	1	1	1	1	1	1	1	1	1	0	0	1	0	1	1	0	1	1	1	1	1	1	1	1	1
Metabolism; Carbohydrate Metabolism; Amino sugar and nucleotide sugar metabolism [PATH:ko00520]	N-acylneuraminate cytidylyltransferase [EC:2.7.7.43]	K00983	0	0	0	0	0	0	0	0	0	0	0	0	0	0	1	0	0	0	0	0	1	0	0	0	0	0	0	0	0	1	0	1	0	0	0	0	0	0	0	0	0	0	0	0	1	0	0
Terpenoid backbone biosynthesis;M00096 C5 isoprenoid biosynthesis, non-mevalonate pathway [PATH:map00900]	K00991 ispD; 2-C-methyl-D-erythritol 4-phosphate cytidylyltransferase [EC:2.7.7.60]	K00991	1	1	0	1	0	1	1	1	1	1	1	1	1	1	1	0	1	0	1	1	1	1	1	1	1	0	1	1	1	1	1	1	1	1	1	1	1	1	1	1	1	1	1	1	1	1	1
Lipid metabolism;M00092 Phosphatidylethanolamine (PE) biosynthesis, ethanolamine => PE [PATH:map00564]	K00993 EPT1; ethanolaminephosphotransferase [EC:2.7.8.1]	K00993	0	0	0	0	0	0	0	0	0	0	0	0	0	0	0	0	0	0	0	0	0	0	0	0	0	0	0	0	0	0	0	0	0	0	0	0	0	0	0	0	0	0	0	0	0	0	0
Lipid metabolism;M00090 Phosphatidylcholine (PC) biosynthesis, choline => PC [PATH:map00564]	K00994 CHPT1, CPT1; diacylglycerol cholinephosphotransferase [EC:2.7.8.2]	K00994	0	0	0	0	0	0	0	0	0	0	0	0	0	0	0	0	0	0	0	0	0	0	0	0	0	0	0	0	0	0	0	0	0	0	0	0	0	0	0	0	0	0	0	0	0	0	0
Metabolism; Lipid Metabolism; Glycerophospholipid metabolism [PATH:ko00564]	CDP-diacylglycerol--glycerol-3-phosphate 3-phosphatidyltransferase [EC:2.7.8.5]	K00995	1	1	1	1	1	1	1	1	1	1	1	1	1	1	1	1	1	1	1	1	1	1	1	1	1	1	1	1	1	1	1	1	1	1	1	1	1	1	1	1	1	1	1	1	1	1	1
Metabolism; Glycan Biosynthesis and Metabolism; Lipopolysaccharide biosynthesis proteins [BR:ko01005]	undecaprenyl-phosphate galactose phosphotransferase [EC:2.7.8.6]	K00996	1	1	1	1	0	0	0	0	0	0	0	1	0	0	1	0	0	1	0	1	1	0	0	0	1	0	0	1	1	1	1	1	0	1	1	0	1	1	1	1	1	1	1	0	1	0	1
Lipid metabolism;M00093 Phosphatidylethanolamine (PE) biosynthesis, PA => PS => PE [PATH:map00564]	K00998 pssA; CDP-diacylglycerol---serine O-phosphatidyltransferase [EC:2.7.8.8]	K00998	0	0	0	0	0	0	0	0	0	0	0	0	0	0	0	0	0	0	0	0	0	0	0	0	0	0	0	0	0	0	0	0	0	0	0	0	0	0	0	0	0	0	0	0	0	0	0
Metabolism; Glycan Biosynthesis and Metabolism; Peptidoglycan biosynthesis [PATH:ko00550]	phospho-N-acetylmuramoyl-pentapeptide-transferase [EC:2.7.8.13]	K01000	0	1	0	1	1	1	1	1	1	1	1	0	1	1	1	0	1	1	1	1	1	1	1	0	1	1	1	1	1	1	1	1	1	1	1	1	1	1	1	1	1	1	1	1	1	1	1
Glycan metabolism;M00055 N-glycan precursor biosynthesis [PATH:map00510]	K01001 ALG7; UDP-N-acetylglucosamine--dolichyl-phosphate N-acetylglucosaminephosphotransferase [EC:2.7.8.15]	K01001	0	0	0	0	0	0	0	0	0	0	0	0	0	0	0	0	0	0	0	0	0	0	0	0	0	0	0	0	0	0	0	0	0	0	0	0	0	0	0	0	0	0	0	0	0	0	0
Metabolism; Lipid Metabolism; Glycerophospholipid metabolism [PATH:ko00564]	phosphatidylcholine synthase [EC:2.7.8.24]	K01004	0	0	0	0	0	0	0	0	0	0	0	0	0	0	0	0	0	0	0	0	0	0	0	0	0	0	0	0	0	0	0	0	0	0	0	0	0	0	0	0	0	0	0	0	0	0	0
Metabolism; Carbohydrate Metabolism; Pyruvate metabolism [PATH:ko00620] Metabolism; Energy Metabolism; Carbon fixation in photosynthetic organisms [PATH:ko00710]	pyruvate,orthophosphate dikinase [EC:2.7.9.1]	K01006	1	1	0	1	1	0	1	1	0	1	0	0	1	0	1	0	1	1	1	1	1	1	0	1	1	0	0	1	0	1	1	1	1	0	1	1	1	1	1	1	0	1	0	1	1	1	1
Metabolism; Carbohydrate Metabolism; Pyruvate metabolism [PATH:ko00620] Metabolism; Energy Metabolism; Reductive carboxylate cycle (CO2 fixation) [PATH:ko00720] Metabolism; Energy Metabolism; Methane metabolism [PATH:ko00680]	pyruvate, water dikinase [EC:2.7.9.2]	K01007	0	1	0	1	0	0	0	0	0	1	1	0	0	0	0	0	0	0	0	0	0	0	0	1	0	0	0	0	0	0	0	0	0	0	0	1	0	0	0	0	0	0	0	1	0	1	0
Lipid metabolism;M00067 Cerebroside and sulfatide biosynthesis [PATH:map00600 map00565]	K01019 GAL3ST1; galactosylceramide sulfotransferase [EC:2.8.2.11]	K01019	0	0	0	0	0	0	0	0	0	0	0	0	0	0	0	0	0	0	0	0	0	0	0	0	0	0	0	0	0	0	0	0	0	0	0	0	0	0	0	0	0	0	0	0	0	0	0
Metabolism; Carbohydrate Metabolism; Butanoate metabolism [PATH:ko00650] Metabolism; Lipid Metabolism; Synthesis and degradation of ketone bodies [PATH:ko00072] Metabolism; Amino Acid Metabolism; Valine, leucine and isoleucine degradation [PATH:ko00280]	3-oxoacid CoA-transferase [EC:2.8.3.5]	K01027	0	0	0	0	0	0	0	0	0	0	0	0	0	0	0	0	0	0	0	0	0	0	0	0	0	0	0	0	0	0	0	0	0	0	0	0	0	0	0	0	0	0	0	0	0	0	0
Metabolism; Carbohydrate Metabolism; Butanoate metabolism [PATH:ko00650] Metabolism; Lipid Metabolism; Synthesis and degradation of ketone bodies [PATH:ko00072] Metabolism; Amino Acid Metabolism; Valine, leucine and isoleucine degradation [PATH:ko00280]	3-oxoacid CoA-transferase subunit A [EC:2.8.3.5]	K01028	0	0	0	0	0	0	1	0	0	0	0	0	1	0	1	0	0	0	0	0	0	1	0	0	0	0	0	0	0	0	0	0	0	0	0	0	0	0	0	0	0	0	0	0	0	0	0
Metabolism; Carbohydrate Metabolism; Butanoate metabolism [PATH:ko00650] Metabolism; Lipid Metabolism; Synthesis and degradation of ketone bodies [PATH:ko00072] Metabolism; Amino Acid Metabolism; Valine, leucine and isoleucine degradation [PATH:ko00280]	3-oxoacid CoA-transferase subunit B [EC:2.8.3.5]	K01029	0	0	0	0	0	0	1	0	0	0	0	0	1	0	1	0	0	0	0	0	0	1	0	0	0	0	0	0	0	0	0	0	0	0	0	0	0	0	0	0	0	0	0	0	0	0	0
Metabolism; Carbohydrate Metabolism; Butanoate metabolism [PATH:ko00650] Metabolism; Xenobiotics Biodegradation and Metabolism; Styrene degradation [PATH:ko00643]	glutaconate CoA-transferase, subunit A [EC:2.8.3.12]	K01039	0	0	0	0	0	0	0	0	0	0	0	0	0	0	0	0	0	0	0	0	0	0	0	0	0	0	0	0	0	1	0	1	0	0	0	0	0	1	0	0	0	0	0	0	0	0	0
Metabolism; Carbohydrate Metabolism; Butanoate metabolism [PATH:ko00650] Metabolism; Xenobiotics Biodegradation and Metabolism; Styrene degradation [PATH:ko00643]	glutaconate CoA-transferase, subunit B [EC:2.8.3.12]	K01040	0	0	0	0	0	0	0	0	0	0	0	0	0	0	0	0	0	0	0	0	0	0	0	0	0	0	0	0	0	1	0	1	0	0	0	0	0	1	0	0	0	0	0	0	0	0	0
Lipid metabolism;M00098 Acylglycerol degradation [PATH:map00561]	K01046 E3.1.1.3; triacylglycerol lipase [EC:3.1.1.3]	K01046	0	0	0	0	0	0	0	1	0	0	0	1	0	0	0	0	0	0	0	0	1	0	1	0	0	1	1	0	0	0	0	0	0	0	0	0	0	1	0	0	0	0	0	0	0	0	0
Metabolism; Lipid Metabolism; Glycerophospholipid metabolism [PATH:ko00564]	lysophospholipase [EC:3.1.1.5]	K01048	1	0	0	0	0	1	0	0	0	0	0	0	0	1	0	0	1	0	1	1	0	0	0	0	0	0	0	0	0	0	0	0	0	0	1	0	0	0	1	0	0	0	0	0	0	0	1
Other carbohydrate metabolism;M00081 Pectin degradation [PATH:map00040]	K01051 E3.1.1.11; pectinesterase [EC:3.1.1.11]	K01051	0	0	0	0	0	0	0	0	0	0	0	0	0	0	0	0	0	0	0	0	0	0	0	0	0	0	0	0	0	0	0	0	0	0	0	0	0	0	0	0	0	0	0	0	0	0	0
Metabolism; Carbohydrate Metabolism; Pentose phosphate pathway [PATH:ko00030] Metabolism; Carbohydrate Metabolism; Ascorbate and aldarate metabolism [PATH:ko00053] Metabolism; Xenobiotics Biodegradation and Metabolism; Caprolactam degradation [PATH:ko00930]	gluconolactonase [EC:3.1.1.17]	K01053	0	0	0	0	1	0	0	0	0	0	0	0	0	1	0	0	0	1	1	0	1	0	0	0	0	0	0	0	0	0	0	0	0	0	0	0	0	0	1	0	0	0	0	0	0	0	0
Lipid metabolism;M00098 Acylglycerol degradation [PATH:map00561]	K01054 MGLL; acylglycerol lipase [EC:3.1.1.23]	K01054	0	0	0	0	0	0	0	0	0	0	0	0	0	0	0	0	0	0	0	0	0	0	0	0	0	0	0	0	0	0	0	0	0	0	0	0	0	0	0	0	0	0	0	0	0	0	0
Central carbohydrate metabolism;M00004 Pentose phosphate pathway (Pentose phosphate cycle) [PATH:map01200 map00030];M00006 Pentose phosphate pathway, oxidative phase, glucose 6P => ribulose 5P [PATH:map01200 map00030];M00008 Entner-Doudoroff pathway, glucose-6P => glyceraldehyde-3P + pyruvate [PATH:map01200 map00030]	K01057 PGLS, pgl, devB; 6-phosphogluconolactonase [EC:3.1.1.31]	K01057	0	0	0	0	0	0	0	0	0	0	0	0	0	0	0	0	0	0	0	0	0	0	0	0	0	1	1	0	0	0	0	0	0	0	0	0	0	0	0	0	0	0	0	0	0	0	0
Metabolism; Carbohydrate Metabolism; Pyruvate metabolism [PATH:ko00620]	acetyl-CoA hydrolase [EC:3.1.2.1]	K01067	0	0	0	0	1	0	0	0	0	0	0	0	0	0	0	0	0	0	0	0	0	0	0	0	0	0	0	0	0	1	0	1	0	0	0	0	0	1	0	0	0	0	0	0	0	0	0
Metabolism; Carbohydrate Metabolism; Pyruvate metabolism [PATH:ko00620]	hydroxyacylglutathione hydrolase [EC:3.1.2.6]	K01069	1	0	1	1	1	1	1	1	1	1	1	1	1	1	1	1	1	0	1	1	1	1	1	1	1	1	1	1	1	1	1	1	1	1	1	1	1	1	1	1	1	1	1	1	1	1	1
Metabolism; Lipid Metabolism; Fatty acid biosynthesis [PATH:ko00061] Metabolism; Lipid Metabolism; Lipid biosynthesis proteins [BR:ko01004]	oleoyl-[acyl-carrier-protein] hydrolase [EC:3.1.2.14]	K01071	0	0	0	0	0	0	0	0	0	0	0	0	0	0	0	0	0	0	0	0	0	0	0	1	0	0	0	0	0	0	0	0	0	0	0	0	0	0	0	0	0	0	1	0	0	0	0
Lipid metabolism;M00089 Triacylglycerol biosynthesis [PATH:map00561]	K01080 PPAP2; phosphatidate phosphatase [EC:3.1.3.4]	K01080	0	0	0	0	0	0	0	0	0	0	0	0	0	0	0	0	0	0	0	0	0	0	0	0	0	0	0	0	0	0	0	0	0	0	0	0	0	0	0	0	0	0	0	0	0	0	0
Metabolism; Carbohydrate Metabolism; Inositol phosphate metabolism [PATH:ko00562]	3-phytase [EC:3.1.3.8]	K01083	1	1	0	0	0	0	0	0	1	1	0	0	0	0	0	0	1	0	1	1	0	0	0	1	0	0	0	0	0	0	0	0	0	1	0	1	0	0	0	0	0	0	1	1	0	1	1
Central carbohydrate metabolism;M00003 Gluconeogenesis, oxaloacetate => fructose-6P [PATH:map00010 map00020]	K01086 fbp-SEBP; fructose-1,6-bisphosphatase I / sedoheptulose-1,7-bisphosphatase [EC:3.1.3.11 3.1.3.37]	K01086	0	1	0	1	0	0	0	0	0	1	0	0	0	0	0	0	1	0	0	0	0	0	0	1	0	0	0	0	0	0	0	0	0	1	0	1	0	0	0	0	0	0	1	1	0	1	0
Metabolism; Carbohydrate Metabolism; Starch and sucrose metabolism [PATH:ko00500]	trehalose-phosphatase [EC:3.1.3.12]	K01087	0	0	1	0	1	0	0	0	0	0	0	0	0	1	0	0	0	0	0	0	0	0	0	0	0	0	0	0	0	0	0	0	0	1	0	0	0	0	0	0	0	0	0	0	0	0	0
Metabolism; Carbohydrate Metabolism; Glyoxylate and dicarboxylate metabolism [PATH:ko00630]	phosphoglycolate phosphatase [EC:3.1.3.18]	K01091	1	1	1	1	1	1	1	1	1	1	1	1	1	0	1	1	1	1	1	1	1	1	1	1	1	1	1	1	1	1	1	1	1	1	1	1	1	1	1	1	1	1	1	1	1	1	1
Lipid metabolism;M00131 Inositol phosphate metabolism, Ins(1,3,4,5)P4 => Ins(1,3,4)P3 => myo-inositol [PATH:map00562]	K01092 E3.1.3.25, IMPA, suhB; myo-inositol-1(or 4)-monophosphatase [EC:3.1.3.25]	K01092	0	1	1	1	1	1	1	1	1	1	1	1	1	1	1	1	1	1	1	1	1	1	1	1	1	1	1	1	1	1	1	1	1	1	1	1	1	1	1	1	1	1	1	1	1	1	1
Metabolism; Lipid Metabolism; Glycerophospholipid metabolism [PATH:ko00564]	phosphatidylglycerophosphatase A [EC:3.1.3.27]	K01095	0	0	0	0	0	0	0	0	0	0	0	0	0	0	0	0	0	0	0	0	0	0	0	0	0	0	0	0	0	0	0	0	0	0	0	0	0	0	0	0	0	0	0	0	0	0	0
Lipid metabolism;M00131 Inositol phosphate metabolism, Ins(1,3,4,5)P4 => Ins(1,3,4)P3 => myo-inositol [PATH:map00562]	K01106 E3.1.3.56; inositol-1,4,5-trisphosphate 5-phosphatase [EC:3.1.3.56]	K01106	0	0	0	0	0	0	0	0	0	0	0	0	0	0	0	0	0	0	0	0	0	0	0	0	0	0	0	0	0	0	0	0	0	0	0	0	0	0	0	0	0	0	0	0	0	0	0
Lipid metabolism;M00131 Inositol phosphate metabolism, Ins(1,3,4,5)P4 => Ins(1,3,4)P3 => myo-inositol [PATH:map00562]	K01107 INPP1; inositol polyphosphate 1-phosphatase [EC:3.1.3.57]	K01107	0	0	0	0	0	0	0	0	0	0	0	0	0	0	0	0	0	0	0	0	0	0	0	0	0	0	0	0	0	0	0	0	0	0	0	0	0	0	0	0	0	0	0	0	0	0	0
Lipid metabolism;M00131 Inositol phosphate metabolism, Ins(1,3,4,5)P4 => Ins(1,3,4)P3 => myo-inositol [PATH:map00562]	K01109 INPP4; inositol polyphosphate-4-phosphatase [EC:3.1.3.66]	K01109	0	0	0	0	0	0	0	0	0	0	0	0	0	0	0	0	0	0	0	0	0	0	0	0	0	0	0	0	0	0	0	0	0	0	0	0	0	0	0	0	0	0	0	0	0	0	0
Metabolism; Carbohydrate Metabolism; Inositol phosphate metabolism [PATH:ko00562] Metabolism; Lipid Metabolism; Glycerophospholipid metabolism [PATH:ko00564] Metabolism; Lipid Metabolism; Ether lipid metabolism [PATH:ko00565] Environmental Information Processing; Signaling Molecules and Interaction; Bacterial toxins [BR:ko02042]	phospholipase C [EC:3.1.4.3]	K01114	0	0	0	0	0	0	0	0	0	0	0	0	0	0	1	0	0	0	0	0	0	0	0	0	0	0	0	0	0	0	0	0	0	0	0	0	0	0	0	0	0	0	0	0	0	0	0
Metabolism; Lipid Metabolism; Glycerophospholipid metabolism [PATH:ko00564] Metabolism; Lipid Metabolism; Ether lipid metabolism [PATH:ko00565] Cellular Processes; Transport and Catabolism; Endocytosis [PATH:ko04144] Organismal Systems; Immune System; Fc gamma R-mediated phagocytosis [PATH:ko04666] Organismal Systems; Endocrine System; GnRH signaling pathway [PATH:ko04912]	phospholipase D [EC:3.1.4.4]	K01115	0	0	0	0	0	0	0	0	0	0	0	0	0	0	0	0	0	0	0	0	0	0	0	0	0	0	0	0	0	0	0	0	0	0	0	0	0	0	0	0	0	0	0	0	0	0	0
Lipid metabolism;M00130 Inositol phosphate metabolism, PI=> PIP2 => Ins(1,4,5)P3 => Ins(1,3,4,5)P4 [PATH:map00562]	K01116 PLCG1; phosphatidylinositol phospholipase C, gamma-1 [EC:3.1.4.11]	K01116	0	0	0	0	0	0	0	0	0	0	0	0	0	0	0	0	0	0	0	0	0	0	0	0	0	0	0	0	0	0	0	0	0	0	0	0	0	0	0	0	0	0	0	0	0	0	0
Metabolism; Lipid Metabolism; Glycerophospholipid metabolism [PATH:ko00564]	glycerophosphoryl diester phosphodiesterase [EC:3.1.4.46]	K01126	1	1	1	1	1	1	1	1	1	1	1	1	1	1	1	0	1	1	1	1	1	1	1	1	1	1	1	1	1	1	1	1	1	1	1	1	1	1	1	1	1	1	1	1	1	1	1
Metabolism; Lipid Metabolism; Steroid hormone biosynthesis [PATH:ko00140] Metabolism; Lipid Metabolism; Sphingolipid metabolism [PATH:ko00600]	arylsulfatase [EC:3.1.6.1]	K01130	0	1	1	1	1	1	1	1	0	1	1	0	1	1	0	1	1	1	1	1	1	1	1	1	1	1	1	1	1	1	1	1	1	0	1	1	1	1	1	1	1	1	1	1	1	1	0
Glycosaminoglycan metabolism;M00077 Chondroitin sulfate degradation [PATH:map00531];M00079 Keratan sulfate degradation [PATH:map00531]	K01132 GALNS; N-acetylgalactosamine-6-sulfatase [EC:3.1.6.4]	K01132	0	0	0	0	0	0	0	0	0	0	0	0	0	0	0	0	0	0	0	0	0	0	0	0	0	0	0	0	0	0	0	0	0	0	0	0	0	0	0	0	0	0	0	0	0	0	0
Glycosaminoglycan metabolism;M00076 Dermatan sulfate degradation [PATH:map00531];M00077 Chondroitin sulfate degradation [PATH:map00531]	K01135 ARSB; arylsulfatase B [EC:3.1.6.12]	K01135	0	1	0	0	0	0	0	0	0	0	0	0	0	0	0	0	0	0	0	0	0	0	0	1	0	0	0	0	0	0	0	0	0	0	0	0	0	0	0	0	0	0	1	0	0	1	0
Glycosaminoglycan metabolism;M00076 Dermatan sulfate degradation [PATH:map00531];M00078 Heparan sulfate degradation [PATH:map00531]	K01136 IDS; iduronate 2-sulfatase [EC:3.1.6.13]	K01136	0	0	0	0	0	0	1	0	0	0	0	0	1	0	0	0	0	0	0	0	0	0	0	1	0	0	0	0	0	0	0	0	0	1	0	1	0	0	0	0	0	0	1	1	0	0	0
Glycosaminoglycan metabolism;M00078 Heparan sulfate degradation [PATH:map00531];M00079 Keratan sulfate degradation [PATH:map00531]	K01137 GNS; N-acetylglucosamine-6-sulfatase [EC:3.1.6.14]	K01137	0	0	0	1	0	0	0	0	0	0	0	0	0	0	0	0	0	0	0	0	0	0	0	0	0	0	0	0	0	0	0	0	0	0	0	1	0	0	0	0	0	0	1	0	0	1	0
Metabolism; Carbohydrate Metabolism; Starch and sucrose metabolism [PATH:ko00500] Organismal Systems; Digestive System; Carbohydrate digestion and absorption [PATH:ko04973]	alpha-amylase [EC:3.2.1.1]	K01176	0	0	0	0	1	0	0	0	0	0	0	0	0	0	0	0	0	0	1	0	0	0	0	0	0	0	0	0	0	1	0	1	0	0	1	0	0	1	1	0	0	0	0	0	0	0	0
Metabolism; Carbohydrate Metabolism; Starch and sucrose metabolism [PATH:ko00500]	glucoamylase [EC:3.2.1.3]	K01178	0	0	0	0	0	0	0	0	0	0	0	0	0	0	0	0	0	0	0	0	0	0	0	0	0	0	0	0	0	0	0	0	0	0	0	0	0	0	0	0	0	0	0	0	0	0	0
Metabolism; Carbohydrate Metabolism; Starch and sucrose metabolism [PATH:ko00500]	endoglucanase [EC:3.2.1.4]	K01179	1	1	0	1	0	1	1	1	1	1	1	1	1	1	0	1	1	0	1	0	1	1	0	1	1	1	1	1	1	1	1	1	1	1	1	1	1	1	1	1	1	1	1	1	1	1	1
Metabolism; Carbohydrate Metabolism; Starch and sucrose metabolism [PATH:ko00500]	oligo-1,6-glucosidase [EC:3.2.1.10]	K01182	0	0	0	0	0	0	0	0	0	0	0	0	0	0	0	0	0	0	0	0	0	0	0	0	0	0	0	0	0	0	0	0	0	0	0	0	0	0	0	0	0	0	0	0	0	0	0
Metabolism; Carbohydrate Metabolism; Amino sugar and nucleotide sugar metabolism [PATH:ko00520]	chitinase [EC:3.2.1.14]	K01183	0	0	0	0	1	0	0	0	0	0	0	0	0	0	0	0	0	0	1	0	0	0	0	0	0	0	0	0	0	0	0	0	0	0	0	0	0	0	0	0	0	0	0	0	1	0	0
Other carbohydrate metabolism;M00081 Pectin degradation [PATH:map00040]	K01184 E3.2.1.15; polygalacturonase [EC:3.2.1.15]	K01184	0	0	0	0	0	0	0	0	0	0	0	0	0	0	0	0	0	0	0	0	0	0	0	0	0	0	0	0	0	0	0	0	0	0	0	0	0	0	0	0	0	0	0	0	0	0	0
Metabolism; Lipid Metabolism; Sphingolipid metabolism [PATH:ko00600] Metabolism; Glycan Biosynthesis and Metabolism; Other glycan degradation [PATH:ko00511] Environmental Information Processing; Signaling Molecules and Interaction; Bacterial toxins [BR:ko02042] Cellular Processes; Transport and Catabolism; Lysosome [PATH:ko04142]	sialidase-1 [EC:3.2.1.18]	K01186	0	1	0	0	1	0	0	0	0	1	0	0	0	0	0	0	0	1	0	0	0	0	0	0	1	0	0	1	1	0	1	0	1	0	0	0	1	0	0	1	1	1	0	0	1	0	0
Metabolism; Carbohydrate Metabolism; Galactose metabolism [PATH:ko00052] Metabolism; Carbohydrate Metabolism; Starch and sucrose metabolism [PATH:ko00500]	alpha-glucosidase [EC:3.2.1.20]	K01187	0	0	0	0	1	0	0	0	0	1	0	0	0	0	0	0	0	1	0	0	0	0	0	0	0	1	1	0	0	1	0	1	0	0	0	0	0	1	0	0	0	0	0	0	0	0	0
Metabolism; Carbohydrate Metabolism; Galactose metabolism [PATH:ko00052] Metabolism; Lipid Metabolism; Sphingolipid metabolism [PATH:ko00600] Metabolism; Glycan Biosynthesis and Metabolism; Other glycan degradation [PATH:ko00511]	beta-galactosidase [EC:3.2.1.23]	K01190	0	0	0	0	0	0	0	0	0	0	0	0	0	0	0	0	0	1	0	0	0	0	0	0	0	0	0	0	0	0	0	0	0	1	0	0	0	1	0	0	0	0	0	0	0	0	0
Metabolism; Glycan Biosynthesis and Metabolism; Other glycan degradation [PATH:ko00511]	alpha-mannosidase [EC:3.2.1.24]	K01191	0	1	1	1	0	0	1	0	0	1	1	0	0	0	1	0	1	0	0	0	0	1	1	1	0	0	0	0	0	0	0	0	0	1	0	1	0	0	0	0	0	0	1	1	0	1	0
Metabolism; Glycan Biosynthesis and Metabolism; Other glycan degradation [PATH:ko00511] Cellular Processes; Transport and Catabolism; Lysosome [PATH:ko04142]	beta-mannosidase [EC:3.2.1.25]	K01192	0	0	0	0	0	0	0	0	0	0	0	0	0	0	0	0	0	0	0	0	0	0	0	0	0	0	0	0	0	0	0	0	0	0	0	0	0	0	0	0	0	0	0	0	0	0	0
Metabolism; Carbohydrate Metabolism; Starch and sucrose metabolism [PATH:ko00500]	alpha,alpha-trehalase [EC:3.2.1.28]	K01194	0	0	0	0	0	0	0	0	0	1	0	0	0	0	0	0	0	0	0	0	0	0	0	0	0	0	0	0	0	0	0	0	0	0	0	0	0	0	0	0	0	0	0	0	0	0	0
Other carbohydrate metabolism;M00014 Glucuronate pathway (uronate pathway) [PATH:map00040];Glycosaminoglycan metabolism;M00076 Dermatan sulfate degradation [PATH:map00531];M00077 Chondroitin sulfate degradation [PATH:map00531];M00078 Heparan sulfate degradation [PATH:map00531]	K01195 uidA, GUSB; beta-glucuronidase [EC:3.2.1.31]	K01195	0	0	0	0	0	0	0	0	0	0	0	0	0	0	0	0	0	0	0	0	0	0	0	0	0	0	0	0	0	0	0	0	0	0	0	0	0	0	0	0	0	0	0	0	0	0	0
Glycosaminoglycan metabolism;M00076 Dermatan sulfate degradation [PATH:map00531];M00077 Chondroitin sulfate degradation [PATH:map00531]	K01197 hya; hyaluronoglucosaminidase [EC:3.2.1.35]	K01197	0	0	0	0	0	0	0	0	0	0	0	0	0	0	0	0	0	0	0	0	0	0	0	0	0	0	0	0	0	0	0	0	0	0	0	0	0	0	0	0	0	0	0	0	0	0	0
Metabolism; Carbohydrate Metabolism; Starch and sucrose metabolism [PATH:ko00500] Metabolism; Carbohydrate Metabolism; Amino sugar and nucleotide sugar metabolism [PATH:ko00520]	xylan 1,4-beta-xylosidase [EC:3.2.1.37]	K01198	0	0	0	0	0	0	0	0	0	0	0	0	0	0	0	0	0	0	0	0	0	0	0	0	0	0	0	0	0	0	0	0	0	0	0	0	0	0	0	0	0	0	0	0	0	0	0
Metabolism; Lipid Metabolism; Sphingolipid metabolism [PATH:ko00600] Metabolism; Glycan Biosynthesis and Metabolism; Other glycan degradation [PATH:ko00511] Cellular Processes; Transport and Catabolism; Lysosome [PATH:ko04142]	glucosylceramidase [EC:3.2.1.45]	K01201	0	0	0	0	0	0	0	0	0	1	0	0	0	0	0	0	0	0	0	0	0	0	0	0	0	0	0	0	0	0	0	0	0	0	0	0	0	0	0	0	0	0	0	0	0	0	0
Glycosaminoglycan metabolism;M00078 Heparan sulfate degradation [PATH:map00531]	K01205 NAGLU; alpha-N-acetylglucosaminidase [EC:3.2.1.50]	K01205	0	0	0	0	0	0	0	0	0	0	0	0	0	0	0	0	0	0	0	0	0	0	0	0	0	0	0	0	0	1	0	1	0	0	0	0	0	0	0	0	0	0	0	0	0	0	0
Metabolism; Glycan Biosynthesis and Metabolism; Other glycan degradation [PATH:ko00511]	alpha-L-fucosidase [EC:3.2.1.51]	K01206	1	0	1	1	1	0	0	0	0	1	0	0	0	0	0	0	1	1	1	1	0	1	0	0	1	1	1	1	1	1	1	1	1	0	1	0	1	1	1	1	1	1	0	0	1	1	1
Metabolism; Carbohydrate Metabolism; Amino sugar and nucleotide sugar metabolism [PATH:ko00520]	beta-N-acetylhexosaminidase [EC:3.2.1.52]	K01207	1	1	1	1	1	0	1	1	1	0	1	1	1	1	1	1	1	1	1	1	1	1	1	0	1	0	0	1	1	1	1	1	1	1	1	1	1	1	1	1	1	1	1	1	1	1	1
Metabolism; Carbohydrate Metabolism; Amino sugar and nucleotide sugar metabolism [PATH:ko00520]	alpha-N-arabinofuranosidase [EC:3.2.1.55]	K01209	0	0	0	0	0	0	0	0	0	0	0	0	0	0	0	0	0	0	0	0	0	0	0	0	0	0	0	0	0	0	0	0	0	0	0	0	0	0	0	0	0	0	0	0	0	0	0
Other carbohydrate metabolism;M00081 Pectin degradation [PATH:map00040]	K01213 E3.2.1.67; galacturan 1,4-alpha-galacturonidase [EC:3.2.1.67]	K01213	0	0	0	0	0	0	0	0	0	0	0	0	0	0	0	0	0	0	0	0	0	0	0	0	0	0	0	0	0	0	0	0	0	0	0	0	0	0	0	0	0	0	0	0	0	0	0
Glycosaminoglycan metabolism;M00076 Dermatan sulfate degradation [PATH:map00531];M00078 Heparan sulfate degradation [PATH:map00531]	K01217 IDUA; L-iduronidase [EC:3.2.1.76]	K01217	0	0	0	0	0	0	0	0	0	0	0	0	0	0	0	0	0	0	0	0	0	0	0	0	0	0	0	0	0	0	0	0	0	0	0	0	0	0	0	0	0	0	0	0	0	0	0
Metabolism; Carbohydrate Metabolism; Fructose and mannose metabolism [PATH:ko00051]	mannan endo-1,4-beta-mannosidase [EC:3.2.1.78]	K01218	0	0	0	0	0	0	0	0	0	0	0	0	0	0	0	0	0	0	0	0	0	0	0	0	0	0	0	0	0	0	0	0	0	0	0	1	0	0	0	0	0	0	0	1	0	0	0
Metabolism; Carbohydrate Metabolism; Glycolysis / Gluconeogenesis [PATH:ko00010]	6-phospho-beta-glucosidase [EC:3.2.1.86]	K01222	0	0	0	0	0	0	0	0	0	0	0	0	0	0	0	0	0	0	0	0	0	0	0	0	0	0	0	0	0	0	0	0	0	0	0	0	0	0	0	0	0	0	0	0	0	0	0
Metabolism; Carbohydrate Metabolism; Glycolysis / Gluconeogenesis [PATH:ko00010]	6-phospho-beta-glucosidase [EC:3.2.1.86]	K01223	0	0	0	0	0	0	0	0	0	0	0	0	0	0	0	0	0	0	0	0	0	0	0	0	0	0	0	0	0	0	0	0	0	0	0	0	0	0	0	0	0	0	0	0	0	0	0
Glycan metabolism;M00073 N-glycan precursor trimming [PATH:map00510]	K01228 GCS1; mannosyl-oligosaccharide glucosidase [EC:3.2.1.106]	K01228	0	0	0	0	0	0	0	0	0	0	0	0	0	0	0	0	0	0	0	0	0	0	0	0	0	0	0	0	0	0	0	0	0	0	0	0	0	0	0	0	0	0	0	0	0	0	0
Glycan metabolism;M00073 N-glycan precursor trimming [PATH:map00510];M00074 N-glycan biosynthesis, high-mannose type [PATH:map00510 map00513]	K01230 MAN1; mannosyl-oligosaccharide alpha-1,2-mannosidase [EC:3.2.1.113]	K01230	0	0	0	0	0	0	0	0	0	0	0	0	0	0	0	0	0	0	0	0	0	0	0	0	0	0	0	0	0	0	0	0	0	0	0	0	0	0	0	0	0	0	0	0	0	0	0
Glycan metabolism;M00075 N-glycan biosynthesis, complex type [PATH:map00510]	K01231 MAN2; alpha-mannosidase II [EC:3.2.1.114]	K01231	0	0	0	0	0	0	0	0	0	0	0	0	0	0	0	0	0	0	0	0	0	0	0	0	0	0	0	0	0	0	0	0	0	0	0	0	0	0	0	0	0	0	0	0	0	0	0
Other carbohydrate metabolism;M00565 Trehalose biosynthesis, D-glucose 1P => trehalose [PATH:map00500]	K01236 treZ, glgZ; maltooligosyltrehalose trehalohydrolase [EC:3.2.1.141]	K01236	0	0	0	0	0	0	0	0	0	0	0	0	0	0	0	0	0	0	0	0	0	0	0	0	0	0	0	0	0	0	0	0	0	0	0	0	0	0	0	0	0	0	0	0	0	0	0
Metabolism; Lipid Metabolism; Arachidonic acid metabolism [PATH:ko00590] Metabolism; Enzyme Families; Peptidases [BR:ko01002]	leukotriene-A4 hydrolase [EC:3.3.2.6]	K01254	0	0	0	0	0	0	0	0	0	0	0	0	0	0	0	0	0	0	0	0	0	0	0	0	0	0	0	0	0	0	0	0	0	0	0	0	0	0	0	0	0	0	0	0	0	0	0
Metabolism; Carbohydrate Metabolism; Glyoxylate and dicarboxylate metabolism [PATH:ko00630] Metabolism; Amino Acid Metabolism; Tryptophan metabolism [PATH:ko00380]	arylformamidase [EC:3.5.1.9]	K01432	1	1	0	1	1	0	1	0	0	0	0	0	0	0	0	0	0	1	1	1	1	1	0	0	0	0	0	0	0	0	0	0	0	1	0	1	0	0	1	0	0	1	0	1	0	1	1
Metabolism; Carbohydrate Metabolism; Glyoxylate and dicarboxylate metabolism [PATH:ko00630] Metabolism; Metabolism of Cofactors and Vitamins; One carbon pool by folate [PATH:ko00670]	formyltetrahydrofolate deformylase [EC:3.5.1.10]	K01433	0	0	0	0	0	0	0	1	0	0	0	0	0	0	0	1	0	0	0	0	0	1	0	0	0	0	0	0	0	0	0	0	0	0	0	0	0	0	0	0	0	0	0	0	0	0	0
Lipid metabolism;M00099 Sphingosine biosynthesis [PATH:map00600]	K01441 ACER1_2, ASAH3; alkaline ceramidase [EC:3.5.1.23]	K01441	0	0	0	0	0	0	0	0	0	0	0	0	0	0	0	0	0	0	0	0	0	0	0	0	0	0	0	0	0	0	0	0	0	0	0	0	0	0	0	0	0	0	0	0	0	0	0
Metabolism; Lipid Metabolism; Primary bile acid biosynthesis [PATH:ko00120] Metabolism; Lipid Metabolism; Secondary bile acid biosynthesis [PATH:ko00121]	choloylglycine hydrolase [EC:3.5.1.24]	K01442	0	0	0	0	0	0	0	0	0	0	0	0	0	0	0	0	0	0	0	0	0	0	0	0	0	0	0	0	0	0	0	0	0	0	0	0	0	0	0	0	0	0	0	0	0	0	0
Metabolism; Carbohydrate Metabolism; Amino sugar and nucleotide sugar metabolism [PATH:ko00520]	N-acetylglucosamine-6-phosphate deacetylase [EC:3.5.1.25]	K01443	0	0	0	0	0	0	0	0	0	0	0	0	0	0	0	0	0	0	0	0	0	0	0	0	0	0	0	0	0	0	0	0	0	0	0	0	0	0	0	0	0	0	0	0	0	0	0
Metabolism; Glycan Biosynthesis and Metabolism; Other glycan degradation [PATH:ko00511] Cellular Processes; Transport and Catabolism; Lysosome [PATH:ko04142]	N4-(beta-N-acetylglucosaminyl)-L-asparaginase [EC:3.5.1.26]	K01444	1	1	1	1	1	0	1	0	1	1	1	0	1	0	0	0	1	1	1	1	0	1	1	1	1	1	1	1	1	1	1	1	1	1	1	1	1	1	0	1	1	1	1	0	1	1	1
Metabolism; Carbohydrate Metabolism; Glyoxylate and dicarboxylate metabolism [PATH:ko00630] Metabolism; Energy Metabolism; Nitrogen metabolism [PATH:ko00910]	formamidase [EC:3.5.1.49]	K01455	0	1	0	1	0	0	0	0	0	1	1	0	1	0	1	0	1	0	0	0	0	0	0	1	1	1	1	1	1	0	1	1	1	1	0	1	1	0	0	1	1	1	1	1	1	1	0
Metabolism; Carbohydrate Metabolism; Glyoxylate and dicarboxylate metabolism [PATH:ko00630] Metabolism; Amino Acid Metabolism; Histidine metabolism [PATH:ko00340]	N-formylglutamate deformylase [EC:3.5.1.68]	K01458	0	1	0	0	0	0	0	0	0	0	0	0	0	0	0	0	0	0	1	0	0	0	0	0	1	0	0	1	0	1	1	1	0	1	0	1	1	0	0	1	0	1	0	1	1	0	0
Metabolism; Carbohydrate Metabolism; Glyoxylate and dicarboxylate metabolism [PATH:ko00630] Metabolism; Metabolism of Cofactors and Vitamins; One carbon pool by folate [PATH:ko00670]	methylenetetrahydrofolate dehydrogenase (NADP+) / methenyltetrahydrofolate cyclohydrolase [EC:1.5.1.5 3.5.4.9]	K01491	1	1	1	1	1	1	1	1	1	1	1	1	1	1	1	0	1	1	1	1	1	1	1	1	1	1	1	1	1	1	1	0	1	1	1	1	1	0	1	1	0	1	1	1	1	1	1
Metabolism; Carbohydrate Metabolism; Pyruvate metabolism [PATH:ko00620] Metabolism; Xenobiotics Biodegradation and Metabolism; Benzoate degradation via CoA ligation [PATH:ko00632]	acylphosphatase [EC:3.6.1.7]	K01512	0	1	0	1	0	0	0	1	0	0	0	1	0	1	1	1	1	1	0	0	1	0	0	0	0	0	0	0	0	0	0	0	0	1	0	1	0	0	0	0	0	0	0	1	0	1	0
Glycosaminoglycan metabolism;M00078 Heparan sulfate degradation [PATH:map00531]	K01565 SGSH; N-sulfoglucosamine sulfohydrolase [EC:3.10.1.1]	K01565	0	0	0	0	0	0	0	0	0	0	0	0	0	0	0	0	0	0	0	0	0	0	0	0	0	0	0	0	0	0	0	0	0	0	0	0	0	0	0	0	0	0	0	0	0	0	0
Metabolism; Carbohydrate Metabolism; Glyoxylate and dicarboxylate metabolism [PATH:ko00630]	oxalate decarboxylase [EC:4.1.1.2]	K01569	0	0	0	0	0	0	0	0	0	0	0	0	0	0	0	0	0	0	0	0	0	0	0	0	0	0	0	0	0	0	0	0	0	0	0	0	0	0	0	0	0	0	0	0	0	0	0
Metabolism; Carbohydrate Metabolism; Pyruvate metabolism [PATH:ko00620] Metabolism; Amino Acid Metabolism; Arginine and proline metabolism [PATH:ko00330]	oxaloacetate decarboxylase, beta subunit [EC:4.1.1.3]	K01572	0	0	0	0	0	0	0	0	0	0	0	0	0	0	0	0	0	0	0	0	0	0	0	0	0	0	0	0	0	0	0	0	0	0	0	0	0	0	0	0	0	0	0	0	0	0	0
Fatty acid metabolism;M00088 Ketone body biosynthesis, acetyl-CoA => acetoacetate/3-hydroxybutyrate/acetone [PATH:map00072]	K01574 adc; acetoacetate decarboxylase [EC:4.1.1.4]	K01574	0	0	0	0	0	0	0	0	0	0	0	0	0	0	0	0	0	0	0	0	0	0	0	0	0	0	0	0	0	0	0	0	0	0	0	0	0	0	0	0	0	0	0	0	0	0	0
Metabolism; Carbohydrate Metabolism; Propanoate metabolism [PATH:ko00640] Metabolism; Metabolism of Other Amino Acids; beta-Alanine metabolism [PATH:ko00410] Cellular Processes; Transport and Catabolism; Peroxisome [PATH:ko04146]	malonyl-CoA decarboxylase [EC:4.1.1.9]	K01578	0	0	0	0	0	0	0	0	0	0	0	0	0	0	0	0	0	0	0	0	0	0	0	0	0	0	0	0	0	0	0	0	0	0	0	0	0	0	0	0	0	0	0	0	0	0	0
Metabolism; Carbohydrate Metabolism; Butanoate metabolism [PATH:ko00650] Metabolism; Amino Acid Metabolism; Alanine, aspartate and glutamate metabolism [PATH:ko00250] Metabolism; Metabolism of Other Amino Acids; beta-Alanine metabolism [PATH:ko00410] Metabolism; Metabolism of Other Amino Acids; Taurine and hypotaurine metabolism [PATH:ko00430] Human Diseases; Metabolic Diseases; Type I diabetes m…	glutamate decarboxylase [EC:4.1.1.15]	K01580	0	0	0	0	0	0	0	0	0	0	0	0	0	0	0	0	0	0	0	0	0	0	0	0	0	0	0	0	0	0	0	0	0	0	0	0	0	0	0	0	0	0	0	0	0	0	0
Metabolism; Carbohydrate Metabolism; Pyruvate metabolism [PATH:ko00620] Metabolism; Energy Metabolism; Carbon fixation in photosynthetic organisms [PATH:ko00710] Metabolism; Energy Metabolism; Reductive carboxylate cycle (CO2 fixation) [PATH:ko00720] Metabolism; Energy Metabolism; Methane metabolism [PATH:ko00680]	phosphoenolpyruvate carboxylase [EC:4.1.1.31]	K01595	0	1	0	1	0	0	0	0	0	1	0	0	0	0	0	0	1	0	0	0	0	0	0	0	0	0	0	0	0	0	0	0	0	0	0	0	0	0	0	0	0	0	0	0	0	1	0
Central carbohydrate metabolism;M00003 Gluconeogenesis, oxaloacetate => fructose-6P [PATH:map00010 map00020]	K01596 E4.1.1.32, pckA, PCK; phosphoenolpyruvate carboxykinase (GTP) [EC:4.1.1.32]	K01596	0	0	0	0	0	0	0	0	0	0	0	0	0	0	0	0	0	0	0	0	1	0	0	0	0	0	0	0	0	0	0	0	0	0	0	0	0	0	0	0	0	0	0	0	0	0	0
Terpenoid backbone biosynthesis;M00095 C5 isoprenoid biosynthesis, mevalonate pathway [PATH:map00900]	K01597 MVD, mvaD; diphosphomevalonate decarboxylase [EC:4.1.1.33]	K01597	0	0	0	0	0	0	0	0	0	0	0	0	0	0	0	0	0	0	0	0	0	0	0	0	0	0	0	0	0	0	0	0	0	0	0	0	0	0	0	0	0	0	0	0	0	0	0
Other carbohydrate metabolism;M00532 Photorespiration [PATH:map01200 map00630]	K01601 rbcL; ribulose-bisphosphate carboxylase large chain [EC:4.1.1.39]	K01601	0	0	0	0	0	0	0	0	0	1	0	0	0	0	1	0	0	0	0	0	0	0	0	0	1	0	0	1	0	1	1	1	1	0	0	0	1	0	0	1	1	1	0	0	1	0	0
Other carbohydrate metabolism;M00532 Photorespiration [PATH:map01200 map00630]	K01602 rbcS; ribulose-bisphosphate carboxylase small chain [EC:4.1.1.39]	K01602	0	0	0	0	0	0	0	0	0	0	0	0	0	0	1	0	0	0	0	0	0	0	0	0	0	0	0	0	0	0	0	0	0	0	0	0	0	0	0	0	0	0	0	0	0	0	0
Central carbohydrate metabolism;M00003 Gluconeogenesis, oxaloacetate => fructose-6P [PATH:map00010 map00020]	K01610 E4.1.1.49, pckA; phosphoenolpyruvate carboxykinase (ATP) [EC:4.1.1.49]	K01610	1	1	1	1	0	1	1	1	0	1	1	0	0	1	1	0	1	1	1	1	1	1	1	1	1	0	1	1	1	1	1	1	1	1	1	1	1	1	1	1	1	1	1	1	1	1	1
Lipid metabolism;M00093 Phosphatidylethanolamine (PE) biosynthesis, PA => PS => PE [PATH:map00564]	K01613 psd, PISD; phosphatidylserine decarboxylase [EC:4.1.1.65]	K01613	1	1	1	0	0	1	1	1	1	1	1	1	1	1	1	0	1	1	1	1	1	1	1	1	1	1	1	1	1	1	1	1	0	1	0	1	1	0	1	1	1	1	1	1	1	0	1
Metabolism; Carbohydrate Metabolism; Pentose phosphate pathway [PATH:ko00030]	deoxyribose-phosphate aldolase [EC:4.1.2.4]	K01619	1	1	0	1	1	1	0	0	1	1	1	0	0	1	1	0	1	1	1	1	0	1	1	1	1	1	1	1	1	1	1	1	1	1	1	1	1	0	1	1	1	1	1	1	1	1	1
Metabolism; Carbohydrate Metabolism; Pentose phosphate pathway [PATH:ko00030] Metabolism; Energy Metabolism; Carbon fixation in photosynthetic organisms [PATH:ko00710] Metabolism; Energy Metabolism; Methane metabolism [PATH:ko00680]	phosphoketolase [EC:4.1.2.9]	K01621	0	0	0	0	0	0	0	0	0	0	0	0	0	0	0	0	0	0	0	0	0	0	0	0	0	0	0	0	0	0	0	0	0	0	0	0	0	0	0	0	0	0	0	0	0	0	0
Central carbohydrate metabolism;M00003 Gluconeogenesis, oxaloacetate => fructose-6P [PATH:map00010 map00020]	K01622 K01622; fructose 1,6-bisphosphate aldolase/phosphatase [EC:4.1.2.13 3.1.3.11]	K01622	0	0	0	0	0	0	0	0	0	0	0	0	0	0	0	0	0	0	0	0	0	0	0	0	0	0	0	0	0	0	0	0	0	0	0	0	0	0	0	0	0	0	0	0	0	0	0
Central carbohydrate metabolism;M00001 Glycolysis (Embden-Meyerhof pathway), glucose => pyruvate [PATH:map01200 map00010];M00003 Gluconeogenesis, oxaloacetate => fructose-6P [PATH:map00010 map00020]	K01623 ALDO; fructose-bisphosphate aldolase, class I [EC:4.1.2.13]	K01623	0	0	0	0	0	0	0	1	0	0	0	0	0	0	0	0	0	0	0	0	1	0	0	0	0	0	0	0	0	0	0	0	0	0	0	0	0	0	0	0	0	0	0	0	0	0	0
Central carbohydrate metabolism;M00001 Glycolysis (Embden-Meyerhof pathway), glucose => pyruvate [PATH:map01200 map00010];M00003 Gluconeogenesis, oxaloacetate => fructose-6P [PATH:map00010 map00020]	K01624 FBA, fbaA; fructose-bisphosphate aldolase, class II [EC:4.1.2.13]	K01624	0	0	0	0	0	0	0	0	0	0	0	0	0	0	0	0	0	0	0	0	0	0	0	0	0	0	0	0	0	0	0	0	0	0	0	0	0	0	0	0	0	0	0	0	0	0	0
Central carbohydrate metabolism;M00008 Entner-Doudoroff pathway, glucose-6P => glyceraldehyde-3P + pyruvate [PATH:map01200 map00030];M00308 Semi-phosphorylative Entner-Doudoroff pathway, gluconate => glycerate-3P [PATH:map01200 map00030];Other carbohydrate metabolism;M00631 D-Galacturonate degradation (bacteria) [PATH:map00040 map00030];M00061 D-Glucuronate degradation [PATH:map00040 map00030]	K01625 eda; 2-dehydro-3-deoxyphosphogluconate aldolase / (4S)-4-hydroxy-2-oxoglutarate aldolase [EC:4.1.2.14 4.1.3.42]	K01625	0	0	0	0	0	0	0	0	0	0	0	0	0	0	0	0	0	0	0	0	0	0	0	0	0	0	0	0	0	0	0	0	0	0	0	0	0	0	0	0	0	0	0	0	0	0	0
Lipopolysaccharide metabolism;M00063 CMP-KDO biosynthesis [PATH:map00540]	K01627 kdsA; 2-dehydro-3-deoxyphosphooctonate aldolase (KDO 8-P synthase) [EC:2.5.1.55]	K01627	1	1	0	1	1	1	1	1	1	1	1	1	1	1	1	0	1	1	1	1	1	1	1	1	1	1	1	1	0	1	1	1	0	1	1	1	1	0	1	1	1	1	1	1	1	1	1
Metabolism; Carbohydrate Metabolism; Fructose and mannose metabolism [PATH:ko00051]	L-fuculose-phosphate aldolase [EC:4.1.2.17]	K01628	1	1	1	1	1	0	1	0	1	0	1	0	1	0	1	0	1	1	1	0	0	1	1	1	0	1	1	0	0	1	0	0	0	1	1	1	0	1	0	0	0	0	1	1	0	1	1
Metabolism; Carbohydrate Metabolism; Ascorbate and aldarate metabolism [PATH:ko00053]	2-dehydro-3-deoxyglucarate aldolase [EC:4.1.2.20]	K01630	0	0	0	0	0	0	0	0	0	0	0	0	0	0	0	0	0	0	0	0	0	0	0	0	1	0	0	0	0	0	0	0	0	0	0	0	0	0	0	0	0	0	0	0	0	0	0
Other carbohydrate metabolism;M00552 D-galactonate degradation, De Ley-Doudoroff pathway, D-galactonate => glycerate-3P [PATH:map00052]	K01631 dgoA; 2-dehydro-3-deoxyphosphogalactonate aldolase [EC:4.1.2.21]	K01631	0	0	0	0	0	0	0	0	0	0	0	0	0	0	1	0	0	0	0	0	0	0	0	0	0	0	0	0	0	0	0	0	0	0	0	0	0	0	0	0	0	0	0	0	0	0	0
Lipid metabolism;M00100 Sphingosine degradation [PATH:map00600]	K01634 SGPL1, DPL1; sphinganine-1-phosphate aldolase [EC:4.1.2.27]	K01634	0	0	0	0	0	0	0	0	0	0	0	0	0	0	0	0	0	0	0	0	0	1	0	0	0	0	0	0	0	0	0	0	0	0	0	0	0	0	0	0	0	0	0	0	0	0	0
Metabolism; Carbohydrate Metabolism; Galactose metabolism [PATH:ko00052]	tagatose 1,6-diphosphate aldolase [EC:4.1.2.40]	K01635	0	0	0	0	0	0	0	0	0	0	0	0	0	0	0	0	0	0	0	0	0	0	0	0	0	0	0	0	0	0	0	0	0	0	0	0	0	0	0	0	0	0	0	0	0	0	0
Other carbohydrate metabolism;M00012 Glyoxylate cycle [PATH:map01200 map00630]	K01637 E4.1.3.1, aceA; isocitrate lyase [EC:4.1.3.1]	K01637	0	0	0	0	0	1	0	0	0	0	0	0	0	0	0	0	0	0	0	0	0	1	0	0	0	0	0	0	0	0	0	0	0	0	0	0	0	0	0	0	0	0	0	0	0	0	0
Other carbohydrate metabolism;M00012 Glyoxylate cycle [PATH:map01200 map00630]	K01638 aceB, glcB; malate synthase [EC:2.3.3.9]	K01638	1	0	0	1	0	1	1	1	1	1	1	1	1	1	1	0	1	1	1	1	1	1	1	1	1	1	1	1	1	1	1	1	0	1	1	1	1	1	1	1	1	1	1	1	1	1	1
Fatty acid metabolism;M00088 Ketone body biosynthesis, acetyl-CoA => acetoacetate/3-hydroxybutyrate/acetone [PATH:map00072]	K01640 E4.1.3.4, HMGCL, hmgL; hydroxymethylglutaryl-CoA lyase [EC:4.1.3.4]	K01640	1	0	0	0	0	0	1	0	0	0	0	0	1	0	1	0	0	1	1	1	0	1	0	0	0	0	0	0	0	0	0	0	0	0	1	0	0	1	1	0	0	0	0	0	0	0	1
Fatty acid metabolism;M00088 Ketone body biosynthesis, acetyl-CoA => acetoacetate/3-hydroxybutyrate/acetone [PATH:map00072];Terpenoid backbone biosynthesis;M00095 C5 isoprenoid biosynthesis, mevalonate pathway [PATH:map00900]	K01641 E2.3.3.10; hydroxymethylglutaryl-CoA synthase [EC:2.3.3.10]	K01641	0	0	0	0	0	0	0	0	0	0	0	0	0	0	0	0	0	0	0	0	0	1	0	0	0	0	0	0	0	0	0	0	0	0	0	0	0	0	0	0	0	0	0	0	0	0	0
Metabolism; Carbohydrate Metabolism; Citrate cycle (TCA cycle) [PATH:ko00020] Environmental Information Processing; Signal Transduction; Two-component system [PATH:ko02020]	citrate lyase subunit alpha / citrate CoA-transferase [EC:4.1.3.6 2.8.3.10]	K01643	0	0	0	0	0	0	0	0	0	0	0	0	0	0	0	0	0	0	0	0	0	0	0	0	0	0	0	0	0	0	0	0	0	0	0	0	0	0	0	0	0	0	0	0	0	0	0
Metabolism; Carbohydrate Metabolism; Citrate cycle (TCA cycle) [PATH:ko00020] Environmental Information Processing; Signal Transduction; Two-component system [PATH:ko02020]	citrate lyase subunit beta / citryl-CoA lyase [EC:4.1.3.6 4.1.3.34]	K01644	0	0	0	0	0	0	1	0	0	0	0	0	1	0	1	0	1	0	0	0	0	1	0	0	0	0	0	0	0	0	0	0	0	1	0	1	0	0	0	0	0	0	0	1	0	0	0
Central carbohydrate metabolism;M00009 Citrate cycle (TCA cycle, Krebs cycle) [PATH:map01200 map00020];M00010 Citrate cycle, first carbon oxidation, oxaloacetate => 2-oxoglutarate [PATH:map01200 map01210 map01230 map00020];Other carbohydrate metabolism;M00012 Glyoxylate cycle [PATH:map01200 map00630];M00740 Methylaspartate cycle [PATH:map01200 map00020 map00250 map00630]	K01647 CS, gltA; citrate synthase [EC:2.3.3.1]	K01647	1	1	1	0	1	1	1	1	1	1	1	1	1	1	1	0	1	1	1	1	1	1	1	1	1	1	1	1	1	0	1	0	1	1	1	1	1	1	1	1	1	1	1	1	0	0	1
Metabolism; Carbohydrate Metabolism; Pyruvate metabolism [PATH:ko00620] Metabolism; Amino Acid Metabolism; Valine, leucine and isoleucine biosynthesis [PATH:ko00290]	2-isopropylmalate synthase [EC:2.3.3.13]	K01649	0	0	0	0	0	1	0	1	0	0	0	1	0	0	1	0	0	0	0	0	1	0	0	0	0	0	0	0	0	0	0	0	0	0	0	0	0	0	0	0	0	0	0	0	0	0	0
Metabolism; Carbohydrate Metabolism; Butanoate metabolism [PATH:ko00650] Metabolism; Carbohydrate Metabolism; C5-Branched dibasic acid metabolism [PATH:ko00660] Metabolism; Amino Acid Metabolism; Valine, leucine and isoleucine biosynthesis [PATH:ko00290] Metabolism; Metabolism of Cofactors and Vitamins; Pantothenate and CoA biosynthesis [PATH:ko00770]	acetolactate synthase I/II/III large subunit [EC:2.2.1.6]	K01652	0	0	0	0	1	1	1	1	0	0	0	1	1	0	1	0	0	1	0	0	1	1	1	0	1	1	1	1	1	1	1	1	1	0	0	1	1	1	0	1	1	1	0	1	1	0	0
Metabolism; Carbohydrate Metabolism; Butanoate metabolism [PATH:ko00650] Metabolism; Carbohydrate Metabolism; C5-Branched dibasic acid metabolism [PATH:ko00660] Metabolism; Amino Acid Metabolism; Valine, leucine and isoleucine biosynthesis [PATH:ko00290] Metabolism; Metabolism of Cofactors and Vitamins; Pantothenate and CoA biosynthesis [PATH:ko00770]	acetolactate synthase I/III small subunit [EC:2.2.1.6]	K01653	0	0	0	0	0	0	0	1	0	0	0	1	0	0	0	0	0	0	0	0	1	0	0	0	0	0	0	0	0	0	0	0	0	0	0	0	0	0	0	0	0	0	0	0	0	0	0
Metabolism; Carbohydrate Metabolism; Amino sugar and nucleotide sugar metabolism [PATH:ko00520]	N-acetylneuraminate synthase [EC:2.5.1.56]	K01654	0	0	0	0	0	1	0	0	0	0	0	0	0	0	1	0	0	0	0	0	1	0	1	1	1	1	1	1	1	1	1	1	1	0	0	0	1	0	0	1	1	1	0	0	0	0	0
Metabolism; Carbohydrate Metabolism; Propanoate metabolism [PATH:ko00640]	2-methylcitrate synthase [EC:2.3.3.5]	K01659	0	0	0	0	0	0	0	0	0	0	0	0	0	0	0	0	0	0	0	0	0	0	0	0	0	0	0	0	0	0	0	0	0	0	0	0	0	0	0	0	0	0	0	0	0	0	0
Terpenoid backbone biosynthesis;M00096 C5 isoprenoid biosynthesis, non-mevalonate pathway [PATH:map00900]	K01662 dxs; 1-deoxy-D-xylulose-5-phosphate synthase [EC:2.2.1.7]	K01662	1	1	1	1	0	1	1	1	1	1	1	1	1	1	1	0	1	1	1	1	1	1	1	1	1	1	1	1	1	1	1	1	1	1	1	1	1	1	1	1	1	1	1	1	1	1	1
Central carbohydrate metabolism;M00009 Citrate cycle (TCA cycle, Krebs cycle) [PATH:map01200 map00020];M00011 Citrate cycle, second carbon oxidation, 2-oxoglutarate => oxaloacetate [PATH:map01200 map00020]	K01676 E4.2.1.2A, fumA, fumB; fumarate hydratase, class I [EC:4.2.1.2]	K01676	1	1	1	1	0	0	1	0	1	1	1	0	1	0	0	0	1	1	1	0	0	1	1	1	1	1	1	1	1	1	1	1	1	1	0	1	1	1	0	1	1	1	1	1	1	1	1
Central carbohydrate metabolism;M00009 Citrate cycle (TCA cycle, Krebs cycle) [PATH:map01200 map00020];M00011 Citrate cycle, second carbon oxidation, 2-oxoglutarate => oxaloacetate [PATH:map01200 map00020]	K01677 E4.2.1.2AA, fumA; fumarate hydratase subunit alpha [EC:4.2.1.2]	K01677	0	0	0	0	0	0	0	0	0	0	0	0	0	0	0	0	0	0	0	0	0	0	0	0	0	0	0	0	0	0	0	0	0	0	0	0	0	0	0	0	0	0	0	0	0	0	0
Central carbohydrate metabolism;M00009 Citrate cycle (TCA cycle, Krebs cycle) [PATH:map01200 map00020];M00011 Citrate cycle, second carbon oxidation, 2-oxoglutarate => oxaloacetate [PATH:map01200 map00020]	K01678 E4.2.1.2AB, fumB; fumarate hydratase subunit beta [EC:4.2.1.2]	K01678	0	0	0	0	0	0	0	0	0	0	0	0	0	0	0	0	0	0	0	0	0	0	0	0	0	0	0	0	0	0	0	0	0	0	0	0	0	0	0	0	0	0	0	0	0	0	0
Central carbohydrate metabolism;M00009 Citrate cycle (TCA cycle, Krebs cycle) [PATH:map01200 map00020];M00011 Citrate cycle, second carbon oxidation, 2-oxoglutarate => oxaloacetate [PATH:map01200 map00020]	K01679 E4.2.1.2B, fumC; fumarate hydratase, class II [EC:4.2.1.2]	K01679	0	0	0	0	0	1	0	1	0	0	0	1	0	1	0	0	0	0	0	0	1	0	0	0	0	0	0	0	0	0	0	0	0	0	0	0	0	0	0	0	0	0	0	0	0	0	0
Central carbohydrate metabolism;M00009 Citrate cycle (TCA cycle, Krebs cycle) [PATH:map01200 map00020];M00010 Citrate cycle, first carbon oxidation, oxaloacetate => 2-oxoglutarate [PATH:map01200 map01210 map01230 map00020];Other carbohydrate metabolism;M00012 Glyoxylate cycle [PATH:map01200 map00630];M00740 Methylaspartate cycle [PATH:map01200 map00020 map00250 map00630]	K01681 ACO, acnA; aconitate hydratase [EC:4.2.1.3]	K01681	1	1	1	1	1	1	1	1	1	1	1	1	1	1	1	0	1	1	1	1	1	1	1	1	1	1	1	1	1	1	1	1	1	1	1	1	1	1	1	1	1	1	1	1	1	1	1
Central carbohydrate metabolism;M00009 Citrate cycle (TCA cycle, Krebs cycle) [PATH:map01200 map00020];M00010 Citrate cycle, first carbon oxidation, oxaloacetate => 2-oxoglutarate [PATH:map01200 map01210 map01230 map00020];Other carbohydrate metabolism;M00012 Glyoxylate cycle [PATH:map01200 map00630];M00552 D-galactonate degradation, De Ley-Doudoroff pathway, D-galactonate => glycerate-3P [PATH:m…	K01682 acnB; aconitate hydratase 2 / 2-methylisocitrate dehydratase [EC:4.2.1.3 4.2.1.99]	K01682	0	0	0	0	0	0	0	0	0	0	0	0	0	0	0	0	0	0	0	0	0	0	0	0	0	0	0	0	0	0	0	0	0	0	0	0	0	0	0	0	0	0	0	0	0	0	0
Other carbohydrate metabolism;M00552 D-galactonate degradation, De Ley-Doudoroff pathway, D-galactonate => glycerate-3P [PATH:map00052]	K01684 dgoD; galactonate dehydratase [EC:4.2.1.6]	K01684	0	0	0	0	0	0	0	0	0	0	0	0	0	0	0	0	0	0	0	0	0	0	0	0	0	0	0	0	0	0	0	0	0	0	0	0	0	0	0	0	0	0	0	0	0	0	0
Other carbohydrate metabolism;M00631 D-Galacturonate degradation (bacteria) [PATH:map00040 map00030]	K01685 uxaA; altronate hydrolase [EC:4.2.1.7]	K01685	0	0	0	0	0	0	0	0	0	0	0	0	0	0	0	0	0	0	0	0	0	0	1	0	0	0	0	0	0	1	0	1	0	0	0	0	0	0	0	0	0	0	0	0	0	0	0
Other carbohydrate metabolism;M00061 D-Glucuronate degradation [PATH:map00040 map00030]	K01686 uxuA; mannonate dehydratase [EC:4.2.1.8]	K01686	0	0	0	0	0	0	0	0	0	0	0	0	0	0	0	0	0	0	0	0	0	0	0	0	0	0	0	0	0	0	0	0	0	0	0	0	0	0	0	0	0	0	0	0	0	0	0
Central carbohydrate metabolism;M00001 Glycolysis (Embden-Meyerhof pathway), glucose => pyruvate [PATH:map01200 map00010];M00002 Glycolysis, core module involving three-carbon compounds [PATH:map01200 map01230 map00010];M00003 Gluconeogenesis, oxaloacetate => fructose-6P [PATH:map00010 map00020]	K01689 ENO, eno; enolase [EC:4.2.1.11]	K01689	1	1	1	1	0	1	1	1	0	1	1	1	1	0	1	0	1	1	1	1	1	1	1	1	1	1	1	1	1	1	1	1	0	1	1	1	1	0	1	1	1	1	1	1	0	0	0
Central carbohydrate metabolism;M00008 Entner-Doudoroff pathway, glucose-6P => glyceraldehyde-3P + pyruvate [PATH:map01200 map00030]	K01690 edd; phosphogluconate dehydratase [EC:4.2.1.12]	K01690	0	0	0	0	0	0	0	0	0	0	0	0	0	0	0	0	0	0	0	0	0	0	0	0	0	0	0	0	0	0	0	0	0	0	0	0	0	0	0	0	0	0	0	0	0	0	0
Fatty acid metabolism;M00087 beta-Oxidation [PATH:map01212 map00071]	K01692 paaF, echA; enoyl-CoA hydratase [EC:4.2.1.17]	K01692	1	1	1	1	1	0	0	1	1	1	1	0	0	0	0	1	1	1	1	1	1	1	1	1	1	1	1	1	0	1	1	1	1	1	0	0	1	1	1	1	1	1	1	1	1	1	1
Metabolism; Carbohydrate Metabolism; C5-Branched dibasic acid metabolism [PATH:ko00660] Metabolism; Amino Acid Metabolism; Valine, leucine and isoleucine biosynthesis [PATH:ko00290]	3-isopropylmalate/(R)-2-methylmalate dehydratase large subunit [EC:4.2.1.33 4.2.1.35]	K01703	0	0	0	0	0	1	0	1	0	0	0	1	0	0	1	0	0	1	0	0	1	0	0	0	0	1	1	0	0	0	0	0	0	0	0	0	0	1	0	0	0	0	0	0	0	0	0
Metabolism; Carbohydrate Metabolism; C5-Branched dibasic acid metabolism [PATH:ko00660] Metabolism; Amino Acid Metabolism; Valine, leucine and isoleucine biosynthesis [PATH:ko00290]	3-isopropylmalate/(R)-2-methylmalate dehydratase small subunit [EC:4.2.1.33 4.2.1.35]	K01704	0	0	0	0	0	1	0	1	0	0	0	1	0	0	1	0	0	1	0	0	1	0	0	0	0	1	1	0	0	0	0	0	0	0	0	0	0	1	0	0	0	0	0	0	0	0	0
Metabolism; Carbohydrate Metabolism; Ascorbate and aldarate metabolism [PATH:ko00053]	glucarate dehydratase [EC:4.2.1.40]	K01706	0	0	0	0	0	0	0	0	0	0	0	0	0	0	0	0	0	0	0	0	0	0	0	0	0	0	0	0	0	0	0	0	0	0	0	0	0	0	0	0	0	0	0	0	0	0	0
Metabolism; Carbohydrate Metabolism; Ascorbate and aldarate metabolism [PATH:ko00053]	galactarate dehydratase [EC:4.2.1.42]	K01708	0	0	0	0	0	0	0	0	0	0	0	0	0	0	0	0	0	0	0	0	0	0	0	0	0	0	0	0	0	0	0	0	0	0	0	0	0	0	0	0	0	0	0	0	0	0	0
Metabolism; Carbohydrate Metabolism; Amino sugar and nucleotide sugar metabolism [PATH:ko00520]	CDP-glucose 4,6-dehydratase [EC:4.2.1.45]	K01709	0	0	0	0	0	0	0	0	0	0	0	1	0	0	1	0	0	0	0	0	0	1	1	0	1	1	1	1	1	1	1	1	1	0	0	1	1	0	0	1	1	0	0	0	1	0	0
Other carbohydrate metabolism;M00793 dTDP-L-rhamnose biosynthesis [PATH:map00521 map00523]	K01710 E4.2.1.46, rfbB, rffG; dTDP-glucose 4,6-dehydratase [EC:4.2.1.46]	K01710	1	1	1	0	1	1	1	1	1	1	1	1	1	1	1	1	1	1	1	1	1	1	1	1	1	1	1	1	1	1	1	1	1	1	1	1	1	1	1	1	1	1	1	1	1	0	1
Metabolism; Carbohydrate Metabolism; Fructose and mannose metabolism [PATH:ko00051] Metabolism; Carbohydrate Metabolism; Amino sugar and nucleotide sugar metabolism [PATH:ko00520]	GDPmannose 4,6-dehydratase [EC:4.2.1.47]	K01711	1	1	1	1	1	1	1	0	1	1	1	0	1	0	1	0	1	1	1	1	1	1	1	1	1	1	1	1	1	1	1	1	0	1	1	1	1	1	1	1	1	1	1	0	1	1	1
Metabolism; Carbohydrate Metabolism; Butanoate metabolism [PATH:ko00650]	3-hydroxybutyryl-CoA dehydratase [EC:4.2.1.55]	K01715	1	1	0	1	1	1	1	1	1	1	1	1	1	1	1	1	1	1	1	1	1	1	1	1	1	1	1	1	1	1	1	1	0	1	1	0	1	1	1	1	1	1	1	1	1	1	1
Fatty acid metabolism;M00083 Fatty acid biosynthesis, elongation [PATH:map01212 map00061]	K01716 fabA; 3-hydroxyacyl-[acyl-carrier protein] dehydratase / trans-2-decenoyl-[acyl-carrier protein] isomerase [EC:4.2.1.59 5.3.3.14]	K01716	0	0	0	0	0	0	0	0	0	0	0	0	0	0	1	0	0	0	0	0	0	0	0	0	0	0	0	0	0	0	0	0	0	0	0	0	0	0	0	0	0	0	0	0	0	0	0
Metabolism; Carbohydrate Metabolism; Propanoate metabolism [PATH:ko00640]	2-methylcitrate dehydratase [EC:4.2.1.79]	K01720	0	0	0	0	0	0	1	0	0	0	0	0	1	1	1	0	0	0	0	0	0	1	0	0	0	0	0	0	0	0	0	0	0	0	0	1	0	0	0	0	0	0	0	1	0	0	0
Fatty acid metabolism;M00113 Jasmonic acid biosynthesis [PATH:map00592]	K01723 AOS; hydroperoxide dehydratase [EC:4.2.1.92]	K01723	0	0	0	0	0	0	0	0	0	0	0	0	0	0	0	0	0	0	0	0	0	0	0	0	0	0	0	0	0	0	0	0	0	0	0	0	0	0	0	0	0	0	0	0	0	0	0
Metabolism; Carbohydrate Metabolism; Pentose and glucuronate interconversions [PATH:ko00040]	pectate lyase [EC:4.2.2.2]	K01728	0	0	0	0	0	0	0	0	0	0	0	0	0	0	0	0	0	0	0	0	0	0	0	0	0	0	0	0	0	0	0	0	0	0	0	0	0	0	0	0	0	0	0	0	0	0	0
Metabolism; Carbohydrate Metabolism; Fructose and mannose metabolism [PATH:ko00051]	poly(beta-D-mannuronate) lyase [EC:4.2.2.3]	K01729	0	0	0	0	0	0	0	0	0	0	0	0	0	0	0	0	0	0	0	0	0	0	0	0	0	0	0	0	0	0	0	0	0	0	0	0	0	0	0	0	0	0	0	0	0	0	0
Metabolism; Carbohydrate Metabolism; Pentose and glucuronate interconversions [PATH:ko00040]	oligogalacturonide lyase [EC:4.2.2.6]	K01730	0	0	0	0	0	0	0	0	0	0	0	0	0	0	0	0	0	0	0	0	0	0	0	0	0	0	0	0	0	0	0	0	0	0	0	0	0	0	0	0	0	0	0	0	0	0	0
Metabolism; Carbohydrate Metabolism; Pyruvate metabolism [PATH:ko00620]	methylglyoxal synthase [EC:4.2.3.3]	K01734	0	0	0	0	0	0	0	0	0	0	0	0	0	0	0	0	0	0	0	0	0	0	0	0	0	0	0	0	0	0	0	0	0	0	0	0	0	0	0	0	0	0	0	0	0	0	0
Metabolism; Carbohydrate Metabolism; Pyruvate metabolism [PATH:ko00620] Environmental Information Processing; Signal Transduction; MAPK signaling pathway - yeast [PATH:ko04011]	lactoylglutathione lyase [EC:4.4.1.5]	K01759	0	0	0	0	1	1	1	1	0	1	0	1	1	1	1	0	1	1	0	0	0	1	0	0	0	1	1	0	0	0	0	0	0	1	0	1	0	1	0	0	0	0	0	0	0	0	0
Terpenoid backbone biosynthesis;M00096 C5 isoprenoid biosynthesis, non-mevalonate pathway [PATH:map00900]	K01770 ispF; 2-C-methyl-D-erythritol 2,4-cyclodiphosphate synthase [EC:4.6.1.12]	K01770	1	1	0	1	1	1	1	0	1	1	1	1	1	1	1	0	1	1	1	1	1	1	1	1	1	1	1	1	1	0	1	0	1	1	1	1	1	1	1	1	1	1	1	1	1	1	1
Fatty acid metabolism;M00087 beta-Oxidation [PATH:map01212 map00071]	K01782 fadJ; 3-hydroxyacyl-CoA dehydrogenase / enoyl-CoA hydratase / 3-hydroxybutyryl-CoA epimerase [EC:1.1.1.35 4.2.1.17 5.1.2.3]	K01782	1	1	0	0	1	1	1	1	1	1	1	1	1	1	1	1	1	1	1	1	1	1	1	1	1	1	1	1	1	1	1	1	1	1	1	1	1	1	1	1	1	1	1	1	1	0	1
Central carbohydrate metabolism;M00004 Pentose phosphate pathway (Pentose phosphate cycle) [PATH:map01200 map00030];M00007 Pentose phosphate pathway, non-oxidative phase, fructose 6P => ribose 5P [PATH:map01200 map01230 map00030]	K01783 rpe, RPE; ribulose-phosphate 3-epimerase [EC:5.1.3.1]	K01783	1	1	1	1	1	1	1	1	1	1	1	1	1	1	1	0	1	1	1	1	1	1	1	1	1	1	1	1	1	1	1	1	1	1	1	1	1	1	1	1	1	1	1	1	1	1	1
Other carbohydrate metabolism;M00632 Galactose degradation, Leloir pathway, galactose => alpha-D-glucose-1P [PATH:map00052]	K01784 galE, GALE; UDP-glucose 4-epimerase [EC:5.1.3.2]	K01784	1	1	1	1	1	1	1	1	1	1	1	1	1	1	1	1	1	1	1	1	1	1	1	1	1	1	1	1	1	1	1	1	1	1	1	1	1	1	1	1	1	1	1	1	1	1	1
Other carbohydrate metabolism;M00632 Galactose degradation, Leloir pathway, galactose => alpha-D-glucose-1P [PATH:map00052]	K01785 galM, GALM; aldose 1-epimerase [EC:5.1.3.3]	K01785	0	0	0	0	0	0	0	0	0	0	0	0	0	0	0	0	0	1	0	0	0	0	0	0	0	0	0	0	0	1	0	1	0	0	0	0	0	1	0	0	0	0	0	0	0	0	0
Other carbohydrate metabolism;M00793 dTDP-L-rhamnose biosynthesis [PATH:map00521 map00523]	K01790 rfbC, rmlC; dTDP-4-dehydrorhamnose 3,5-epimerase [EC:5.1.3.13]	K01790	0	1	1	0	0	1	0	0	0	0	0	1	0	1	1	0	0	0	0	0	1	0	1	0	1	1	1	1	1	1	0	1	0	1	0	1	1	0	1	1	0	0	1	1	0	0	0
Metabolism; Carbohydrate Metabolism; Amino sugar and nucleotide sugar metabolism [PATH:ko00520] Metabolism; Glycan Biosynthesis and Metabolism; Lipopolysaccharide biosynthesis proteins [BR:ko01005]	UDP-N-acetylglucosamine 2-epimerase [EC:5.1.3.14]	K01791	0	1	1	1	1	1	0	1	0	1	0	1	0	1	1	0	1	0	0	0	1	1	0	1	1	0	0	0	0	0	0	0	0	1	0	0	0	0	0	1	0	0	1	0	0	1	0
Metabolism; Carbohydrate Metabolism; Glycolysis / Gluconeogenesis [PATH:ko00010]	glucose-6-phosphate 1-epimerase [EC:5.1.3.15]	K01792	0	0	0	1	0	0	0	0	0	1	0	0	0	0	0	0	1	0	0	0	0	1	0	0	0	0	0	0	0	0	0	0	0	1	0	1	0	0	0	0	0	0	0	1	0	0	0
Glycosaminoglycan metabolism;M00059 Glycosaminoglycan biosynthesis, heparan sulfate backbone [PATH:map00534]	K01793 GLCE; heparosan-N-sulfate-glucuronate 5-epimerase [EC:5.1.3.17]	K01793	0	0	0	0	0	0	0	0	0	0	0	0	0	0	0	0	0	0	0	0	0	0	0	0	0	0	0	0	0	0	0	0	0	0	0	0	0	0	0	0	0	0	0	0	0	0	0
Sterol biosynthesis;M00104 Bile acid biosynthesis, cholesterol => cholate [PATH:map00120]	K01796 E5.1.99.4, AMACR, mcr; alpha-methylacyl-CoA racemase [EC:5.1.99.4]	K01796	0	0	0	0	0	0	1	0	0	0	0	0	1	0	0	0	0	0	0	0	0	1	0	0	0	0	0	0	0	0	0	0	0	0	0	0	0	0	0	0	0	0	0	0	1	0	0
Metabolism; Carbohydrate Metabolism; Butanoate metabolism [PATH:ko00650] Metabolism; Metabolism of Cofactors and Vitamins; Nicotinate and nicotinamide metabolism [PATH:ko00760]	maleate isomerase [EC:5.2.1.1]	K01799	0	0	0	0	0	0	0	0	0	0	0	0	0	0	0	0	0	0	0	0	0	0	0	0	0	0	0	0	0	0	0	0	0	0	0	0	0	0	0	0	0	0	0	0	0	0	0
Central carbohydrate metabolism;M00001 Glycolysis (Embden-Meyerhof pathway), glucose => pyruvate [PATH:map01200 map00010];M00002 Glycolysis, core module involving three-carbon compounds [PATH:map01200 map01230 map00010];M00003 Gluconeogenesis, oxaloacetate => fructose-6P [PATH:map00010 map00020]	K01803 TPI, tpiA; triosephosphate isomerase (TIM) [EC:5.3.1.1]	K01803	1	1	1	1	1	1	1	1	1	1	1	1	1	1	1	0	1	0	1	1	1	1	1	1	1	1	1	1	0	1	1	1	1	1	1	1	1	1	1	1	0	0	1	1	1	1	1
Metabolism; Carbohydrate Metabolism; Pentose and glucuronate interconversions [PATH:ko00040]	L-arabinose isomerase [EC:5.3.1.4]	K01804	0	0	0	0	0	0	0	0	0	0	0	0	0	0	0	0	0	0	0	0	0	0	0	0	0	0	0	0	0	0	0	0	0	0	0	0	0	0	0	0	0	0	0	0	0	0	0
Metabolism; Carbohydrate Metabolism; Pentose and glucuronate interconversions [PATH:ko00040] Metabolism; Carbohydrate Metabolism; Fructose and mannose metabolism [PATH:ko00051]	xylose isomerase [EC:5.3.1.5]	K01805	0	0	0	0	0	0	0	0	0	0	0	0	0	0	0	0	0	0	0	0	0	0	0	0	0	0	0	0	0	0	0	0	0	0	0	0	0	0	0	0	0	0	0	0	0	0	0
Central carbohydrate metabolism;M00004 Pentose phosphate pathway (Pentose phosphate cycle) [PATH:map01200 map00030];M00007 Pentose phosphate pathway, non-oxidative phase, fructose 6P => ribose 5P [PATH:map01200 map01230 map00030];M00580 Pentose phosphate pathway, archaea, fructose 6P => ribose 5P [PATH:map01200 map01230 map00030]	K01807 rpiA; ribose 5-phosphate isomerase A [EC:5.3.1.6]	K01807	0	0	0	0	0	1	0	1	0	0	0	1	0	1	0	0	0	0	0	0	1	0	0	0	0	1	1	0	0	0	0	0	0	0	0	0	0	0	0	0	0	0	0	0	0	0	0
Central carbohydrate metabolism;M00004 Pentose phosphate pathway (Pentose phosphate cycle) [PATH:map01200 map00030];M00007 Pentose phosphate pathway, non-oxidative phase, fructose 6P => ribose 5P [PATH:map01200 map01230 map00030]	K01808 rpiB; ribose 5-phosphate isomerase B [EC:5.3.1.6]	K01808	1	1	1	1	1	0	1	0	0	1	1	0	1	0	1	0	1	1	1	1	0	1	1	1	1	1	1	1	1	0	1	0	1	1	1	1	1	1	1	1	1	0	1	1	1	0	1
Metabolism; Carbohydrate Metabolism; Fructose and mannose metabolism [PATH:ko00051] Metabolism; Carbohydrate Metabolism; Amino sugar and nucleotide sugar metabolism [PATH:ko00520]	mannose-6-phosphate isomerase [EC:5.3.1.8]	K01809	1	0	0	0	0	0	0	0	0	0	0	0	0	0	0	0	0	1	0	0	0	0	0	0	0	0	0	0	0	0	0	0	0	0	0	0	0	1	0	0	0	0	0	0	0	0	0
Central carbohydrate metabolism;M00001 Glycolysis (Embden-Meyerhof pathway), glucose => pyruvate [PATH:map01200 map00010];M00004 Pentose phosphate pathway (Pentose phosphate cycle) [PATH:map01200 map00030]	K01810 GPI, pgi; glucose-6-phosphate isomerase [EC:5.3.1.9]	K01810	1	1	1	1	1	0	1	1	1	1	1	1	1	1	0	1	1	1	1	1	1	1	1	1	1	1	1	1	1	0	1	0	1	1	0	1	1	1	1	1	1	1	1	1	1	1	1
Other carbohydrate metabolism;M00631 D-Galacturonate degradation (bacteria) [PATH:map00040 map00030];M00061 D-Glucuronate degradation [PATH:map00040 map00030]	K01812 uxaC; glucuronate isomerase [EC:5.3.1.12]	K01812	0	0	0	0	0	0	0	0	0	0	0	0	0	0	0	0	0	0	0	0	0	0	0	0	0	0	0	0	0	0	0	0	0	1	0	0	0	0	0	0	0	0	0	0	0	0	0
Metabolism; Carbohydrate Metabolism; Pentose and glucuronate interconversions [PATH:ko00040]	4-deoxy-L-threo-5-hexosulose-uronate ketol-isomerase [EC:5.3.1.17]	K01815	0	0	0	0	0	0	0	0	0	0	0	0	0	0	0	0	0	0	0	0	0	0	0	0	0	0	0	0	0	0	0	0	0	0	0	0	0	0	0	0	0	0	0	0	0	0	0
Metabolism; Carbohydrate Metabolism; Glyoxylate and dicarboxylate metabolism [PATH:ko00630]	hydroxypyruvate isomerase [EC:5.3.1.22]	K01816	1	1	0	1	0	1	1	0	0	1	0	0	1	0	0	0	1	0	1	1	0	1	0	0	1	1	1	1	1	1	1	1	1	0	1	0	1	0	1	1	1	1	0	0	1	1	1
Metabolism; Carbohydrate Metabolism; Fructose and mannose metabolism [PATH:ko00051]	L-fucose isomerase [EC:5.3.1.25]	K01818	0	0	0	0	0	0	0	0	0	0	0	0	0	0	0	0	0	0	0	0	0	0	0	0	0	0	0	0	0	0	0	0	0	0	0	0	0	0	0	0	0	0	0	0	0	0	0
Metabolism; Carbohydrate Metabolism; Pentose and glucuronate interconversions [PATH:ko00040] Metabolism; Metabolism of Terpenoids and Polyketides; Biosynthesis of ansamycins [PATH:ko01051]		K01820	0	0	0	0	0	0	0	0	0	0	0	0	0	0	0	0	0	0	0	0	0	0	0	1	0	0	0	0	0	0	0	0	0	0	0	0	0	0	0	0	0	0	0	0	0	0	0
Sterol biosynthesis;M00107 Steroid hormone biosynthesis, cholesterol => prognenolone => progesterone [PATH:map00140];M00110 C19/C18-Steroid hormone biosynthesis, pregnenolone => androstenedione => estrone [PATH:map00140]	K01822 E5.3.3.1; steroid delta-isomerase [EC:5.3.3.1]	K01822	0	0	0	0	0	0	0	0	0	0	0	0	0	0	0	0	0	0	0	0	0	0	0	0	0	0	0	0	0	0	0	0	0	0	0	0	0	0	0	0	0	0	0	0	0	0	0
Terpenoid backbone biosynthesis;M00095 C5 isoprenoid biosynthesis, mevalonate pathway [PATH:map00900];M00096 C5 isoprenoid biosynthesis, non-mevalonate pathway [PATH:map00900];M00364 C10-C20 isoprenoid biosynthesis, bacteria [PATH:map00900];M00365 C10-C20 isoprenoid biosynthesis, archaea [PATH:map00900];M00366 C10-C20 isoprenoid biosynthesis, plants [PATH:map00900];M00367 C10-C20 isoprenoid biosy…	K01823 idi, IDI; isopentenyl-diphosphate delta-isomerase [EC:5.3.3.2]	K01823	0	0	0	0	0	0	0	0	0	0	0	0	0	0	1	0	0	0	0	0	0	0	0	0	0	0	0	0	0	0	0	0	0	0	0	0	0	0	0	0	0	0	0	0	0	0	0
Sterol biosynthesis;M00101 Cholesterol biosynthesis, squalene 2,3-epoxide => cholesterol [PATH:map00100]	K01824 EBP; cholestenol Delta-isomerase [EC:5.3.3.5]	K01824	0	0	0	0	0	0	0	0	0	0	0	0	0	0	0	0	0	0	0	0	0	0	0	0	0	0	0	0	0	0	0	0	0	0	0	0	0	0	0	0	0	0	0	0	0	0	0
Fatty acid metabolism;M00087 beta-Oxidation [PATH:map01212 map00071]	K01825 fadB; 3-hydroxyacyl-CoA dehydrogenase / enoyl-CoA hydratase / 3-hydroxybutyryl-CoA epimerase / enoyl-CoA isomerase [EC:1.1.1.35 4.2.1.17 5.1.2.3 5.3.3.8]	K01825	0	0	0	0	0	0	0	0	0	0	0	0	0	0	0	0	0	0	0	0	0	0	0	0	0	0	0	0	0	0	0	0	0	0	0	0	0	0	0	0	0	0	0	0	0	0	0
Central carbohydrate metabolism;M00001 Glycolysis (Embden-Meyerhof pathway), glucose => pyruvate [PATH:map01200 map00010];M00002 Glycolysis, core module involving three-carbon compounds [PATH:map01200 map01230 map00010];M00003 Gluconeogenesis, oxaloacetate => fructose-6P [PATH:map00010 map00020]	K01834 PGAM, gpmA; 2,3-bisphosphoglycerate-dependent phosphoglycerate mutase [EC:5.4.2.11]	K01834	0	0	0	0	0	0	0	0	0	0	0	0	0	0	0	0	0	0	0	0	0	0	0	0	0	0	0	0	0	0	0	0	0	0	0	0	0	0	0	0	0	0	0	0	0	0	0
Other carbohydrate metabolism;M00549 Nucleotide sugar biosynthesis, glucose => UDP-glucose [PATH:map00520]	K01835 pgm; phosphoglucomutase [EC:5.4.2.2]	K01835	0	1	0	0	0	0	0	0	0	1	0	0	1	0	0	0	1	0	0	0	0	0	0	1	0	0	0	0	0	0	0	0	0	1	0	0	0	1	0	0	0	0	1	1	0	0	0
Metabolism; Carbohydrate Metabolism; Starch and sucrose metabolism [PATH:ko00500]	beta-phosphoglucomutase [EC:5.4.2.6]	K01838	0	0	0	0	1	0	0	0	0	0	0	0	0	0	0	0	0	1	1	0	0	0	0	0	0	0	0	0	0	0	0	0	0	0	0	0	0	1	0	0	0	0	0	0	0	0	0
Metabolism; Carbohydrate Metabolism; Pentose phosphate pathway [PATH:ko00030] Metabolism; Nucleotide Metabolism; Purine metabolism [PATH:ko00230]	phosphopentomutase [EC:5.4.2.7]	K01839	1	1	1	1	1	0	1	0	1	1	1	0	1	0	1	0	1	1	1	1	0	1	1	1	1	0	1	1	1	1	1	1	0	1	1	1	1	1	1	1	1	1	1	1	1	1	0
Metabolism; Carbohydrate Metabolism; Fructose and mannose metabolism [PATH:ko00051] Metabolism; Carbohydrate Metabolism; Amino sugar and nucleotide sugar metabolism [PATH:ko00520]	phosphomannomutase [EC:5.4.2.8]	K01840	1	1	0	1	1	0	1	1	1	1	1	1	1	1	1	0	1	1	1	1	1	1	1	1	1	1	1	1	1	1	1	1	1	1	1	1	1	1	1	1	1	1	1	1	1	1	1
Other carbohydrate metabolism;M00740 Methylaspartate cycle [PATH:map01200 map00020 map00250 map00630]	K01846 glmS, mutS, mamA; methylaspartate mutase sigma subunit [EC:5.4.99.1]	K01846	0	0	0	0	0	0	0	0	0	0	0	0	0	0	0	0	0	0	0	0	0	0	0	0	0	0	0	0	0	0	0	0	0	0	0	0	0	0	0	0	0	0	0	0	0	0	0
Other carbohydrate metabolism;M00373 Ethylmalonyl pathway [PATH:map01200 map00630];M00741 Propanoyl-CoA metabolism, propanoyl-CoA => succinyl-CoA [PATH:map01200 map00280 map00630 map00640]	K01847 MUT; methylmalonyl-CoA mutase [EC:5.4.99.2]	K01847	0	0	0	0	0	0	0	0	0	0	0	0	0	0	0	0	0	0	0	0	0	0	0	0	0	0	0	0	0	1	0	0	0	0	1	0	0	1	0	0	0	0	0	0	0	0	0
Other carbohydrate metabolism;M00741 Propanoyl-CoA metabolism, propanoyl-CoA => succinyl-CoA [PATH:map01200 map00280 map00630 map00640]	K01848 E5.4.99.2A, mcmA1; methylmalonyl-CoA mutase, N-terminal domain [EC:5.4.99.2]	K01848	1	1	1	1	1	1	1	1	1	1	1	0	1	1	1	1	1	1	1	1	1	1	1	1	1	1	1	1	1	1	1	1	1	1	1	1	1	1	1	1	1	1	1	1	1	1	1
Other carbohydrate metabolism;M00741 Propanoyl-CoA metabolism, propanoyl-CoA => succinyl-CoA [PATH:map01200 map00280 map00630 map00640]	K01849 E5.4.99.2B, mcmA2; methylmalonyl-CoA mutase, C-terminal domain [EC:5.4.99.2]	K01849	1	1	1	1	1	1	1	0	1	1	1	0	1	1	1	0	1	1	1	1	1	1	1	1	1	1	1	1	1	1	1	0	1	0	1	1	1	1	1	1	0	1	1	1	1	1	1
Sterol biosynthesis;M00101 Cholesterol biosynthesis, squalene 2,3-epoxide => cholesterol [PATH:map00100]	K01852 E5.4.99.7, LSS, ERG7; lanosterol synthase [EC:5.4.99.7]	K01852	0	0	0	0	0	0	0	0	0	0	0	0	0	0	0	0	0	0	0	0	0	0	0	0	0	0	0	0	0	0	0	0	0	0	0	0	0	0	0	0	0	0	0	0	0	0	0
Metabolism; Carbohydrate Metabolism; Inositol phosphate metabolism [PATH:ko00562] Metabolism; Biosynthesis of Other Secondary Metabolites; Streptomycin biosynthesis [PATH:ko00521]	myo-inositol-1-phosphate synthase [EC:5.5.1.4]	K01858	0	1	1	1	1	1	1	1	1	1	1	1	1	1	0	0	1	1	0	0	1	1	1	1	0	1	1	0	0	1	0	1	0	1	0	1	0	1	0	0	0	0	1	0	0	1	0
Metabolism; Carbohydrate Metabolism; Glycolysis / Gluconeogenesis [PATH:ko00010] Metabolism; Carbohydrate Metabolism; Pyruvate metabolism [PATH:ko00620] Metabolism; Carbohydrate Metabolism; Propanoate metabolism [PATH:ko00640] Metabolism; Energy Metabolism; Reductive carboxylate cycle (CO2 fixation) [PATH:ko00720] Metabolism; Energy Metabolism; Methane metabolism [PATH:ko00680] Metabolism; Lipid …	acetyl-CoA synthetase [EC:6.2.1.1]	K01895	1	1	1	1	1	1	1	1	1	1	1	1	1	1	1	0	1	1	1	1	1	1	1	1	1	1	1	1	1	1	1	1	1	1	1	1	1	1	1	1	1	1	1	1	1	1	1
Fatty acid metabolism;M00086 beta-Oxidation, acyl-CoA synthesis [PATH:map01212 map00071]	K01897 ACSL, fadD; long-chain acyl-CoA synthetase [EC:6.2.1.3]	K01897	1	1	0	1	1	1	1	1	1	1	1	1	1	0	1	0	1	1	1	1	1	1	1	1	1	1	1	1	1	1	1	1	1	1	1	1	1	1	1	1	1	1	1	1	1	1	1
Central carbohydrate metabolism;M00009 Citrate cycle (TCA cycle, Krebs cycle) [PATH:map01200 map00020];M00011 Citrate cycle, second carbon oxidation, 2-oxoglutarate => oxaloacetate [PATH:map01200 map00020]	K01899 LSC1; succinyl-CoA synthetase alpha subunit [EC:6.2.1.4 6.2.1.5]	K01899	0	0	0	0	0	0	0	0	0	0	0	0	0	0	0	0	0	0	0	0	0	0	0	0	0	0	0	0	0	0	0	0	0	0	0	0	0	0	0	0	0	0	0	0	0	0	0
Central carbohydrate metabolism;M00009 Citrate cycle (TCA cycle, Krebs cycle) [PATH:map01200 map00020];M00011 Citrate cycle, second carbon oxidation, 2-oxoglutarate => oxaloacetate [PATH:map01200 map00020]	K01900 LSC2; succinyl-CoA synthetase beta subunit [EC:6.2.1.4 6.2.1.5]	K01900	0	0	0	0	1	0	0	0	0	0	0	0	0	0	0	0	0	0	0	0	0	0	0	0	0	0	0	0	0	0	0	0	0	0	0	0	0	0	0	0	0	0	0	0	0	0	0
Central carbohydrate metabolism;M00009 Citrate cycle (TCA cycle, Krebs cycle) [PATH:map01200 map00020];M00011 Citrate cycle, second carbon oxidation, 2-oxoglutarate => oxaloacetate [PATH:map01200 map00020]	K01902 sucD; succinyl-CoA synthetase alpha subunit [EC:6.2.1.5]	K01902	1	1	1	1	1	1	1	1	1	1	1	1	1	1	1	0	1	1	1	1	1	1	1	1	1	1	1	1	1	1	1	1	1	1	0	1	1	1	1	1	1	1	1	1	1	1	1
Central carbohydrate metabolism;M00009 Citrate cycle (TCA cycle, Krebs cycle) [PATH:map01200 map00020];M00011 Citrate cycle, second carbon oxidation, 2-oxoglutarate => oxaloacetate [PATH:map01200 map00020]	K01903 sucC; succinyl-CoA synthetase beta subunit [EC:6.2.1.5]	K01903	1	1	1	1	1	1	1	1	1	1	1	0	1	1	1	0	1	1	1	1	1	1	1	1	1	1	1	1	1	0	1	0	1	1	1	1	1	1	0	1	1	1	1	1	1	1	1
Metabolism; Carbohydrate Metabolism; Glycolysis / Gluconeogenesis [PATH:ko00010] Metabolism; Carbohydrate Metabolism; Pyruvate metabolism [PATH:ko00620] Metabolism; Carbohydrate Metabolism; Propanoate metabolism [PATH:ko00640] Metabolism; Lipid Metabolism; Lipid biosynthesis proteins [BR:ko01004]	acetyl-CoA synthetase (ADP-forming) [EC:6.2.1.13]	K01905	0	0	0	0	0	0	0	0	0	0	0	0	0	0	0	0	0	0	0	0	0	0	0	0	0	0	0	0	0	0	0	0	0	0	0	0	0	0	0	0	0	0	0	0	0	0	0
Metabolism; Carbohydrate Metabolism; Butanoate metabolism [PATH:ko00650] Metabolism; Lipid Metabolism; Lipid biosynthesis proteins [BR:ko01004]	acetoacetyl-CoA synthetase [EC:6.2.1.16]	K01907	1	1	0	1	1	0	0	0	0	1	1	0	0	0	0	0	1	1	1	1	0	1	1	1	1	1	1	1	1	1	1	1	0	1	1	1	1	1	1	1	1	1	1	1	1	1	1
Metabolism; Carbohydrate Metabolism; Propanoate metabolism [PATH:ko00640] Metabolism; Lipid Metabolism; Lipid biosynthesis proteins [BR:ko01004]	propionyl-CoA synthetase [EC:6.2.1.17]	K01908	0	0	0	0	0	0	0	0	0	1	0	0	0	0	0	0	1	0	0	0	0	0	0	0	0	0	0	0	0	1	0	1	0	0	0	0	0	0	0	0	0	0	0	0	0	0	0
Metabolism; Carbohydrate Metabolism; Glyoxylate and dicarboxylate metabolism [PATH:ko00630] Metabolism; Metabolism of Cofactors and Vitamins; One carbon pool by folate [PATH:ko00670]	formate--tetrahydrofolate ligase [EC:6.3.4.3]	K01938	1	1	0	1	0	0	1	0	1	1	1	0	1	0	0	0	1	1	1	1	0	1	1	1	1	1	1	1	1	1	1	1	1	1	1	1	1	1	1	1	1	1	1	1	1	1	1
Metabolism; Carbohydrate Metabolism; Citrate cycle (TCA cycle) [PATH:ko00020] Metabolism; Carbohydrate Metabolism; Pyruvate metabolism [PATH:ko00620]	pyruvate carboxylase [EC:6.4.1.1]	K01958	0	0	0	0	0	0	0	1	0	0	0	0	0	0	0	0	0	0	0	0	1	0	0	0	0	0	0	0	0	0	0	0	0	0	0	0	0	0	0	0	1	0	0	0	0	0	0
Metabolism; Carbohydrate Metabolism; Citrate cycle (TCA cycle) [PATH:ko00020] Metabolism; Carbohydrate Metabolism; Pyruvate metabolism [PATH:ko00620]	pyruvate carboxylase subunit A [EC:6.4.1.1]	K01959	0	0	0	0	0	0	0	0	0	0	0	0	0	0	0	0	0	0	0	0	0	0	0	0	0	0	0	0	0	0	0	0	0	0	0	0	0	0	0	0	0	0	0	0	0	0	0
Metabolism; Carbohydrate Metabolism; Citrate cycle (TCA cycle) [PATH:ko00020] Metabolism; Carbohydrate Metabolism; Pyruvate metabolism [PATH:ko00620]	pyruvate carboxylase subunit B [EC:6.4.1.1]	K01960	1	1	0	1	0	0	1	0	1	0	1	0	1	1	0	0	1	1	0	1	1	1	0	1	1	1	1	1	1	1	1	1	1	1	1	1	1	0	1	1	1	1	1	1	1	1	1
Fatty acid metabolism;M00082 Fatty acid biosynthesis, initiation [PATH:map01212 map00061]	K01961 accC; acetyl-CoA carboxylase, biotin carboxylase subunit [EC:6.4.1.2 6.3.4.14]	K01961	1	1	1	1	0	1	1	1	1	1	1	1	1	1	1	1	1	1	1	1	1	1	1	1	1	1	1	1	1	1	1	1	1	1	1	1	1	1	1	1	1	1	1	1	1	1	1
Fatty acid metabolism;M00082 Fatty acid biosynthesis, initiation [PATH:map01212 map00061]	K01962 accA; acetyl-CoA carboxylase carboxyl transferase subunit alpha [EC:6.4.1.2]	K01962	1	0	1	1	0	1	1	1	1	1	1	1	1	1	1	1	1	1	1	1	1	1	1	1	1	1	1	1	1	1	1	1	1	1	1	1	1	1	1	1	1	1	0	1	1	1	0
Fatty acid metabolism;M00082 Fatty acid biosynthesis, initiation [PATH:map01212 map00061]	K01963 accD; acetyl-CoA carboxylase carboxyl transferase subunit beta [EC:6.4.1.2]	K01963	1	0	0	1	0	1	1	1	1	1	1	1	1	1	1	1	1	1	1	1	1	1	1	1	1	1	1	1	1	1	1	0	1	1	1	1	1	1	1	1	1	1	1	1	1	0	1
Other carbohydrate metabolism;M00741 Propanoyl-CoA metabolism, propanoyl-CoA => succinyl-CoA [PATH:map01200 map00280 map00630 map00640]	K01964 K01964; acetyl-CoA/propionyl-CoA carboxylase [EC:6.4.1.2 6.4.1.3]	K01964	0	0	0	0	0	0	0	0	0	0	0	0	0	0	0	0	0	0	0	0	0	0	0	0	0	0	0	0	0	0	0	0	0	0	0	0	0	0	0	0	0	0	0	0	0	0	0
Other carbohydrate metabolism;M00373 Ethylmalonyl pathway [PATH:map01200 map00630];M00741 Propanoyl-CoA metabolism, propanoyl-CoA => succinyl-CoA [PATH:map01200 map00280 map00630 map00640]	K01965 PCCA, pccA; propionyl-CoA carboxylase alpha chain [EC:6.4.1.3]	K01965	0	0	0	0	0	0	0	0	0	0	0	0	0	0	0	0	0	0	0	0	0	0	0	0	0	0	0	0	0	0	0	0	0	0	0	0	0	0	0	0	0	0	0	0	0	0	0
Other carbohydrate metabolism;M00373 Ethylmalonyl pathway [PATH:map01200 map00630];M00741 Propanoyl-CoA metabolism, propanoyl-CoA => succinyl-CoA [PATH:map01200 map00280 map00630 map00640]	K01966 PCCB, pccB; propionyl-CoA carboxylase beta chain [EC:6.4.1.3]	K01966	1	1	0	1	0	0	1	1	1	1	1	0	1	0	1	1	1	1	1	1	1	1	1	1	1	1	1	1	1	1	1	1	1	1	1	1	1	1	1	1	1	1	1	1	1	1	1
Glycan metabolism;M00068 Glycosphingolipid biosynthesis, globo-series, LacCer => Gb4Cer [PATH:map00603]	K01988 A4GALT; lactosylceramide 4-alpha-galactosyltransferase [EC:2.4.1.228]	K01988	0	0	0	0	0	0	0	0	0	0	0	0	0	0	0	0	0	0	0	0	0	0	0	0	0	0	0	0	0	0	0	0	0	0	0	0	0	0	0	0	0	0	0	0	0	0	0
Fatty acid metabolism;M00082 Fatty acid biosynthesis, initiation [PATH:map01212 map00061]	K02160 accB, bccP; acetyl-CoA carboxylase biotin carboxyl carrier protein	K02160	1	0	1	1	0	1	1	1	1	1	1	1	1	0	1	0	1	1	1	1	1	1	1	1	1	1	1	1	1	1	1	1	1	1	1	1	1	0	1	1	1	1	1	1	1	1	1
Other terpenoid biosynthesis;M00097 beta-Carotene biosynthesis, GGAP => beta-carotene [PATH:map00906]	K02291 crtB; phytoene synthase [EC:2.5.1.32]	K02291	1	1	0	1	0	0	1	0	0	0	0	0	1	0	0	0	1	0	1	1	0	1	0	1	1	0	0	1	1	0	1	0	1	1	1	1	1	0	1	1	0	1	1	1	1	1	1
Other terpenoid biosynthesis;M00097 beta-Carotene biosynthesis, GGAP => beta-carotene [PATH:map00906]	K02293 PDS, crtP; 15-cis-phytoene desaturase [EC:1.3.5.5]	K02293	0	0	0	0	0	0	0	0	0	0	0	0	0	0	0	0	0	0	0	0	0	0	0	0	0	0	0	0	0	0	0	0	0	0	0	0	0	0	0	0	0	0	0	0	0	0	0
Glycosaminoglycan metabolism;M00059 Glycosaminoglycan biosynthesis, heparan sulfate backbone [PATH:map00534]	K02366 EXT1; glucuronyl/N-acetylglucosaminyl transferase EXT1 [EC:2.4.1.224 2.4.1.225]	K02366	0	0	0	0	0	0	0	0	0	0	0	0	0	0	0	0	0	0	0	0	0	0	0	0	0	0	0	0	0	0	0	0	0	0	0	0	0	0	0	0	0	0	0	0	0	0	0
Glycosaminoglycan metabolism;M00059 Glycosaminoglycan biosynthesis, heparan sulfate backbone [PATH:map00534]	K02367 EXT2; glucuronyl/N-acetylglucosaminyl transferase EXT2 [EC:2.4.1.224 2.4.1.225]	K02367	0	0	0	0	0	0	0	0	0	0	0	0	0	0	0	0	0	0	0	0	0	0	0	0	0	0	0	0	0	0	0	0	0	0	0	0	0	0	0	0	0	0	0	0	0	0	0
Glycosaminoglycan metabolism;M00059 Glycosaminoglycan biosynthesis, heparan sulfate backbone [PATH:map00534]	K02368 EXTL1; alpha-1,4-N-acetylglucosaminyltransferase EXTL1 [EC:2.4.1.224]	K02368	0	0	0	0	0	0	0	0	0	0	0	0	0	0	0	0	0	0	0	0	0	0	0	0	0	0	0	0	0	0	0	0	0	0	0	0	0	0	0	0	0	0	0	0	0	0	0
Glycosaminoglycan metabolism;M00059 Glycosaminoglycan biosynthesis, heparan sulfate backbone [PATH:map00534]	K02369 EXTL2; alpha-1,4-N-acetylglucosaminyltransferase EXTL2 [EC:2.4.1.223]	K02369	0	0	0	0	0	0	0	0	0	0	0	0	0	0	0	0	0	0	0	0	0	0	0	0	0	0	0	0	0	0	0	0	0	0	0	0	0	0	0	0	0	0	0	0	0	0	0
Glycosaminoglycan metabolism;M00059 Glycosaminoglycan biosynthesis, heparan sulfate backbone [PATH:map00534]	K02370 EXTL3; alpha-1,4-N-acetylglucosaminyltransferase EXTL3 [EC:2.4.1.223 2.4.1.224]	K02370	0	0	0	0	0	0	0	0	0	0	0	0	0	0	0	0	0	0	0	0	0	0	0	0	0	0	0	0	0	0	0	0	0	0	0	0	0	0	0	0	0	0	0	0	0	0	0
Fatty acid metabolism;M00083 Fatty acid biosynthesis, elongation [PATH:map01212 map00061]	K02371 fabK; enoyl-[acyl-carrier protein] reductase II [EC:1.3.1.9]	K02371	0	0	0	0	0	0	0	0	0	0	0	0	0	0	0	0	0	0	0	0	0	0	0	0	0	0	0	0	0	0	0	0	0	0	0	0	0	0	0	0	0	0	0	0	0	0	0
Fatty acid metabolism;M00083 Fatty acid biosynthesis, elongation [PATH:map01212 map00061]	K02372 fabZ; 3-hydroxyacyl-[acyl-carrier-protein] dehydratase [EC:4.2.1.59]	K02372	0	0	0	0	0	0	0	0	0	1	0	0	0	0	0	0	0	0	0	0	0	0	0	0	0	0	0	0	1	0	0	0	0	0	1	0	0	0	0	1	0	0	0	0	0	0	0
Metabolism; Carbohydrate Metabolism; Fructose and mannose metabolism [PATH:ko00051] Metabolism; Carbohydrate Metabolism; Amino sugar and nucleotide sugar metabolism [PATH:ko00520]	GDP-L-fucose synthase [EC:1.1.1.271]	K02377	0	0	1	0	1	1	0	0	0	0	0	0	0	0	0	0	0	0	0	0	1	0	0	0	1	0	0	1	1	1	1	1	1	0	0	1	1	0	0	1	1	1	1	1	1	0	0
Other carbohydrate metabolism;M00532 Photorespiration [PATH:map01200 map00630]	K02437 gcvH, GCSH; glycine cleavage system H protein	K02437	1	0	0	1	1	1	1	1	1	1	1	1	1	1	1	0	1	1	1	1	1	1	1	1	1	1	1	1	1	1	1	1	0	1	1	1	1	1	1	1	1	1	1	0	1	0	1
Other carbohydrate metabolism;M00565 Trehalose biosynthesis, D-glucose 1P => trehalose [PATH:map00500]	K02438 treX, glgX; glycogen operon protein [EC:3.2.1.-]	K02438	0	0	0	0	0	0	0	0	0	0	0	0	0	0	0	0	0	0	0	0	0	0	0	0	0	0	0	0	0	1	0	0	0	0	0	0	0	1	0	0	0	0	0	0	0	0	1
Central carbohydrate metabolism;M00003 Gluconeogenesis, oxaloacetate => fructose-6P [PATH:map00010 map00020]	K02446 glpX; fructose-1,6-bisphosphatase II [EC:3.1.3.11]	K02446	0	0	0	0	0	0	0	0	0	0	0	0	0	0	0	0	0	0	0	0	0	0	0	0	0	0	0	0	0	0	0	0	0	0	0	0	0	0	0	0	0	0	0	0	0	0	0
Metabolism; Carbohydrate Metabolism; Amino sugar and nucleotide sugar metabolism [PATH:ko00520]	UDP-N-acetyl-D-mannosaminuronic acid dehydrogenase [EC:1.1.1.-]	K02472	0	0	0	0	0	0	0	0	0	0	0	0	0	0	0	0	0	0	0	0	0	0	0	0	0	0	0	0	0	0	0	0	0	0	0	0	0	0	0	0	0	0	0	0	0	0	0
Metabolism; Carbohydrate Metabolism; Amino sugar and nucleotide sugar metabolism [PATH:ko00520]	UDP-N-acetylglucosamine 4-epimerase [EC:5.1.3.7]	K02473	0	0	0	0	0	0	0	0	0	0	0	0	0	0	0	0	0	0	0	0	0	0	0	0	0	0	0	0	0	0	0	0	0	0	0	0	0	0	0	0	0	0	0	0	0	0	0
Metabolism; Carbohydrate Metabolism; Amino sugar and nucleotide sugar metabolism [PATH:ko00520] Metabolism; Glycan Biosynthesis and Metabolism; Lipopolysaccharide biosynthesis proteins [BR:ko01005]	UDP-N-acetyl-D-galactosamine dehydrogenase [EC:1.1.1.-]	K02474	0	0	0	0	0	0	0	0	0	0	0	0	0	0	0	0	0	0	0	0	0	0	0	0	0	0	0	0	0	0	0	0	0	0	1	0	0	0	0	0	0	0	0	0	0	0	0
Lipopolysaccharide metabolism;M00060 Lipopolysaccharide biosynthesis, KDO2-lipid A [PATH:map00540];M00060 Lipopolysaccharide biosynthesis, KDO2-lipid A [PATH:map00540]	K02517 lpxL, htrB; Kdo2-lipid IVA lauroyltransferase [EC:2.3.1.241]	K02517	1	1	1	1	1	1	0	1	1	1	1	1	1	1	0	1	1	1	1	1	1	0	1	1	1	1	1	1	1	1	1	1	1	1	1	1	1	1	1	1	1	1	1	1	1	1	1
Lipopolysaccharide metabolism;M00080 Lipopolysaccharide biosynthesis, inner core => outer core => O-antigen [PATH:map00540]	K02527 kdtA, waaA; 3-deoxy-D-manno-octulosonic-acid transferase [EC:2.4.99.12 2.4.99.13 2.4.99.14 2.4.99.15]	K02527	0	1	1	1	1	1	1	1	0	1	1	1	1	1	1	1	1	1	1	1	1	1	1	1	1	1	1	1	1	1	1	0	1	1	1	1	1	0	1	1	1	1	1	1	1	1	1
Lipopolysaccharide metabolism;M00060 Lipopolysaccharide biosynthesis, KDO2-lipid A [PATH:map00540]	K02535 lpxC; UDP-3-O-[3-hydroxymyristoyl] N-acetylglucosamine deacetylase [EC:3.5.1.108]	K02535	0	0	0	0	0	0	0	0	0	0	0	0	0	0	0	0	0	0	0	0	0	0	0	0	0	0	0	0	0	0	0	0	0	0	1	0	0	0	0	0	0	0	0	0	0	0	0
Lipopolysaccharide metabolism;M00060 Lipopolysaccharide biosynthesis, KDO2-lipid A [PATH:map00540]	K02536 lpxD; UDP-3-O-[3-hydroxymyristoyl] glucosamine N-acyltransferase [EC:2.3.1.191]	K02536	1	1	1	1	0	1	1	1	1	1	1	1	1	1	1	1	1	1	1	1	1	1	1	1	1	1	1	1	1	0	1	0	0	1	1	1	1	1	1	1	1	1	1	1	1	1	1
Lipopolysaccharide metabolism;M00060 Lipopolysaccharide biosynthesis, KDO2-lipid A [PATH:map00540]	K02560 lpxM, msbB; lauroyl-Kdo2-lipid IVA myristoyltransferase [EC:2.3.1.243]	K02560	0	0	0	0	0	0	0	0	0	0	0	0	0	0	0	0	0	0	0	0	0	0	0	0	0	0	0	0	0	0	0	0	0	0	0	0	0	0	0	0	0	0	0	0	0	0	0
Metabolism; Glycan Biosynthesis and Metabolism; Peptidoglycan biosynthesis [PATH:ko00550] Cellular Processes; Cell Growth and Death; Cell cycle - Caulobacter [PATH:ko04112]	UDP-N-acetylglucosamine--N-acetylmuramyl-(pentapeptide) pyrophosphoryl-undecaprenol N-acetylglucosamine transferase [EC:2.4.1.227]	K02563	0	1	0	1	1	1	1	1	1	1	1	0	1	1	1	0	1	1	1	1	1	1	1	1	1	1	1	1	1	1	1	1	0	1	1	1	1	1	1	1	1	1	1	1	1	1	1
Metabolism; Carbohydrate Metabolism; Amino sugar and nucleotide sugar metabolism [PATH:ko00520]	glucosamine-6-phosphate deaminase [EC:3.5.99.6]	K02564	1	1	0	1	1	1	1	0	1	1	0	0	1	0	0	0	1	1	0	1	0	1	1	1	1	0	0	1	1	1	1	1	0	1	1	1	1	1	0	0	1	1	1	1	0	1	1
Glycosaminoglycan metabolism;M00059 Glycosaminoglycan biosynthesis, heparan sulfate backbone [PATH:map00534]	K02576 NDST1; heparan sulfate N-deacetylase/N-sulfotransferase NDST1 [EC:3.1.1.- 2.8.2.-]	K02576	0	0	0	0	0	0	0	0	0	0	0	0	0	0	0	0	0	0	0	0	0	0	0	0	0	0	0	0	0	0	0	0	0	0	0	0	0	0	0	0	0	0	0	0	0	0	0
Glycosaminoglycan metabolism;M00059 Glycosaminoglycan biosynthesis, heparan sulfate backbone [PATH:map00534]	K02577 NDST2; heparan sulfate N-deacetylase/N-sulfotransferase NDST2 [EC:3.1.1.- 2.8.2.-]	K02577	0	0	0	0	0	0	0	0	0	0	0	0	0	0	0	0	0	0	0	0	0	0	0	0	0	0	0	0	0	0	0	0	0	0	0	0	0	0	0	0	0	0	0	0	0	0	0
Glycosaminoglycan metabolism;M00059 Glycosaminoglycan biosynthesis, heparan sulfate backbone [PATH:map00534]	K02578 NDST3; heparan sulfate N-deacetylase/N-sulfotransferase NDST3 [EC:3.1.1.- 2.8.2.-]	K02578	0	0	0	0	0	0	0	0	0	0	0	0	0	0	0	0	0	0	0	0	0	0	0	0	0	0	0	0	0	0	0	0	0	0	0	0	0	0	0	0	0	0	0	0	0	0	0
Glycosaminoglycan metabolism;M00059 Glycosaminoglycan biosynthesis, heparan sulfate backbone [PATH:map00534]	K02579 NDST4; heparan sulfate N-deacetylase/N-sulfotransferase NDST4 [EC:3.1.1.- 2.8.2.-]	K02579	0	0	0	0	0	0	0	0	0	0	0	0	0	0	0	0	0	0	0	0	0	0	0	0	0	0	0	0	0	0	0	0	0	0	0	0	0	0	0	0	0	0	0	0	0	0	0
Metabolism; Carbohydrate Metabolism; Galactose metabolism [PATH:ko00052] Environmental Information Processing; Membrane Transport; Transporters [BR:ko02000] Environmental Information Processing; Membrane Transport; Phosphotransferase system (PTS) [PATH:ko02060]	PTS system, N-acetylgalactosamine-specific IIA component [EC:2.7.1.69]	K02744	1	0	1	1	1	1	1	1	1	1	1	1	1	0	1	1	1	1	1	1	1	1	1	1	1	1	1	1	1	1	1	1	1	1	1	1	1	1	1	1	1	1	1	1	1	1	1
Metabolism; Carbohydrate Metabolism; Fructose and mannose metabolism [PATH:ko00051] Environmental Information Processing; Membrane Transport; Transporters [BR:ko02000] Environmental Information Processing; Membrane Transport; Phosphotransferase system (PTS) [PATH:ko02060]	PTS system, fructose-specific IIA component [EC:2.7.1.69]	K02768	0	0	0	0	0	0	0	0	0	0	0	0	0	0	0	0	0	0	0	0	0	0	0	0	1	1	1	1	1	1	1	1	1	0	0	0	1	1	0	1	1	1	0	0	1	0	0
Metabolism; Carbohydrate Metabolism; Fructose and mannose metabolism [PATH:ko00051] Environmental Information Processing; Membrane Transport; Transporters [BR:ko02000] Environmental Information Processing; Membrane Transport; Phosphotransferase system (PTS) [PATH:ko02060]	PTS system, fructose-specific IIC component	K02770	0	0	0	0	0	0	0	0	0	0	0	0	0	0	0	0	0	0	0	0	0	0	0	0	0	0	0	0	0	0	0	0	0	0	0	0	0	0	0	0	0	0	0	0	0	0	0
Metabolism; Carbohydrate Metabolism; Glycolysis / Gluconeogenesis [PATH:ko00010] Metabolism; Carbohydrate Metabolism; Amino sugar and nucleotide sugar metabolism [PATH:ko00520] Environmental Information Processing; Membrane Transport; Transporters [BR:ko02000] Environmental Information Processing; Membrane Transport; Phosphotransferase system (PTS) [PATH:ko02060]	PTS system, glucose-specific IIC component	K02779	0	0	0	0	1	0	0	0	0	1	0	0	0	0	0	0	0	1	0	0	0	0	0	0	0	1	1	0	0	0	0	0	0	0	0	0	0	0	0	0	0	0	0	0	0	0	0
Metabolism; Carbohydrate Metabolism; Fructose and mannose metabolism [PATH:ko00051] Metabolism; Carbohydrate Metabolism; Amino sugar and nucleotide sugar metabolism [PATH:ko00520] Environmental Information Processing; Membrane Transport; Transporters [BR:ko02000] Environmental Information Processing; Membrane Transport; Phosphotransferase system (PTS) [PATH:ko02060]	PTS system, mannose-specific IIA component [EC:2.7.1.69]	K02793	0	0	0	0	0	0	0	0	0	0	0	0	0	0	0	0	0	0	0	0	0	0	0	0	0	0	0	0	0	0	0	0	0	0	0	0	0	0	0	0	0	0	0	0	0	0	0
Metabolism; Carbohydrate Metabolism; Fructose and mannose metabolism [PATH:ko00051] Metabolism; Carbohydrate Metabolism; Amino sugar and nucleotide sugar metabolism [PATH:ko00520] Environmental Information Processing; Membrane Transport; Transporters [BR:ko02000] Environmental Information Processing; Membrane Transport; Phosphotransferase system (PTS) [PATH:ko02060]	PTS system, mannose-specific IIB component [EC:2.7.1.69]	K02794	0	0	0	0	0	0	0	0	0	0	0	0	0	0	0	0	0	0	0	0	0	0	0	0	0	0	0	0	0	0	0	0	0	0	0	0	0	0	0	0	0	0	0	0	0	0	0
Metabolism; Carbohydrate Metabolism; Fructose and mannose metabolism [PATH:ko00051] Metabolism; Carbohydrate Metabolism; Amino sugar and nucleotide sugar metabolism [PATH:ko00520] Environmental Information Processing; Membrane Transport; Transporters [BR:ko02000] Environmental Information Processing; Membrane Transport; Phosphotransferase system (PTS) [PATH:ko02060]	PTS system, mannose-specific IIC component	K02795	1	1	1	1	1	0	1	1	1	1	1	0	1	0	1	1	1	1	1	1	1	0	1	1	1	1	1	0	0	0	1	0	1	1	1	1	1	1	1	1	1	1	1	1	1	1	1
Metabolism; Carbohydrate Metabolism; Fructose and mannose metabolism [PATH:ko00051] Metabolism; Carbohydrate Metabolism; Amino sugar and nucleotide sugar metabolism [PATH:ko00520] Environmental Information Processing; Membrane Transport; Transporters [BR:ko02000] Environmental Information Processing; Membrane Transport; Phosphotransferase system (PTS) [PATH:ko02060]	PTS system, mannose-specific IID component	K02796	1	1	1	1	1	1	1	1	1	1	1	1	0	0	1	1	1	1	1	1	1	1	1	1	1	1	1	0	1	0	1	1	0	1	1	1	1	1	1	1	1	1	1	1	1	1	1
Metabolism; Carbohydrate Metabolism; Amino sugar and nucleotide sugar metabolism [PATH:ko00520] Environmental Information Processing; Membrane Transport; Transporters [BR:ko02000] Environmental Information Processing; Membrane Transport; Phosphotransferase system (PTS) [PATH:ko02060]	PTS system, N-acetylglucosamine-specific IIC component	K02804	0	0	0	0	0	0	0	0	0	0	0	0	0	0	0	0	0	0	0	0	0	0	0	0	0	0	0	0	0	0	0	0	0	0	0	0	0	0	0	0	0	0	0	0	0	0	0
Lipopolysaccharide metabolism;M00080 Lipopolysaccharide biosynthesis, inner core => outer core => O-antigen [PATH:map00540]	K02840 waaB, rfaB; UDP-D-galactose:(glucosyl)LPS alpha-1,6-D-galactosyltransferase [EC:2.4.1.-]	K02840	0	0	0	0	0	0	0	0	0	0	0	0	0	0	0	0	0	0	0	0	0	0	0	0	0	0	0	0	0	0	0	0	0	0	0	0	0	0	0	0	0	0	0	0	0	0	0
Lipopolysaccharide metabolism;M00080 Lipopolysaccharide biosynthesis, inner core => outer core => O-antigen [PATH:map00540]	K02841 waaC, rfaC; heptosyltransferase I [EC:2.4.-.-]	K02841	0	0	0	0	0	0	0	0	0	0	0	0	0	0	0	0	0	0	0	0	0	0	0	0	0	0	0	0	0	0	0	0	0	0	0	0	0	0	0	0	0	0	0	0	0	0	0
Lipopolysaccharide metabolism;M00080 Lipopolysaccharide biosynthesis, inner core => outer core => O-antigen [PATH:map00540]	K02843 waaF, rfaF; heptosyltransferase II [EC:2.4.-.-]	K02843	0	1	1	1	0	0	1	1	0	0	1	0	1	0	0	0	1	0	0	0	1	1	0	0	1	1	1	1	1	1	1	1	1	1	0	1	1	1	0	1	1	1	1	1	1	1	0
Lipopolysaccharide metabolism;M00080 Lipopolysaccharide biosynthesis, inner core => outer core => O-antigen [PATH:map00540]	K02844 waaG, rfaG; UDP-glucose:(heptosyl)LPS alpha-1,3-glucosyltransferase [EC:2.4.1.-]	K02844	0	0	1	0	1	1	0	0	0	0	0	0	0	0	0	0	1	0	0	0	0	0	0	0	1	0	0	1	1	1	1	1	1	0	0	1	1	1	0	1	1	1	0	1	1	0	0
Lipopolysaccharide metabolism;M00080 Lipopolysaccharide biosynthesis, inner core => outer core => O-antigen [PATH:map00540]	K02847 waaL, rfaL; O-antigen ligase [EC:2.4.1.-]	K02847	0	0	0	0	0	0	0	0	0	0	0	0	0	0	0	0	0	0	0	0	0	0	0	0	0	0	0	0	0	0	0	0	0	0	0	0	0	0	0	0	0	0	0	0	0	0	0
Lipopolysaccharide metabolism;M00080 Lipopolysaccharide biosynthesis, inner core => outer core => O-antigen [PATH:map00540]	K02848 waaP, rfaP; heptose I phosphotransferase [EC:2.7.1.-]	K02848	0	0	0	0	0	0	0	0	0	0	0	0	0	0	0	0	0	0	0	0	0	0	0	0	0	0	0	0	0	0	0	0	0	0	0	0	0	0	0	0	0	0	0	0	0	0	0
Lipopolysaccharide metabolism;M00080 Lipopolysaccharide biosynthesis, inner core => outer core => O-antigen [PATH:map00540]	K02849 waaQ, rfaQ; heptosyltransferase III [EC:2.4.-.-]	K02849	0	0	0	0	0	0	0	0	0	0	0	0	0	0	0	0	0	0	0	0	0	0	0	0	0	0	0	0	0	0	0	0	0	0	0	0	0	0	0	0	0	0	0	0	0	0	0
Lipopolysaccharide metabolism;M00080 Lipopolysaccharide biosynthesis, inner core => outer core => O-antigen [PATH:map00540]	K02850 waaY, rfaY; heptose II phosphotransferase [EC:2.7.1.-]	K02850	0	0	0	0	0	0	0	0	0	0	0	0	0	0	0	0	0	0	0	0	0	0	0	0	0	0	0	0	0	0	0	0	0	0	0	0	0	0	0	0	0	0	0	0	0	0	0
Metabolism; Glycan Biosynthesis and Metabolism; Glycosyltransferases [BR:ko01003] Metabolism; Glycan Biosynthesis and Metabolism; Lipopolysaccharide biosynthesis proteins [BR:ko01005]	undecaprenyl-phosphate alpha-N-acetylglucosaminyltransferase [EC:2.7.8.-]	K02851	0	0	0	0	0	1	0	0	0	0	0	0	0	0	0	0	0	0	0	0	0	0	0	0	0	0	0	0	0	0	0	0	0	0	0	0	0	0	0	0	0	0	0	0	0	0	0
Metabolism; Carbohydrate Metabolism; Ascorbate and aldarate metabolism [PATH:ko00053]	L-ribulose-5-phosphate 4-epimerase [EC:5.1.3.4]	K03077	0	0	0	0	0	0	0	0	0	0	0	0	0	0	0	0	0	0	0	0	0	0	0	0	0	0	0	0	0	0	0	0	0	0	0	0	0	0	0	0	0	0	0	0	0	0	0
Metabolism; Carbohydrate Metabolism; Ascorbate and aldarate metabolism [PATH:ko00053]	L-ribulose-5-phosphate 3-epimerase [EC:5.1.3.22]	K03079	0	0	0	0	0	0	0	0	0	0	0	0	0	0	1	0	0	0	0	0	0	0	0	0	1	0	0	0	0	0	0	0	0	0	0	0	0	0	0	0	0	0	0	0	0	0	0
Metabolism; Carbohydrate Metabolism; Pentose and glucuronate interconversions [PATH:ko00040]	hexulose-6-phosphate isomerase [EC:5.-.-.-]	K03082	0	0	0	0	0	0	0	0	0	0	0	0	0	0	0	0	0	0	0	0	0	0	0	0	0	0	0	0	0	0	0	0	0	0	0	0	0	0	0	0	0	0	0	0	0	0	0
Lipopolysaccharide metabolism;M00060 Lipopolysaccharide biosynthesis, KDO2-lipid A [PATH:map00540]	K03269 lpxH; UDP-2,3-diacylglucosamine hydrolase [EC:3.6.1.54]	K03269	1	1	1	1	0	1	1	1	0	0	1	1	1	1	1	0	1	1	1	1	1	1	1	1	1	1	1	1	0	0	1	0	0	1	1	1	1	0	1	1	1	1	1	1	1	1	1
Lipopolysaccharide metabolism;M00063 CMP-KDO biosynthesis [PATH:map00540]	K03270 kdsC; 3-deoxy-D-manno-octulosonate 8-phosphate phosphatase (KDO 8-P phosphatase) [EC:3.1.3.45]	K03270	1	1	0	1	1	1	1	1	0	1	0	1	1	1	1	0	1	1	1	1	1	1	0	1	1	1	1	1	1	1	1	1	1	1	1	1	1	1	1	1	1	1	1	1	1	1	1
Lipopolysaccharide metabolism;M00064 ADP-L-glycero-D-manno-heptose biosynthesis [PATH:map00540]	K03271 gmhA, lpcA; D-sedoheptulose 7-phosphate isomerase [EC:5.3.1.28]	K03271	1	1	0	0	0	1	1	1	1	1	1	0	1	1	1	1	1	1	1	1	1	1	1	1	1	1	1	1	0	1	1	1	1	1	1	1	1	0	1	1	0	1	1	1	1	1	1
Lipopolysaccharide metabolism;M00064 ADP-L-glycero-D-manno-heptose biosynthesis [PATH:map00540]	K03272 gmhC, hldE, waaE, rfaE; D-beta-D-heptose 7-phosphate kinase / D-beta-D-heptose 1-phosphate adenosyltransferase [EC:2.7.1.167 2.7.7.70]	K03272	1	1	0	1	0	1	1	0	1	1	1	0	1	1	0	1	1	1	1	1	1	1	1	1	1	1	1	1	1	1	1	1	1	1	1	1	1	1	1	1	1	1	1	1	1	1	1
Lipopolysaccharide metabolism;M00064 ADP-L-glycero-D-manno-heptose biosynthesis [PATH:map00540]	K03273 gmhB; D-glycero-D-manno-heptose 1,7-bisphosphate phosphatase [EC:3.1.3.82 3.1.3.83]	K03273	1	1	0	1	1	1	1	1	1	0	1	0	1	1	0	0	1	1	1	1	1	1	1	1	1	1	1	1	1	1	1	1	0	1	1	1	1	1	1	1	1	1	1	1	1	1	1
Lipopolysaccharide metabolism;M00064 ADP-L-glycero-D-manno-heptose biosynthesis [PATH:map00540]	K03274 gmhD, rfaD; ADP-L-glycero-D-manno-heptose 6-epimerase [EC:5.1.3.20]	K03274	0	0	0	0	0	1	0	1	0	1	0	0	0	0	0	0	1	0	0	0	0	0	0	1	0	0	0	0	0	0	0	0	0	1	0	1	0	0	0	0	0	0	1	0	0	0	0
Metabolism; Glycan Biosynthesis and Metabolism; Glycosyltransferases [BR:ko01003] Metabolism; Glycan Biosynthesis and Metabolism; Lipopolysaccharide biosynthesis [PATH:ko00540] Metabolism; Glycan Biosynthesis and Metabolism; Lipopolysaccharide biosynthesis proteins [BR:ko01005]	UDP-glucose:(glucosyl)LPS alpha-1,3-glucosyltransferase [EC:2.4.1.-]	K03275	0	0	0	0	0	0	0	0	0	0	0	0	0	0	0	0	0	0	0	0	0	0	0	0	0	0	0	0	0	0	0	0	0	0	0	0	0	0	0	0	0	0	0	0	0	0	0
Lipopolysaccharide metabolism;M00080 Lipopolysaccharide biosynthesis, inner core => outer core => O-antigen [PATH:map00540]	K03278 waaI, rfaI; UDP-D-galactose:(glucosyl)LPS alpha-1,3-D-galactosyltransferase [EC:2.4.1.44]	K03278	0	0	0	0	0	0	0	0	0	0	0	0	0	0	0	0	0	0	0	0	0	0	0	0	0	0	0	0	0	0	0	0	0	0	0	0	0	0	0	0	0	0	0	0	0	0	0
Lipopolysaccharide metabolism;M00080 Lipopolysaccharide biosynthesis, inner core => outer core => O-antigen [PATH:map00540]	K03279 waaJ, rfaJ; UDP-glucose:(galactosyl)LPS alpha-1,2-glucosyltransferase [EC:2.4.1.58]	K03279	0	0	0	0	0	0	0	0	0	0	0	0	0	0	0	0	0	0	0	0	0	0	0	0	0	0	0	0	0	0	0	0	0	0	0	0	0	0	0	0	0	0	0	0	0	0	0
Lipopolysaccharide metabolism;M00080 Lipopolysaccharide biosynthesis, inner core => outer core => O-antigen [PATH:map00540]	K03280 waaK, rfaK; UDP-N-acetylglucosamine:(glucosyl)LPS alpha-1,2-N-acetylglucosaminyltransferase [EC:2.4.1.56]	K03280	0	0	0	0	0	0	0	0	0	0	0	0	0	0	0	0	0	0	0	0	0	0	0	0	0	0	0	0	0	0	0	0	0	0	0	0	0	0	0	0	0	0	0	0	0	0	0
Other carbohydrate metabolism;M00014 Glucuronate pathway (uronate pathway) [PATH:map00040]	K03331 DCXR; L-xylulose reductase [EC:1.1.1.10]	K03331	0	0	0	0	0	0	0	0	0	0	0	0	0	0	0	0	0	0	0	0	0	0	0	0	0	0	0	0	0	0	0	0	0	0	0	0	0	0	0	0	0	0	0	0	0	0	0
Metabolism; Carbohydrate Metabolism; Fructose and mannose metabolism [PATH:ko00051]	fructan beta-fructosidase [EC:3.2.1.80]	K03332	0	0	0	0	0	0	0	0	0	0	0	0	0	0	0	0	0	0	0	0	0	0	0	0	0	0	0	0	0	0	0	0	0	0	0	0	0	0	0	0	0	0	0	0	0	0	0
Metabolism; Lipid Metabolism; Steroid biosynthesis [PATH:ko00100]	cholesterol oxidase [EC:1.1.3.6]	K03333	0	0	1	0	1	0	0	0	0	0	0	0	0	0	0	0	0	1	0	0	0	0	0	0	1	0	0	1	1	0	1	0	1	0	0	0	1	1	0	1	1	1	0	0	1	0	0
Metabolism; Carbohydrate Metabolism; Inositol phosphate metabolism [PATH:ko00562]	inosose dehydratase [EC:4.2.1.44]	K03335	1	0	0	0	0	0	0	0	0	1	0	0	0	0	0	0	1	0	1	1	0	0	1	0	1	0	0	0	1	0	1	0	1	0	1	0	0	0	1	0	1	1	0	0	1	0	1
Metabolism; Carbohydrate Metabolism; Inositol phosphate metabolism [PATH:ko00562]	5-deoxy-glucuronate isomerase [EC:5.3.1.-]	K03337	0	0	0	0	0	0	0	0	0	0	0	0	0	0	0	0	0	0	0	0	0	0	0	0	0	0	0	0	0	0	0	0	0	0	0	0	0	0	0	0	0	0	0	0	0	0	0
Metabolism; Carbohydrate Metabolism; Butanoate metabolism [PATH:ko00650]	(R,R)-butanediol dehydrogenase / diacetyl reductase [EC:1.1.1.4 1.1.1.303]	K03366	0	0	0	0	0	0	0	0	0	0	0	0	0	0	0	0	0	0	0	0	0	0	0	0	0	0	0	0	0	0	0	0	0	0	0	0	0	1	0	0	0	0	0	0	0	0	0
Glycan metabolism;M00069 Glycosphingolipid biosynthesis, ganglio series, LacCer => GT3 [PATH:map00604]	K03369 SIAT8E; alpha-N-acetyl-neuraminate alpha-2,8-sialyltransferase (sialyltransferase 8E) [EC:2.4.99.-]	K03369	0	0	0	0	0	0	0	0	0	0	0	0	0	0	0	0	0	0	0	0	0	0	0	0	0	0	0	0	0	0	0	0	0	0	0	0	0	0	0	0	0	0	0	0	0	0	0
Glycan metabolism;M00069 Glycosphingolipid biosynthesis, ganglio series, LacCer => GT3 [PATH:map00604]	K03370 SIAT9; lactosylceramide alpha-2,3-sialyltransferase (sialyltransferase 9) [EC:2.4.99.9]	K03370	0	0	0	0	0	0	0	0	0	0	0	0	0	0	0	0	0	0	0	0	0	0	0	0	0	0	0	0	0	0	0	0	0	0	0	0	0	0	0	0	0	0	0	0	0	0	0
Glycan metabolism;M00069 Glycosphingolipid biosynthesis, ganglio series, LacCer => GT3 [PATH:map00604]	K03371 SIAT8A; alpha-N-acetyl-neuraminate alpha-2,8-sialyltransferase (sialyltransferase 8A) [EC:2.4.99.8]	K03371	0	0	0	0	0	0	0	0	0	0	0	0	0	0	0	0	0	0	0	0	0	0	0	0	0	0	0	0	0	0	0	0	0	0	0	0	0	0	0	0	0	0	0	0	0	0	0
Metabolism; Carbohydrate Metabolism; Propanoate metabolism [PATH:ko00640]	methylisocitrate lyase [EC:4.1.3.30]	K03417	0	0	0	0	0	0	1	0	0	0	0	0	0	0	0	0	0	0	0	0	0	1	1	0	0	0	0	0	0	0	0	0	0	0	0	0	0	0	0	0	0	0	0	0	0	0	0
Metabolism; Carbohydrate Metabolism; Glyoxylate and dicarboxylate metabolism [PATH:ko00630]	N,N-dimethylformamidase [EC:3.5.1.56]	K03418	0	0	0	0	0	0	0	0	0	0	0	0	0	0	0	0	0	0	0	0	0	0	0	0	0	0	0	0	0	1	0	0	0	0	0	0	0	0	0	0	0	0	0	0	0	0	0
Glycosaminoglycan metabolism;M00058 Glycosaminoglycan biosynthesis, chondroitin sulfate backbone [PATH:map00532]	K03419 CHPF2; chondroitin polymerizing factor 2 [EC:2.4.1.226]	K03419	0	0	0	0	0	0	0	0	0	0	0	0	0	0	0	0	0	0	0	0	0	0	0	0	0	0	0	0	0	0	0	0	0	0	0	0	0	0	0	0	0	0	0	0	0	0	0
Metabolism; Lipid Metabolism; Glycerolipid metabolism [PATH:ko00561] Metabolism; Glycan Biosynthesis and Metabolism; Glycosyltransferases [BR:ko01003]	1,2-diacylglycerol 3-glucosyltransferase [EC:2.4.1.157]	K03429	0	0	0	0	0	0	0	0	0	0	0	0	0	0	0	0	0	0	0	0	0	0	0	0	0	0	0	0	0	0	0	0	0	0	0	0	0	0	0	0	0	0	0	0	0	0	0
Metabolism; Carbohydrate Metabolism; Amino sugar and nucleotide sugar metabolism [PATH:ko00520]	phosphoglucosamine mutase [EC:5.4.2.10]	K03431	0	0	0	0	0	0	0	0	0	0	0	0	0	0	0	0	0	0	0	0	0	0	0	0	0	0	0	0	0	0	0	0	0	0	0	0	0	0	0	0	0	0	0	0	0	0	0
Glycan metabolism;M00065 GPI-anchor biosynthesis, core oligosaccharide [PATH:map00563]	K03434 PIGL; N-acetylglucosaminylphosphatidylinositol deacetylase [EC:3.5.1.89]	K03434	0	0	0	0	0	0	0	0	0	0	0	0	0	0	0	0	0	0	0	0	0	0	0	0	0	0	0	0	0	0	0	0	0	0	0	0	0	0	0	0	0	0	0	0	0	0	0
Metabolism; Carbohydrate Metabolism; Ascorbate and aldarate metabolism [PATH:ko00053]	L-ascorbate 6-phosphate lactonase [EC:3.1.1.-]	K03476	0	0	0	0	0	0	0	0	0	0	0	0	0	0	0	0	0	0	0	0	0	0	0	0	0	0	0	0	0	0	0	0	0	0	0	0	0	0	0	0	0	0	0	0	0	0	0
Terpenoid backbone biosynthesis;M00096 C5 isoprenoid biosynthesis, non-mevalonate pathway [PATH:map00900]	K03526 gcpE, ispG; (E)-4-hydroxy-3-methylbut-2-enyl-diphosphate synthase [EC:1.17.7.1 1.17.7.3]	K03526	0	1	1	1	1	0	1	1	1	1	1	1	1	0	1	1	1	1	1	1	1	1	1	1	1	1	1	1	1	1	1	1	1	1	1	1	1	0	0	1	1	1	1	1	1	1	1
Terpenoid backbone biosynthesis;M00096 C5 isoprenoid biosynthesis, non-mevalonate pathway [PATH:map00900]	K03527 ispH, lytB; 4-hydroxy-3-methylbut-2-en-1-yl diphosphate reductase [EC:1.17.7.4]	K03527	1	1	1	1	1	1	1	1	1	1	1	1	1	1	1	1	1	1	1	1	1	1	1	1	1	1	1	1	1	1	1	1	1	1	1	1	1	1	1	1	1	1	1	1	1	1	1
Metabolism; Glycan Biosynthesis and Metabolism; Peptidoglycan biosynthesis [PATH:ko00550] Genetic Information Processing; Replication and Repair; Chromosome [BR:ko03036]	cell division protein FtsI (penicillin-binding protein 3) [EC:2.4.1.129]	K03587	0	1	1	1	1	1	1	1	1	1	1	1	1	1	1	0	1	1	1	1	1	1	1	1	1	1	1	1	1	0	1	0	1	1	1	1	1	1	1	1	1	1	1	1	1	1	1
Lipid metabolism;M00089 Triacylglycerol biosynthesis [PATH:map00561]	K03621 plsX; glycerol-3-phosphate acyltransferase PlsX [EC:2.3.1.15]	K03621	1	1	1	1	1	1	1	1	1	1	1	1	1	1	1	0	1	1	1	1	1	1	1	1	1	1	1	1	1	1	1	1	0	1	1	1	1	1	1	1	1	1	1	0	1	1	1
Metabolism; Lipid Metabolism; Glycerolipid metabolism [PATH:ko00561] Metabolism; Glycan Biosynthesis and Metabolism; Glycosyltransferases [BR:ko01003]	1,2-diacylglycerol 3-beta-galactosyltransferase [EC:2.4.1.46]	K03715	0	0	0	0	0	0	0	0	0	0	0	0	0	0	0	0	0	0	0	0	0	0	0	0	0	1	1	0	0	0	0	0	0	0	0	0	0	0	0	0	0	0	0	0	0	0	0
Metabolism; Lipid Metabolism; Glycerophospholipid metabolism [PATH:ko00564]	ethanolamine ammonia-lyase large subunit [EC:4.3.1.7]	K03735	0	1	0	1	0	0	0	0	0	0	0	0	0	0	0	0	0	0	0	0	0	0	0	0	0	0	0	0	0	0	0	0	0	0	0	1	0	0	0	0	0	0	0	1	0	0	0
Metabolism; Lipid Metabolism; Glycerophospholipid metabolism [PATH:ko00564]	ethanolamine ammonia-lyase small subunit [EC:4.3.1.7]	K03736	0	0	0	0	0	0	0	0	0	0	0	0	0	0	0	0	0	0	0	0	0	0	0	0	0	0	0	0	0	0	0	0	0	1	0	0	0	0	0	0	0	0	0	0	0	0	0
Central carbohydrate metabolism;M00307 Pyruvate oxidation, pyruvate => acetyl-CoA [PATH:map01200 map00010 map00020 map00620]	K03737 por, nifJ; pyruvate-ferredoxin/flavodoxin oxidoreductase [EC:1.2.7.1 1.2.7.-]	K03737	0	0	0	0	1	0	0	0	0	0	0	0	0	0	0	0	0	0	0	0	0	0	0	0	0	0	0	0	0	1	0	1	0	0	0	0	0	1	0	0	0	0	0	0	0	0	0
Central carbohydrate metabolism;M00309 Non-phosphorylative Entner-Doudoroff pathway, gluconate/galactonate => glycerate [PATH:map01200 map00030 map00052]	K03738 aor; aldehyde:ferredoxin oxidoreductase [EC:1.2.7.5]	K03738	0	0	0	0	0	0	0	0	0	0	0	0	0	0	0	0	0	0	0	0	0	0	0	0	0	0	0	0	0	0	0	0	0	0	0	0	0	0	0	0	0	0	0	0	0	0	0
Metabolism; Glycan Biosynthesis and Metabolism; Lipopolysaccharide biosynthesis proteins [BR:ko01005]	phosphoethanolamine transferase	K03760	0	0	0	0	0	0	0	0	0	0	0	0	0	0	0	0	0	0	0	0	0	0	0	0	0	0	0	0	0	0	0	0	0	0	0	0	0	0	0	0	0	0	0	0	0	0	0
Glycan metabolism;M00070 Glycosphingolipid biosynthesis, lacto-series, LacCer => Lc4Cer [PATH:map00601];M00071 Glycosphingolipid biosynthesis, neolacto-series, LacCer => nLc4Cer [PATH:map00601]	K03766 B3GNT5; beta-1,3-N-acetylglucosaminyltransferase 5 [EC:2.4.1.206]	K03766	0	0	0	0	0	0	0	0	0	0	0	0	0	0	0	0	0	0	0	0	0	0	0	0	0	0	0	0	0	0	0	0	0	0	0	0	0	0	0	0	0	0	0	0	0	0	0
Metabolism; Carbohydrate Metabolism; Pyruvate metabolism [PATH:ko00620]	D-lactate dehydrogenase [EC:1.1.1.28]	K03778	0	0	0	0	0	0	0	0	0	1	0	0	0	0	0	0	0	0	0	0	0	0	1	0	0	0	0	0	0	0	0	0	0	0	0	0	0	0	0	0	0	0	0	0	0	0	0
Metabolism; Carbohydrate Metabolism; Glyoxylate and dicarboxylate metabolism [PATH:ko00630]	L(+)-tartrate dehydratase beta subunit [EC:4.2.1.32]	K03780	0	0	0	0	0	0	0	0	0	0	0	0	0	0	0	0	0	0	0	0	0	0	0	0	0	0	0	0	0	0	0	0	0	0	0	0	0	0	0	0	0	0	0	0	0	0	0
Other carbohydrate metabolism;M00532 Photorespiration [PATH:map01200 map00630]	K03781 katE, CAT, catB, srpA; catalase [EC:1.11.1.6]	K03781	0	0	0	0	0	0	0	0	0	0	0	0	0	0	0	0	1	0	0	0	0	0	0	0	0	0	0	0	0	0	0	0	0	0	0	0	0	0	0	0	0	0	0	0	0	0	0
Metabolism; Glycan Biosynthesis and Metabolism; Glycosyltransferases [BR:ko01003] Metabolism; Glycan Biosynthesis and Metabolism; Peptidoglycan biosynthesis [PATH:ko00550]	monofunctional biosynthetic peptidoglycan transglycosylase [EC:2.4.1.-]	K03814	1	1	0	0	0	1	1	1	0	1	0	1	1	1	1	0	1	0	1	1	1	1	0	1	0	0	0	0	0	0	0	0	0	1	1	1	0	0	1	0	0	0	1	1	0	1	1
Metabolism; Carbohydrate Metabolism; Butanoate metabolism [PATH:ko00650]	polyhydroxyalkanoate synthase [EC:2.3.1.-]	K03821	0	0	0	0	0	0	0	0	0	0	0	0	0	0	0	0	0	0	0	0	0	0	0	0	0	0	0	0	0	0	0	0	0	0	0	0	0	0	0	0	0	0	0	0	0	0	0
Central carbohydrate metabolism;M00003 Gluconeogenesis, oxaloacetate => fructose-6P [PATH:map00010 map00020]	K03841 FBP, fbp; fructose-1,6-bisphosphatase I [EC:3.1.3.11]	K03841	1	1	1	1	1	0	1	1	1	1	1	1	1	1	1	0	1	1	1	1	1	1	1	1	1	1	1	1	1	1	1	0	1	1	1	1	1	1	1	1	1	1	1	1	1	1	1
Glycan metabolism;M00055 N-glycan precursor biosynthesis [PATH:map00510]	K03842 ALG1; beta-1,4-mannosyltransferase [EC:2.4.1.142]	K03842	0	0	0	0	0	0	0	0	0	0	0	0	0	0	0	0	0	0	0	0	0	0	0	0	0	0	0	0	0	0	0	0	0	0	0	0	0	0	0	0	0	0	0	0	0	0	0
Glycan metabolism;M00055 N-glycan precursor biosynthesis [PATH:map00510]	K03843 ALG2; alpha-1,3/alpha-1,6-mannosyltransferase [EC:2.4.1.132 2.4.1.257]	K03843	0	0	0	0	0	0	0	0	0	0	0	0	0	0	0	0	0	0	0	0	0	0	0	0	0	0	0	0	0	0	0	0	0	0	0	0	0	0	0	0	0	0	0	0	0	0	0
Glycan metabolism;M00055 N-glycan precursor biosynthesis [PATH:map00510]	K03844 ALG11; alpha-1,2-mannosyltransferase [EC:2.4.1.131]	K03844	0	0	0	0	0	0	0	0	0	0	0	0	0	0	0	0	0	0	0	0	0	0	0	0	0	0	0	0	0	0	0	0	0	0	0	0	0	0	0	0	0	0	0	0	0	0	0
Glycan metabolism;M00055 N-glycan precursor biosynthesis [PATH:map00510]	K03845 ALG3; alpha-1,3-mannosyltransferase [EC:2.4.1.258]	K03845	0	0	0	0	0	0	0	0	0	0	0	0	0	0	0	0	0	0	0	0	0	0	0	0	0	0	0	0	0	0	0	0	0	0	0	0	0	0	0	0	0	0	0	0	0	0	0
Glycan metabolism;M00055 N-glycan precursor biosynthesis [PATH:map00510]	K03846 ALG9; alpha-1,2-mannosyltransferase [EC:2.4.1.259 2.4.1.261]	K03846	0	0	0	0	0	0	0	0	0	0	0	0	0	0	0	0	0	0	0	0	0	0	0	0	0	0	0	0	0	0	0	0	0	0	0	0	0	0	0	0	0	0	0	0	0	0	0
Glycan metabolism;M00055 N-glycan precursor biosynthesis [PATH:map00510]	K03847 ALG12; alpha-1,6-mannosyltransferase [EC:2.4.1.260]	K03847	0	0	0	0	0	0	0	0	0	0	0	0	0	0	0	0	0	0	0	0	0	0	0	0	0	0	0	0	0	0	0	0	0	0	0	0	0	0	0	0	0	0	0	0	0	0	0
Glycan metabolism;M00055 N-glycan precursor biosynthesis [PATH:map00510]	K03848 ALG6; alpha-1,3-glucosyltransferase [EC:2.4.1.267]	K03848	0	0	0	0	0	0	0	0	0	0	0	0	0	0	0	0	0	0	0	0	0	0	0	0	0	0	0	0	0	0	0	0	0	0	0	0	0	0	0	0	0	0	0	0	0	0	0
Glycan metabolism;M00055 N-glycan precursor biosynthesis [PATH:map00510]	K03849 ALG8; alpha-1,3-glucosyltransferase [EC:2.4.1.265]	K03849	0	0	0	0	0	0	0	0	0	0	0	0	0	0	0	0	0	0	0	0	0	0	0	0	0	0	0	0	0	0	0	0	0	0	0	0	0	0	0	0	0	0	0	0	0	0	0
Glycan metabolism;M00055 N-glycan precursor biosynthesis [PATH:map00510]	K03850 ALG10; alpha-1,2-glucosyltransferase [EC:2.4.1.256]	K03850	0	0	0	0	0	0	0	0	0	0	0	0	0	0	0	0	0	0	0	0	0	0	0	0	0	0	0	0	0	0	0	0	0	0	0	0	0	0	0	0	0	0	0	0	0	0	0
Glycan metabolism;M00065 GPI-anchor biosynthesis, core oligosaccharide [PATH:map00563]	K03857 PIGA, GPI3; phosphatidylinositol glycan, class A [EC:2.4.1.198]	K03857	0	0	0	0	0	0	0	0	0	0	0	0	0	0	0	0	0	0	0	0	0	0	0	0	0	0	0	0	0	0	0	0	0	0	0	0	0	0	0	0	0	0	0	0	0	0	0
Metabolism; Glycan Biosynthesis and Metabolism; Glycosyltransferases [BR:ko01003] Unclassified; Cellular Processes and Signaling; Membrane and intracellular structural molecules	UDP-glucose:tetrahydrobiopterin glucosyltransferase [EC:2.4.1.-]	K03867	0	0	0	0	0	0	0	1	0	0	0	0	0	0	0	1	0	0	0	0	0	0	0	0	0	0	0	0	0	0	0	0	0	0	0	0	0	0	0	0	0	0	0	0	0	0	0
Glycan metabolism;M00070 Glycosphingolipid biosynthesis, lacto-series, LacCer => Lc4Cer [PATH:map00601]	K03877 B3GALT5; beta-1,3-galactosyltransferase 5 [EC:2.4.1.-]	K03877	0	0	0	0	0	0	0	0	0	0	0	0	0	0	0	0	0	0	0	0	0	0	0	0	0	0	0	0	0	0	0	0	0	0	0	0	0	0	0	0	0	0	0	0	0	0	0
Metabolism; Lipid Metabolism; Fatty acid biosynthesis [PATH:ko00061] Metabolism; Lipid Metabolism; Biosynthesis of unsaturated fatty acids [PATH:ko01040] Metabolism; Lipid Metabolism; Lipid biosynthesis proteins [BR:ko01004]	acyl-[acyl-carrier-protein] desaturase [EC:1.14.19.2]	K03921	0	1	0	1	0	0	0	0	0	1	0	0	0	0	0	0	1	0	0	0	0	0	1	1	0	1	1	0	0	0	0	0	0	1	0	1	0	0	0	0	0	0	1	1	0	1	0
Metabolism; Glycan Biosynthesis and Metabolism; Peptidoglycan biosynthesis [PATH:ko00550]	virulence factor	K03980	1	1	1	1	1	1	1	0	1	1	1	1	1	1	1	0	1	1	1	1	1	1	1	1	1	1	1	1	1	1	1	1	1	1	1	1	1	1	1	1	1	1	1	1	1	1	1
Metabolism; Carbohydrate Metabolism; Pyruvate metabolism [PATH:ko00620]	phosphotransacetylase	K04020	0	0	0	0	0	0	0	0	0	0	0	0	0	0	0	0	0	0	0	0	0	0	0	0	0	0	0	0	0	0	0	0	0	0	0	0	0	0	0	0	0	0	0	0	0	0	0
Central carbohydrate metabolism;M00003 Gluconeogenesis, oxaloacetate => fructose-6P [PATH:map00010 map00020]	K04041 fbp3; fructose-1,6-bisphosphatase III [EC:3.1.3.11]	K04041	0	0	0	0	0	0	0	0	0	0	0	0	0	0	0	0	0	0	0	0	0	0	0	0	0	0	0	0	0	0	0	0	0	0	0	0	0	0	0	0	0	0	0	0	0	0	0
Metabolism; Carbohydrate Metabolism; Amino sugar and nucleotide sugar metabolism [PATH:ko00520]	bifunctional UDP-N-acetylglucosamine pyrophosphorylase / Glucosamine-1-phosphate N-acetyltransferase [EC:2.7.7.23 2.3.1.157]	K04042	0	0	1	0	0	0	0	0	0	0	0	0	0	0	0	0	0	0	0	1	0	0	0	0	0	0	0	0	0	0	0	0	0	0	0	0	0	0	0	0	0	0	0	0	0	0	0
Metabolism; Carbohydrate Metabolism; Glycolysis / Gluconeogenesis [PATH:ko00010] Metabolism; Carbohydrate Metabolism; Pyruvate metabolism [PATH:ko00620] Metabolism; Carbohydrate Metabolism; Butanoate metabolism [PATH:ko00650] Metabolism; Lipid Metabolism; Fatty acid metabolism [PATH:ko00071] Metabolism; Amino Acid Metabolism; Tyrosine metabolism [PATH:ko00350] Metabolism; Xenobiotics Biodegradati…	acetaldehyde dehydrogenase / alcohol dehydrogenase [EC:1.2.1.10 1.1.1.1]	K04072	0	0	0	0	0	0	0	0	0	0	0	0	0	0	0	0	0	0	0	0	0	0	0	0	0	0	0	0	0	0	0	0	0	0	0	0	0	0	0	0	0	0	0	0	0	0	0
Metabolism; Carbohydrate Metabolism; Galactose metabolism [PATH:ko00052]	galactose oxidase [EC:1.1.3.9]	K04618	0	0	0	0	0	0	0	0	0	0	0	0	0	0	0	0	0	0	0	0	0	0	0	0	0	0	0	0	0	0	0	0	0	0	0	0	0	0	0	0	0	0	0	0	0	0	0
Lipid metabolism;M00067 Cerebroside and sulfatide biosynthesis [PATH:map00600 map00565]	K04628 CGT, UGT8; 2-hydroxyacylsphingosine 1-beta-galactosyltransferase [EC:2.4.1.45]	K04628	0	0	0	0	0	0	0	0	0	0	0	0	0	0	0	0	0	0	0	0	0	0	0	0	0	0	0	0	0	0	0	0	0	0	0	0	0	0	0	0	0	0	0	0	0	0	0
Lipid metabolism;M00094 Ceramide biosynthesis [PATH:map00600];M00099 Sphingosine biosynthesis [PATH:map00600]	K04708 E1.1.1.102; 3-dehydrosphinganine reductase [EC:1.1.1.102]	K04708	0	0	0	0	0	0	0	0	0	0	0	0	0	0	0	0	0	0	0	0	0	0	0	0	0	0	0	0	0	0	0	0	0	0	0	0	0	0	0	0	0	0	0	0	0	0	0
Lipid metabolism;M00094 Ceramide biosynthesis [PATH:map00600];M00099 Sphingosine biosynthesis [PATH:map00600]	K04709 LAG1; Acyl-CoA-dependent ceramide synthase [EC:2.3.1.24]	K04709	0	0	0	0	0	0	0	0	0	0	0	0	0	0	0	0	0	0	0	0	0	0	0	0	0	0	0	0	0	0	0	0	0	0	0	0	0	0	0	0	0	0	0	0	0	0	0
Lipid metabolism;M00094 Ceramide biosynthesis [PATH:map00600];M00099 Sphingosine biosynthesis [PATH:map00600]	K04710 CERS; ceramide synthetase [EC:2.3.1.24]	K04710	0	0	0	0	0	0	0	0	0	0	0	0	0	0	0	0	0	0	0	0	0	0	0	0	0	0	0	0	0	0	0	0	0	0	0	0	0	0	0	0	0	0	0	0	0	0	0
Lipid metabolism;M00094 Ceramide biosynthesis [PATH:map00600];M00099 Sphingosine biosynthesis [PATH:map00600]	K04712 DEGS; sphingolipid Delta-4 desaturase [EC:1.14.-.-]	K04712	0	0	0	0	1	0	0	0	0	0	0	1	0	0	1	0	0	0	0	0	0	0	0	1	0	0	0	0	0	0	0	0	0	1	0	0	0	1	0	0	0	0	1	0	0	0	0
Lipid metabolism;M00100 Sphingosine degradation [PATH:map00600]	K04718 SPHK; sphingosine kinase [EC:2.7.1.91]	K04718	0	0	0	0	0	0	0	0	0	0	0	0	0	0	0	0	0	0	0	0	0	0	0	0	0	0	0	0	0	0	0	0	0	0	0	0	0	0	0	0	0	0	0	0	0	0	0
Metabolism; Lipid Metabolism; Lipid biosynthesis proteins [BR:ko01004] Metabolism; Metabolism of Terpenoids and Polyketides; Biosynthesis of siderophore group nonribosomal peptides [PATH:ko01053]	mycobactin polyketide synthetase MbtD	K04791	0	0	0	0	0	0	0	0	0	0	0	0	0	0	0	0	0	0	0	0	0	0	0	0	0	0	0	0	0	0	0	0	0	0	0	0	0	0	0	0	0	0	0	0	0	0	0
Other carbohydrate metabolism;M00740 Methylaspartate cycle [PATH:map01200 map00020 map00250 map00630]	K04835 mal; methylaspartate ammonia-lyase [EC:4.3.1.2]	K04835	0	0	0	0	0	0	0	0	0	0	0	0	0	0	0	0	0	0	0	0	0	0	0	0	0	0	0	0	0	0	0	0	0	0	0	0	0	0	0	0	0	0	0	0	0	0	0
Glycan metabolism;M00065 GPI-anchor biosynthesis, core oligosaccharide [PATH:map00563]	K05283 PIGW; phosphatidylinositol glycan, class W [EC:2.3.-.-]	K05283	0	0	0	0	0	0	0	0	0	0	0	0	0	0	0	0	0	0	0	0	0	0	0	0	0	0	0	0	0	0	0	0	0	0	0	0	0	0	0	0	0	0	0	0	0	0	0
Glycan metabolism;M00065 GPI-anchor biosynthesis, core oligosaccharide [PATH:map00563]	K05284 PIGM; phosphatidylinositol glycan, class M [EC:2.4.1.-]	K05284	0	0	0	0	0	0	0	0	0	0	0	0	0	0	0	0	0	0	0	0	0	0	0	0	0	0	0	0	0	0	0	0	0	0	0	0	0	0	0	0	0	0	0	0	0	0	0
Glycan metabolism;M00065 GPI-anchor biosynthesis, core oligosaccharide [PATH:map00563]	K05285 PIGN; phosphatidylinositol glycan, class N [EC:2.7.-.-]	K05285	0	0	0	0	0	0	0	0	0	0	0	0	0	0	0	0	0	0	0	0	0	0	0	0	0	0	0	0	0	0	0	0	0	0	0	0	0	0	0	0	0	0	0	0	0	0	0
Glycan metabolism;M00065 GPI-anchor biosynthesis, core oligosaccharide [PATH:map00563]	K05286 PIGB; phosphatidylinositol glycan, class B [EC:2.4.1.-]	K05286	0	0	0	0	0	0	0	0	0	0	0	0	0	0	0	0	0	0	0	0	0	0	0	0	0	1	1	0	0	0	0	0	0	0	0	0	0	0	0	0	0	0	0	0	0	0	0
Glycan metabolism;M00065 GPI-anchor biosynthesis, core oligosaccharide [PATH:map00563]	K05287 PIGF; phosphatidylinositol glycan, class F [EC:2.7.-.-]	K05287	0	0	0	0	0	0	0	0	0	0	0	0	0	0	0	0	0	0	0	0	0	0	0	0	0	0	0	0	0	0	0	0	0	0	0	0	0	0	0	0	0	0	0	0	0	0	0
Metabolism; Lipid Metabolism; Steroid hormone biosynthesis [PATH:ko00140]	3(or 17)beta-hydroxysteroid dehydrogenase [EC:1.1.1.51]	K05296	0	0	0	0	0	0	0	0	0	0	0	0	0	0	0	0	1	0	0	0	0	0	0	0	0	0	0	0	0	0	0	0	0	0	0	0	0	0	0	0	0	0	0	0	0	0	0
Metabolism; Carbohydrate Metabolism; Amino sugar and nucleotide sugar metabolism [PATH:ko00520]	sialic acid synthase [EC:2.5.1.56 2.5.1.57]	K05304	0	0	0	0	0	0	0	0	0	0	0	0	0	0	0	0	0	0	0	0	0	0	0	0	0	0	0	0	0	0	0	0	0	0	0	0	0	0	0	0	0	0	0	0	0	0	0
Central carbohydrate metabolism;M00308 Semi-phosphorylative Entner-Doudoroff pathway, gluconate => glycerate-3P [PATH:map01200 map00030];M00633 Semi-phosphorylative Entner-Doudoroff pathway, gluconate/galactonate => glycerate-3P [PATH:map01200 map00030 map00052];M00309 Non-phosphorylative Entner-Doudoroff pathway, gluconate/galactonate => glycerate [PATH:map01200 map00030 map00052]	K05308 gnaD; gluconate/galactonate dehydratase [EC:4.2.1.140]	K05308	0	0	0	0	0	0	0	0	0	0	0	0	0	0	0	0	0	0	0	0	0	0	0	0	0	0	0	0	0	0	0	0	0	0	0	0	0	0	0	0	0	0	0	0	0	0	0
Metabolism; Carbohydrate Metabolism; Starch and sucrose metabolism [PATH:ko00500]	amylosucrase [EC:2.4.1.4]	K05341	0	0	0	0	0	0	0	0	0	0	0	0	0	0	0	0	0	0	0	0	0	0	0	0	0	0	0	0	0	0	0	0	0	0	0	0	0	0	0	0	0	0	0	0	0	0	0
Metabolism; Carbohydrate Metabolism; Starch and sucrose metabolism [PATH:ko00500]	alpha,alpha-trehalose phosphorylase [EC:2.4.1.64]	K05342	0	0	0	0	0	0	0	0	0	0	0	0	0	0	0	0	0	0	0	0	0	0	0	0	0	0	0	0	0	0	0	0	0	0	0	0	0	0	0	0	0	0	0	0	0	0	0
Metabolism; Carbohydrate Metabolism; Starch and sucrose metabolism [PATH:ko00500]	maltose alpha-D-glucosyltransferase [EC:5.4.99.16]	K05343	0	0	0	0	1	0	0	0	0	0	0	0	0	0	0	0	0	0	0	0	0	0	0	0	0	0	0	0	0	0	0	0	0	0	0	0	0	0	0	0	0	0	0	0	0	0	0
Metabolism; Carbohydrate Metabolism; Starch and sucrose metabolism [PATH:ko00500] Metabolism; Metabolism of Other Amino Acids; Cyanoamino acid metabolism [PATH:ko00460] Metabolism; Biosynthesis of Other Secondary Metabolites; Phenylpropanoid biosynthesis [PATH:ko00940]	beta-glucosidase [EC:3.2.1.21]	K05349	1	1	0	1	1	1	1	0	1	1	1	0	1	1	1	0	1	1	1	1	0	1	1	1	1	1	1	1	1	1	1	1	0	1	1	1	1	0	1	1	1	1	1	1	1	1	1
Metabolism; Carbohydrate Metabolism; Starch and sucrose metabolism [PATH:ko00500] Metabolism; Metabolism of Other Amino Acids; Cyanoamino acid metabolism [PATH:ko00460] Metabolism; Biosynthesis of Other Secondary Metabolites; Phenylpropanoid biosynthesis [PATH:ko00940]	beta-glucosidase [EC:3.2.1.21]	K05350	0	0	0	0	1	0	0	0	0	0	0	0	0	0	0	0	0	1	0	0	0	0	0	0	0	0	0	0	0	1	0	1	0	0	0	0	0	1	0	0	0	0	0	0	0	0	0
Other carbohydrate metabolism;M00014 Glucuronate pathway (uronate pathway) [PATH:map00040]	K05351 E1.1.1.9; D-xylulose reductase [EC:1.1.1.9]	K05351	0	0	0	0	0	0	0	0	0	0	0	0	0	0	0	0	0	0	0	0	0	0	0	0	0	0	0	0	0	0	0	0	0	0	0	0	0	0	0	0	0	0	0	0	0	0	0
Metabolism; Glycan Biosynthesis and Metabolism; Glycosyltransferases [BR:ko01003] Metabolism; Glycan Biosynthesis and Metabolism; Peptidoglycan biosynthesis [PATH:ko00550]	peptidoglycan glycosyltransferase [EC:2.4.1.129]	K05364	0	0	0	0	0	0	0	0	0	0	0	0	0	0	0	0	0	0	0	0	0	0	0	0	0	0	0	0	0	0	0	0	0	0	0	0	0	0	0	0	0	0	0	0	0	0	0
Metabolism; Glycan Biosynthesis and Metabolism; Glycosyltransferases [BR:ko01003] Metabolism; Glycan Biosynthesis and Metabolism; Peptidoglycan biosynthesis [PATH:ko00550]	penicillin-binding protein 1B [EC:2.4.1.129 3.4.-.-]	K05365	0	0	1	0	0	0	0	0	0	0	0	0	0	0	0	0	0	0	0	0	0	1	1	0	0	0	0	0	0	0	1	0	1	0	0	0	0	0	0	0	0	0	0	0	0	0	0
Metabolism; Glycan Biosynthesis and Metabolism; Glycosyltransferases [BR:ko01003] Metabolism; Glycan Biosynthesis and Metabolism; Peptidoglycan biosynthesis [PATH:ko00550]	penicillin-binding protein 1A [EC:2.4.1.- 3.4.-.-]	K05366	1	1	1	1	1	1	1	1	1	1	1	1	1	1	1	1	1	1	1	1	1	1	1	1	1	1	1	1	1	1	1	1	1	1	1	1	1	1	1	1	1	1	1	1	1	1	1
Metabolism; Glycan Biosynthesis and Metabolism; Glycosyltransferases [BR:ko01003] Metabolism; Glycan Biosynthesis and Metabolism; Peptidoglycan biosynthesis [PATH:ko00550]	penicillin-binding protein 1C [EC:2.4.1.-]	K05367	0	0	0	0	0	0	0	0	0	0	0	0	0	0	0	0	0	0	0	0	0	0	0	0	0	0	0	0	0	0	0	0	0	0	0	0	0	0	0	0	0	0	0	0	0	0	0
Metabolism; Glycan Biosynthesis and Metabolism; Peptidoglycan biosynthesis [PATH:ko00550]	penicillin-binding protein 2	K05515	1	0	0	1	0	1	1	1	1	1	1	1	1	1	1	1	1	1	1	1	1	1	1	1	1	1	1	1	1	1	1	1	1	1	1	1	1	1	1	1	1	1	1	0	1	1	1
Glycan metabolism;M00074 N-glycan biosynthesis, high-mannose type [PATH:map00510 map00513]	K05528 OCH1; alpha 1,6-mannosyltransferase [EC:2.4.1.232]	K05528	0	0	0	0	0	0	0	0	0	0	0	0	0	0	0	0	0	0	0	0	0	0	0	0	0	0	0	0	0	0	0	0	0	0	0	0	0	0	0	0	0	0	0	0	0	0	0
Glycan metabolism;M00074 N-glycan biosynthesis, high-mannose type [PATH:map00510 map00513]	K05529 MNN9; mannan polymerase complexes MNN9 subunit [EC:2.4.1.-]	K05529	0	0	0	0	0	0	0	0	0	0	0	0	0	0	0	0	0	0	0	0	0	0	0	0	0	0	0	0	0	0	0	0	0	0	0	0	0	0	0	0	0	0	0	0	0	0	0
Glycan metabolism;M00074 N-glycan biosynthesis, high-mannose type [PATH:map00510 map00513]	K05530 VAN1; mannan polymerase I complex VAN1 subunit [EC:2.4.1.-]	K05530	0	0	0	0	0	0	0	0	0	0	0	0	0	0	0	0	0	0	0	0	0	0	0	0	0	0	0	0	0	0	0	0	0	0	0	0	0	0	0	0	0	0	0	0	0	0	0
Glycan metabolism;M00074 N-glycan biosynthesis, high-mannose type [PATH:map00510 map00513]	K05531 MNN10; mannan polymerase II complex MNN10 subunit [EC:2.4.1.-]	K05531	0	0	0	0	0	0	0	0	0	0	0	0	0	0	0	0	0	0	0	0	0	0	0	0	0	0	0	0	0	0	0	0	0	0	0	0	0	0	0	0	0	0	0	0	0	0	0
Glycan metabolism;M00074 N-glycan biosynthesis, high-mannose type [PATH:map00510 map00513]	K05532 MNN11; mannan polymerase II complex MNN11 subunit [EC:2.4.1.-]	K05532	0	0	0	0	0	0	0	0	0	0	0	0	0	0	0	0	0	0	0	0	0	0	0	0	0	0	0	0	0	0	0	0	0	0	0	0	0	0	0	0	0	0	0	0	0	0	0
Glycan metabolism;M00074 N-glycan biosynthesis, high-mannose type [PATH:map00510 map00513]	K05533 ANP1; mannan polymerase II complex ANP1 subunit [EC:2.4.1.-]	K05533	0	0	0	0	0	0	0	0	0	0	0	0	0	0	0	0	0	0	0	0	0	0	0	0	0	0	0	0	0	0	0	0	0	0	0	0	0	0	0	0	0	0	0	0	0	0	0
Glycan metabolism;M00074 N-glycan biosynthesis, high-mannose type [PATH:map00510 map00513]	K05534 HOC1; mannan polymerase II complex HOC1 subunit [EC:2.4.1.-]	K05534	0	0	0	0	0	0	0	0	0	0	0	0	0	0	0	0	0	0	0	0	0	0	0	0	0	0	0	0	0	0	0	0	0	0	0	0	0	0	0	0	0	0	0	0	0	0	0
Glycan metabolism;M00074 N-glycan biosynthesis, high-mannose type [PATH:map00510 map00513]	K05535 MNN2; alpha 1,2-mannosyltransferase [EC:2.4.1.-]	K05535	0	0	0	0	0	0	0	0	0	0	0	0	0	0	0	0	0	0	0	0	0	0	0	0	0	0	0	0	0	0	0	0	0	0	0	0	0	0	0	0	0	0	0	0	0	0	0
Glycan metabolism;M00073 N-glycan precursor trimming [PATH:map00510];M00074 N-glycan biosynthesis, high-mannose type [PATH:map00510 map00513]	K05546 GANAB; alpha 1,3-glucosidase [EC:3.2.1.84]	K05546	0	0	0	0	0	0	0	0	0	0	0	0	0	0	0	0	0	0	0	0	0	0	0	0	0	0	0	0	0	0	0	0	0	0	0	0	0	0	0	0	0	0	0	0	0	0	0
Other carbohydrate metabolism;M00013 Malonate semialdehyde pathway, propanoyl-CoA => acetyl-CoA [PATH:map01200 map00640]	K05605 HIBCH; 3-hydroxyisobutyryl-CoA hydrolase [EC:3.1.2.4]	K05605	0	0	0	0	0	0	0	0	0	0	0	0	0	0	0	0	0	0	0	0	0	0	0	0	0	0	0	0	0	0	0	0	0	0	0	0	0	0	0	0	0	0	0	0	0	0	0
Other carbohydrate metabolism;M00373 Ethylmalonyl pathway [PATH:map01200 map00630];M00741 Propanoyl-CoA metabolism, propanoyl-CoA => succinyl-CoA [PATH:map01200 map00280 map00630 map00640]	K05606 MCEE, epi; methylmalonyl-CoA/ethylmalonyl-CoA epimerase [EC:5.1.99.1]	K05606	1	1	0	1	1	0	1	1	0	1	1	0	1	1	1	1	1	1	1	1	1	1	1	0	1	1	1	1	1	1	1	1	1	1	1	1	1	1	1	1	1	1	0	1	1	1	1
Metabolism; Glycan Biosynthesis and Metabolism; Lipopolysaccharide biosynthesis proteins [BR:ko01005]	chain length determinant protein (polysaccharide antigen chain regulator)	K05789	0	0	0	0	0	0	0	0	0	0	0	0	0	0	0	0	0	0	0	0	0	0	0	0	0	0	0	0	0	0	0	0	0	0	0	0	0	0	0	0	0	0	0	0	0	0	0
Metabolism; Glycan Biosynthesis and Metabolism; Glycosyltransferases [BR:ko01003]	sterol 3beta-glucosyltransferase [EC:2.4.1.173]	K05841	0	0	0	0	0	0	0	0	0	0	0	0	0	0	0	0	0	0	0	0	0	0	0	0	0	0	0	0	0	0	0	0	0	0	0	0	0	0	0	0	0	0	0	0	0	0	0
Lipid metabolism;M00130 Inositol phosphate metabolism, PI=> PIP2 => Ins(1,4,5)P3 => Ins(1,3,4,5)P4 [PATH:map00562]	K05857 PLCD; phosphatidylinositol phospholipase C, delta [EC:3.1.4.11]	K05857	0	0	0	0	0	0	0	0	0	0	0	0	0	0	0	0	0	0	0	0	0	0	0	0	0	0	0	0	0	0	0	0	0	0	0	0	0	0	0	0	0	0	0	0	0	0	0
Lipid metabolism;M00130 Inositol phosphate metabolism, PI=> PIP2 => Ins(1,4,5)P3 => Ins(1,3,4,5)P4 [PATH:map00562]	K05858 PLCB; phosphatidylinositol phospholipase C, beta [EC:3.1.4.11]	K05858	0	0	0	0	0	0	0	0	0	0	0	0	0	0	0	0	0	0	0	0	0	0	0	0	0	0	0	0	0	0	0	0	0	0	0	0	0	0	0	0	0	0	0	0	0	0	0
Lipid metabolism;M00130 Inositol phosphate metabolism, PI=> PIP2 => Ins(1,4,5)P3 => Ins(1,3,4,5)P4 [PATH:map00562]	K05859 PLCG2; phosphatidylinositol phospholipase C, gamma-2 [EC:3.1.4.11]	K05859	0	0	0	0	0	0	0	0	0	0	0	0	0	0	0	0	0	0	0	0	0	0	0	0	0	0	0	0	0	0	0	0	0	0	0	0	0	0	0	0	0	0	0	0	0	0	0
Lipid metabolism;M00130 Inositol phosphate metabolism, PI=> PIP2 => Ins(1,4,5)P3 => Ins(1,3,4,5)P4 [PATH:map00562]	K05860 PLCE; phosphatidylinositol phospholipase C, epsilon [EC:3.1.4.11]	K05860	0	0	0	0	0	0	0	0	0	0	0	0	0	0	0	0	0	0	0	0	0	0	0	0	0	0	0	0	0	0	0	0	0	0	0	0	0	0	0	0	0	0	0	0	0	0	0
Lipid metabolism;M00130 Inositol phosphate metabolism, PI=> PIP2 => Ins(1,4,5)P3 => Ins(1,3,4,5)P4 [PATH:map00562]	K05861 PLCZ; phosphatidylinositol phospholipase C, zeta [EC:3.1.4.11]	K05861	0	0	0	0	0	0	0	0	0	0	0	0	0	0	0	0	0	0	0	0	0	0	0	0	0	0	0	0	0	0	0	0	0	0	0	0	0	0	0	0	0	0	0	0	0	0	0
Metabolism; Lipid Metabolism; Glycerolipid metabolism [PATH:ko00561]	dihydroxyacetone kinase, N-terminal domain [EC:2.7.1.-]	K05878	0	0	0	0	0	0	1	0	0	0	0	0	1	0	0	0	0	0	0	0	0	1	0	0	0	0	0	0	0	0	0	0	0	0	0	0	0	0	0	0	0	0	0	0	0	0	0
Metabolism; Lipid Metabolism; Glycerolipid metabolism [PATH:ko00561]	dihydroxyacetone kinase, C-terminal domain [EC:2.7.1.-]	K05879	0	0	0	0	0	0	0	0	0	0	0	0	0	0	0	0	0	0	0	0	0	0	0	0	0	0	0	0	0	0	0	0	0	0	0	0	0	0	0	0	0	0	0	0	0	0	0
Fatty acid metabolism;M00113 Jasmonic acid biosynthesis [PATH:map00592]	K05894 OPR; 12-oxophytodienoic acid reductase [EC:1.3.1.42]	K05894	0	0	0	0	0	0	0	0	0	0	0	0	0	0	0	0	0	0	0	0	0	0	0	0	0	0	0	0	0	0	0	0	0	0	0	0	0	0	0	0	0	0	0	0	0	0	0
Sterol biosynthesis;M00101 Cholesterol biosynthesis, squalene 2,3-epoxide => cholesterol [PATH:map00100]	K05917 CYP51; sterol 14-demethylase [EC:1.14.13.70]	K05917	0	0	0	0	0	0	0	0	0	0	0	0	0	0	0	0	0	0	0	0	0	0	0	0	0	0	0	0	0	0	0	0	0	0	0	0	0	0	0	0	0	0	0	0	0	0	0
Metabolism; Lipid Metabolism; Fatty acid metabolism [PATH:ko00071] Metabolism; Lipid Metabolism; Glycerophospholipid metabolism [PATH:ko00564]	acyl-[acyl-carrier-protein]-phospholipid O-acyltransferase / long-chain-fatty-acid--[acyl-carrier-protein] ligase [EC:2.3.1.40 6.2.1.20]	K05939	0	0	0	1	1	0	0	0	0	1	0	0	0	0	1	0	0	1	0	0	0	0	0	1	0	0	0	0	0	0	0	0	0	1	1	1	0	0	1	0	0	0	1	1	0	1	0
Metabolism; Glycan Biosynthesis and Metabolism; Glycosyltransferases [BR:ko01003]	N-acetylglucosaminyldiphosphoundecaprenol [EC:2.4.1.187]	K05946	0	0	0	0	0	0	0	0	0	0	0	0	0	0	1	0	0	0	0	0	0	0	0	0	0	0	0	0	0	1	0	1	0	0	0	0	0	1	0	0	0	0	0	0	0	0	0
Lipopolysaccharide metabolism;M00063 CMP-KDO biosynthesis [PATH:map00540]	K06041 kdsD, kpsF; arabinose-5-phosphate isomerase [EC:5.3.1.13]	K06041	1	1	0	1	0	1	1	1	1	1	1	1	1	1	0	0	1	1	1	1	1	1	1	1	1	1	1	1	1	1	1	1	1	1	1	1	1	1	1	1	1	1	1	1	1	1	1
Other carbohydrate metabolism;M00565 Trehalose biosynthesis, D-glucose 1P => trehalose [PATH:map00500]	K06044 treY, glgY; (1->4)-alpha-D-glucan 1-alpha-D-glucosylmutase [EC:5.4.99.15]	K06044	0	0	0	0	0	0	0	0	0	0	0	0	0	0	0	0	0	0	0	0	0	0	0	0	0	0	0	0	0	0	0	0	0	0	0	0	0	0	0	0	0	0	0	0	0	0	0
Metabolism; Lipid Metabolism; Steroid biosynthesis [PATH:ko00100]	squalene-hopene cyclase [EC:5.4.99.17]	K06045	0	0	0	0	0	0	0	0	0	0	0	0	0	0	0	0	0	0	0	0	0	0	0	0	0	1	1	0	0	0	0	0	0	0	0	0	0	0	0	0	0	0	0	0	0	0	0
Metabolism; Carbohydrate Metabolism; Amino sugar and nucleotide sugar metabolism [PATH:ko00520] Metabolism; Lipid Metabolism; Glycerolipid metabolism [PATH:ko00561]	UDP-sulfoquinovose synthase [EC:3.13.1.1]	K06118	0	0	0	0	0	0	0	0	0	0	0	0	0	0	0	0	0	0	0	0	0	0	0	0	0	0	0	0	0	0	0	0	0	0	0	0	0	0	0	0	0	0	0	0	0	0	0
Metabolism; Lipid Metabolism; Glycerophospholipid metabolism [PATH:ko00564] Metabolism; Lipid Metabolism; Ether lipid metabolism [PATH:ko00565]	1-acylglycerone phosphate reductase [EC:1.1.1.101]	K06123	0	0	0	0	0	0	1	0	0	0	0	0	1	0	0	0	0	0	0	0	0	0	0	0	0	0	0	0	0	0	0	0	0	0	0	0	0	0	0	0	0	0	0	0	0	0	0
Metabolism; Lipid Metabolism; Glycerophospholipid metabolism [PATH:ko00564] Cellular Processes; Transport and Catabolism; Lysosome [PATH:ko04142]	lysophospholipase III [EC:3.1.1.5]	K06129	0	0	0	0	0	0	0	0	0	0	0	0	0	0	0	0	0	0	0	0	0	0	0	0	0	0	0	0	0	0	0	0	0	0	0	0	0	0	0	0	0	0	0	0	0	0	0
Metabolism; Lipid Metabolism; Glycerophospholipid metabolism [PATH:ko00564]	cardiolipin synthase [EC:2.7.8.-]	K06131	1	1	1	1	1	1	1	1	1	1	0	1	1	1	1	1	1	1	1	1	1	1	1	0	1	1	1	1	1	1	1	1	1	1	1	1	1	1	1	1	1	1	1	1	1	1	1
Metabolism; Lipid Metabolism; Glycerophospholipid metabolism [PATH:ko00564]	putative cardiolipin synthase [EC:2.7.8.-]	K06132	0	0	0	0	0	0	0	0	0	1	0	0	0	0	0	0	0	0	0	0	0	0	0	0	0	0	0	0	0	0	0	0	0	0	0	0	0	0	0	0	0	0	0	0	0	0	0
Metabolism; Carbohydrate Metabolism; Pentose phosphate pathway [PATH:ko00030]	gluconate 2-dehydrogenase alpha chain [EC:1.1.99.3]	K06151	1	1	1	0	0	0	0	1	0	0	1	0	0	0	1	0	1	0	0	0	1	1	0	1	1	1	1	0	1	1	0	1	0	0	1	0	0	1	1	0	0	0	1	0	0	0	1
Metabolism; Carbohydrate Metabolism; Pentose phosphate pathway [PATH:ko00030]	gluconate 2-dehydrogenase gamma chain [EC:1.1.99.3]	K06152	1	0	1	0	0	0	0	1	0	0	1	0	0	0	1	0	0	1	1	1	1	0	0	0	0	0	0	0	0	0	0	0	0	0	1	0	0	0	1	0	0	0	0	0	0	1	1
Metabolism; Glycan Biosynthesis and Metabolism; Peptidoglycan biosynthesis [PATH:ko00550]	undecaprenyl-diphosphatase [EC:3.6.1.27]	K06153	1	1	0	1	1	1	1	1	1	1	1	0	1	0	1	1	1	1	1	1	1	1	1	1	1	1	1	1	1	0	1	1	1	1	1	1	1	1	1	1	1	1	1	1	1	1	1
Other terpenoid biosynthesis;M00097 beta-Carotene biosynthesis, GGAP => beta-carotene [PATH:map00906]	K06443 lcyB, crtL1, crtY; lycopene beta-cyclase [EC:5.5.1.19]	K06443	0	0	0	0	0	0	1	0	0	0	0	0	1	0	0	0	0	0	0	0	0	1	0	0	0	0	0	0	0	0	0	0	0	0	0	0	0	0	0	0	0	0	0	0	0	0	0
Fatty acid metabolism;M00087 beta-Oxidation [PATH:map01212 map00071]	K06445 fadE; acyl-CoA dehydrogenase [EC:1.3.99.-]	K06445	0	0	0	0	0	0	0	0	0	0	0	0	0	0	0	0	0	0	0	0	0	0	0	0	0	0	0	0	0	0	0	0	0	0	0	0	0	0	0	0	0	0	0	0	0	0	0
Central carbohydrate metabolism;M00001 Glycolysis (Embden-Meyerhof pathway), glucose => pyruvate [PATH:map01200 map00010];M00004 Pentose phosphate pathway (Pentose phosphate cycle) [PATH:map01200 map00030]	K06859 pgi1; glucose-6-phosphate isomerase, archaeal [EC:5.3.1.9]	K06859	0	0	0	0	0	0	0	0	0	0	0	0	0	0	0	0	0	0	0	0	0	0	0	0	0	0	0	0	0	0	0	0	0	0	0	0	0	0	0	0	0	0	0	0	0	0	0
Metabolism; Carbohydrate Metabolism; Fructose and mannose metabolism [PATH:ko00051]	mannosyl-3-phosphoglycerate phosphatase [EC:3.1.3.70]	K07026	0	1	0	0	0	0	0	0	0	1	0	0	0	0	0	0	1	0	0	0	0	0	0	0	0	0	0	0	0	0	0	0	0	0	0	0	0	0	0	0	0	0	0	0	0	0	0
Metabolism; Carbohydrate Metabolism; Amino sugar and nucleotide sugar metabolism [PATH:ko00520]	N-acetylmuramic acid 6-phosphate etherase [EC:4.2.-.-]	K07106	1	0	0	1	0	1	1	0	1	1	1	0	1	1	1	1	1	1	1	1	1	1	1	1	1	1	1	1	1	1	1	1	0	1	1	1	1	0	1	1	1	1	1	0	1	1	1
Glycan metabolism;M00072 N-glycosylation by oligosaccharyltransferase [PATH:map00510]	K07151 STT3; dolichyl-diphosphooligosaccharide--protein glycosyltransferase [EC:2.4.99.18]	K07151	0	0	0	0	0	0	0	0	0	0	0	0	0	0	0	0	0	0	0	0	0	0	0	0	0	0	0	0	0	0	0	0	0	0	0	0	0	0	0	0	0	0	0	0	0	0	0
Metabolism; Carbohydrate Metabolism; Glyoxylate and dicarboxylate metabolism [PATH:ko00630] Metabolism; Carbohydrate Metabolism; Butanoate metabolism [PATH:ko00650]	tartrate dehydrogenase/decarboxylase / D-malate dehydrogenase [EC:1.1.1.93 4.1.1.73 1.1.1.83]	K07246	0	1	0	0	0	0	1	0	0	0	0	0	1	0	0	0	0	0	0	0	0	1	0	1	1	0	0	1	1	0	1	0	1	0	0	1	1	1	0	1	1	1	1	1	1	0	0
Metabolism; Carbohydrate Metabolism; Propanoate metabolism [PATH:ko00640] Metabolism; Carbohydrate Metabolism; Butanoate metabolism [PATH:ko00650] Metabolism; Amino Acid Metabolism; Alanine, aspartate and glutamate metabolism [PATH:ko00250] Metabolism; Amino Acid Metabolism; Valine, leucine and isoleucine degradation [PATH:ko00280] Metabolism; Metabolism of Other Amino Acids; beta-Alanine metabol…	4-aminobutyrate aminotransferase / (S)-3-amino-2-methylpropionate transaminase [EC:2.6.1.19 2.6.1.22]	K07250	0	0	0	1	0	1	1	1	0	0	0	1	1	1	0	0	0	0	0	0	1	1	0	0	0	0	0	0	0	0	0	0	0	0	0	0	0	0	0	0	0	0	0	0	0	1	0
Metabolism; Glycan Biosynthesis and Metabolism; Peptidoglycan biosynthesis [PATH:ko00550] Metabolism; Enzyme Families; Peptidases [BR:ko01002]	D-alanyl-D-alanine carboxypeptidase (penicillin-binding protein 5/6) [EC:3.4.16.4]	K07258	0	0	0	0	0	1	0	0	0	0	0	0	0	0	0	0	0	0	0	0	0	0	0	0	0	0	0	0	0	0	0	0	0	0	0	0	0	0	0	0	0	0	0	0	0	0	0
Metabolism; Glycan Biosynthesis and Metabolism; Peptidoglycan biosynthesis [PATH:ko00550] Metabolism; Enzyme Families; Peptidases [BR:ko01002]	D-alanyl-D-alanine carboxypeptidase / D-alanyl-D-alanine-endopeptidase (penicillin-binding protein 4) [EC:3.4.16.4 3.4.99.-]	K07259	1	1	1	1	1	1	1	1	1	1	1	1	1	1	1	0	1	1	1	1	1	1	1	1	1	1	1	1	1	1	1	1	1	1	1	1	1	1	1	1	1	1	1	1	1	1	1
Metabolism; Glycan Biosynthesis and Metabolism; Peptidoglycan biosynthesis [PATH:ko00550] Metabolism; Enzyme Families; Peptidases [BR:ko01002]	D-alanyl-D-alanine carboxypeptidase [EC:3.4.16.4]	K07260	0	0	0	1	0	0	0	0	0	0	0	0	0	0	0	0	0	0	0	0	0	0	0	0	0	0	0	0	0	0	0	0	0	0	0	0	0	0	0	0	0	0	0	0	0	0	0
Metabolism; Glycan Biosynthesis and Metabolism; Glycosyltransferases [BR:ko01003] Metabolism; Glycan Biosynthesis and Metabolism; Lipopolysaccharide biosynthesis proteins [BR:ko01005]	4-amino-4-deoxy-L-arabinose transferase [EC:2.-.-.-]	K07264	0	0	0	0	0	0	0	0	0	0	0	0	0	0	1	0	0	0	0	0	0	0	0	0	0	0	0	0	0	0	0	0	0	0	0	0	0	0	0	0	0	0	0	0	0	0	0
Central carbohydrate metabolism;M00004 Pentose phosphate pathway (Pentose phosphate cycle) [PATH:map01200 map00030];M00006 Pentose phosphate pathway, oxidative phase, glucose 6P => ribulose 5P [PATH:map01200 map00030];M00008 Entner-Doudoroff pathway, glucose-6P => glyceraldehyde-3P + pyruvate [PATH:map01200 map00030]	K07404 pgl; 6-phosphogluconolactonase [EC:3.1.1.31]	K07404	0	0	0	0	0	0	0	0	0	1	0	0	0	0	0	0	0	0	0	0	0	0	0	0	0	0	0	0	0	0	0	0	0	0	0	0	0	0	0	0	0	0	0	0	0	0	0
Metabolism; Carbohydrate Metabolism; Starch and sucrose metabolism [PATH:ko00500]	alpha-amylase [EC:3.2.1.1]	K07405	0	0	0	0	0	0	0	0	0	0	0	0	0	0	0	0	0	0	0	0	0	1	0	0	0	0	0	0	0	0	0	0	0	0	0	0	0	0	0	0	0	0	0	0	0	0	0
Metabolism; Carbohydrate Metabolism; Galactose metabolism [PATH:ko00052] Metabolism; Lipid Metabolism; Glycerolipid metabolism [PATH:ko00561] Metabolism; Lipid Metabolism; Sphingolipid metabolism [PATH:ko00600] Metabolism; Glycan Biosynthesis and Metabolism; Glycosphingolipid biosynthesis - globo series [PATH:ko00603]	alpha-galactosidase [EC:3.2.1.22]	K07406	0	0	0	0	0	0	0	0	0	0	0	0	0	0	0	0	0	0	0	0	0	0	0	0	0	0	0	0	0	0	0	0	0	0	0	0	0	0	0	0	0	0	0	0	0	0	0
Metabolism; Carbohydrate Metabolism; Galactose metabolism [PATH:ko00052] Metabolism; Lipid Metabolism; Glycerolipid metabolism [PATH:ko00561] Metabolism; Lipid Metabolism; Sphingolipid metabolism [PATH:ko00600] Metabolism; Glycan Biosynthesis and Metabolism; Glycosphingolipid biosynthesis - globo series [PATH:ko00603]	alpha-galactosidase [EC:3.2.1.22]	K07407	0	0	0	0	0	0	0	0	0	0	0	0	0	0	0	0	0	1	0	0	0	0	0	0	0	0	0	0	0	1	0	1	0	0	0	0	0	1	0	0	0	0	0	0	0	0	0
Sterol biosynthesis;M00103 Cholecalciferol biosynthesis [PATH:map00100]	K07419 CYP2R1; vitamin D 25-hydroxylase [EC:1.14.14.24]	K07419	0	0	0	0	0	0	0	0	0	0	0	0	0	0	0	0	0	0	0	0	0	0	0	0	0	0	0	0	0	0	0	0	0	0	0	0	0	0	0	0	0	0	0	0	0	0	0
Sterol biosynthesis;M00104 Bile acid biosynthesis, cholesterol => cholate [PATH:map00120]	K07431 CYP8B1; sterol 12-alpha-hydroxylase [EC:1.14.18.8 1.14.13.96]	K07431	0	0	0	0	0	0	0	0	0	0	0	0	0	0	0	0	0	0	0	0	0	0	0	0	0	0	0	0	0	0	0	0	0	0	0	0	0	0	0	0	0	0	0	0	0	0	0
Glycan metabolism;M00055 N-glycan precursor biosynthesis [PATH:map00510]	K07432 ALG13; beta-1,4-N-acetylglucosaminyltransferase [EC:2.4.1.141]	K07432	0	0	0	0	0	0	0	0	0	0	0	0	0	0	0	0	0	0	0	0	0	0	0	0	0	0	0	0	0	0	0	0	0	0	0	0	0	0	0	0	0	0	0	0	0	0	0
Sterol biosynthesis;M00108 C21-Steroid hormone biosynthesis, progesterone => corticosterone/aldosterone [PATH:map00140];M00109 C21-Steroid hormone biosynthesis, progesterone => cortisol/cortisone [PATH:map00140]	K07433 CYP11B2; steroid 11beta-monooxygenase / corticosterone 18-monooxygenase [EC:1.14.15.4 1.14.15.5]	K07433	0	0	0	0	0	0	0	0	0	0	0	0	0	0	0	0	0	0	0	0	0	0	0	0	0	0	0	0	0	0	0	0	0	0	0	0	0	0	0	0	0	0	0	0	0	0	0
Sterol biosynthesis;M00110 C19/C18-Steroid hormone biosynthesis, pregnenolone => androstenedione => estrone [PATH:map00140]	K07434 CYP19A; aromatase [EC:1.14.14.14]	K07434	0	0	0	0	0	0	0	0	0	0	0	0	0	0	0	0	0	0	0	0	0	0	0	0	0	0	0	0	0	0	0	0	0	0	0	0	0	0	0	0	0	0	0	0	0	0	0
Sterol biosynthesis;M00103 Cholecalciferol biosynthesis [PATH:map00100]	K07438 CYP27B; 25-hydroxyvitamin D3 1alpha-hydroxylase [EC:1.14.13.13]	K07438	0	0	0	0	0	0	0	0	0	0	0	0	0	0	0	0	0	0	0	0	0	0	0	0	0	0	0	0	0	0	0	0	0	0	0	0	0	0	0	0	0	0	0	0	0	0	0
Glycan metabolism;M00055 N-glycan precursor biosynthesis [PATH:map00510]	K07441 ALG14; beta-1,4-N-acetylglucosaminyltransferase [EC:2.4.1.141]	K07441	0	0	0	0	0	0	0	0	0	0	0	0	0	0	0	0	0	0	0	0	0	0	0	0	0	0	0	0	0	0	0	0	0	0	0	0	0	0	0	0	0	0	0	0	0	0	0
Fatty acid metabolism;M00085 Fatty acid biosynthesis, elongation, mitochondria [PATH:map01212 map00062];M00087 beta-Oxidation [PATH:map01212 map00071]	K07508 ACAA2; acetyl-CoA acyltransferase 2 [EC:2.3.1.16]	K07508	0	0	0	0	0	0	0	0	0	0	0	0	0	0	0	0	0	0	0	0	0	0	0	0	0	0	0	0	0	0	0	0	0	0	0	0	0	0	0	0	0	0	0	0	0	0	0
Fatty acid metabolism;M00085 Fatty acid biosynthesis, elongation, mitochondria [PATH:map01212 map00062];M00087 beta-Oxidation [PATH:map01212 map00071]	K07509 HADHB; acetyl-CoA acyltransferase [EC:2.3.1.16]	K07509	0	0	0	0	0	0	0	0	0	0	0	0	0	0	0	0	0	0	0	0	0	0	0	0	0	0	0	0	0	0	0	0	0	0	0	0	0	0	0	0	0	0	0	0	0	0	0
Other carbohydrate metabolism;M00013 Malonate semialdehyde pathway, propanoyl-CoA => acetyl-CoA [PATH:map01200 map00640];Fatty acid metabolism;M00085 Fatty acid biosynthesis, elongation, mitochondria [PATH:map01212 map00062];M00087 beta-Oxidation [PATH:map01212 map00071]	K07511 ECHS1; enoyl-CoA hydratase [EC:4.2.1.17]	K07511	0	0	0	0	0	0	0	0	0	0	0	0	0	0	0	0	0	0	0	0	0	0	0	0	0	0	0	0	0	0	0	0	0	0	0	0	0	0	0	0	0	0	0	0	0	0	0
Fatty acid metabolism;M00085 Fatty acid biosynthesis, elongation, mitochondria [PATH:map01212 map00062]	K07512 MECR, NRBF1; mitochondrial trans-2-enoyl-CoA reductase [EC:1.3.1.38]	K07512	0	0	0	0	0	0	0	0	0	0	0	0	0	0	0	0	0	0	0	0	0	0	0	0	0	0	0	0	0	0	0	0	0	1	0	0	0	0	0	0	0	0	0	1	0	0	0
Metabolism; Lipid Metabolism; Fatty acid elongation in mitochondria [PATH:ko00062]	mitochondrial trans-2-enoyl-CoA reductase [EC:1.3.1.38]	K07512	0	0	0	0	0	0	0	0	0	0	0	0	0	0	0	0	0	0	0	0	0	0	0	0	0	0	0	0	0	0	0	0	0	1	0	0	0	0	0	0	0	0	0	1	0	0	0
Fatty acid metabolism;M00113 Jasmonic acid biosynthesis [PATH:map00592];M00087 beta-Oxidation [PATH:map01212 map00071]	K07513 ACAA1; acetyl-CoA acyltransferase 1 [EC:2.3.1.16]	K07513	0	0	0	0	0	0	0	0	0	0	0	0	0	0	0	0	0	0	0	0	0	0	0	0	0	0	0	0	0	0	0	0	0	0	0	0	0	0	0	0	0	0	0	0	0	0	0
Other carbohydrate metabolism;M00013 Malonate semialdehyde pathway, propanoyl-CoA => acetyl-CoA [PATH:map01200 map00640];M00087 beta-Oxidation [PATH:map01212 map00071]	K07514 EHHADH; enoyl-CoA hydratase / 3-hydroxyacyl-CoA dehydrogenase / 3,2-trans-enoyl-CoA isomerase [EC:4.2.1.17 1.1.1.35 5.3.3.8]	K07514	0	0	0	0	0	0	0	0	0	0	0	0	0	0	0	0	0	0	0	0	0	0	0	0	0	0	0	0	0	0	0	0	0	0	0	0	0	0	0	0	0	0	0	0	0	0	0
Other carbohydrate metabolism;M00013 Malonate semialdehyde pathway, propanoyl-CoA => acetyl-CoA [PATH:map01200 map00640];Fatty acid metabolism;M00085 Fatty acid biosynthesis, elongation, mitochondria [PATH:map01212 map00062];M00087 beta-Oxidation [PATH:map01212 map00071]	K07515 HADHA; enoyl-CoA hydratase / long-chain 3-hydroxyacyl-CoA dehydrogenase [EC:4.2.1.17 1.1.1.211]	K07515	0	0	0	0	0	0	0	0	0	0	0	0	0	0	0	0	0	0	0	0	0	0	0	0	0	0	0	0	0	0	0	0	0	0	0	0	0	0	0	0	0	0	0	0	0	0	0
Fatty acid metabolism;M00087 beta-Oxidation [PATH:map01212 map00071]	K07516 fadN; 3-hydroxyacyl-CoA dehydrogenase [EC:1.1.1.35]	K07516	1	1	1	1	1	0	1	1	0	1	0	0	1	0	0	0	1	1	1	1	1	1	1	0	1	1	1	1	1	1	1	1	1	1	1	1	1	1	1	1	1	1	1	1	1	1	1
Glycan metabolism;M00065 GPI-anchor biosynthesis, core oligosaccharide [PATH:map00563]	K07542 PIGV; phosphatidylinositol glycan, class V [EC:2.4.1.-]	K07542	0	0	0	0	0	0	0	0	0	0	0	0	0	0	0	0	0	0	0	0	0	0	0	0	0	0	0	0	0	0	0	0	0	0	0	0	0	0	0	0	0	0	0	0	0	0	0
Lipid metabolism;M00066 Lactosylceramide biosynthesis [PATH:map00600]	K07553 B4GALT6; beta-1,4-galactosyltransferase 6 [EC:2.4.1.274]	K07553	0	0	0	0	0	0	0	0	0	0	0	0	0	0	0	0	0	0	0	0	0	0	0	0	0	0	0	0	0	0	0	0	0	0	0	0	0	0	0	0	0	0	0	0	0	0	0
Sterol biosynthesis;M00101 Cholesterol biosynthesis, squalene 2,3-epoxide => cholesterol [PATH:map00100]	K07748 E1.1.1.170, NSDHL, ERG26; sterol-4alpha-carboxylate 3-dehydrogenase (decarboxylating) [EC:1.1.1.170]	K07748	0	0	0	0	0	0	0	0	0	0	0	0	0	0	0	0	0	0	0	0	0	0	0	0	0	0	0	0	0	0	0	0	0	0	0	0	0	0	0	0	0	0	0	0	0	0	0
Sterol biosynthesis;M00101 Cholesterol biosynthesis, squalene 2,3-epoxide => cholesterol [PATH:map00100]	K07750 E1.14.13.72, SC4MOL, ERG25; methylsterol monooxygenase [EC:1.14.13.72]	K07750	0	0	0	0	0	0	0	0	0	0	0	0	0	0	0	0	0	0	0	0	0	0	0	0	0	0	0	0	0	0	0	0	0	0	0	0	0	0	0	0	0	0	0	0	0	0	0
Other carbohydrate metabolism;M00761 Undecaprenylphosphate alpha-L-Ara4N biosynthesis, UDP-GlcA => undecaprenyl phosphate alpha-L-Ara4N [PATH:map00520]	K07806 arnB, pmrH; UDP-4-amino-4-deoxy-L-arabinose-oxoglutarate aminotransferase [EC:2.6.1.87]	K07806	0	0	0	0	0	0	0	0	0	0	0	0	0	0	0	0	0	0	0	0	0	0	0	0	0	0	0	0	0	1	0	0	0	0	0	0	0	0	0	0	0	0	0	0	1	0	0
Metabolism; Glycan Biosynthesis and Metabolism; Glycosyltransferases [BR:ko01003] Metabolism; Glycan Biosynthesis and Metabolism; Glycosaminoglycan biosynthesis - heparan sulfate [PATH:ko00534]	[heparan sulfate]-glucosamine 3-sulfotransferase 3 [EC:2.8.2.30]	K07809	0	0	0	0	0	0	0	0	0	0	0	0	0	0	0	0	0	0	0	0	0	0	0	0	0	0	0	0	0	0	0	0	0	0	0	0	0	0	0	0	0	0	0	0	0	0	0
Glycan metabolism;M00070 Glycosphingolipid biosynthesis, lacto-series, LacCer => Lc4Cer [PATH:map00601]	K07819 B3GALT1; beta-1,3-galactosyltransferase 1 [EC:2.4.1.-]	K07819	0	0	0	0	0	0	0	0	0	0	0	0	0	0	0	0	0	0	0	0	0	0	0	0	0	0	0	0	0	0	0	0	0	0	0	0	0	0	0	0	0	0	0	0	0	0	0
Glycan metabolism;M00070 Glycosphingolipid biosynthesis, lacto-series, LacCer => Lc4Cer [PATH:map00601]	K07820 B3GALT2; beta-1,3-galactosyltransferase 2 [EC:2.4.1.-]	K07820	0	0	0	0	0	0	0	0	0	0	0	0	0	0	0	0	0	0	0	0	0	0	0	0	0	0	0	0	0	0	0	0	0	0	0	0	0	0	0	0	0	0	0	0	0	0	0
Glycosaminoglycan metabolism;M00078 Heparan sulfate degradation [PATH:map00531]	K07964 HPSE; heparanase 1 [EC:3.2.1.166]	K07964	0	0	0	0	0	0	0	0	0	0	0	0	0	0	0	0	0	0	0	0	0	0	0	0	0	0	0	0	0	1	0	1	0	0	0	0	0	0	0	0	0	0	0	0	0	0	0
Glycosaminoglycan metabolism;M00078 Heparan sulfate degradation [PATH:map00531]	K07965 HPSE2; heparanase 2 [EC:3.2.1.-]	K07965	0	0	0	0	0	0	0	0	0	0	0	0	0	0	0	0	0	0	0	0	0	0	0	0	0	0	0	0	0	0	0	0	0	0	0	0	0	0	0	0	0	0	0	0	0	0	0
Glycan metabolism;M00075 N-glycan biosynthesis, complex type [PATH:map00510];M00071 Glycosphingolipid biosynthesis, neolacto-series, LacCer => nLc4Cer [PATH:map00601]	K07966 B4GALT1; beta-1,4-galactosyltransferase 1 [EC:2.4.1.22 2.4.1.90 2.4.1.38 2.4.1.-]	K07966	0	0	0	0	0	0	0	0	0	0	0	0	0	0	0	0	0	0	0	0	0	0	0	0	0	0	0	0	0	0	0	0	0	0	0	0	0	0	0	0	0	0	0	0	0	0	0
Glycan metabolism;M00075 N-glycan biosynthesis, complex type [PATH:map00510];M00071 Glycosphingolipid biosynthesis, neolacto-series, LacCer => nLc4Cer [PATH:map00601]	K07967 B4GALT2; beta-1,4-galactosyltransferase 2 [EC:2.4.1.22 2.4.1.90 2.4.1.38 2.4.1.-]	K07967	0	0	0	0	0	0	0	0	0	0	0	0	0	0	0	0	0	0	0	0	0	0	0	0	0	0	0	0	0	0	0	0	0	0	0	0	0	0	0	0	0	0	0	0	0	0	0
Glycan metabolism;M00075 N-glycan biosynthesis, complex type [PATH:map00510];M00071 Glycosphingolipid biosynthesis, neolacto-series, LacCer => nLc4Cer [PATH:map00601]	K07968 B4GALT3; beta-1,4-galactosyltransferase 3 [EC:2.4.1.90 2.4.1.38 2.4.1.-]	K07968	0	0	0	0	0	0	0	0	0	0	0	0	0	0	0	0	0	0	0	0	0	0	0	0	0	0	0	0	0	0	0	0	0	0	0	0	0	0	0	0	0	0	0	0	0	0	0
Glycan metabolism;M00071 Glycosphingolipid biosynthesis, neolacto-series, LacCer => nLc4Cer [PATH:map00601]	K07969 B4GALT4; beta-1,4-galactosyltransferase 4 [EC:2.4.1.90 2.4.1.275 2.4.1.-]	K07969	0	0	0	0	0	0	0	0	0	0	0	0	0	0	0	0	0	0	0	0	0	0	0	0	0	0	0	0	0	0	0	0	0	0	0	0	0	0	0	0	0	0	0	0	0	0	0
Central carbohydrate metabolism;M00001 Glycolysis (Embden-Meyerhof pathway), glucose => pyruvate [PATH:map01200 map00010]	K08074 ADPGK; ADP-dependent glucokinase [EC:2.7.1.147]	K08074	0	0	0	0	0	0	0	0	0	0	0	0	0	0	0	0	0	0	0	0	0	0	0	0	0	0	0	0	0	0	0	0	0	0	0	0	0	0	0	0	0	0	0	0	0	0	0
Metabolism; Carbohydrate Metabolism; Pentose and glucuronate interconversions [PATH:ko00040] Metabolism; Carbohydrate Metabolism; Ascorbate and aldarate metabolism [PATH:ko00053]	3-dehydro-L-gulonate 2-dehydrogenase [EC:1.1.1.130]	K08092	0	0	0	0	0	0	0	0	0	0	0	0	0	0	0	0	0	0	0	0	0	0	0	0	0	0	0	0	0	0	0	0	0	0	0	0	0	0	0	0	0	0	0	0	0	0	0
Central carbohydrate metabolism;M00580 Pentose phosphate pathway, archaea, fructose 6P => ribose 5P [PATH:map01200 map01230 map00030]	K08093 hxlA; 3-hexulose-6-phosphate synthase [EC:4.1.2.43]	K08093	0	0	0	0	0	0	0	0	0	0	0	0	0	0	0	0	0	0	0	0	0	0	0	0	0	0	0	0	0	0	0	0	0	0	0	0	0	0	0	0	0	0	0	0	0	0	0
Central carbohydrate metabolism;M00580 Pentose phosphate pathway, archaea, fructose 6P => ribose 5P [PATH:map01200 map01230 map00030]	K08094 hxlB; 6-phospho-3-hexuloisomerase [EC:5.3.1.27]	K08094	0	0	0	0	0	0	0	0	0	0	0	0	0	0	0	0	0	0	0	0	0	0	0	0	0	0	0	0	0	0	0	0	0	0	0	0	0	1	0	0	0	0	0	0	0	0	0
Metabolism; Glycan Biosynthesis and Metabolism; Glycosyltransferases [BR:ko01003]	phosphatidylinositol alpha-mannosyltransferase [EC:2.4.1.57]	K08256	0	0	0	1	1	0	0	0	0	0	1	0	0	0	0	0	0	1	1	0	1	0	0	0	0	0	0	0	0	1	0	1	0	1	1	1	0	0	0	0	0	0	1	1	0	0	0
Metabolism; Glycan Biosynthesis and Metabolism; Lipopolysaccharide biosynthesis proteins [BR:ko01005]	lipopolysaccharide O-acetyltransferase [EC:2.3.1.-]	K08280	0	0	0	0	0	0	0	0	0	0	0	0	0	0	0	0	0	0	0	0	0	0	0	0	0	0	0	0	0	0	0	0	0	0	0	0	0	0	0	0	0	0	0	0	0	0	0
Other carbohydrate metabolism;M00061 D-Glucuronate degradation [PATH:map00040 map00030]	K08323 rspA, manD; mannonate dehydratase [EC:4.2.1.8]	K08323	0	0	0	0	0	0	0	0	0	0	0	0	0	0	0	0	0	0	0	0	0	0	0	0	0	0	0	0	0	0	0	0	0	0	0	0	0	0	0	0	0	0	0	0	0	0	0
Metabolism; Carbohydrate Metabolism; Glyoxylate and dicarboxylate metabolism [PATH:ko00630] Metabolism; Energy Metabolism; Methane metabolism [PATH:ko00680] Environmental Information Processing; Signal Transduction; Two-component system [PATH:ko02020]	formate dehydrogenase-N, alpha subunit [EC:1.2.1.2]	K08348	0	0	0	0	0	0	0	0	0	0	0	0	0	0	0	0	0	0	0	0	0	0	0	0	0	0	0	0	0	0	0	0	0	0	0	0	0	0	0	0	0	0	0	0	0	0	0
Lipid metabolism;M00089 Triacylglycerol biosynthesis [PATH:map00561];M00373 Ethylmalonyl pathway [PATH:map01200 map00630]	K08591 plsY; glycerol-3-phosphate acyltransferase PlsY [EC:2.3.1.15]	K08591	1	1	1	1	0	1	1	1	1	1	1	1	1	1	1	0	1	1	1	1	1	1	1	1	1	1	1	1	1	1	1	1	1	1	1	1	1	0	1	1	1	1	1	0	1	1	1
Metabolism; Carbohydrate Metabolism; Starch and sucrose metabolism [PATH:ko00500] Metabolism; Carbohydrate Metabolism; Amino sugar and nucleotide sugar metabolism [PATH:ko00520]	UDP-glucuronate decarboxylase [EC:4.1.1.35]	K08678	0	1	0	0	0	0	0	0	0	1	0	0	0	0	0	0	1	0	0	0	1	0	0	0	0	0	0	0	1	0	0	0	0	1	0	1	0	0	0	0	0	1	0	1	0	1	0
Metabolism; Carbohydrate Metabolism; Starch and sucrose metabolism [PATH:ko00500] Metabolism; Carbohydrate Metabolism; Amino sugar and nucleotide sugar metabolism [PATH:ko00520]	UDP-glucuronate 4-epimerase [EC:5.1.3.6]	K08679	0	1	0	1	0	1	0	0	0	1	0	1	0	0	1	0	1	0	0	0	0	1	0	1	0	0	0	0	0	0	0	0	0	1	0	1	0	0	0	1	0	0	1	0	0	1	0
Metabolism; Carbohydrate Metabolism; Glyoxylate and dicarboxylate metabolism [PATH:ko00630] Metabolism; Carbohydrate Metabolism; C5-Branched dibasic acid metabolism [PATH:ko00660] Metabolism; Energy Metabolism; Methane metabolism [PATH:ko00680]	malyl-CoA lyase [EC:4.1.3.24]	K08691	0	0	0	0	0	0	0	0	0	0	0	0	0	0	0	0	1	0	0	0	0	0	0	0	0	0	0	0	0	0	0	0	0	0	0	0	0	0	0	0	0	0	0	0	0	0	0
Metabolism; Carbohydrate Metabolism; Glyoxylate and dicarboxylate metabolism [PATH:ko00630] Metabolism; Energy Metabolism; Methane metabolism [PATH:ko00680]	malate-CoA ligase subunit alpha [EC:6.2.1.9]	K08692	0	0	0	0	0	0	0	0	0	0	0	0	0	0	0	0	0	0	0	0	0	0	0	0	0	0	0	0	0	0	0	0	0	0	0	0	0	0	0	0	0	0	0	0	0	0	0
Metabolism; Lipid Metabolism; Arachidonic acid metabolism [PATH:ko00590] Metabolism; Xenobiotics Biodegradation and Metabolism; Tetrachloroethene degradation [PATH:ko00625] Cellular Processes; Transport and Catabolism; Peroxisome [PATH:ko04146]	soluble epoxide hydrolase [EC:3.3.2.10]	K08726	0	0	0	0	0	0	0	0	0	0	0	0	0	0	0	0	0	0	0	0	0	0	0	0	0	0	0	0	0	0	0	0	0	0	0	0	0	0	0	0	0	0	0	0	0	0	0
Metabolism; Lipid Metabolism; Glycerophospholipid metabolism [PATH:ko00564]	phosphatidylserine synthase 2 [EC:2.7.8.-]	K08730	0	0	0	0	0	0	0	0	0	0	0	0	0	0	0	0	0	0	0	0	0	0	0	0	0	0	0	0	0	0	0	0	0	0	0	0	0	0	0	0	0	0	0	0	0	0	0
Metabolism; Lipid Metabolism; Glycerophospholipid metabolism [PATH:ko00564]	cardiolipin synthase [EC:2.7.8.-]	K08744	0	0	0	0	0	0	0	0	0	0	0	0	0	0	0	0	0	0	0	0	0	0	0	0	0	0	0	0	0	1	0	1	0	0	0	0	0	0	0	0	0	0	0	0	0	0	0
Sterol biosynthesis;M00104 Bile acid biosynthesis, cholesterol => cholate [PATH:map00120];M00106 Conjugated bile acid biosynthesis, cholate => taurocholate/glycocholate [PATH:map00120]	K08748 SLC27A5, FATP5; solute carrier family 27 (fatty acid transporter), member 5 [EC:6.2.1.7]	K08748	0	0	0	0	0	0	0	0	0	0	0	0	0	0	0	0	0	0	0	0	0	0	0	0	0	0	0	0	0	0	0	0	0	0	0	0	0	0	0	0	0	0	0	0	0	0	0
Sterol biosynthesis;M00104 Bile acid biosynthesis, cholesterol => cholate [PATH:map00120]	K08764 SCP2, SCPX; sterol carrier protein 2 [EC:2.3.1.176]	K08764	0	0	0	0	0	0	0	0	0	0	0	0	0	0	0	0	0	0	0	0	0	0	0	0	0	0	0	0	0	0	0	0	0	0	0	0	0	0	0	0	0	0	0	0	0	0	0
Fatty acid metabolism;M00083 Fatty acid biosynthesis, elongation [PATH:map01212 map00061]	K09458 fabF; 3-oxoacyl-[acyl-carrier-protein] synthase II [EC:2.3.1.179]	K09458	1	1	0	1	1	1	1	1	1	1	1	1	1	1	1	1	1	1	1	1	1	1	1	1	1	1	1	1	1	1	1	1	1	1	1	1	1	1	1	1	1	1	1	1	1	1	1
Metabolism; Lipid Metabolism; Fatty acid metabolism [PATH:ko00071] Metabolism; Amino Acid Metabolism; Valine, leucine and isoleucine degradation [PATH:ko00280]	short/branched chain acyl-CoA dehydrogenase [EC:1.3.99.12]	K09478	1	0	0	0	0	0	1	0	0	0	0	0	1	0	0	0	0	0	1	0	0	1	0	0	0	0	0	0	0	0	0	0	0	0	1	0	0	0	1	0	0	0	0	0	0	0	1
Fatty acid metabolism;M00087 beta-Oxidation [PATH:map01212 map00071]	K09479 ACADVL; very long chain acyl-CoA dehydrogenase [EC:1.3.8.9]	K09479	0	0	0	0	0	0	0	0	0	0	0	0	0	0	0	0	0	0	0	0	0	0	0	0	0	0	0	0	0	0	0	0	0	0	0	0	0	0	0	0	0	0	0	0	0	0	0
Metabolism; Lipid Metabolism; Glycerolipid metabolism [PATH:ko00561] Metabolism; Glycan Biosynthesis and Metabolism; Glycosyltransferases [BR:ko01003]	digalactosyldiacylglycerol synthase [EC:2.4.1.241]	K09480	0	0	0	0	0	0	0	0	0	0	0	0	0	0	0	0	0	0	0	0	0	0	0	0	0	0	0	0	0	0	0	0	0	0	0	0	0	0	0	0	0	0	0	0	0	0	0
Other terpenoid biosynthesis;M00371 Castasterone biosynthesis, campesterol => castasterone [PATH:map00905]	K09587 CYP90B1, DWF4; steroid 22-alpha-hydroxylase [EC:1.14.13.-]	K09587	0	0	0	0	0	0	0	0	0	0	0	0	0	0	0	0	0	0	0	0	0	0	0	0	0	0	0	0	0	0	0	0	0	0	0	0	0	0	0	0	0	0	0	0	0	0	0
Other terpenoid biosynthesis;M00371 Castasterone biosynthesis, campesterol => castasterone [PATH:map00905]	K09588 CYP90A1, CPD; cytochrome P450, family 90, subfamily A, polypeptide 1 [EC:1.14.-.-]	K09588	0	0	0	0	0	0	0	0	0	0	0	0	0	0	0	0	0	0	0	0	0	0	0	0	0	0	0	0	0	0	0	0	0	0	0	0	0	0	0	0	0	0	0	0	0	0	0
Other terpenoid biosynthesis;M00371 Castasterone biosynthesis, campesterol => castasterone [PATH:map00905]	K09590 CYP85A1, BR6OX1; brassinosteroid-6-oxidase 1 [EC:1.14.-.-]	K09590	0	0	0	0	0	0	0	0	0	0	0	0	0	0	0	0	0	0	0	0	0	0	0	0	0	0	0	0	0	0	0	0	0	0	0	0	0	0	0	0	0	0	0	0	0	0	0
Other terpenoid biosynthesis;M00371 Castasterone biosynthesis, campesterol => castasterone [PATH:map00905]	K09591 DET2; steroid 5-alpha-reductase [EC:1.3.1.22]	K09591	0	0	0	0	0	0	0	0	0	0	0	0	0	0	0	0	0	0	0	0	0	0	0	0	0	0	0	0	0	0	0	0	0	0	0	0	0	0	0	0	0	0	0	0	0	0	0
Glycan metabolism;M00056 O-glycan biosynthesis, mucin type core [PATH:map00512]	K09653 C1GALT2, C1GALT1C1; C1GALT1-specific chaperone 1 [EC:2.4.1.-]	K09653	0	0	0	0	0	0	0	0	0	0	0	0	0	0	0	0	0	0	0	0	0	0	0	0	0	0	0	0	0	0	0	0	0	0	0	0	0	0	0	0	0	0	0	0	0	0	0
Glycan metabolism;M00075 N-glycan biosynthesis, complex type [PATH:map00510]	K09661 MGAT5B; mannosyl alpha-1,6-glycoprotein beta-1,6-N-acetyl-glucosaminyltransferase, isozyme B [EC:2.4.1.-]	K09661	0	0	0	0	0	0	0	0	0	0	0	0	0	0	0	0	0	0	0	0	0	0	0	0	0	0	0	0	0	0	0	0	0	0	0	0	0	0	0	0	0	0	0	0	0	0	0
Glycan metabolism;M00056 O-glycan biosynthesis, mucin type core [PATH:map00512]	K09662 GCNT3; N-acetylglucosaminyltransferase 3, mucin type [EC:2.4.1.-]	K09662	0	0	0	0	0	0	0	0	0	0	0	0	0	0	0	0	0	0	0	0	0	0	0	0	0	0	0	0	0	0	0	0	0	0	0	0	0	0	0	0	0	0	0	0	0	0	0
Glycan metabolism;M00056 O-glycan biosynthesis, mucin type core [PATH:map00512]	K09663 GCNT4; beta-1,6-N-acetylglucosaminyltransferase 4 [EC:2.4.1.-]	K09663	0	0	0	0	0	0	0	0	0	0	0	0	0	0	0	0	0	0	0	0	0	0	0	0	0	0	0	0	0	0	0	0	0	0	0	0	0	0	0	0	0	0	0	0	0	0	0
Sterol biosynthesis;M00101 Cholesterol biosynthesis, squalene 2,3-epoxide => cholesterol [PATH:map00100]	K09827 ERG27; 3-keto steroid reductase [EC:1.1.1.270]	K09827	0	0	0	0	0	0	0	0	0	0	0	0	0	0	0	0	0	0	0	0	0	0	0	0	0	0	0	0	0	0	0	0	0	0	0	0	0	0	0	0	0	0	0	0	0	0	0
Sterol biosynthesis;M00101 Cholesterol biosynthesis, squalene 2,3-epoxide => cholesterol [PATH:map00100]	K09828 DHCR24, DWF1; Delta24-sterol reductase [EC:1.3.1.72 1.3.1.-]	K09828	0	0	0	0	0	0	0	0	0	0	0	0	0	0	0	0	0	0	0	0	0	0	0	0	0	0	0	0	0	0	0	0	0	0	0	0	0	0	0	0	0	0	0	0	0	0	0
Sterol biosynthesis;M00102 Ergocalciferol biosynthesis [PATH:map00100]	K09829 ERG2; C-8 sterol isomerase [EC:5.-.-.-]	K09829	0	0	0	0	0	0	0	0	0	0	0	0	0	0	0	0	0	0	0	0	0	0	0	0	0	0	0	0	0	0	0	0	0	0	0	0	0	0	0	0	0	0	0	0	0	0	0
Sterol biosynthesis;M00102 Ergocalciferol biosynthesis [PATH:map00100]	K09831 ERG5, CYP61A; sterol 22-desaturase [EC:1.14.19.41]	K09831	0	0	0	0	0	0	0	0	0	0	0	0	0	0	0	0	0	0	0	0	0	0	0	0	0	0	0	0	0	0	0	0	0	0	0	0	0	0	0	0	0	0	0	0	0	0	0
Other terpenoid biosynthesis;M00097 beta-Carotene biosynthesis, GGAP => beta-carotene [PATH:map00906]	K09835 crtISO, crtH; prolycopene isomerase [EC:5.2.1.13]	K09835	0	0	0	0	0	0	0	0	0	0	0	0	0	0	0	0	0	0	0	0	0	0	0	0	0	0	0	0	0	0	0	0	0	0	0	0	0	0	0	0	0	0	0	0	0	0	0
Other terpenoid biosynthesis;M00372 Abscisic acid biosynthesis, beta-carotene => abscisic acid [PATH:map00906]	K09838 ZEP, ABA1; zeaxanthin epoxidase [EC:1.14.13.90]	K09838	0	0	0	0	0	0	0	0	0	0	0	0	0	0	0	0	0	0	0	0	0	0	0	0	0	0	0	0	0	0	0	0	0	0	0	0	0	0	0	0	0	0	0	0	0	0	0
Other terpenoid biosynthesis;M00372 Abscisic acid biosynthesis, beta-carotene => abscisic acid [PATH:map00906]	K09840 NCED; 9-cis-epoxycarotenoid dioxygenase [EC:1.13.11.51]	K09840	0	0	0	0	0	0	0	0	0	0	0	0	0	0	0	0	0	0	0	0	0	0	0	0	0	0	0	0	0	0	0	0	0	0	0	0	0	0	0	0	0	0	0	0	0	0	0
Other terpenoid biosynthesis;M00372 Abscisic acid biosynthesis, beta-carotene => abscisic acid [PATH:map00906]	K09841 ABA2; xanthoxin dehydrogenase [EC:1.1.1.288]	K09841	0	0	0	0	0	0	0	0	0	0	0	0	0	0	0	0	0	0	0	0	0	0	0	0	0	0	0	0	0	0	0	0	0	0	0	0	0	0	0	0	0	0	0	0	0	0	0
Other terpenoid biosynthesis;M00372 Abscisic acid biosynthesis, beta-carotene => abscisic acid [PATH:map00906]	K09842 AAO3; abscisic-aldehyde oxidase [EC:1.2.3.14]	K09842	0	0	0	0	0	0	0	0	0	0	0	0	0	0	0	0	0	0	0	0	0	0	0	0	0	0	0	0	0	0	0	0	0	0	0	0	0	0	0	0	0	0	0	0	0	0	0
Other carbohydrate metabolism;M00761 Undecaprenylphosphate alpha-L-Ara4N biosynthesis, UDP-GlcA => undecaprenyl phosphate alpha-L-Ara4N [PATH:map00520]	K10011 arnA, pmrI; UDP-4-amino-4-deoxy-L-arabinose formyltransferase / UDP-glucuronic acid dehydrogenase (UDP-4-keto-hexauronic acid decarboxylating) [EC:2.1.2.13 1.1.1.305]	K10011	0	0	0	0	0	0	0	0	0	0	0	0	0	0	0	0	0	0	0	0	0	0	0	0	0	0	0	0	0	0	0	0	0	0	0	0	0	0	0	0	0	0	0	0	0	0	0
Other carbohydrate metabolism;M00761 Undecaprenylphosphate alpha-L-Ara4N biosynthesis, UDP-GlcA => undecaprenyl phosphate alpha-L-Ara4N [PATH:map00520]	K10012 arnC, pmrF; undecaprenyl-phosphate 4-deoxy-4-formamido-L-arabinose transferase [EC:2.4.2.53]	K10012	0	0	0	0	0	0	0	0	0	0	0	0	0	0	0	1	0	0	0	0	0	0	0	0	0	0	0	0	0	0	0	0	0	0	0	0	0	0	0	0	0	0	0	0	0	0	0
Lipid metabolism;M00131 Inositol phosphate metabolism, Ins(1,3,4,5)P4 => Ins(1,3,4)P3 => myo-inositol [PATH:map00562]	K10047 VTC4; inositol-phosphate phosphatase / L-galactose 1-phosphate phosphatase [EC:3.1.3.25 3.1.3.93]	K10047	0	0	0	0	0	0	0	0	0	0	0	0	0	0	0	0	0	0	0	0	0	0	0	0	0	0	0	0	0	0	0	0	0	0	0	0	0	0	0	0	0	0	0	0	0	0	0
Glycosaminoglycan metabolism;M00057 Glycosaminoglycan biosynthesis, linkage tetrasaccharide [PATH:map00532]	K10158 B3GAT3; galactosylgalactosylxylosylprotein 3-beta-glucuronosyltransferase 3 [EC:2.4.1.135]	K10158	0	0	0	0	0	0	0	0	0	0	0	0	0	0	0	0	0	0	0	0	0	0	0	0	0	0	0	0	0	0	0	0	0	0	0	0	0	0	0	0	0	0	0	0	0	0	0
Fatty acid metabolism;M00415 Fatty acid biosynthesis, elongation, endoplasmic reticulum [PATH:map01212 map00062]	K10203 ELOVL6; elongation of very long chain fatty acids protein 6 [EC:2.3.1.199]	K10203	0	0	0	0	0	0	0	0	0	0	0	0	0	0	0	0	0	0	0	0	0	0	0	0	0	0	0	0	0	0	0	0	0	0	0	0	0	0	0	0	0	0	0	0	0	0	0
Fatty acid metabolism;M00415 Fatty acid biosynthesis, elongation, endoplasmic reticulum [PATH:map01212 map00062]	K10205 ELOVL2; elongation of very long chain fatty acids protein 2 [EC:2.3.1.199]	K10205	0	0	0	0	0	0	0	0	0	0	0	0	0	0	0	0	0	0	0	0	0	0	0	0	0	0	0	0	0	0	0	0	0	0	0	0	0	0	0	0	0	0	0	0	0	0	0
Sterol biosynthesis;M00104 Bile acid biosynthesis, cholesterol => cholate [PATH:map00120]	K10214 ACOX2; 3alpha,7alpha,12alpha-trihydroxy-5beta-cholestanoyl-CoA 24-hydroxylase [EC:1.17.99.3]	K10214	0	0	0	0	0	0	0	0	0	0	0	0	0	0	0	0	0	0	0	0	0	0	0	0	0	0	0	0	0	0	0	0	0	0	0	0	0	0	0	0	0	0	0	0	0	0	0
Metabolism; Carbohydrate Metabolism; C5-Branched dibasic acid metabolism [PATH:ko00660] Metabolism; Xenobiotics Biodegradation and Metabolism; Benzoate degradation via hydroxylation [PATH:ko00362]	4-hydroxy-4-methyl-2-oxoglutarate aldolase [EC:4.1.3.17]	K10218	0	0	0	0	0	0	0	0	0	0	0	0	0	0	1	0	0	0	0	0	0	0	0	0	0	1	1	0	0	0	0	0	0	0	0	0	0	0	0	0	0	0	0	0	0	0	0
Fatty acid metabolism;M00415 Fatty acid biosynthesis, elongation, endoplasmic reticulum [PATH:map01212 map00062]	K10244 ELOVL5; elongation of very long chain fatty acids protein 5 [EC:2.3.1.199]	K10244	0	0	0	0	0	0	0	0	0	0	0	0	0	0	0	0	0	0	0	0	0	0	0	0	0	0	0	0	0	0	0	0	0	0	0	0	0	0	0	0	0	0	0	0	0	0	0
Fatty acid metabolism;M00415 Fatty acid biosynthesis, elongation, endoplasmic reticulum [PATH:map01212 map00062]	K10245 ELO2; fatty acid elongase 2 [EC:2.3.1.199]	K10245	0	0	0	0	0	0	0	0	0	0	0	0	0	0	0	0	0	0	0	0	0	0	0	0	0	0	0	0	0	0	0	0	0	0	0	0	0	0	0	0	0	0	0	0	0	0	0
Fatty acid metabolism;M00415 Fatty acid biosynthesis, elongation, endoplasmic reticulum [PATH:map01212 map00062]	K10246 ELO3; fatty acid elongase 3 [EC:2.3.1.199]	K10246	0	0	0	0	0	0	0	0	0	0	0	0	0	0	0	0	0	0	0	0	0	0	0	0	0	0	0	0	0	0	0	0	0	0	0	0	0	0	0	0	0	0	0	0	0	0	0
Fatty acid metabolism;M00415 Fatty acid biosynthesis, elongation, endoplasmic reticulum [PATH:map01212 map00062]	K10247 ELOVL1; elongation of very long chain fatty acids protein 1 [EC:2.3.1.199]	K10247	0	0	0	0	0	0	0	0	0	0	0	0	0	0	0	0	0	0	0	0	0	0	0	0	0	0	0	0	0	0	0	0	0	0	0	0	0	0	0	0	0	0	0	0	0	0	0
Fatty acid metabolism;M00415 Fatty acid biosynthesis, elongation, endoplasmic reticulum [PATH:map01212 map00062]	K10248 ELOVL3; elongation of very long chain fatty acids protein 3 [EC:2.3.1.199]	K10248	0	0	0	0	0	0	0	0	0	0	0	0	0	0	0	0	0	0	0	0	0	0	0	0	0	0	0	0	0	0	0	0	0	0	0	0	0	0	0	0	0	0	0	0	0	0	0
Fatty acid metabolism;M00415 Fatty acid biosynthesis, elongation, endoplasmic reticulum [PATH:map01212 map00062]	K10249 ELOVL4; elongation of very long chain fatty acids protein 4 [EC:2.3.1.199]	K10249	0	0	0	0	0	0	0	0	0	0	0	0	0	0	0	0	0	0	0	0	0	0	0	0	0	0	0	0	0	0	0	0	0	0	0	0	0	0	0	0	0	0	0	0	0	0	0
Fatty acid metabolism;M00415 Fatty acid biosynthesis, elongation, endoplasmic reticulum [PATH:map01212 map00062]	K10250 ELOVL7; elongation of very long chain fatty acids protein 7 [EC:2.3.1.199]	K10250	0	0	0	0	0	0	0	0	0	0	0	0	0	0	0	0	0	0	0	0	0	0	0	0	0	0	0	0	0	0	0	0	0	0	0	0	0	0	0	0	0	0	0	0	0	0	0
Fatty acid metabolism;M00415 Fatty acid biosynthesis, elongation, endoplasmic reticulum [PATH:map01212 map00062]	K10251 HSD17B12, KAR, IFA38; 17beta-estradiol 17-dehydrogenase / very-long-chain 3-oxoacyl-CoA reductase [EC:1.1.1.62 1.1.1.330]	K10251	0	0	0	0	0	0	0	0	0	0	0	0	0	0	0	0	0	0	0	0	0	0	0	0	0	0	0	0	0	0	0	0	0	0	0	0	0	0	0	0	0	0	0	0	0	0	0
Metabolism; Lipid Metabolism; Biosynthesis of unsaturated fatty acids [PATH:ko01040] Metabolism; Lipid Metabolism; Lipid biosynthesis proteins [BR:ko01004] Environmental Information Processing; Signal Transduction; Two-component system [PATH:ko02020]	omega-6 fatty acid desaturase (delta-12 desaturase) [EC:1.14.19.-]	K10255	1	1	0	1	1	1	1	1	0	0	0	1	1	0	1	0	1	1	1	1	1	1	0	1	1	1	1	1	1	1	1	1	1	1	1	1	1	1	1	1	1	1	0	1	1	1	1
Fatty acid metabolism;M00415 Fatty acid biosynthesis, elongation, endoplasmic reticulum [PATH:map01212 map00062]	K10258 TER, TSC13, CER10; very-long-chain enoyl-CoA reductase [EC:1.3.1.93]	K10258	0	0	0	0	0	0	0	0	0	0	0	0	0	0	0	0	0	0	0	0	0	0	0	0	0	0	0	0	0	0	0	0	0	0	0	0	0	0	0	0	0	0	0	0	0	0	0
Fatty acid metabolism;M00113 Jasmonic acid biosynthesis [PATH:map00592]	K10525 AOC; allene oxide cyclase [EC:5.3.99.6]	K10525	0	0	0	0	0	0	0	0	0	0	0	0	0	0	0	0	0	0	0	0	0	0	0	0	0	0	0	0	0	0	0	0	0	0	0	0	0	0	0	0	0	0	0	0	0	0	0
Fatty acid metabolism;M00113 Jasmonic acid biosynthesis [PATH:map00592]	K10526 OPCL1; OPC-8:0 CoA ligase 1 [EC:6.2.1.-]	K10526	0	0	0	0	0	0	0	0	0	0	0	0	0	0	0	0	0	0	0	0	0	0	0	0	0	0	0	0	0	0	0	0	0	0	0	0	0	0	0	0	0	0	0	0	0	0	0
Fatty acid metabolism;M00113 Jasmonic acid biosynthesis [PATH:map00592];M00087 beta-Oxidation [PATH:map01212 map00071]	K10527 MFP2; enoyl-CoA hydratase/3-hydroxyacyl-CoA dehydrogenase [EC:4.2.1.17 1.1.1.35 1.1.1.211]	K10527	0	0	0	0	0	0	0	0	0	0	0	0	0	0	0	0	0	0	0	0	0	0	0	0	0	0	0	0	0	0	0	0	0	0	0	0	0	0	0	0	0	0	0	0	0	0	0
Glycosaminoglycan metabolism;M00078 Heparan sulfate degradation [PATH:map00531]	K10532 HGSNAT; heparan-alpha-glucosaminide N-acetyltransferase [EC:2.3.1.78]	K10532	0	0	1	0	1	0	0	0	0	0	0	0	0	0	0	0	0	0	0	0	0	0	0	1	1	1	1	1	1	1	1	1	0	0	0	0	1	0	1	0	1	1	1	0	1	0	0
Metabolism; Glycan Biosynthesis and Metabolism; Glycosaminoglycan degradation [PATH:ko00531] Cellular Processes; Transport and Catabolism; Lysosome [PATH:ko04142]	heparan-alpha-glucosaminide N-acetyltransferase [EC:2.3.1.78]	K10532	0	0	1	0	1	0	0	0	0	0	0	0	0	0	0	0	0	0	0	0	0	0	0	1	1	1	1	1	1	1	1	1	0	0	0	0	1	0	1	0	1	1	1	0	1	0	0
Lipid metabolism;M00132 Inositol phosphate metabolism, Ins(1,3,4)P3 => phytate [PATH:map00562]	K10572 IPPK; inositol-pentakisphosphate 2-kinase [EC:2.7.1.158]	K10572	0	0	0	0	0	0	0	0	0	0	0	0	0	0	0	0	0	0	0	0	0	0	0	0	0	0	0	0	0	0	0	0	0	0	0	0	0	0	0	0	0	0	0	0	0	0	0
Fatty acid metabolism;M00415 Fatty acid biosynthesis, elongation, endoplasmic reticulum [PATH:map01212 map00062]	K10703 PHS1, PAS2; very-long-chain (3R)-3-hydroxyacyl-CoA dehydratase [EC:4.2.1.134]	K10703	0	0	0	0	0	0	0	0	0	0	0	0	0	0	0	0	0	0	0	0	0	0	0	0	0	0	0	0	0	0	0	0	0	0	0	0	0	0	0	0	0	0	0	0	0	0	0
Fatty acid metabolism;M00083 Fatty acid biosynthesis, elongation [PATH:map01212 map00061]	K10780 fabL; enoyl-[acyl-carrier protein] reductase III [EC:1.3.1.104]	K10780	0	0	0	0	0	0	0	0	0	0	0	0	0	0	0	0	0	0	0	0	1	0	0	0	0	0	0	0	0	0	0	0	0	0	0	0	0	0	0	0	0	0	0	0	0	0	0
Metabolism; Lipid Metabolism; Biosynthesis of unsaturated fatty acids [PATH:ko01040] Metabolism; Lipid Metabolism; Lipid biosynthesis proteins [BR:ko01004]	acyl-CoA thioesterase I [EC:3.1.2.- 3.1.1.5]	K10804	1	0	1	1	1	1	1	0	1	1	1	1	1	1	1	0	1	1	1	1	1	0	0	1	1	1	1	1	1	0	1	0	1	1	0	1	1	1	1	1	1	1	1	1	1	1	1
Metabolism; Lipid Metabolism; Biosynthesis of unsaturated fatty acids [PATH:ko01040] Metabolism; Lipid Metabolism; Lipid biosynthesis proteins [BR:ko01004]	acyl-CoA thioesterase II [EC:3.1.2.-]	K10805	0	1	1	1	0	1	1	0	0	1	0	0	1	1	1	0	1	1	1	1	1	1	1	0	1	1	1	1	1	1	1	1	0	1	1	1	1	1	1	1	0	1	1	1	1	1	1
Metabolism; Lipid Metabolism; Biosynthesis of unsaturated fatty acids [PATH:ko01040] Metabolism; Lipid Metabolism; Lipid biosynthesis proteins [BR:ko01004]	acyl-CoA thioesterase YciA [EC:3.1.2.-]	K10806	0	0	0	0	0	0	0	0	0	0	0	0	0	0	0	0	0	0	0	0	0	0	0	0	0	0	0	0	0	0	1	0	0	0	0	0	0	0	0	0	0	1	0	0	0	0	0
Lipid metabolism;M00089 Triacylglycerol biosynthesis [PATH:map00561]	K11155 DGAT1; diacylglycerol O-acyltransferase 1 [EC:2.3.1.20 2.3.1.75 2.3.1.76]	K11155	0	0	0	0	0	0	0	0	0	0	0	0	0	0	0	0	0	0	0	0	0	0	0	0	0	0	0	0	0	0	0	0	0	0	0	0	0	0	0	0	0	0	0	0	0	0	0
Lipid metabolism;M00089 Triacylglycerol biosynthesis [PATH:map00561]	K11160 DGAT2; diacylglycerol O-acyltransferase 2 [EC:2.3.1.20 2.3.1.75]	K11160	0	0	0	0	0	0	0	0	0	0	0	0	0	0	0	0	0	0	0	0	0	0	0	0	0	0	0	0	0	0	0	0	0	0	0	0	0	0	0	0	0	0	0	0	0	0	0
Fatty acid metabolism;M00082 Fatty acid biosynthesis, initiation [PATH:map01212 map00061]	K11262 ACACA; acetyl-CoA carboxylase / biotin carboxylase 1 [EC:6.4.1.2 6.3.4.14]	K11262	0	0	0	0	0	0	0	0	0	0	0	0	0	0	0	0	0	0	0	0	0	0	0	0	0	0	0	0	0	0	0	0	0	0	0	0	0	0	0	0	0	0	0	0	0	0	0
Other carbohydrate metabolism;M00741 Propanoyl-CoA metabolism, propanoyl-CoA => succinyl-CoA [PATH:map01200 map00280 map00630 map00640];Fatty acid metabolism;M00082 Fatty acid biosynthesis, initiation [PATH:map01212 map00061]	K11263 bccA; acetyl-CoA/propionyl-CoA carboxylase, biotin carboxylase, biotin carboxyl carrier protein [EC:6.4.1.2 6.4.1.3 6.3.4.14]	K11263	0	0	0	0	0	0	0	0	0	0	0	0	0	0	0	0	0	0	0	0	0	0	0	0	0	0	0	0	0	0	0	0	0	0	1	0	0	0	0	0	0	0	0	0	0	0	0
Central carbohydrate metabolism;M00001 Glycolysis (Embden-Meyerhof pathway), glucose => pyruvate [PATH:map01200 map00010];M00002 Glycolysis, core module involving three-carbon compounds [PATH:map01200 map01230 map00010]	K11389 gapor; glyceraldehyde-3-phosphate dehydrogenase (ferredoxin) [EC:1.2.7.6]	K11389	0	0	0	0	0	0	0	0	0	0	0	0	0	0	0	0	0	0	0	0	0	0	0	0	0	0	0	0	0	0	0	0	0	0	0	0	0	0	0	0	0	0	0	0	0	0	0
Central carbohydrate metabolism;M00633 Semi-phosphorylative Entner-Doudoroff pathway, gluconate/galactonate => glycerate-3P [PATH:map01200 map00030 map00052];M00309 Non-phosphorylative Entner-Doudoroff pathway, gluconate/galactonate => glycerate [PATH:map01200 map00030 map00052]	K11395 kdpgA; 2-dehydro-3-deoxy-phosphogluconate/2-dehydro-3-deoxy-6-phosphogalactonate aldolase [EC:4.1.2.55]	K11395	0	0	0	0	0	0	0	0	0	0	0	0	0	0	0	0	0	0	0	0	0	0	0	0	0	0	0	0	0	0	0	0	0	0	0	0	0	0	0	0	0	0	0	0	0	0	0
Metabolism; Carbohydrate Metabolism; Glyoxylate and dicarboxylate metabolism [PATH:ko00630]	glycolate oxidase FAD binding subunit	K11472	1	1	0	1	1	1	1	1	1	0	1	1	1	1	1	1	1	1	1	1	1	1	1	1	1	1	1	1	1	0	1	1	1	1	1	1	1	1	1	1	1	1	1	1	1	1	1
Metabolism; Carbohydrate Metabolism; Glyoxylate and dicarboxylate metabolism [PATH:ko00630]	glycolate oxidase iron-sulfur subunit	K11473	1	1	1	1	1	1	1	1	1	1	0	1	1	1	1	1	1	1	1	1	1	1	1	1	1	1	1	1	1	0	1	0	1	1	1	1	1	1	1	1	1	1	1	1	1	1	1
Other carbohydrate metabolism;M00532 Photorespiration [PATH:map01200 map00630]	K11517 HAO; (S)-2-hydroxy-acid oxidase [EC:1.1.3.15]	K11517	0	0	0	0	0	0	0	0	0	0	0	0	0	0	0	0	0	0	0	0	0	0	0	0	0	0	0	0	0	0	0	0	0	0	0	0	0	0	0	0	0	0	0	0	0	0	0
Metabolism; Carbohydrate Metabolism; Pentose phosphate pathway [PATH:ko00030]	glycerate kinase [EC:2.7.1.-]	K11529	0	0	0	0	0	0	0	0	0	0	0	0	0	0	0	0	0	0	0	0	0	0	0	0	0	0	0	0	0	0	0	0	0	0	0	0	0	0	0	0	0	0	0	0	0	0	0
Central carbohydrate metabolism;M00003 Gluconeogenesis, oxaloacetate => fructose-6P [PATH:map00010 map00020]	K11532 glpX-SEBP; fructose-1,6-bisphosphatase II / sedoheptulose-1,7-bisphosphatase [EC:3.1.3.11 3.1.3.37]	K11532	0	0	0	0	0	0	0	0	0	0	0	0	0	0	0	0	0	0	0	0	0	0	0	0	0	0	0	0	0	0	0	0	0	0	0	0	0	0	0	0	0	0	0	0	0	0	0
Fatty acid metabolism;M00082 Fatty acid biosynthesis, initiation [PATH:map01212 map00061];M00083 Fatty acid biosynthesis, elongation [PATH:map01212 map00061]	K11533 fas; fatty acid synthase, bacteria type [EC:2.3.1.-]	K11533	0	0	0	0	0	0	0	0	0	0	0	0	0	0	0	0	0	0	0	0	0	0	0	0	0	0	0	0	0	0	0	0	0	0	0	0	0	0	0	0	0	0	0	0	0	0	0
Metabolism; Lipid Metabolism; Lipid biosynthesis proteins [BR:ko01004]	beta-ketoacyl ACP reductase [EC:1.1.1.100]	K11610	0	0	0	0	0	0	0	0	0	0	0	0	0	0	0	0	0	0	0	0	0	0	0	0	0	0	0	0	0	0	0	0	0	0	0	0	0	0	0	0	0	0	0	0	0	0	0
Central carbohydrate metabolism;M00001 Glycolysis (Embden-Meyerhof pathway), glucose => pyruvate [PATH:map01200 map00010];M00003 Gluconeogenesis, oxaloacetate => fructose-6P [PATH:map00010 map00020]	K11645 fbaB; fructose-bisphosphate aldolase, class I [EC:4.1.2.13]	K11645	0	0	0	0	0	1	0	0	0	0	0	1	0	1	0	0	0	0	0	0	0	0	0	0	0	0	0	0	0	0	0	0	0	0	0	0	0	0	0	0	0	0	0	0	0	0	0
Metabolism; Glycan Biosynthesis and Metabolism; Peptidoglycan biosynthesis [PATH:ko00550]	peptidoglycan pentaglycine glycine transferase (the first glycine) [EC:2.3.2.-]	K11693	0	0	0	0	0	0	0	0	0	0	0	0	0	0	0	0	0	0	0	0	0	0	0	0	0	0	0	0	0	0	0	0	0	0	0	0	0	0	0	0	0	0	0	0	0	0	0
Other carbohydrate metabolism;M00741 Propanoyl-CoA metabolism, propanoyl-CoA => succinyl-CoA [PATH:map01200 map00280 map00630 map00640]	K11942 E5.4.99.2; methylmalonyl-CoA mutase [EC:5.4.99.2]	K11942	0	0	0	0	0	0	0	0	0	0	0	0	0	0	0	0	0	0	0	0	0	0	0	0	0	0	0	0	0	1	0	0	0	0	0	0	0	0	0	0	0	0	0	0	0	0	0
Sterol biosynthesis;M00104 Bile acid biosynthesis, cholesterol => cholate [PATH:map00120]	K11992 ACOT8, PTE; acyl-CoA thioesterase 8 [EC:3.1.2.27]	K11992	0	0	0	0	0	0	0	0	0	0	0	0	0	0	0	0	0	0	0	0	0	0	0	0	0	0	0	0	0	0	0	0	0	0	0	0	0	0	0	0	0	0	0	0	0	0	0
Lipid metabolism;M00098 Acylglycerol degradation [PATH:map00561]	K12298 CEL; bile salt-stimulated lipase [EC:3.1.1.3 3.1.1.13]	K12298	0	0	0	0	0	0	0	0	0	0	0	0	0	0	0	0	0	0	0	0	0	0	0	0	0	0	0	0	0	0	0	0	0	0	0	0	0	0	0	0	0	0	0	0	0	0	0
Metabolism; Carbohydrate Metabolism; Galactose metabolism [PATH:ko00052]	beta-galactosidase [EC:3.2.1.23]	K12308	0	0	0	0	0	0	0	0	0	0	0	0	0	0	0	0	0	1	0	0	0	0	0	0	0	0	0	0	0	0	0	0	0	0	0	0	0	1	0	0	0	0	0	0	0	0	0
Glycosaminoglycan metabolism;M00079 Keratan sulfate degradation [PATH:map00531]	K12309 GLB1, ELNR1; beta-galactosidase [EC:3.2.1.23]	K12309	0	0	0	0	0	0	0	0	0	0	0	0	0	0	0	0	0	0	0	0	0	0	0	0	0	0	0	0	0	0	0	0	0	0	0	0	0	0	0	0	0	0	0	0	0	0	0
Metabolism; Lipid Metabolism; Steroid hormone biosynthesis [PATH:ko00140]	3-oxo-5-alpha-steroid 4-dehydrogenase 1 [EC:1.3.99.5]	K12343	0	0	0	0	0	0	0	0	0	0	0	0	0	0	0	0	0	0	0	0	0	0	0	0	0	0	0	0	0	0	0	0	0	0	0	0	0	0	0	0	0	0	0	0	0	0	0
Lipid metabolism;M00099 Sphingosine biosynthesis [PATH:map00600]	K12348 ASAH1; acid ceramidase [EC:3.5.1.23]	K12348	0	0	0	0	0	0	0	0	0	0	0	0	0	0	0	0	0	0	0	0	0	0	0	0	0	0	0	0	0	0	0	0	0	0	0	0	0	0	0	0	0	0	0	0	0	0	0
Lipid metabolism;M00099 Sphingosine biosynthesis [PATH:map00600]	K12349 ASAH2; neutral ceramidase [EC:3.5.1.23]	K12349	0	0	0	0	0	0	0	0	0	0	0	0	0	0	0	0	0	0	0	0	0	0	0	0	0	0	0	0	0	0	0	0	0	0	0	0	0	0	0	0	0	0	0	0	0	0	0
Glycosaminoglycan metabolism;M00079 Keratan sulfate degradation [PATH:map00531]	K12373 HEXA_B; hexosaminidase [EC:3.2.1.52]	K12373	1	1	0	1	1	0	0	0	0	1	0	0	0	0	0	0	1	1	1	1	0	0	0	0	1	0	0	1	1	1	1	1	1	0	1	0	1	0	1	1	1	1	0	0	1	1	1
Sterol biosynthesis;M00104 Bile acid biosynthesis, cholesterol => cholate [PATH:map00120]	K12405 HSD17B4; 3-hydroxyacyl-CoA dehydrogenase / 3a,7a,12a-trihydroxy-5b-cholest-24-enoyl-CoA hydratase / enoyl-CoA hydratase 2 [EC:1.1.1.35 4.2.1.107 4.2.1.119]	K12405	0	0	0	0	0	0	0	0	0	0	0	0	0	0	0	0	0	0	0	0	0	0	0	0	0	0	0	0	0	0	0	0	0	0	0	0	0	0	0	0	0	0	0	0	0	0	0
Central carbohydrate metabolism;M00001 Glycolysis (Embden-Meyerhof pathway), glucose => pyruvate [PATH:map01200 map00010];M00002 Glycolysis, core module involving three-carbon compounds [PATH:map01200 map01230 map00010]	K12406 PKLR; pyruvate kinase isozymes R/L [EC:2.7.1.40]	K12406	0	0	0	0	0	0	0	0	0	0	0	0	0	0	0	0	0	0	0	0	0	0	0	0	0	0	0	0	0	0	0	0	0	0	0	0	0	0	0	0	0	0	0	0	0	0	0
Central carbohydrate metabolism;M00001 Glycolysis (Embden-Meyerhof pathway), glucose => pyruvate [PATH:map01200 map00010];Other carbohydrate metabolism;M00549 Nucleotide sugar biosynthesis, glucose => UDP-glucose [PATH:map00520]	K12407 GCK; glucokinase [EC:2.7.1.2]	K12407	0	0	0	0	0	0	0	0	0	0	0	0	0	0	0	0	0	0	0	0	0	0	0	0	0	0	0	0	0	0	0	0	0	0	0	0	0	0	0	0	0	0	0	0	0	0	0
Sterol biosynthesis;M00104 Bile acid biosynthesis, cholesterol => cholate [PATH:map00120]	K12408 HSD3B7; cholest-5-ene-3beta,7alpha-diol 3beta-dehydrogenase [EC:1.1.1.181]	K12408	0	0	0	0	0	0	0	0	0	0	0	0	0	0	0	0	0	0	0	0	0	0	0	0	0	0	0	0	0	0	0	0	0	0	0	0	0	0	0	0	0	0	0	0	0	0	0
Metabolism; Carbohydrate Metabolism; Amino sugar and nucleotide sugar metabolism [PATH:ko00520]	NAD-dependent deacetylase [EC:3.5.1.-]	K12410	0	1	0	1	0	1	1	0	0	1	0	0	1	0	0	0	1	0	0	0	0	1	0	1	0	0	0	0	0	0	0	0	0	0	0	1	0	0	0	0	0	0	1	1	0	1	0
Metabolism; Lipid Metabolism; Lipid biosynthesis proteins [BR:ko01004]	long chain fatty acid CoA FadD26	K12426	0	0	0	0	0	0	0	0	0	0	0	0	0	0	0	0	0	0	0	0	0	0	0	0	0	0	0	0	0	0	0	0	0	0	0	0	0	0	0	0	0	0	0	0	0	0	0
Metabolism; Lipid Metabolism; Lipid biosynthesis proteins [BR:ko01004]	fatty acid CoA ligase FadD32	K12428	0	0	0	0	1	0	0	0	0	0	0	0	0	0	0	0	0	0	0	0	1	0	0	0	0	0	0	0	0	0	0	0	0	0	0	0	0	1	0	0	0	0	0	0	0	0	0
Metabolism; Lipid Metabolism; Lipid biosynthesis proteins [BR:ko01004]	fatty acid CoA ligase FadD36	K12429	0	0	0	0	0	0	0	0	0	0	0	0	0	0	0	0	0	0	0	0	0	0	0	0	0	0	0	0	0	0	0	0	0	0	0	0	0	0	0	0	0	0	0	0	0	0	0
Metabolism; Lipid Metabolism; Lipid biosynthesis proteins [BR:ko01004]	polyketide synthase 5	K12433	0	0	0	0	0	0	0	0	0	0	0	0	0	0	0	0	0	0	0	0	0	0	0	0	0	0	0	0	0	0	0	0	0	0	0	0	0	0	0	0	0	0	0	0	0	0	0
Metabolism; Lipid Metabolism; Lipid biosynthesis proteins [BR:ko01004]	polyketide synthase 13	K12437	0	0	0	0	0	0	0	0	0	0	0	0	0	0	0	0	0	0	0	0	0	0	0	0	0	0	0	0	0	0	0	0	0	0	0	0	0	0	0	0	0	0	0	0	0	0	0
Metabolism; Lipid Metabolism; Lipid biosynthesis proteins [BR:ko01004]	phenolpthiocerol synthesis type-I polyketide synthase B	K12441	0	0	0	0	0	0	0	0	0	0	0	0	0	0	0	0	0	0	0	0	0	0	0	1	0	0	0	0	0	0	0	0	0	0	0	0	0	0	0	0	0	0	1	0	0	0	0
Metabolism; Lipid Metabolism; Lipid biosynthesis proteins [BR:ko01004]	phenolpthiocerol synthesis type-I polyketide synthase E	K12444	0	0	0	0	0	0	0	0	0	0	0	0	0	0	0	0	0	0	0	0	0	0	0	0	0	0	0	0	0	0	0	0	0	0	0	0	0	0	0	0	0	0	0	0	0	0	0
Other carbohydrate metabolism;M00014 Glucuronate pathway (uronate pathway) [PATH:map00040]	K12447 USP; UDP-sugar pyrophosphorylase [EC:2.7.7.64]	K12447	0	0	0	0	0	0	0	0	0	0	0	0	0	0	0	0	0	0	0	0	0	0	0	0	0	0	0	0	0	0	0	0	0	0	0	0	0	0	0	0	0	0	0	0	0	0	0
Metabolism; Carbohydrate Metabolism; Amino sugar and nucleotide sugar metabolism [PATH:ko00520]	UDP-arabinose 4-epimerase [EC:5.1.3.5]	K12448	0	0	0	0	0	0	0	0	0	0	0	0	0	0	0	0	0	0	0	0	0	0	0	0	0	0	0	0	0	0	0	0	0	0	0	0	0	0	0	0	0	0	0	0	0	0	0
Metabolism; Carbohydrate Metabolism; Amino sugar and nucleotide sugar metabolism [PATH:ko00520]	UDP-glucose 4,6-dehydratase [EC:4.2.1.76]	K12450	0	0	0	0	0	0	0	0	0	0	0	0	0	0	0	0	0	0	0	0	0	0	0	0	0	0	0	0	0	0	0	0	0	0	0	0	0	0	0	0	0	0	0	0	0	0	0
Metabolism; Carbohydrate Metabolism; Amino sugar and nucleotide sugar metabolism [PATH:ko00520]	CDP-6-deoxy-D-xylo-4-hexulose-3-dehydrase	K12452	0	0	0	0	0	0	0	0	0	0	0	0	0	0	0	0	0	0	0	0	0	1	1	0	0	1	1	1	1	1	1	1	1	0	0	1	1	0	0	1	1	0	0	1	0	0	0
Metabolism; Carbohydrate Metabolism; Amino sugar and nucleotide sugar metabolism [PATH:ko00520]	CDP-paratose synthetase [EC:1.-.-.-]	K12453	0	0	0	0	0	0	0	0	0	0	0	0	0	0	0	0	0	0	0	0	0	0	0	0	0	0	0	0	0	0	0	0	0	0	0	0	0	0	0	0	0	0	0	0	0	0	0
Metabolism; Carbohydrate Metabolism; Amino sugar and nucleotide sugar metabolism [PATH:ko00520]	CDP-paratose 2-epimerase [EC:5.1.3.10]	K12454	0	0	0	0	1	0	0	0	0	0	0	0	0	0	0	0	0	0	0	0	0	0	0	0	0	0	0	0	0	0	0	0	0	0	0	0	0	1	0	0	0	0	0	0	0	0	0
Metabolism; Lipid Metabolism; Lipid biosynthesis proteins [BR:ko01004]	thioesterase III [EC:3.1.2.-]	K12500	0	0	0	0	0	0	0	0	0	0	0	0	0	0	0	0	0	0	0	0	0	0	0	0	0	0	0	0	0	0	0	0	0	0	0	0	0	0	0	0	0	0	0	0	0	0	0
Terpenoid backbone biosynthesis;M00096 C5 isoprenoid biosynthesis, non-mevalonate pathway [PATH:map00900]	K12506 ispDF; 2-C-methyl-D-erythritol 4-phosphate cytidylyltransferase / 2-C-methyl-D-erythritol 2,4-cyclodiphosphate synthase [EC:2.7.7.60 4.6.1.12]	K12506	0	0	0	0	0	0	0	0	0	0	0	0	0	0	0	0	0	0	0	0	0	0	0	0	0	0	0	0	0	0	0	0	0	0	0	0	0	0	0	0	0	0	0	0	0	0	0
Metabolism; Glycan Biosynthesis and Metabolism; Glycosyltransferases [BR:ko01003]	TDP-Fuc4NAc transferase [EC:2.4.1.-]	K12582	0	0	0	0	0	0	0	0	0	0	0	0	0	0	0	0	0	0	0	0	0	0	0	0	0	0	0	0	0	0	0	0	0	0	0	0	0	0	0	0	0	0	0	0	0	0	0
Metabolism; Glycan Biosynthesis and Metabolism; Glycosyltransferases [BR:ko01003]	phosphatidylinositol alpha 1,6-mannosyltransferase [EC:2.4.1.-]	K12583	1	1	1	1	1	0	1	0	0	1	0	1	1	0	0	0	1	0	1	0	0	0	1	1	1	1	1	1	1	1	1	1	1	1	1	1	1	1	1	1	1	1	1	1	1	1	1
Other terpenoid biosynthesis;M00371 Castasterone biosynthesis, campesterol => castasterone [PATH:map00905]	K12637 CYP90C1, ROT3; 3-epi-6-deoxocathasterone 23-monooxygenase [EC:1.14.13.112]	K12637	0	0	0	0	0	0	0	0	0	0	0	0	0	0	0	0	0	0	0	0	0	0	0	0	0	0	0	0	0	0	0	0	0	0	0	0	0	0	0	0	0	0	0	0	0	0	0
Other terpenoid biosynthesis;M00371 Castasterone biosynthesis, campesterol => castasterone [PATH:map00905]	K12638 CYP90D1; 3-epi-6-deoxocathasterone 23-monooxygenase [EC:1.14.13.112]	K12638	0	0	0	0	0	0	0	0	0	0	0	0	0	0	0	0	0	0	0	0	0	0	0	0	0	0	0	0	0	0	0	0	0	0	0	0	0	0	0	0	0	0	0	0	0	0	0
Other terpenoid biosynthesis;M00371 Castasterone biosynthesis, campesterol => castasterone [PATH:map00905]	K12639 CYP724B1, D11; cytochrome P450, family 724, subfamily B, polypeptide 1 [EC:1.14.13.-]	K12639	0	0	0	0	0	0	0	0	0	0	0	0	0	0	0	0	0	0	0	0	0	0	0	0	0	0	0	0	0	0	0	0	0	0	0	0	0	0	0	0	0	0	0	0	0	0	0
Other terpenoid biosynthesis;M00371 Castasterone biosynthesis, campesterol => castasterone [PATH:map00905]	K12640 CYP85A2, BR6OX2; brassinosteroid-6-oxidase 2 [EC:1.14.-.-]	K12640	0	0	0	0	0	0	0	0	0	0	0	0	0	0	0	0	0	0	0	0	0	0	0	0	0	0	0	0	0	0	0	0	0	0	0	0	0	0	0	0	0	0	0	0	0	0	0
Metabolism; Carbohydrate Metabolism; Fructose and mannose metabolism [PATH:ko00051]	L-rhamnonate dehydratase [EC:4.2.1.90]	K12661	0	0	0	0	0	0	0	0	0	0	0	0	0	0	0	0	0	0	0	0	0	0	0	0	0	0	0	0	0	0	0	0	0	1	0	0	0	0	0	0	0	0	0	0	0	0	0
Glycan metabolism;M00072 N-glycosylation by oligosaccharyltransferase [PATH:map00510]	K12666 OST1, RPN1; oligosaccharyltransferase complex subunit alpha (ribophorin I)	K12666	0	0	0	0	0	0	0	0	0	0	0	0	0	0	0	0	0	0	0	0	0	0	0	0	0	0	0	0	0	0	0	0	0	0	0	0	0	0	0	0	0	0	0	0	0	0	0
Glycan metabolism;M00072 N-glycosylation by oligosaccharyltransferase [PATH:map00510]	K12667 SWP1, RPN2; oligosaccharyltransferase complex subunit delta (ribophorin II)	K12667	0	0	0	0	0	0	0	0	0	0	0	0	0	0	0	0	0	0	0	0	0	0	0	0	0	0	0	0	0	0	0	0	0	0	0	0	0	0	0	0	0	0	0	0	0	0	0
Glycan metabolism;M00072 N-glycosylation by oligosaccharyltransferase [PATH:map00510]	K12668 OST2, DAD1; oligosaccharyltransferase complex subunit epsilon	K12668	0	0	0	0	0	0	0	0	0	0	0	0	0	0	0	0	0	0	0	0	0	0	0	0	0	0	0	0	0	0	0	0	0	0	0	0	0	0	0	0	0	0	0	0	0	0	0
Glycan metabolism;M00072 N-glycosylation by oligosaccharyltransferase [PATH:map00510]	K12669 OST3, OST6; oligosaccharyltransferase complex subunit gamma	K12669	0	0	0	0	0	0	0	0	0	0	0	0	0	0	0	0	0	0	0	0	0	0	0	0	0	0	0	0	0	0	0	0	0	0	0	0	0	0	0	0	0	0	0	0	0	0	0
Glycan metabolism;M00072 N-glycosylation by oligosaccharyltransferase [PATH:map00510]	K12670 WBP1; oligosaccharyltransferase complex subunit beta	K12670	0	0	0	0	0	0	0	0	0	0	0	0	0	0	0	0	0	0	0	0	0	0	0	0	0	0	0	0	0	0	0	0	0	0	0	0	0	0	0	0	0	0	0	0	0	0	0
Glycan metabolism;M00072 N-glycosylation by oligosaccharyltransferase [PATH:map00510]	K12691 OST5; oligosaccharyl transferase complex subunit OST5	K12691	0	0	0	0	0	0	0	0	0	0	0	0	0	0	0	0	0	0	0	0	0	0	0	0	0	0	0	0	0	0	0	0	0	0	0	0	0	0	0	0	0	0	0	0	0	0	0
Other carbohydrate metabolism;M00795 dTDP-beta-L-noviose biosynthesis [PATH:map00523]	K12710 novU; C-methyltransferase [EC:2.1.1.-]	K12710	0	0	0	0	0	0	0	0	0	0	0	0	0	0	0	0	0	0	0	0	0	0	0	0	0	0	0	0	0	0	0	0	0	0	0	0	0	0	0	0	0	0	0	0	0	0	0
Metabolism; Glycan Biosynthesis and Metabolism; Lipopolysaccharide biosynthesis proteins [BR:ko01005]	undecaprenyl phosphate-alpha-L-ara4N flippase subunit ArnE	K12962	0	0	0	0	0	0	0	0	0	0	0	0	0	0	0	0	0	0	0	0	0	0	0	0	0	0	0	0	0	0	0	0	0	0	0	0	0	0	0	0	0	0	0	0	0	0	0
Metabolism; Glycan Biosynthesis and Metabolism; Lipopolysaccharide biosynthesis proteins [BR:ko01005]	undecaprenyl phosphate-alpha-L-ara4N flippase subunit ArnF	K12963	0	0	0	0	0	0	0	0	0	0	0	0	0	0	0	0	0	0	0	0	0	0	0	0	0	0	0	0	0	0	0	0	0	0	0	0	0	0	0	0	0	0	0	0	0	0	0
Metabolism; Carbohydrate Metabolism; Pyruvate metabolism [PATH:ko00620] Metabolism; Carbohydrate Metabolism; Glyoxylate and dicarboxylate metabolism [PATH:ko00630] Metabolism; Amino Acid Metabolism; Glycine, serine and threonine metabolism [PATH:ko00260]	gyoxylate/hydroxypyruvate reductase A [EC:1.1.1.79 1.1.1.81]	K12972	1	1	0	0	1	0	0	1	0	1	0	0	0	0	0	0	0	1	1	1	0	1	0	1	0	1	1	0	0	0	0	0	0	1	1	1	0	1	1	0	0	0	1	1	0	0	1
Metabolism; Glycan Biosynthesis and Metabolism; Lipopolysaccharide biosynthesis proteins [BR:ko01005]	lipid A 4'-phosphatase [EC:3.1.3.-]	K12978	0	0	0	0	0	0	0	0	0	0	0	0	0	0	0	0	0	0	0	0	0	0	0	0	0	0	0	0	0	0	0	0	0	0	0	0	0	0	0	0	0	0	0	0	0	0	0
Metabolism; Glycan Biosynthesis and Metabolism; Lipopolysaccharide biosynthesis proteins [BR:ko01005]	lipid A oxidase	K12980	0	0	0	0	0	0	0	0	0	0	0	0	0	1	0	0	0	0	0	0	0	0	0	0	0	0	0	0	0	0	0	0	0	0	0	0	0	0	0	0	0	0	0	0	0	0	0
Metabolism; Glycan Biosynthesis and Metabolism; Glycosyltransferases [BR:ko01003] Metabolism; Glycan Biosynthesis and Metabolism; Lipopolysaccharide biosynthesis proteins [BR:ko01005]	heptosyltransferase I [EC:2.4.-.-]	K12982	1	1	1	1	1	1	0	1	1	1	1	1	0	1	0	1	1	0	1	1	1	0	1	1	1	1	1	1	1	1	1	1	0	1	0	1	1	1	1	1	1	1	1	1	1	1	1
Metabolism; Glycan Biosynthesis and Metabolism; Glycosyltransferases [BR:ko01003] Metabolism; Glycan Biosynthesis and Metabolism; Lipopolysaccharide biosynthesis proteins [BR:ko01005]	UDP-glucose:(glucosyl)LPS beta-1,3-glucosyltransferase [EC:2.4.1.-]	K12983	0	0	0	0	0	0	0	0	0	0	0	0	0	0	0	0	0	0	0	0	0	0	0	0	0	0	0	0	0	0	0	0	0	0	0	0	0	0	0	0	0	0	0	0	0	0	0
Metabolism; Glycan Biosynthesis and Metabolism; Glycosyltransferases [BR:ko01003] Metabolism; Glycan Biosynthesis and Metabolism; Lipopolysaccharide biosynthesis proteins [BR:ko01005]	(heptosyl)LPS beta-1,4-glucosyltransferase [EC:2.4.1.-]	K12984	0	0	0	0	0	0	0	0	0	0	0	1	0	0	0	0	0	0	0	0	0	1	0	1	0	0	0	0	0	0	0	0	0	0	0	0	0	0	0	0	0	0	0	0	0	0	0
Metabolism; Glycan Biosynthesis and Metabolism; Glycosyltransferases [BR:ko01003] Metabolism; Glycan Biosynthesis and Metabolism; Lipopolysaccharide biosynthesis proteins [BR:ko01005]	alpha-1,6-rhamnosyltransferase [EC:2.4.1.-]	K12987	0	1	0	1	0	0	0	0	0	0	0	0	0	0	0	0	0	1	0	0	0	0	0	0	0	0	0	0	0	0	0	0	0	0	0	1	0	0	0	0	0	0	0	1	0	1	0
Metabolism; Glycan Biosynthesis and Metabolism; Glycosyltransferases [BR:ko01003] Metabolism; Glycan Biosynthesis and Metabolism; Lipopolysaccharide biosynthesis proteins [BR:ko01005]	alpha-1,3-rhamnosyltransferase [EC:2.4.1.-]	K12988	0	0	0	0	0	0	0	0	0	0	0	0	0	0	0	0	0	0	0	0	1	0	0	0	0	0	0	0	0	0	0	0	0	0	0	0	0	0	0	0	0	0	0	0	0	0	0
Metabolism; Glycan Biosynthesis and Metabolism; Glycosyltransferases [BR:ko01003] Metabolism; Glycan Biosynthesis and Metabolism; Lipopolysaccharide biosynthesis proteins [BR:ko01005]	mannosyltransferase [EC:2.4.1.-]	K12989	0	0	0	0	0	0	0	0	0	0	0	0	0	0	0	0	0	1	0	0	0	0	0	0	0	0	0	0	0	0	0	0	1	0	0	0	0	1	0	0	0	0	1	0	1	0	0
Metabolism; Glycan Biosynthesis and Metabolism; Glycosyltransferases [BR:ko01003] Metabolism; Glycan Biosynthesis and Metabolism; Lipopolysaccharide biosynthesis proteins [BR:ko01005]	rhamnosyltransferase [EC:2.4.1.-]	K12990	0	0	0	0	0	0	0	0	0	0	0	0	0	0	1	0	0	0	0	0	0	0	0	0	0	0	0	0	0	0	0	0	0	0	0	0	0	0	0	0	0	0	0	0	0	0	0
Metabolism; Glycan Biosynthesis and Metabolism; Glycosyltransferases [BR:ko01003] Metabolism; Glycan Biosynthesis and Metabolism; Lipopolysaccharide biosynthesis proteins [BR:ko01005]	rhamnosyltransferase [EC:2.4.1.-]	K12992	0	0	0	0	0	0	0	0	0	0	0	0	0	0	0	0	0	0	0	0	0	0	0	0	0	0	0	0	0	0	0	0	0	0	0	0	0	0	0	0	0	0	0	0	0	0	0
Metabolism; Glycan Biosynthesis and Metabolism; Glycosyltransferases [BR:ko01003] Metabolism; Glycan Biosynthesis and Metabolism; Lipopolysaccharide biosynthesis proteins [BR:ko01005]	alpha-1,3-rhamnosyltransferase [EC:2.4.1.-]	K12994	1	1	0	1	0	0	0	0	0	0	0	1	0	0	1	0	1	0	1	1	0	1	0	0	1	1	1	1	1	0	1	0	1	1	1	1	1	0	1	1	1	1	1	1	1	1	1
Metabolism; Glycan Biosynthesis and Metabolism; Glycosyltransferases [BR:ko01003] Metabolism; Glycan Biosynthesis and Metabolism; Lipopolysaccharide biosynthesis proteins [BR:ko01005]	rhamnosyltransferase [EC:2.4.1.-]	K12995	0	0	0	0	0	0	0	0	0	1	0	0	0	0	0	0	0	0	0	1	0	0	0	0	0	0	0	0	0	0	0	0	0	1	0	0	0	0	0	0	0	0	0	0	0	0	0
Metabolism; Glycan Biosynthesis and Metabolism; Glycosyltransferases [BR:ko01003] Metabolism; Glycan Biosynthesis and Metabolism; Lipopolysaccharide biosynthesis proteins [BR:ko01005]	rhamnosyltransferase [EC:2.4.1.-]	K12996	0	0	0	0	0	0	0	0	0	0	0	0	0	0	0	0	0	0	0	0	0	0	0	0	0	0	0	0	0	0	0	0	0	0	0	0	0	0	0	0	0	0	0	0	0	0	0
Metabolism; Glycan Biosynthesis and Metabolism; Glycosyltransferases [BR:ko01003] Metabolism; Glycan Biosynthesis and Metabolism; Lipopolysaccharide biosynthesis proteins [BR:ko01005]	rhamnosyltransferase [EC:2.4.1.-]	K12997	1	1	0	0	0	0	0	0	0	0	0	0	0	0	0	0	0	1	0	1	0	0	0	1	1	0	0	1	0	0	0	0	1	0	1	0	1	1	1	1	0	1	1	0	1	0	0
Metabolism; Glycan Biosynthesis and Metabolism; Glycosyltransferases [BR:ko01003] Metabolism; Glycan Biosynthesis and Metabolism; Lipopolysaccharide biosynthesis proteins [BR:ko01005]	glucosyltransferase [EC:2.4.1.-]	K12998	0	0	0	0	0	0	0	0	0	0	0	0	0	0	0	0	0	0	0	0	0	0	0	0	0	0	0	0	0	0	0	0	0	0	0	0	0	0	0	0	0	0	0	1	0	0	0
Metabolism; Glycan Biosynthesis and Metabolism; Glycosyltransferases [BR:ko01003] Metabolism; Glycan Biosynthesis and Metabolism; Lipopolysaccharide biosynthesis proteins [BR:ko01005]	glucosyltransferase [EC:2.4.1.-]	K12999	0	0	0	0	0	0	0	0	0	0	0	0	0	0	0	0	0	0	0	0	0	0	0	0	0	0	0	0	0	0	0	0	0	1	0	0	0	0	0	0	0	0	0	0	0	0	0
Metabolism; Glycan Biosynthesis and Metabolism; Glycosyltransferases [BR:ko01003] Metabolism; Glycan Biosynthesis and Metabolism; Lipopolysaccharide biosynthesis proteins [BR:ko01005]	mannosyltransferase [EC:2.4.1.-]	K13001	0	0	0	0	0	0	0	0	0	0	0	0	0	0	0	0	0	0	0	0	0	0	0	0	0	0	0	0	0	0	0	0	0	0	0	0	0	0	0	0	0	0	0	0	0	0	0
Metabolism; Glycan Biosynthesis and Metabolism; Glycosyltransferases [BR:ko01003] Metabolism; Glycan Biosynthesis and Metabolism; Lipopolysaccharide biosynthesis proteins [BR:ko01005]	glycosyltransferase [EC:2.4.1.-]	K13002	0	0	0	0	0	0	0	0	0	0	0	0	0	0	1	0	0	0	0	0	1	0	0	0	0	0	0	1	0	0	0	0	0	1	0	0	0	0	0	0	0	0	0	0	0	0	0
Metabolism; Glycan Biosynthesis and Metabolism; Glycosyltransferases [BR:ko01003] Metabolism; Glycan Biosynthesis and Metabolism; Lipopolysaccharide biosynthesis proteins [BR:ko01005]	galacturonosyltransferase [EC:2.4.1.-]	K13004	0	0	0	0	0	0	0	0	0	0	0	0	0	0	0	0	0	0	0	0	0	0	0	0	0	0	0	0	0	0	0	0	0	0	0	0	0	0	0	0	0	0	0	0	0	0	0
Metabolism; Glycan Biosynthesis and Metabolism; Glycosyltransferases [BR:ko01003] Metabolism; Glycan Biosynthesis and Metabolism; Lipopolysaccharide biosynthesis proteins [BR:ko01005]	abequosyltransferase [EC:2.4.1.-]	K13005	0	0	0	0	0	0	0	0	0	0	0	0	0	0	0	0	0	0	0	0	0	0	0	0	0	0	0	0	0	0	0	0	0	0	0	0	0	0	0	0	0	0	0	0	0	0	0
Metabolism; Glycan Biosynthesis and Metabolism; Lipopolysaccharide biosynthesis proteins [BR:ko01005]	UDP-perosamine 4-acetyltransferase [EC:2.3.1.-]	K13006	0	0	0	0	0	0	0	0	0	0	0	0	0	0	0	0	0	0	0	0	0	0	0	0	0	0	0	0	0	0	0	0	0	0	0	0	0	0	0	0	0	0	0	0	1	0	0
Metabolism; Glycan Biosynthesis and Metabolism; Glycosyltransferases [BR:ko01003] Metabolism; Glycan Biosynthesis and Metabolism; Lipopolysaccharide biosynthesis proteins [BR:ko01005]	Fuc2NAc and GlcNAc transferase [EC:2.4.1.-]	K13007	0	0	1	0	0	0	0	0	0	0	0	0	0	0	1	0	0	0	0	0	0	0	0	0	0	0	0	0	0	0	0	0	0	0	0	0	0	0	0	0	0	0	0	0	0	0	0
Metabolism; Glycan Biosynthesis and Metabolism; Lipopolysaccharide biosynthesis proteins [BR:ko01005]	O-antigen polymerase	K13009	0	0	0	0	0	0	0	0	0	0	0	0	0	0	0	0	0	0	0	0	0	0	0	0	0	0	0	0	0	0	0	0	0	0	0	0	0	0	0	0	0	0	0	0	0	0	0
Metabolism; Glycan Biosynthesis and Metabolism; Lipopolysaccharide biosynthesis proteins [BR:ko01005]	perosamine synthetase	K13010	0	0	1	1	0	1	0	0	0	1	0	0	0	0	0	0	1	0	0	0	1	0	0	0	0	0	0	1	0	1	0	1	0	0	0	1	0	0	0	1	0	0	0	1	1	0	0
Metabolism; Glycan Biosynthesis and Metabolism; Lipopolysaccharide biosynthesis proteins [BR:ko01005]	O-antigen biosynthesis protein WbqP	K13012	0	0	0	0	0	0	0	0	0	0	0	0	0	0	0	0	0	0	0	0	0	0	0	0	1	0	0	1	1	0	1	0	0	0	0	0	1	0	0	0	1	1	0	0	0	0	0
Metabolism; Glycan Biosynthesis and Metabolism; Lipopolysaccharide biosynthesis proteins [BR:ko01005]	O-antigen biosynthesis protein WbqV	K13013	0	0	1	0	0	0	0	0	0	0	0	0	0	0	0	0	0	0	0	0	0	0	0	0	0	0	0	0	0	0	0	0	0	0	0	0	0	0	0	0	0	0	0	0	0	0	0
Other carbohydrate metabolism;M00761 Undecaprenylphosphate alpha-L-Ara4N biosynthesis, UDP-GlcA => undecaprenyl phosphate alpha-L-Ara4N [PATH:map00520]	K13014 arnD; undecaprenyl phosphate-alpha-L-ara4FN deformylase [EC:3.5.1.-]	K13014	0	0	0	0	0	0	0	0	0	0	0	0	0	0	0	0	0	0	0	0	0	0	0	0	0	0	0	0	0	0	0	0	0	0	0	0	0	0	0	0	0	0	0	0	0	0	0
Metabolism; Glycan Biosynthesis and Metabolism; Lipopolysaccharide biosynthesis proteins [BR:ko01005]	UDP-N-acetyl-D-glucosamine dehydrogenase [EC:1.1.1.-]	K13015	1	1	1	1	1	1	1	0	1	1	1	1	1	1	1	0	1	1	1	1	1	1	1	1	0	1	1	1	0	1	0	1	1	1	1	1	1	1	1	1	1	0	1	0	0	1	1
Metabolism; Glycan Biosynthesis and Metabolism; Lipopolysaccharide biosynthesis proteins [BR:ko01005]	UDP-D-GlcNAcA oxidase [EC:1.1.1.-]	K13016	0	0	0	0	0	0	0	0	0	0	0	0	0	0	0	0	0	0	0	0	0	0	0	0	0	0	0	0	0	1	0	0	0	0	0	0	0	0	0	0	0	0	0	0	0	0	0
Metabolism; Glycan Biosynthesis and Metabolism; Lipopolysaccharide biosynthesis proteins [BR:ko01005]	UDP-3-keto-D-GlcNAcA aminotransferase [EC:2.6.1.-]	K13017	1	1	1	0	0	1	1	0	1	1	1	1	1	0	1	1	1	1	1	1	0	1	1	1	0	1	1	1	0	1	1	1	1	1	1	1	1	1	1	1	1	0	1	1	1	1	1
Metabolism; Glycan Biosynthesis and Metabolism; Lipopolysaccharide biosynthesis proteins [BR:ko01005]	UDP-D-GlcNAc3NA acetyltransferase [EC:2.3.1.-]	K13018	1	1	1	0	0	0	1	0	1	1	1	0	1	0	1	0	1	1	1	1	0	1	1	1	1	1	1	1	1	1	1	1	1	1	0	1	1	1	1	1	1	0	1	1	0	1	1
Metabolism; Glycan Biosynthesis and Metabolism; Lipopolysaccharide biosynthesis proteins [BR:ko01005]	UDP-GlcNAc3NAcA epimerase [EC:5.1.3.23]	K13019	0	0	0	0	0	0	0	0	0	0	0	0	0	0	0	0	0	0	0	0	0	0	0	0	0	0	0	0	0	0	0	0	0	0	0	0	0	0	0	0	0	0	0	1	0	0	0
Metabolism; Glycan Biosynthesis and Metabolism; Lipopolysaccharide biosynthesis proteins [BR:ko01005]	UDP-D-GlcNAcA oxidase [EC:1.1.1.-]	K13020	1	1	1	0	0	1	0	0	1	1	1	0	0	0	0	0	1	1	1	1	0	1	1	1	1	1	1	1	1	1	1	1	1	1	0	1	1	1	1	1	1	0	1	1	1	1	1
Other carbohydrate metabolism;M00014 Glucuronate pathway (uronate pathway) [PATH:map00040]	K13247 CRYL1; L-gulonate 3-dehydrogenase [EC:1.1.1.45]	K13247	0	0	0	0	0	0	0	0	0	0	0	0	1	0	0	0	0	0	0	0	0	1	0	0	0	0	0	0	0	0	0	0	0	0	0	0	0	0	0	0	0	0	0	0	0	0	0
Terpenoid backbone biosynthesis;M00095 C5 isoprenoid biosynthesis, mevalonate pathway [PATH:map00900]	K13273 PMVK; phosphomevalonate kinase [EC:2.7.4.2]	K13273	0	0	0	0	0	0	0	0	0	0	0	0	0	0	0	0	0	0	0	0	0	0	0	0	0	0	0	0	0	0	0	0	0	0	0	0	0	0	0	0	0	0	0	0	0	0	0
Other carbohydrate metabolism;M00796 dTDP-D-mycaminose biosynthesis [PATH:map00523]	K13307 tylMI; dTDP-3-amino-3,6-dideoxy-alpha-D-glucopyranose N,N-dimethyltransferase [EC:2.1.1.235]	K13307	0	0	0	0	0	0	0	0	0	0	0	0	0	0	0	0	0	1	0	0	0	0	0	0	0	0	0	0	0	0	0	0	0	0	0	0	0	0	0	0	0	0	0	0	0	0	0
Other carbohydrate metabolism;M00797 dTDP-D-desosamine biosynthesis [PATH:map00523]	K13308 desI, eryCIV; dTDP-4-amino-4,6-dideoxy-D-glucose transaminase [EC:2.6.1.33]	K13308	0	0	0	0	0	0	0	0	0	0	0	0	0	0	0	0	0	0	0	0	0	0	0	0	0	0	0	0	0	0	0	0	0	0	0	1	0	0	0	0	0	0	0	0	0	0	0
Other carbohydrate metabolism;M00797 dTDP-D-desosamine biosynthesis [PATH:map00523]	K13309 desII, eryCV; dTDP-4-amino-4,6-dideoxy-D-glucose ammonia-lyase [EC:4.3.1.30]	K13309	0	0	0	0	0	0	0	0	0	0	0	0	0	0	0	0	0	0	0	0	0	0	0	0	0	0	0	0	0	0	0	0	0	0	0	0	0	0	0	0	0	0	0	0	0	0	0
Other carbohydrate metabolism;M00797 dTDP-D-desosamine biosynthesis [PATH:map00523]	K13310 desV, eryCI; dTDP-3-amino-3,4,6-trideoxy-alpha-D-glucose transaminase [EC:2.6.1.106]	K13310	0	1	0	0	0	1	0	0	0	0	0	0	0	0	1	0	0	0	0	0	0	0	0	0	0	0	0	0	0	0	0	0	0	1	0	0	0	0	0	0	0	0	0	0	1	0	0
Other carbohydrate metabolism;M00797 dTDP-D-desosamine biosynthesis [PATH:map00523]	K13311 desVI, eryCVI; dTDP-3-amino-3,4,6-trideoxy-alpha-D-glucopyranose N,N-dimethyltransferase [EC:2.1.1.234]	K13311	0	0	0	0	1	0	0	0	0	0	0	0	0	0	0	0	0	0	0	0	0	0	0	0	0	0	0	0	0	0	0	0	0	0	0	0	0	0	0	0	0	0	0	0	1	0	0
Other carbohydrate metabolism;M00794 dTDP-6-deoxy-D-allose biosynthesis [PATH:map00523]	K13312 tylJ, gerF; dTDP-4-dehydro-6-deoxy-D-glucose 3-epimerase [EC:5.1.3.27]	K13312	0	0	0	0	0	0	0	0	0	0	0	0	0	0	0	0	0	0	0	0	0	0	0	0	0	0	0	0	0	0	0	0	0	0	0	0	0	0	0	0	0	0	0	0	0	0	0
Other carbohydrate metabolism;M00794 dTDP-6-deoxy-D-allose biosynthesis [PATH:map00523]	K13313 tylD, gerKI, mydI; dTDP-4-dehydro-6-deoxy-alpha-D-gulose 4-ketoreductase [EC:1.1.1.364]	K13313	0	0	0	0	0	0	0	0	0	0	0	0	0	0	0	0	0	0	0	0	0	0	0	0	0	0	0	0	0	0	0	0	0	0	0	0	0	0	0	0	0	0	0	0	0	0	0
Other carbohydrate metabolism;M00798 dTDP-L-mycarose biosynthesis [PATH:map00523]	K13315 eryBII, tylCII, tylC1; NDP-hexose C3-ketoreductase [EC:1.1.1.-]	K13315	0	0	0	0	0	0	0	0	0	0	0	0	0	0	0	0	0	0	0	0	0	0	0	0	0	0	0	0	0	0	0	0	0	0	0	0	0	0	0	0	0	0	0	0	0	0	0
Other carbohydrate metabolism;M00799 dTDP-L-oleandrose biosynthesis [PATH:map00523]	K13315 eryBII, tylCII, tylC1; NDP-hexose C3-ketoreductase [EC:1.1.1.-]	K13315	0	0	0	0	0	0	0	0	0	0	0	0	0	0	0	0	0	0	0	0	0	0	0	0	0	0	0	0	0	0	0	0	0	0	0	0	0	0	0	0	0	0	0	0	0	0	0
Other carbohydrate metabolism;M00798 dTDP-L-mycarose biosynthesis [PATH:map00523]	K13316 tylCVII, tylK; NDP-hexose 5-epimerase [EC:5.1.3.-]	K13316	0	0	0	0	0	0	0	0	0	0	0	0	0	0	0	0	0	0	0	0	0	0	0	0	0	0	0	0	0	0	0	0	0	0	0	0	0	0	0	0	0	0	0	0	0	0	0
Other carbohydrate metabolism;M00798 dTDP-L-mycarose biosynthesis [PATH:map00523]	K13317 eryBIII, tylCIII, tylC3; NDP-4-keto-2,6-dideoxyhexose 3-C-methyltransferase [EC:2.1.1.-]	K13317	0	0	0	0	0	0	0	0	0	0	0	0	0	0	0	0	0	0	0	0	0	0	0	0	0	0	0	0	0	0	0	0	0	0	0	0	0	0	0	0	0	0	0	0	0	0	0
Other carbohydrate metabolism;M00798 dTDP-L-mycarose biosynthesis [PATH:map00523]	K13318 eryBIV, tylCIV, tylC2; dTDP-4-keto-6-deoxy-L-hexose 4-reductase [EC:1.1.1.-]	K13318	0	0	0	0	0	0	0	0	0	0	0	0	0	0	0	0	0	0	0	0	0	0	0	0	0	0	0	0	0	0	0	0	0	0	0	0	0	0	0	0	0	0	0	0	0	0	0
Other carbohydrate metabolism;M00801 dTDP-L-olivose biosynthesis [PATH:map00523]	K13319 oleU; 4-ketoreductase	K13319	0	0	0	0	0	0	0	0	0	0	0	0	0	0	0	0	0	0	0	0	0	0	0	0	0	0	0	0	0	0	0	0	0	0	0	0	0	0	0	0	0	0	0	0	0	0	0
Other carbohydrate metabolism;M00800 dTDP-L-megosamine biosynthesis [PATH:map00523]	K13322 megDV; dTDP-4-keto-6-deoxyhexose 4-ketoreductase	K13322	0	0	0	0	0	0	0	0	0	0	0	0	0	0	0	0	0	0	0	0	0	0	0	0	0	0	0	0	0	0	0	0	0	0	0	0	0	0	0	0	0	0	0	0	0	0	0
Other carbohydrate metabolism;M00797 dTDP-D-desosamine biosynthesis [PATH:map00523]	K13326 megDIII; dTDP-3-amino-2,3,6-trideoxy-4-keto-D-glucose/dTDP-3-amino-3,4,6-trideoxy-alpha-D-glucopyranose N,N-dimethyltransferase [EC:2.1.1.- 2.1.1.234]	K13326	0	0	0	0	0	0	0	0	0	0	0	0	0	0	0	0	0	0	0	0	0	1	0	0	0	0	0	0	0	0	0	0	0	0	0	0	0	0	0	0	0	0	0	0	0	0	0
Other carbohydrate metabolism;M00800 dTDP-L-megosamine biosynthesis [PATH:map00523]	K13326 megDIII; dTDP-3-amino-2,3,6-trideoxy-4-keto-D-glucose/dTDP-3-amino-3,4,6-trideoxy-alpha-D-glucopyranose N,N-dimethyltransferase [EC:2.1.1.- 2.1.1.234]	K13326	0	0	0	0	0	0	0	0	0	0	0	0	0	0	0	0	0	0	0	0	0	1	0	0	0	0	0	0	0	0	0	0	0	0	0	0	0	0	0	0	0	0	0	0	0	0	0
Other carbohydrate metabolism;M00801 dTDP-L-olivose biosynthesis [PATH:map00523];M00802 dTDP-D-forosamine biosynthesis [PATH:map00523]	K13327 spnN, oleW; dTDP-3,4-didehydro-2,6-dideoxy-alpha-D-glucose 3-reductase [EC:1.1.1.384]	K13327	1	0	1	0	0	0	0	0	0	0	0	0	0	0	0	0	0	0	1	0	0	0	0	0	1	0	0	1	1	1	1	1	1	0	0	0	1	0	0	1	1	1	0	0	1	0	1
Other carbohydrate metabolism;M00802 dTDP-D-forosamine biosynthesis [PATH:map00523]	K13328 spnQ; dTDP-4-keto-2,6-dideoxy-D-glucose 3-dehydrase	K13328	0	0	0	0	0	0	0	0	0	0	0	0	0	0	0	0	0	0	0	0	0	0	0	0	0	0	0	0	0	0	0	0	0	0	0	0	0	0	0	0	0	0	0	0	0	0	0
Other carbohydrate metabolism;M00802 dTDP-D-forosamine biosynthesis [PATH:map00523]	K13329 spnR; dTDP-4-keto-2,3,6-trideoxy-D-glucose 4-aminotransferase [EC:2.6.1.-]	K13329	0	0	0	0	0	0	0	0	0	0	0	0	0	0	0	0	0	0	0	0	0	0	1	0	0	0	0	0	0	0	0	0	0	0	0	0	0	0	0	0	0	0	0	0	0	0	0
Other carbohydrate metabolism;M00802 dTDP-D-forosamine biosynthesis [PATH:map00523]	K13330 spnS; SAM-dependent dTDP-4-amino-2,3,6-trideoxy-D-glucose N,N-dimethyltransferase [EC:2.1.1.-]	K13330	0	0	0	0	0	0	0	0	0	0	0	0	0	0	0	0	0	0	0	0	1	0	0	0	0	0	0	0	0	0	0	0	0	0	0	0	0	0	0	0	0	0	0	0	0	0	0
Other carbohydrate metabolism;M00803 dTDP-D-angolosamine biosynthesis [PATH:map00523]	K13332 angMI; N,N-dimethyltransferase	K13332	0	0	0	0	0	0	0	0	0	0	0	0	0	0	0	0	0	0	0	0	0	0	0	0	0	0	0	0	0	0	0	0	0	0	0	0	0	0	0	0	0	0	0	0	0	0	0
Sterol biosynthesis;M00101 Cholesterol biosynthesis, squalene 2,3-epoxide => cholesterol [PATH:map00100]	K13373 HSD17B7; 17beta-estradiol 17-dehydrogenase / 3beta-hydroxysteroid 3-dehydrogenase [EC:1.1.1.62 1.1.1.270]	K13373	0	0	0	0	0	0	0	0	0	0	0	0	0	0	0	0	0	0	0	0	0	0	0	0	0	0	0	0	0	0	0	0	0	0	0	0	0	0	0	0	0	0	0	0	0	0	0
Glycosaminoglycan metabolism;M00058 Glycosaminoglycan biosynthesis, chondroitin sulfate backbone [PATH:map00532]	K13499 CHSY; chondroitin sulfate synthase [EC:2.4.1.175 2.4.1.226]	K13499	0	0	0	0	0	0	0	0	0	0	0	0	0	0	0	0	0	0	0	0	0	0	0	0	0	0	0	0	0	0	0	0	0	0	0	0	0	0	0	0	0	0	0	0	0	0	0
Lipid metabolism;M00089 Triacylglycerol biosynthesis [PATH:map00561]	K13506 GPAT3_4, AGPAT9, AGPAT6; glycerol-3-phosphate O-acyltransferase 3/4 [EC:2.3.1.15]	K13506	0	0	0	0	0	0	0	0	0	0	0	0	0	0	0	0	0	0	0	0	0	0	0	0	0	0	0	0	0	0	0	0	0	0	0	0	0	0	0	0	0	0	0	0	0	0	0
Lipid metabolism;M00089 Triacylglycerol biosynthesis [PATH:map00561]	K13507 GAT; glycerol-3-phosphate O-acyltransferase / dihydroxyacetone phosphate acyltransferase [EC:2.3.1.15 2.3.1.42]	K13507	0	0	0	0	0	0	0	1	0	0	0	0	0	0	0	1	0	0	0	0	0	0	0	0	0	0	0	0	0	0	0	0	0	0	0	0	0	0	0	0	0	0	0	0	0	0	0
Metabolism; Lipid Metabolism; Glycerolipid metabolism [PATH:ko00561] Metabolism; Lipid Metabolism; Glycerophospholipid metabolism [PATH:ko00564] Metabolism; Lipid Metabolism; Lipid biosynthesis proteins [BR:ko01004]	glycerol-3-phosphate O-acyltransferase / dihydroxyacetone phosphate acyltransferase [EC:2.3.1.15 2.3.1.42]	K13507	0	0	0	0	0	0	0	1	0	0	0	0	0	0	0	1	0	0	0	0	0	0	0	0	0	0	0	0	0	0	0	0	0	0	0	0	0	0	0	0	0	0	0	0	0	0	0
Lipid metabolism;M00089 Triacylglycerol biosynthesis [PATH:map00561]	K13508 GPAT; glycerol-3-phosphate acyltransferase [EC:2.3.1.15]	K13508	0	0	0	0	0	0	0	0	0	0	0	0	0	0	0	0	0	0	0	0	0	0	0	0	0	0	0	0	0	0	0	0	0	0	0	0	0	0	0	0	0	0	0	0	0	0	0
Lipid metabolism;M00089 Triacylglycerol biosynthesis [PATH:map00561]	K13509 AGPAT1_2; lysophosphatidate acyltransferase [EC:2.3.1.51]	K13509	0	0	0	0	0	0	0	0	0	0	0	0	0	0	0	0	0	0	0	0	0	0	0	0	0	0	0	0	0	0	0	0	0	0	0	0	0	0	0	0	0	0	0	0	0	0	0
Lipid metabolism;M00089 Triacylglycerol biosynthesis [PATH:map00561]	K13513 LCLAT1, AGPAT8; lysocardiolipin and lysophospholipid acyltransferase [EC:2.3.1.- 2.3.1.51]	K13513	0	0	0	0	0	0	0	0	0	0	0	0	0	0	0	0	0	0	0	0	0	0	0	0	0	0	0	0	0	0	0	0	0	0	0	0	0	0	0	0	0	0	0	0	0	0	0
Lipid metabolism;M00089 Triacylglycerol biosynthesis [PATH:map00561]	K13517 MBOAT1_2; lysophospholipid acyltransferase 1/2 [EC:2.3.1.51 2.3.1.-]	K13517	0	0	0	0	0	0	0	0	0	0	0	0	0	0	0	0	0	0	0	0	0	0	0	0	0	0	0	0	0	0	0	0	0	0	0	0	0	0	0	0	0	0	0	0	0	0	0
Lipid metabolism;M00089 Triacylglycerol biosynthesis [PATH:map00561]	K13519 LPT1, ALE1; lysophospholipid acyltransferase [EC:2.3.1.51 2.3.1.23 2.3.1.-]	K13519	0	0	0	0	0	0	0	0	0	0	0	0	0	0	0	0	0	0	0	0	0	0	0	0	0	0	0	0	0	0	0	0	0	0	0	0	0	0	0	0	0	0	0	0	0	0	0
Lipid metabolism;M00089 Triacylglycerol biosynthesis [PATH:map00561]	K13523 AGPAT3_4; lysophosphatidic acid acyltransferase / lysophosphatidylinositol acyltransferase [EC:2.3.1.51 2.3.1.-]	K13523	0	0	0	0	0	0	0	0	0	0	0	0	0	0	0	0	0	0	0	0	0	0	0	0	0	0	0	0	0	0	0	0	0	0	0	0	0	0	0	0	0	0	0	0	0	0	0
Lipid metabolism;M00098 Acylglycerol degradation [PATH:map00561]	K13534 PNPLA3; patatin-like phospholipase domain-containing protein 3 [EC:3.1.1.3 2.3.1.-]	K13534	0	0	0	0	0	0	0	0	0	0	0	0	0	0	0	0	0	0	0	0	0	0	0	0	0	0	0	0	0	0	0	0	0	0	0	0	0	0	0	0	0	0	0	0	0	0	0
Metabolism; Lipid Metabolism; Glycerophospholipid metabolism [PATH:ko00564]	S-adenosylmethionine-diacylglycerol 3-amino-3-carboxypropyl transferase	K13622	0	0	0	0	0	0	0	0	0	0	0	0	0	0	0	0	0	0	0	0	0	0	0	0	0	0	0	0	0	0	0	0	0	0	0	0	0	0	0	0	0	0	0	0	0	0	0
Metabolism; Lipid Metabolism; Glycerophospholipid metabolism [PATH:ko00564]	S-adenosylmethionine-diacylgycerolhomoserine-N-methlytransferase	K13623	0	0	0	0	0	0	0	0	0	0	0	0	0	0	0	0	0	0	0	0	0	0	0	0	0	0	0	0	0	0	0	0	0	0	0	0	0	0	0	0	0	0	0	0	0	0	0
Lipid metabolism;M00090 Phosphatidylcholine (PC) biosynthesis, choline => PC [PATH:map00564];M00092 Phosphatidylethanolamine (PE) biosynthesis, ethanolamine => PE [PATH:map00564]	K13644 CEPT1; choline/ethanolamine phosphotransferase [EC:2.7.8.1 2.7.8.2]	K13644	0	0	0	0	0	0	0	0	0	0	0	0	0	0	0	0	0	0	0	0	0	0	0	0	0	0	0	0	0	0	0	0	0	0	0	0	0	0	0	0	0	0	0	0	0	0	0
Metabolism; Glycan Biosynthesis and Metabolism; Glycosyltransferases [BR:ko01003]	beta-1,2-mannosyltransferase [EC:2.4.1.-]	K13658	0	0	0	0	0	0	0	0	0	0	0	0	0	0	0	0	0	0	0	0	0	0	0	0	0	0	0	0	0	0	0	0	0	0	0	0	0	0	0	0	0	0	0	0	0	0	0
Metabolism; Glycan Biosynthesis and Metabolism; Glycosyltransferases [BR:ko01003]	glucuronosyltransferase [EC:2.4.1.-]	K13659	0	0	0	0	0	0	0	0	0	0	0	0	0	0	0	0	0	0	0	0	0	0	0	0	0	0	0	0	0	0	0	0	0	0	0	0	0	0	0	0	0	0	0	0	0	0	0
Metabolism; Glycan Biosynthesis and Metabolism; Glycosyltransferases [BR:ko01003]	phosphatidylinositol alpha-1,6-mannosyltransferase [EC:2.4.1.-]	K13668	1	1	1	1	1	0	1	0	1	0	1	1	1	1	1	1	1	1	0	1	1	1	1	1	0	1	1	1	1	1	1	1	0	1	1	1	0	1	0	1	1	1	1	1	1	1	1
Metabolism; Glycan Biosynthesis and Metabolism; Glycosyltransferases [BR:ko01003]	alpha-1,6-mannosyltransferase [EC:2.4.1.-]	K13670	0	0	0	0	0	0	0	0	0	0	0	0	0	0	0	0	0	0	0	0	0	0	0	0	0	0	0	0	0	0	0	0	0	0	0	0	0	0	0	0	0	0	0	0	0	0	0
Metabolism; Glycan Biosynthesis and Metabolism; Glycosyltransferases [BR:ko01003]	alpha-1,2-mannosyltransferase [EC:2.4.1.-]	K13671	0	0	0	0	0	0	0	0	0	0	0	0	0	0	0	0	0	0	0	0	0	0	0	0	0	0	0	0	0	0	0	0	0	0	0	0	0	0	0	0	0	0	0	0	0	0	0
Metabolism; Glycan Biosynthesis and Metabolism; Glycosyltransferases [BR:ko01003]	putative colanic acid biosynthesis glycosyltransferase [EC:2.4.-.-]	K13684	0	0	0	0	1	0	0	0	0	0	0	0	0	0	0	0	0	0	0	0	0	0	0	0	1	0	0	1	1	0	1	0	0	0	0	0	1	0	0	1	1	1	0	0	1	0	0
Metabolism; Glycan Biosynthesis and Metabolism; Glycosyltransferases [BR:ko01003]	arabinofuranosyltransferase [EC:2.4.2.-]	K13687	0	0	0	0	0	1	0	0	0	0	0	0	0	0	0	0	0	0	0	0	0	0	0	0	0	0	0	0	0	0	0	0	0	0	0	0	0	0	0	0	0	0	0	0	0	0	0
Metabolism; Glycan Biosynthesis and Metabolism; Glycosyltransferases [BR:ko01003]	cyclic beta-1,2-glucan synthetase [EC:2.4.1.-]	K13688	0	0	0	0	0	0	0	0	0	1	0	0	0	0	0	0	1	0	0	0	0	0	0	0	0	0	0	0	0	0	0	0	0	0	0	0	0	0	0	0	0	0	0	0	0	0	0
Metabolism; Glycan Biosynthesis and Metabolism; Glycosyltransferases [BR:ko01003]	glucosyl-3-phosphoglycerate synthase [EC:2.4.1.-]	K13693	0	0	0	0	0	0	0	0	0	0	0	0	0	0	0	0	0	0	0	0	0	0	0	0	0	0	0	0	0	0	0	0	0	0	0	0	0	0	0	0	0	0	0	0	0	0	0
Lipid metabolism;M00130 Inositol phosphate metabolism, PI=> PIP2 => Ins(1,4,5)P3 => Ins(1,3,4,5)P4 [PATH:map00562]	K13711 PI4K2; phosphatidylinositol 4-kinase type 2 [EC:2.7.1.67]	K13711	0	0	0	0	0	0	0	0	0	0	0	0	0	0	0	0	0	0	0	0	0	0	0	0	0	0	0	0	0	0	0	0	0	0	0	0	0	0	0	0	0	0	0	0	0	0	0
Lipid metabolism;M00130 Inositol phosphate metabolism, PI=> PIP2 => Ins(1,4,5)P3 => Ins(1,3,4,5)P4 [PATH:map00562]	K13712 PIP5KL1; phosphatidylinositol-4-phosphate 5-kinase-like protein 1 [EC:2.7.1.68]	K13712	0	0	0	0	0	0	0	0	0	0	0	0	0	0	0	0	0	0	0	0	0	0	0	0	0	0	0	0	0	0	0	0	0	0	0	0	0	0	0	0	0	0	0	0	0	0	0
Glycan metabolism;M00075 N-glycan biosynthesis, complex type [PATH:map00510]	K13748 MGAT4C; alpha-1,3-mannosylglycoprotein beta-1,4-N-acetylglucosaminyltransferase C [EC:2.4.1.201 2.4.1.145]	K13748	0	0	0	0	0	0	0	0	0	0	0	0	0	0	0	0	0	0	0	0	0	0	0	0	0	0	0	0	0	0	0	0	0	0	0	0	0	0	0	0	0	0	0	0	0	0	0
Fatty acid metabolism;M00087 beta-Oxidation [PATH:map01212 map00071]	K13767 fadB; enoyl-CoA hydratase [EC:4.2.1.17]	K13767	0	0	0	0	0	0	0	0	1	0	0	0	0	0	0	0	0	0	0	0	0	0	0	0	0	0	0	0	0	0	0	0	0	0	0	0	0	1	0	0	0	0	0	0	0	0	0
Terpenoid backbone biosynthesis;M00364 C10-C20 isoprenoid biosynthesis, bacteria [PATH:map00900];M00365 C10-C20 isoprenoid biosynthesis, archaea [PATH:map00900]	K13787 idsA; geranylgeranyl diphosphate synthase, type I [EC:2.5.1.1 2.5.1.10 2.5.1.29]	K13787	0	0	0	0	0	0	0	0	0	0	0	0	0	0	0	0	0	0	0	0	0	0	0	0	0	0	0	0	0	0	0	0	0	0	0	0	0	0	0	0	0	0	0	0	0	0	0
Metabolism; Carbohydrate Metabolism; Pyruvate metabolism [PATH:ko00620] Metabolism; Carbohydrate Metabolism; Propanoate metabolism [PATH:ko00640] Metabolism; Energy Metabolism; Methane metabolism [PATH:ko00680] Metabolism; Metabolism of Other Amino Acids; Taurine and hypotaurine metabolism [PATH:ko00430]	phosphate acetyltransferase [EC:2.3.1.8]	K13788	0	0	0	0	0	0	0	0	0	0	0	0	0	0	0	0	0	0	0	0	0	0	0	0	0	0	0	0	0	0	0	0	0	0	0	0	0	0	0	0	0	0	0	0	0	0	0
Terpenoid backbone biosynthesis;M00364 C10-C20 isoprenoid biosynthesis, bacteria [PATH:map00900];M00366 C10-C20 isoprenoid biosynthesis, plants [PATH:map00900]	K13789 GGPS; geranylgeranyl diphosphate synthase, type II [EC:2.5.1.1 2.5.1.10 2.5.1.29]	K13789	1	1	1	1	0	1	1	1	1	1	1	1	1	1	1	0	1	1	1	1	1	1	1	1	1	1	1	1	1	1	1	1	1	1	1	1	1	0	0	1	1	1	1	1	1	1	1
Central carbohydrate metabolism;M00001 Glycolysis (Embden-Meyerhof pathway), glucose => pyruvate [PATH:map01200 map00010];M00004 Pentose phosphate pathway (Pentose phosphate cycle) [PATH:map01200 map00030];M00007 Pentose phosphate pathway, non-oxidative phase, fructose 6P => ribose 5P [PATH:map01200 map01230 map00030]	K13810 tal-pgi; transaldolase / glucose-6-phosphate isomerase [EC:2.2.1.2 5.3.1.9]	K13810	0	0	0	0	0	0	0	0	0	0	0	0	0	0	0	0	0	0	0	0	0	0	0	0	0	0	0	0	0	0	0	0	0	0	0	0	0	0	0	0	0	0	0	0	0	0	0
Central carbohydrate metabolism;M00580 Pentose phosphate pathway, archaea, fructose 6P => ribose 5P [PATH:map01200 map01230 map00030]	K13812 fae-hps; bifunctional enzyme Fae/Hps [EC:4.2.1.147 4.1.2.43]	K13812	0	0	0	0	0	0	0	0	0	0	0	0	0	0	0	0	0	0	0	0	0	0	0	0	0	0	0	0	0	0	0	0	0	0	0	0	0	0	0	0	0	0	0	0	0	0	0
Central carbohydrate metabolism;M00580 Pentose phosphate pathway, archaea, fructose 6P => ribose 5P [PATH:map01200 map01230 map00030]	K13831 hps-phi; 3-hexulose-6-phosphate synthase / 6-phospho-3-hexuloisomerase [EC:4.1.2.43 5.3.1.27]	K13831	0	0	0	0	0	0	0	0	0	0	0	0	0	0	0	0	0	0	0	0	0	0	0	0	0	0	0	0	0	0	0	0	0	0	0	0	0	0	0	0	0	0	0	0	0	0	0
Metabolism; Carbohydrate Metabolism; Ascorbate and aldarate metabolism [PATH:ko00053]	L-arabinonolactonase [EC:3.1.1.15]	K13874	0	0	0	0	0	0	0	0	0	0	0	0	0	0	0	0	0	0	0	0	0	0	0	0	0	0	0	0	0	0	0	0	0	0	0	0	0	0	0	0	0	0	0	0	0	0	0
Metabolism; Carbohydrate Metabolism; Ascorbate and aldarate metabolism [PATH:ko00053]	L-arabonate dehydrase [EC:4.2.1.25]	K13875	0	0	0	0	0	0	0	0	0	0	0	0	0	0	0	0	0	0	0	0	0	0	0	0	0	0	0	0	0	0	0	0	0	0	0	0	0	0	0	0	0	0	0	0	0	0	0
Central carbohydrate metabolism;M00004 Pentose phosphate pathway (Pentose phosphate cycle) [PATH:map01200 map00030];M00006 Pentose phosphate pathway, oxidative phase, glucose 6P => ribulose 5P [PATH:map01200 map00030]	K13937 H6PD; hexose-6-phosphate dehydrogenase [EC:1.1.1.47 3.1.1.31]	K13937	0	0	0	0	0	0	0	0	0	0	0	0	0	0	0	0	0	0	0	0	0	0	0	0	0	0	0	0	0	0	0	0	0	0	0	0	0	0	0	0	0	0	0	0	0	0	0
Metabolism; Carbohydrate Metabolism; Glycolysis / Gluconeogenesis [PATH:ko00010] Metabolism; Lipid Metabolism; Fatty acid metabolism [PATH:ko00071] Metabolism; Amino Acid Metabolism; Tyrosine metabolism [PATH:ko00350] Metabolism; Metabolism of Cofactors and Vitamins; Retinol metabolism [PATH:ko00830] Metabolism; Xenobiotics Biodegradation and Metabolism; 3-Chloroacrylic acid degradation [PATH:ko0…	alcohol dehydrogenase, propanol-preferring [EC:1.1.1.1]	K13953	0	0	0	0	0	0	0	0	0	1	0	1	0	0	0	0	1	0	0	0	0	0	1	1	1	0	0	0	0	0	0	0	0	0	0	0	0	0	0	0	0	0	1	1	0	0	0
Metabolism; Carbohydrate Metabolism; Glycolysis / Gluconeogenesis [PATH:ko00010] Metabolism; Lipid Metabolism; Fatty acid metabolism [PATH:ko00071] Metabolism; Amino Acid Metabolism; Tyrosine metabolism [PATH:ko00350] Metabolism; Xenobiotics Biodegradation and Metabolism; 3-Chloroacrylic acid degradation [PATH:ko00641] Metabolism; Xenobiotics Biodegradation and Metabolism; 1- and 2-Methylnaphthal…	alcohol dehydrogenase [EC:1.1.1.1]	K13954	0	0	0	0	0	0	0	0	0	0	0	0	0	0	0	0	0	0	0	0	0	0	0	0	0	0	0	0	0	0	0	0	0	0	0	1	0	0	0	0	0	0	0	0	0	0	0
Metabolism; Carbohydrate Metabolism; Glycolysis / Gluconeogenesis [PATH:ko00010] Metabolism; Energy Metabolism; Methane metabolism [PATH:ko00680] Metabolism; Xenobiotics Biodegradation and Metabolism; 1,2-Dichloroethane degradation [PATH:ko00631]	methanol dehydrogenase (cytochrome c) subunit 1 [EC:1.1.2.7]	K14028	0	0	0	0	0	0	1	0	0	0	0	0	0	0	0	0	0	0	0	0	0	1	0	0	0	0	0	0	0	0	0	0	0	0	0	0	0	0	0	0	0	0	0	0	0	0	0
Terpenoid backbone biosynthesis;M00366 C10-C20 isoprenoid biosynthesis, plants [PATH:map00900]	K14066 GPS; geranyl diphosphate synthase [EC:2.5.1.1]	K14066	0	0	0	0	0	0	0	0	0	0	0	0	0	0	0	0	0	0	0	0	0	0	0	0	0	0	0	0	0	0	0	0	0	0	0	0	0	0	0	0	0	0	0	0	0	0	0
Metabolism; Carbohydrate Metabolism; Glyoxylate and dicarboxylate metabolism [PATH:ko00630] Metabolism; Energy Metabolism; Methane metabolism [PATH:ko00680]	malate-CoA ligase subunit beta [EC:6.2.1.9]	K14067	0	0	0	0	0	0	0	0	0	0	0	0	0	0	0	0	0	0	0	0	0	0	0	0	0	0	0	0	0	0	0	0	0	0	0	0	0	0	0	0	0	0	0	0	0	0	0
Lipid metabolism;M00098 Acylglycerol degradation [PATH:map00561]	K14073 PNLIP, PL; pancreatic triacylglycerol lipase [EC:3.1.1.3]	K14073	0	0	0	0	0	0	0	0	0	0	0	0	0	0	0	0	0	0	0	0	0	0	0	0	0	0	0	0	0	0	0	0	0	0	0	0	0	0	0	0	0	0	0	0	0	0	0
Lipid metabolism;M00098 Acylglycerol degradation [PATH:map00561]	K14074 PNLIPRP1, PLRP1; pancreatic lipase-related protein 1 [EC:3.1.1.3]	K14074	0	0	0	0	0	0	0	0	0	0	0	0	0	0	0	0	0	0	0	0	0	0	0	0	0	0	0	0	0	0	0	0	0	0	0	0	0	0	0	0	0	0	0	0	0	0	0
Lipid metabolism;M00098 Acylglycerol degradation [PATH:map00561]	K14075 PNLIPRP2, PLRP2; pancreatic lipase-related protein 2 [EC:3.1.1.3]	K14075	0	0	0	0	0	0	0	0	0	0	0	0	0	0	0	0	0	0	0	0	0	0	0	0	0	0	0	0	0	0	0	0	0	0	0	0	0	0	0	0	0	0	0	0	0	0	0
Lipid metabolism;M00098 Acylglycerol degradation [PATH:map00561]	K14076 PNLIPRP3, PLRP3; pancreatic lipase-related protein 3 [EC:3.1.1.3]	K14076	0	0	0	0	0	0	0	0	0	0	0	0	0	0	0	0	0	0	0	0	0	0	0	0	0	0	0	0	0	0	0	0	0	0	0	0	0	0	0	0	0	0	0	0	0	0	0
Metabolism; Carbohydrate Metabolism; Glycolysis / Gluconeogenesis [PATH:ko00010] Metabolism; Carbohydrate Metabolism; Ascorbate and aldarate metabolism [PATH:ko00053] Metabolism; Carbohydrate Metabolism; Pyruvate metabolism [PATH:ko00620] Metabolism; Carbohydrate Metabolism; Propanoate metabolism [PATH:ko00640] Metabolism; Lipid Metabolism; Fatty acid metabolism [PATH:ko00071] Metabolism; Lipid M…	aldehyde dehydrogenase family 7 member A1 [EC:1.2.1.31 1.2.1.8 1.2.1.3]	K14085	0	0	0	0	0	0	0	0	0	0	0	0	0	0	0	0	0	0	0	0	0	0	0	0	0	0	0	0	0	0	0	0	0	0	0	0	0	0	0	0	0	0	0	0	0	0	0
Lipid metabolism;M00090 Phosphatidylcholine (PC) biosynthesis, choline => PC [PATH:map00564];M00092 Phosphatidylethanolamine (PE) biosynthesis, ethanolamine => PE [PATH:map00564]	K14156 CHK; choline/ethanolamine kinase [EC:2.7.1.32 2.7.1.82]	K14156	0	0	0	0	0	0	0	0	0	0	0	0	0	0	0	0	0	0	0	0	0	0	0	0	0	0	0	0	0	0	0	0	0	0	0	0	0	0	0	0	0	0	0	0	0	0	0
Metabolism; Carbohydrate Metabolism; Pentose and glucuronate interconversions [PATH:ko00040]	2-keto-3-deoxyxylonate dehydratase [EC:4.2.1.-]	K14259	0	0	0	0	0	0	0	0	0	0	0	0	0	0	0	0	0	0	0	0	0	0	0	0	0	0	0	0	0	0	0	0	0	0	0	0	0	0	0	0	0	0	0	0	0	0	0
Other carbohydrate metabolism;M00532 Photorespiration [PATH:map01200 map00630]	K14272 GGAT; glutamate--glyoxylate aminotransferase [EC:2.6.1.4 2.6.1.2 2.6.1.44]	K14272	0	0	0	0	0	0	0	0	0	0	0	0	0	0	0	0	0	0	0	0	0	0	0	0	0	0	0	0	0	0	0	0	0	0	0	0	0	0	0	0	0	0	0	0	0	0	0
Metabolism; Carbohydrate Metabolism; Pentose and glucuronate interconversions [PATH:ko00040]	xylose dehydrogenase (NAD/NADP)	K14273	0	0	0	0	0	0	0	1	0	0	0	0	0	0	0	0	0	0	0	0	0	0	0	0	0	0	0	0	0	0	0	0	0	0	0	0	0	0	0	0	0	0	0	0	0	0	0
Other carbohydrate metabolism;M00373 Ethylmalonyl pathway [PATH:map01200 map00630]	K14446 ccr; crotonyl-CoA carboxylase/reductase [EC:1.3.1.85]	K14446	0	0	0	0	0	0	0	0	0	0	0	0	0	0	0	0	0	0	0	0	0	0	0	0	0	0	0	0	0	0	0	0	0	0	0	0	0	0	0	0	0	0	0	0	0	0	0
Other carbohydrate metabolism;M00373 Ethylmalonyl pathway [PATH:map01200 map00630]	K14447 ecm; (2R)-ethylmalonyl-CoA mutase	K14447	0	0	0	0	0	0	0	0	0	0	0	0	0	0	0	0	0	0	0	0	0	0	0	0	0	0	0	0	0	0	0	0	0	0	0	0	0	0	0	0	0	0	0	0	0	0	0
Other carbohydrate metabolism;M00373 Ethylmalonyl pathway [PATH:map01200 map00630]	K14448 mcd; (2S)-methylsuccinyl-CoA dehydrogenase [EC:1.3.8.12]	K14448	0	0	0	0	0	0	0	0	0	0	0	0	0	0	0	0	0	0	0	0	0	0	0	0	0	0	0	0	0	0	0	0	0	0	0	0	0	0	0	0	0	0	0	0	0	0	0
Other carbohydrate metabolism;M00373 Ethylmalonyl pathway [PATH:map01200 map00630];M00740 Methylaspartate cycle [PATH:map01200 map00020 map00250 map00630]	K14449 mch, mcd; 2-methylfumaryl-CoA hydratase [EC:4.2.1.148]	K14449	0	0	0	0	0	0	0	0	0	0	0	0	0	0	0	0	1	0	0	0	0	0	0	0	0	0	0	0	0	0	0	0	0	0	0	0	0	0	0	0	0	0	0	0	0	0	0
Other carbohydrate metabolism;M00373 Ethylmalonyl pathway [PATH:map01200 map00630]	K14451 mcl2; (3S)-malyl-CoA thioesterase [EC:3.1.2.30]	K14451	0	0	0	0	0	0	0	0	0	0	0	0	0	0	0	0	0	0	0	0	0	0	0	0	0	0	0	0	0	0	0	0	0	0	0	0	0	0	0	0	0	0	0	0	0	0	0
Lipid metabolism;M00098 Acylglycerol degradation [PATH:map00561]	K14452 LIPF; gastric triacylglycerol lipase [EC:3.1.1.3]	K14452	0	0	0	0	0	0	0	0	0	0	0	0	0	0	0	0	0	0	0	0	0	0	0	0	0	0	0	0	0	0	0	0	0	0	0	0	0	0	0	0	0	0	0	0	0	0	0
Lipid metabolism;M00089 Triacylglycerol biosynthesis [PATH:map00561]	K14456 MOGAT3, MGAT3; 2-acylglycerol O-acyltransferase 3 [EC:2.3.1.20 2.3.1.22]	K14456	0	0	0	0	0	0	0	0	0	0	0	0	0	0	0	0	0	0	0	0	0	0	0	0	0	0	0	0	0	0	0	0	0	0	0	0	0	0	0	0	0	0	0	0	0	0	0
Other terpenoid biosynthesis;M00372 Abscisic acid biosynthesis, beta-carotene => abscisic acid [PATH:map00906]	K14594 NSY; neoxanthin synthase [EC:5.3.99.9]	K14594	0	0	0	0	0	0	0	0	0	0	0	0	0	0	0	0	0	0	0	0	0	0	0	0	0	0	0	0	0	0	0	0	0	0	0	0	0	0	0	0	0	0	0	0	0	0	0
Lipid metabolism;M00089 Triacylglycerol biosynthesis [PATH:map00561];M00098 Acylglycerol degradation [PATH:map00561]	K14674 TGL4; TAG lipase / steryl ester hydrolase / phospholipase A2 / LPA acyltransferase [EC:3.1.1.3 3.1.1.13 3.1.1.4 2.3.1.51]	K14674	0	0	0	0	0	0	0	0	0	0	0	0	0	0	0	0	0	0	0	0	0	0	0	0	0	0	0	0	0	0	0	0	0	0	0	0	0	0	0	0	0	0	0	0	0	0	0
Lipid metabolism;M00098 Acylglycerol degradation [PATH:map00561]	K14675 TGL3; TAG lipase / lysophosphatidylethanolamine acyltransferase [EC:3.1.1.3 2.3.1.-]	K14675	0	0	0	0	0	0	0	0	0	0	0	0	0	0	0	0	0	0	0	0	0	0	0	0	0	0	0	0	0	0	0	0	0	0	0	0	0	0	0	0	0	0	0	0	0	0	0
Other carbohydrate metabolism;M00014 Glucuronate pathway (uronate pathway) [PATH:map00040]	K14756 KL; klotho [EC:3.2.1.31]	K14756	0	0	0	0	0	0	0	0	0	0	0	0	0	0	0	0	0	0	0	0	0	0	0	0	0	0	0	0	0	0	0	0	0	0	0	0	0	0	0	0	0	0	0	0	0	0	0
Fatty acid metabolism;M00086 beta-Oxidation, acyl-CoA synthesis [PATH:map01212 map00071]	K15013 ACSBG; long-chain-fatty-acid--CoA ligase ACSBG [EC:6.2.1.3]	K15013	0	0	0	0	0	0	0	0	0	0	0	0	0	0	0	0	0	0	0	0	0	0	0	0	0	0	0	0	0	0	0	0	0	0	0	0	0	0	0	0	0	0	0	0	0	0	0
Other carbohydrate metabolism;M00741 Propanoyl-CoA metabolism, propanoyl-CoA => succinyl-CoA [PATH:map01200 map00280 map00630 map00640]	K15036 K15036; acetyl-CoA/propionyl-CoA carboxylase [EC:6.4.1.2 6.4.1.3]	K15036	0	0	0	0	0	0	0	0	0	0	0	0	0	0	0	0	0	0	0	0	0	0	0	0	0	0	0	0	0	0	0	0	0	0	0	0	0	0	0	0	0	0	0	0	0	0	0
Other carbohydrate metabolism;M00741 Propanoyl-CoA metabolism, propanoyl-CoA => succinyl-CoA [PATH:map01200 map00280 map00630 map00640]	K15037 K15037; biotin carboxyl carrier protein	K15037	0	0	0	0	0	0	0	0	0	0	0	0	0	0	0	0	0	0	0	0	0	0	0	0	0	0	0	0	0	0	0	0	0	0	0	0	0	0	0	0	0	0	0	0	0	0	0
Fatty acid metabolism;M00415 Fatty acid biosynthesis, elongation, endoplasmic reticulum [PATH:map01212 map00062]	K15397 KCS; 3-ketoacyl-CoA synthase [EC:2.3.1.199]	K15397	0	0	0	0	0	0	0	0	0	0	0	0	0	0	0	0	0	0	0	0	0	0	0	0	0	0	0	0	0	0	0	0	0	0	0	0	0	0	0	0	0	0	0	0	0	0	0
Lipid metabolism;M00131 Inositol phosphate metabolism, Ins(1,3,4,5)P4 => Ins(1,3,4)P3 => myo-inositol [PATH:map00562]	K15422 SAL; 3'(2'), 5'-bisphosphate nucleotidase / inositol polyphosphate 1-phosphatase [EC:3.1.3.7 3.1.3.57]	K15422	0	0	0	0	0	0	0	0	0	0	0	0	0	0	0	0	0	0	0	0	0	0	0	0	0	0	0	0	0	0	0	0	0	0	0	0	0	0	0	0	0	0	0	0	0	0	0
Central carbohydrate metabolism;M00001 Glycolysis (Embden-Meyerhof pathway), glucose => pyruvate [PATH:map01200 map00010];M00002 Glycolysis, core module involving three-carbon compounds [PATH:map01200 map01230 map00010];M00003 Gluconeogenesis, oxaloacetate => fructose-6P [PATH:map00010 map00020]	K15633 gpmI; 2,3-bisphosphoglycerate-independent phosphoglycerate mutase [EC:5.4.2.12]	K15633	0	1	0	0	1	0	1	1	1	1	1	0	1	0	1	1	1	1	1	1	1	1	1	1	1	1	1	1	1	1	1	1	1	1	1	1	1	1	1	1	1	1	1	1	1	1	0
Central carbohydrate metabolism;M00001 Glycolysis (Embden-Meyerhof pathway), glucose => pyruvate [PATH:map01200 map00010];M00002 Glycolysis, core module involving three-carbon compounds [PATH:map01200 map01230 map00010];M00003 Gluconeogenesis, oxaloacetate => fructose-6P [PATH:map00010 map00020]	K15634 gpmB; probable phosphoglycerate mutase [EC:5.4.2.12]	K15634	0	0	1	1	0	0	1	0	1	1	1	0	1	0	1	1	1	1	0	0	1	1	1	0	0	1	1	0	0	1	0	1	0	1	0	1	0	0	0	0	0	0	1	1	0	0	0
Central carbohydrate metabolism;M00001 Glycolysis (Embden-Meyerhof pathway), glucose => pyruvate [PATH:map01200 map00010];M00002 Glycolysis, core module involving three-carbon compounds [PATH:map01200 map01230 map00010];M00003 Gluconeogenesis, oxaloacetate => fructose-6P [PATH:map00010 map00020]	K15635 apgM; 2,3-bisphosphoglycerate-independent phosphoglycerate mutase [EC:5.4.2.12]	K15635	0	0	0	0	0	1	0	0	0	0	0	1	0	1	0	0	0	0	0	0	0	0	0	0	0	0	0	0	0	0	0	0	0	0	0	0	0	0	0	0	0	0	0	0	0	0	0
Sterol biosynthesis;M00109 C21-Steroid hormone biosynthesis, progesterone => cortisol/cortisone [PATH:map00140]	K15680 HSD11B1; corticosteroid 11-beta-dehydrogenase isozyme 1 [EC:1.1.1.146]	K15680	0	0	0	0	0	0	0	0	0	0	0	0	0	0	0	0	0	0	0	0	0	0	0	0	0	0	0	0	0	0	0	0	0	0	0	0	0	0	0	0	0	0	0	0	0	0	0
Other terpenoid biosynthesis;M00097 beta-Carotene biosynthesis, GGAP => beta-carotene [PATH:map00906]	K15744 Z-ISO; zeta-carotene isomerase [EC:5.2.1.12]	K15744	0	0	0	0	0	0	0	0	0	0	0	0	0	0	0	0	0	0	0	0	0	0	0	0	0	0	0	0	0	0	0	0	0	0	0	0	0	0	0	0	0	0	0	0	0	0	0
Other terpenoid biosynthesis;M00372 Abscisic acid biosynthesis, beta-carotene => abscisic acid [PATH:map00906]	K15746 crtZ; beta-carotene 3-hydroxylase [EC:1.14.13.129]	K15746	0	0	0	0	0	0	1	0	0	0	0	0	1	0	0	0	0	0	0	0	0	1	0	0	0	0	0	0	0	0	0	0	0	0	0	0	0	0	0	0	0	0	0	0	0	0	0
Other terpenoid biosynthesis;M00372 Abscisic acid biosynthesis, beta-carotene => abscisic acid [PATH:map00906]	K15747 LUT5, CYP97A3; beta-ring hydroxylase [EC:1.14.-.-]	K15747	0	0	0	0	0	0	0	0	0	0	0	0	0	0	0	0	0	0	0	0	0	0	0	0	0	0	0	0	0	0	0	0	0	0	0	0	0	0	0	0	0	0	0	0	0	0	0
Lipid metabolism;M00131 Inositol phosphate metabolism, Ins(1,3,4,5)P4 => Ins(1,3,4)P3 => myo-inositol [PATH:map00562]	K15759 IMPAD1, IMPA3; inositol monophosphatase 3 [EC:3.1.3.25 3.1.3.7]	K15759	0	0	0	0	0	0	0	0	0	0	0	0	0	0	0	0	0	0	0	0	0	0	0	0	0	0	0	0	0	0	0	0	0	0	0	0	0	0	0	0	0	0	0	0	0	0	0
Other carbohydrate metabolism;M00532 Photorespiration [PATH:map01200 map00630]	K15893 HPR1; hydroxypyruvate reductase 1	K15893	0	0	0	0	0	0	0	0	0	0	0	0	0	0	0	0	0	0	0	0	0	0	0	0	0	0	0	0	0	0	0	0	0	0	0	0	0	0	0	0	0	0	0	0	0	0	0
Central carbohydrate metabolism;M00001 Glycolysis (Embden-Meyerhof pathway), glucose => pyruvate [PATH:map01200 map00010];M00004 Pentose phosphate pathway (Pentose phosphate cycle) [PATH:map01200 map00030]	K15916 pgi-pmi; glucose/mannose-6-phosphate isomerase [EC:5.3.1.9 5.3.1.8]	K15916	0	0	0	0	0	0	0	0	0	0	0	0	0	0	0	0	0	0	0	0	0	0	0	0	0	0	0	0	0	0	0	0	0	0	0	0	0	0	0	0	0	0	0	0	0	0	0
Other carbohydrate metabolism;M00532 Photorespiration [PATH:map01200 map00630]	K15918 GLYK; D-glycerate 3-kinase [EC:2.7.1.31]	K15918	0	0	0	0	0	0	0	0	0	0	0	0	0	0	0	0	0	0	0	0	0	0	0	0	0	0	0	0	0	0	0	0	0	0	0	0	0	0	0	0	0	0	0	0	0	0	0
Other carbohydrate metabolism;M00532 Photorespiration [PATH:map01200 map00630]	K15919 HPR2; hydroxypyruvate reductase 2	K15919	0	0	0	0	0	0	0	0	0	0	0	0	0	0	0	0	0	0	0	0	0	0	0	0	0	0	0	0	0	0	0	0	0	0	0	0	0	0	0	0	0	0	0	0	0	0	0
Other carbohydrate metabolism;M00565 Trehalose biosynthesis, D-glucose 1P => trehalose [PATH:map00500]	K16148 glgA; starch synthase [EC:2.4.1.21]	K16148	0	0	1	0	0	1	1	0	0	1	0	0	1	0	0	0	0	0	1	1	0	0	0	0	0	1	0	0	0	1	0	1	0	0	0	1	0	0	0	0	0	0	0	0	0	0	0
Other carbohydrate metabolism;M00565 Trehalose biosynthesis, D-glucose 1P => trehalose [PATH:map00500]	K16149 K16149; 1,4-alpha-glucan branching enzyme [EC:2.4.1.18]	K16149	0	0	0	0	0	0	0	0	0	0	0	0	0	0	0	0	0	0	0	0	0	0	0	0	0	0	0	0	0	0	0	0	0	0	0	0	0	0	0	0	0	0	0	0	0	0	0
Other carbohydrate metabolism;M00565 Trehalose biosynthesis, D-glucose 1P => trehalose [PATH:map00500]	K16153 K16153; phosphorylase / glycogen(starch) synthase [EC:2.4.1.1 2.4.1.11]	K16153	0	0	0	0	0	0	0	0	0	0	0	0	0	0	0	0	0	0	0	0	0	0	0	0	0	0	0	0	0	0	0	0	0	0	0	0	0	0	0	0	0	0	0	0	0	0	0
Other carbohydrate metabolism;M00014 Glucuronate pathway (uronate pathway) [PATH:map00040]	K16190 GLCAK; glucuronokinase [EC:2.7.1.43]	K16190	0	0	0	0	0	0	0	0	0	0	0	0	0	0	0	0	0	0	0	0	0	0	0	0	0	0	0	0	0	0	0	0	0	0	0	0	0	0	0	0	0	0	0	0	0	0	0
Central carbohydrate metabolism;M00001 Glycolysis (Embden-Meyerhof pathway), glucose => pyruvate [PATH:map01200 map00010]	K16305 K16305; fructose-bisphosphate aldolase / 6-deoxy-5-ketofructose 1-phosphate synthase [EC:4.1.2.13 2.2.1.11]	K16305	0	0	0	0	0	0	0	0	0	0	0	0	0	0	0	0	0	0	0	0	0	0	0	0	0	0	0	0	0	0	0	0	0	0	0	0	0	0	0	0	0	0	0	0	0	0	0
Central carbohydrate metabolism;M00001 Glycolysis (Embden-Meyerhof pathway), glucose => pyruvate [PATH:map01200 map00010]	K16306 K16306; fructose-bisphosphate aldolase / 2-amino-3,7-dideoxy-D-threo-hept-6-ulosonate synthase [EC:4.1.2.13 2.2.1.10]	K16306	0	0	0	0	0	0	0	0	0	0	0	0	0	0	0	0	0	0	0	0	0	0	0	1	0	0	0	0	0	0	0	0	0	0	0	0	0	0	0	0	0	0	0	0	0	0	0
Fatty acid metabolism;M00083 Fatty acid biosynthesis, elongation [PATH:map01212 map00061];M00060 Lipopolysaccharide biosynthesis, KDO2-lipid A [PATH:map00540]	K16363 lpxC-fabZ; UDP-3-O-[3-hydroxymyristoyl] N-acetylglucosamine deacetylase / 3-hydroxyacyl-[acyl-carrier-protein] dehydratase [EC:3.5.1.108 4.2.1.59]	K16363	1	1	1	1	0	1	1	1	1	1	1	1	1	1	1	1	1	1	1	1	1	1	1	1	1	1	1	1	1	1	1	1	1	1	0	1	1	1	1	1	1	1	1	1	1	1	1
Lipid metabolism;M00091 Phosphatidylcholine (PC) biosynthesis, PE => PC [PATH:map00564]	K16369 CHO2; phosphatidylethanolamine N-methyltransferase [EC:2.1.1.17]	K16369	0	0	0	0	0	0	0	0	0	0	0	0	0	0	0	0	0	0	0	0	0	0	0	0	0	0	0	0	0	0	0	0	0	0	0	0	0	0	0	0	0	0	0	0	0	0	0
Central carbohydrate metabolism;M00001 Glycolysis (Embden-Meyerhof pathway), glucose => pyruvate [PATH:map01200 map00010]	K16370 pfkB; 6-phosphofructokinase 2 [EC:2.7.1.11]	K16370	0	0	0	0	0	0	0	0	0	0	0	0	0	0	0	0	0	0	0	0	0	0	0	0	0	0	0	0	0	0	0	0	0	0	0	0	0	0	0	0	0	0	0	0	0	0	0
Other carbohydrate metabolism;M00798 dTDP-L-mycarose biosynthesis [PATH:map00523];M00799 dTDP-L-oleandrose biosynthesis [PATH:map00523];M00800 dTDP-L-megosamine biosynthesis [PATH:map00523];M00801 dTDP-L-olivose biosynthesis [PATH:map00523];M00802 dTDP-D-forosamine biosynthesis [PATH:map00523];M00803 dTDP-D-angolosamine biosynthesis [PATH:map00523]	K16435 evaA, eryBVI, tylCVI, tylX3, staJ; dTDP-4-dehydro-6-deoxy-alpha-D-glucopyranose 2,3-dehydratase [EC:4.2.1.159]	K16435	0	0	0	0	0	0	0	0	0	0	0	0	0	0	0	0	0	0	0	0	0	0	0	0	0	0	0	0	0	0	0	0	0	0	0	0	0	0	0	0	0	0	0	0	0	0	0
Other carbohydrate metabolism;M00797 dTDP-D-desosamine biosynthesis [PATH:map00523];M00800 dTDP-L-megosamine biosynthesis [PATH:map00523];M00803 dTDP-D-angolosamine biosynthesis [PATH:map00523]	K16436 evaB, megDII, angB, staI; dTDP-3-amino-2,3,6-trideoxy-4-keto-D-glucose/dTDP-3-amino-3,4,6-trideoxy-alpha-D-glucose/dTDP-2,6-dideoxy-D-kanosamine transaminase [EC:2.6.1.- 2.6.1.106]	K16436	0	0	0	0	0	0	0	0	0	0	0	0	0	0	0	0	0	0	0	0	0	0	0	0	0	0	0	0	0	1	0	1	0	0	0	0	0	0	0	0	0	0	0	0	0	0	0
Other carbohydrate metabolism;M00798 dTDP-L-mycarose biosynthesis [PATH:map00523];M00799 dTDP-L-oleandrose biosynthesis [PATH:map00523];M00800 dTDP-L-megosamine biosynthesis [PATH:map00523]	K16438 evaD, eryBVII, aveBV, megDIV, staE; 5-epimerase [EC:5.1.3.-]	K16438	0	0	0	0	0	0	0	0	0	0	0	0	0	0	0	0	0	0	0	0	0	0	0	0	0	0	0	0	0	0	0	0	0	0	0	0	0	0	0	0	0	0	0	0	0	0	0
Lipid metabolism;M00098 Acylglycerol degradation [PATH:map00561]	K16816 PNPLA2, ATGL; patatin-like phospholipase domain-containing protein 2 [EC:3.1.1.3]	K16816	0	0	0	0	0	0	0	0	0	0	0	0	0	0	0	0	0	0	0	0	0	0	0	0	0	0	0	0	0	0	0	0	0	0	0	0	0	0	0	0	0	0	0	0	0	0	0
Other carbohydrate metabolism;M00631 D-Galacturonate degradation (bacteria) [PATH:map00040 map00030]	K16849 uxaA1; altronate dehydratase small subunit [EC:4.2.1.7]	K16849	0	0	0	0	0	0	0	0	0	0	0	0	0	0	0	0	0	0	0	0	0	0	0	0	0	0	0	0	0	0	0	0	0	0	0	0	0	0	0	0	0	0	0	0	0	0	0
Other carbohydrate metabolism;M00631 D-Galacturonate degradation (bacteria) [PATH:map00040 map00030]	K16850 uxaA2; altronate dehydratase large subunit [EC:4.2.1.7]	K16850	0	0	0	0	0	0	0	0	0	0	0	0	0	0	0	0	0	0	0	0	0	0	0	0	0	0	0	0	0	0	0	0	0	0	0	0	0	0	0	0	0	0	0	0	0	0	0
Lipid metabolism;M00093 Phosphatidylethanolamine (PE) biosynthesis, PA => PS => PE [PATH:map00564]	K17103 CHO1, pssA; CDP-diacylglycerol---serine O-phosphatidyltransferase [EC:2.7.8.8]	K17103	1	1	1	1	0	1	1	1	1	0	1	1	1	1	1	0	1	1	1	1	1	1	1	1	1	1	1	1	1	1	1	1	0	1	0	1	1	1	1	1	1	1	1	1	1	1	1
Other carbohydrate metabolism;M00631 D-Galacturonate degradation (bacteria) [PATH:map00040 map00030];M00061 D-Glucuronate degradation [PATH:map00040 map00030]	K17463 dgaF; 2-dehydro-3-deoxy-phosphogluconate aldolase [EC:4.1.2.14]	K17463	0	0	0	0	0	0	0	0	0	0	0	0	0	0	0	0	0	0	0	0	0	0	0	0	0	0	0	0	0	0	0	0	0	0	0	0	0	0	0	0	0	0	0	0	0	0	0
Other carbohydrate metabolism;M00795 dTDP-beta-L-noviose biosynthesis [PATH:map00523]	K17625 novS; dTDP-4-keto-6-deoxyhexose reductase [EC:1.1.1.-]	K17625	0	0	0	0	0	0	0	0	0	0	0	0	0	0	0	0	0	0	0	0	0	0	0	0	0	0	0	0	0	0	0	0	0	0	0	0	0	0	0	0	0	0	0	0	0	0	0
Other carbohydrate metabolism;M00373 Ethylmalonyl pathway [PATH:map01200 map00630]	K17865 croR; 3-hydroxybutyryl-CoA dehydratase [EC:4.2.1.55]	K17865	0	0	0	0	1	0	1	0	0	0	0	0	1	0	0	0	0	1	0	0	0	1	0	0	0	1	1	0	0	0	0	0	0	0	0	0	0	0	0	0	0	0	0	0	0	0	0
Lipid metabolism;M00098 Acylglycerol degradation [PATH:map00561]	K17900 ATG15, AUT5; lipase ATG15 [EC:3.1.1.3]	K17900	0	0	0	0	0	0	0	0	0	0	0	0	0	0	0	0	0	0	0	0	0	0	0	0	0	0	0	0	0	0	0	0	0	0	0	0	0	0	0	0	0	0	0	0	0	0	0
Central carbohydrate metabolism;M00309 Non-phosphorylative Entner-Doudoroff pathway, gluconate/galactonate => glycerate [PATH:map01200 map00030 map00052]	K18020 cutA; glyceraldehyde dehydrogenase large subunit [EC:1.2.99.8]	K18020	0	0	0	0	0	0	0	0	0	0	0	0	0	0	0	0	0	0	0	0	0	0	0	0	0	0	0	0	0	0	0	0	0	0	0	0	0	0	0	0	0	0	0	0	0	0	0
Central carbohydrate metabolism;M00309 Non-phosphorylative Entner-Doudoroff pathway, gluconate/galactonate => glycerate [PATH:map01200 map00030 map00052]	K18021 cutB; glyceraldehyde dehydrogenase medium subunit [EC:1.2.99.8]	K18021	0	0	0	0	0	0	0	0	0	0	0	0	0	0	0	0	0	0	0	0	0	0	0	0	0	0	0	0	0	0	0	0	0	0	0	0	0	0	0	0	0	0	0	0	0	0	0
Central carbohydrate metabolism;M00309 Non-phosphorylative Entner-Doudoroff pathway, gluconate/galactonate => glycerate [PATH:map01200 map00030 map00052]	K18022 cutC; glyceraldehyde dehydrogenase small subunit [EC:1.2.99.8]	K18022	0	0	0	0	0	0	0	0	0	0	0	0	0	0	0	0	0	0	0	0	0	0	0	0	0	0	0	0	0	0	0	0	0	0	0	0	0	0	0	0	0	0	0	0	0	0	0
Other carbohydrate metabolism;M00630 D-Galacturonate degradation (fungi) [PATH:map00040]	K18102 GAAB, LGD1; L-galactonate dehydratase [EC:4.2.1.146]	K18102	0	0	0	0	0	0	0	0	0	0	0	0	0	0	0	0	0	0	0	0	0	0	0	0	0	0	0	0	0	0	0	0	0	0	0	0	0	0	0	0	0	0	0	0	0	0	0
Other carbohydrate metabolism;M00630 D-Galacturonate degradation (fungi) [PATH:map00040]	K18103 GAAC, LGA1; L-threo-3-deoxy-hexylosonate aldolase [EC:4.1.2.54]	K18103	0	0	0	0	0	0	0	0	0	0	0	0	0	0	0	0	0	0	0	0	0	0	0	0	0	0	0	0	0	0	0	0	0	0	0	0	0	0	0	0	0	0	0	0	0	0	0
Other carbohydrate metabolism;M00630 D-Galacturonate degradation (fungi) [PATH:map00040]	K18106 GAAA; D-galacturonate reductase [EC:1.1.1.-]	K18106	0	0	0	0	0	0	0	0	0	0	0	0	0	0	0	0	0	0	0	0	0	0	0	0	0	0	0	0	0	0	0	0	0	0	0	0	0	0	0	0	0	0	0	0	0	0	0
Other carbohydrate metabolism;M00630 D-Galacturonate degradation (fungi) [PATH:map00040]	K18107 GAAD; L-glyceraldehyde reductase [EC:1.1.1.372]	K18107	0	0	0	0	0	0	0	0	0	0	0	0	0	0	0	0	0	0	0	0	0	0	0	0	0	0	0	0	0	0	0	0	0	0	0	0	0	0	0	0	0	0	0	0	0	0	0
Central carbohydrate metabolism;M00009 Citrate cycle (TCA cycle, Krebs cycle) [PATH:map01200 map00020];M00011 Citrate cycle, second carbon oxidation, 2-oxoglutarate => oxaloacetate [PATH:map01200 map00020]	K18118 aarC, cat1; succinyl-CoA:acetate CoA-transferase [EC:2.8.3.18]	K18118	0	0	0	0	0	0	0	0	0	0	0	0	0	0	0	0	0	0	0	0	0	0	0	0	0	0	0	0	0	0	0	0	0	0	0	0	0	0	0	0	0	0	0	0	0	0	0
Central carbohydrate metabolism;M00633 Semi-phosphorylative Entner-Doudoroff pathway, gluconate/galactonate => glycerate-3P [PATH:map01200 map00030 map00052]	K18126 sskdgK; 2-dehydro-3-deoxygluconokinase / 2-dehydro-3-deoxygalactonokinase [EC:2.7.1.178]	K18126	0	0	0	0	0	0	0	0	0	0	0	0	0	0	0	0	0	0	0	0	0	0	0	0	0	0	0	0	0	0	0	0	0	0	0	0	0	0	0	0	0	0	0	0	0	0	0
Central carbohydrate metabolism;M00309 Non-phosphorylative Entner-Doudoroff pathway, gluconate/galactonate => glycerate [PATH:map01200 map00030 map00052]	K18127 kdgA; 2-dehydro-3-deoxy-D-gluconate aldolase [EC:4.1.2.51]	K18127	0	0	0	0	0	0	0	0	0	0	0	0	0	0	0	0	0	0	0	0	0	0	0	0	0	0	0	0	0	0	0	0	0	0	0	0	0	0	0	0	0	0	0	0	0	0	0
Central carbohydrate metabolism;M00309 Non-phosphorylative Entner-Doudoroff pathway, gluconate/galactonate => glycerate [PATH:map01200 map00030 map00052]	K18128 gadh; D-glyceraldehyde dehydrogenase (NADP+) [EC:1.2.1.89]	K18128	0	0	0	0	0	0	0	0	0	0	0	0	0	0	0	0	0	0	0	0	0	0	0	0	0	0	0	0	0	0	0	0	0	0	0	0	0	0	0	0	0	0	0	0	0	0	0
Fatty acid metabolism;M00082 Fatty acid biosynthesis, initiation [PATH:map01212 map00061]	K18472 accD6; acetyl-CoA/propionyl-CoA carboxylase carboxyl transferase subunit [EC:6.4.1.2 6.4.1.3]	K18472	0	0	0	0	0	0	0	0	0	0	0	0	0	0	0	0	0	0	0	0	0	0	0	0	0	0	0	0	0	0	0	0	0	0	0	0	0	0	0	0	0	0	0	0	0	0	0
Other carbohydrate metabolism;M00741 Propanoyl-CoA metabolism, propanoyl-CoA => succinyl-CoA [PATH:map01200 map00280 map00630 map00640]	K18472 accD6; acetyl-CoA/propionyl-CoA carboxylase carboxyl transferase subunit [EC:6.4.1.2 6.4.1.3]	K18472	0	0	0	0	0	0	0	0	0	0	0	0	0	0	0	0	0	0	0	0	0	0	0	0	0	0	0	0	0	0	0	0	0	0	0	0	0	0	0	0	0	0	0	0	0	0	0
Fatty acid metabolism;M00082 Fatty acid biosynthesis, initiation [PATH:map01212 map00061]	K18473 fabY; acetoacetyl-[acyl-carrier protein] synthase [EC:2.3.1.180]	K18473	0	0	0	0	0	0	0	0	0	0	0	0	0	0	0	0	0	0	0	0	0	0	0	0	0	0	0	0	0	0	0	0	0	0	0	0	0	0	0	0	0	0	0	0	0	0	0
Lipid metabolism;M00131 Inositol phosphate metabolism, Ins(1,3,4,5)P4 => Ins(1,3,4)P3 => myo-inositol [PATH:map00562]	K18649 IMPL2; inositol-phosphate phosphatase / L-galactose 1-phosphate phosphatase / histidinol-phosphatase [EC:3.1.3.25 3.1.3.93 3.1.3.15]	K18649	0	0	0	0	0	0	0	0	0	0	0	0	0	0	0	0	0	0	0	0	0	0	0	0	0	0	0	0	0	0	0	0	0	0	0	0	0	0	0	0	0	0	0	0	0	0	0
Lipid metabolism;M00089 Triacylglycerol biosynthesis [PATH:map00561]	K18851 fbp; diacylglycerol O-acyltransferase / trehalose O-mycolyltransferase [EC:2.3.1.20 2.3.1.122]	K18851	0	0	0	0	0	0	0	0	0	0	0	0	0	0	0	0	0	0	0	0	0	0	0	0	0	0	0	0	0	0	0	0	0	0	0	0	0	0	0	0	0	0	0	0	0	0	0
Central carbohydrate metabolism;M00009 Citrate cycle (TCA cycle, Krebs cycle) [PATH:map01200 map00020];M00011 Citrate cycle, second carbon oxidation, 2-oxoglutarate => oxaloacetate [PATH:map01200 map00020]	K18859 sdhD, frdD; succinate dehydrogenase / fumarate reductase, subunit D	K18859	0	0	0	0	0	0	0	0	0	0	0	0	0	0	0	0	0	0	0	0	0	0	0	0	0	0	0	0	0	0	0	0	0	0	0	0	0	0	0	0	0	0	0	0	0	0	0
Central carbohydrate metabolism;M00009 Citrate cycle (TCA cycle, Krebs cycle) [PATH:map01200 map00020];M00011 Citrate cycle, second carbon oxidation, 2-oxoglutarate => oxaloacetate [PATH:map01200 map00020]	K18860 sdhD, frdD; putative succinate dehydrogenase / fumarate reductase, subunit D	K18860	0	0	0	0	0	0	0	0	0	0	0	0	0	0	0	0	0	0	0	0	0	0	0	0	0	0	0	0	0	0	0	0	0	0	0	0	0	0	0	0	0	0	0	0	0	0	0
Central carbohydrate metabolism;M00308 Semi-phosphorylative Entner-Doudoroff pathway, gluconate => glycerate-3P [PATH:map01200 map00030];M00633 Semi-phosphorylative Entner-Doudoroff pathway, gluconate/galactonate => glycerate-3P [PATH:map01200 map00030 map00052]	K18978 gapN; glyceraldehyde-3-phosphate dehydrogenase [NAD(P)+] [EC:1.2.1.90]	K18978	0	0	0	0	0	0	0	0	0	0	0	0	0	0	0	0	0	0	0	0	0	0	0	0	0	0	0	0	0	0	0	0	0	0	0	0	0	0	0	0	0	0	0	0	0	0	0
Central carbohydrate metabolism;M00004 Pentose phosphate pathway (Pentose phosphate cycle) [PATH:map01200 map00030];M00006 Pentose phosphate pathway, oxidative phase, glucose 6P => ribulose 5P [PATH:map01200 map00030]	K19243 azf; NAD+ dependent glucose-6-phosphate dehydrogenase [EC:1.1.1.388]	K19243	0	0	0	0	0	0	0	0	0	0	0	0	0	0	0	0	0	0	0	0	0	0	0	0	0	0	0	0	0	0	0	0	0	0	0	0	0	0	0	0	0	0	0	0	0	0	0
Other carbohydrate metabolism;M00740 Methylaspartate cycle [PATH:map01200 map00020 map00250 map00630]	K19268 glmE, mutE, mamB; methylaspartate mutase epsilon subunit [EC:5.4.99.1]	K19268	0	0	0	0	0	0	0	0	0	0	0	0	0	0	0	0	0	0	0	0	0	0	0	0	0	0	0	0	0	0	0	0	0	0	0	0	0	0	0	0	0	0	0	0	0	0	0
Other carbohydrate metabolism;M00532 Photorespiration [PATH:map01200 map00630]	K19269 PGP, PGLP; phosphoglycolate phosphatase [EC:3.1.3.18 3.1.3.48]	K19269	0	0	0	0	0	0	0	0	0	0	0	0	0	0	0	0	0	0	0	0	0	0	0	0	0	0	0	0	0	0	0	0	0	0	0	0	0	0	0	0	0	0	0	0	0	0	0
Other carbohydrate metabolism;M00740 Methylaspartate cycle [PATH:map01200 map00020 map00250 map00630]	K19280 mct; succinyl-CoA:mesaconate CoA transferase [EC:2.8.3.-]	K19280	0	0	0	0	0	0	0	0	0	0	0	0	0	0	0	0	0	0	0	0	0	0	0	0	0	0	0	0	0	0	0	0	0	0	0	0	0	0	0	0	0	0	0	0	0	0	0
Other carbohydrate metabolism;M00740 Methylaspartate cycle [PATH:map01200 map00020 map00250 map00630]	K19281 mcl; beta-methylmalyl-CoA/(S)-malyl-CoA lyase [EC:4.1.3.24]	K19281	0	0	0	0	0	0	0	0	0	0	0	0	0	0	0	0	0	0	0	0	0	0	0	0	0	0	0	0	0	0	0	0	0	0	0	0	0	0	0	0	0	0	0	0	0	0	0
Other carbohydrate metabolism;M00012 Glyoxylate cycle [PATH:map01200 map00630];M00740 Methylaspartate cycle [PATH:map01200 map00020 map00250 map00630]	K19282 aceB; bifunctional (S)-malyl-CoA lyase/thioesterase [EC:4.1.3.24 3.1.2.30]	K19282	0	0	0	0	0	0	0	0	0	0	0	0	0	0	0	0	0	0	0	0	0	0	0	0	0	0	0	0	0	0	0	0	0	0	0	0	0	0	0	0	0	0	0	0	0	0	0
Other carbohydrate metabolism;M00741 Propanoyl-CoA metabolism, propanoyl-CoA => succinyl-CoA [PATH:map01200 map00280 map00630 map00640]	K19312 K19312; acetyl-CoA/propionyl-CoA carboxylase carboxyl transferase subunit [EC:6.4.1.2 6.4.1.3]	K19312	0	0	0	0	0	0	0	0	0	0	0	0	0	0	0	0	0	0	0	0	0	0	0	0	0	0	0	0	0	0	0	0	0	0	0	0	0	0	0	0	0	0	0	0	0	0	0
Other carbohydrate metabolism;M00630 D-Galacturonate degradation (fungi) [PATH:map00040]	K19634 gar1; D-galacturonate reductase [EC:1.1.1.365]	K19634	0	0	0	0	0	0	0	0	0	0	0	0	0	0	0	0	0	0	0	0	0	0	0	0	0	0	0	0	0	0	0	0	0	0	0	0	0	0	0	0	0	0	0	0	0	0	0
Lipid metabolism;M00130 Inositol phosphate metabolism, PI=> PIP2 => Ins(1,4,5)P3 => Ins(1,3,4,5)P4 [PATH:map00562]	K19801 PI4KB; phosphatidylinositol 4-kinase B [EC:2.7.1.67]	K19801	0	0	0	0	0	0	0	0	0	0	0	0	0	0	0	0	0	0	0	0	0	0	0	0	0	0	0	0	0	0	0	0	0	0	0	0	0	0	0	0	0	0	0	0	0	0	0
Other carbohydrate metabolism;M00796 dTDP-D-mycaminose biosynthesis [PATH:map00523]	K19853 tyl1a; TDP-4-oxo-6-deoxy-alpha-D-glucose-3,4-oxoisomerase [EC:5.3.2.4]	K19853	0	1	0	0	0	0	0	0	0	0	0	0	0	0	0	0	0	0	0	0	0	0	0	0	0	0	0	0	0	0	0	0	0	1	0	0	0	0	0	0	0	0	0	0	0	0	0
Other carbohydrate metabolism;M00796 dTDP-D-mycaminose biosynthesis [PATH:map00523]	K19854 tylB; dTDP-3-amino-3,6-dideoxy-alpha-D-glucopyranose transaminase [EC:2.6.1.89]	K19854	0	0	0	0	0	0	0	0	0	0	0	0	0	0	0	0	0	0	0	0	0	0	0	0	0	0	0	0	0	0	0	0	0	0	0	0	0	0	0	0	0	0	0	0	0	0	0
Other carbohydrate metabolism;M00795 dTDP-beta-L-noviose biosynthesis [PATH:map00523]	K19855 novW; dTDP-4-dehydro-6-deoxy-D-glucose 3-epimerase [EC:5.1.3.27]	K19855	0	0	0	0	0	0	0	0	0	0	0	0	0	0	0	0	0	0	0	0	0	0	0	0	0	0	0	0	0	0	0	0	0	0	0	0	0	0	0	0	0	0	0	0	0	0	0
Other carbohydrate metabolism;M00799 dTDP-L-oleandrose biosynthesis [PATH:map00523]	K19856 aveBVII, avrH; 3-O-methyltransferase [EC:2.1.1.-]	K19856	0	0	0	0	0	0	0	0	0	0	0	0	0	0	0	0	0	0	0	0	0	0	0	0	0	0	0	0	0	0	0	0	0	0	0	0	0	0	0	0	0	0	0	0	0	0	0
Other carbohydrate metabolism;M00799 dTDP-L-oleandrose biosynthesis [PATH:map00523]	K19857 aveBIV, avrE; dTDP-4-keto-6-deoxy-L-hexose 4-reductase	K19857	0	0	0	0	0	0	0	0	0	0	0	0	0	0	0	0	0	0	0	0	0	0	0	0	0	0	0	0	0	0	0	0	0	0	0	0	0	0	0	0	0	0	0	0	0	0	0
Other carbohydrate metabolism;M00801 dTDP-L-olivose biosynthesis [PATH:map00523]	K19858 oleL; dTDP-4-oxo-2,6-dideoxy-D-glucose 3,5-epimerase [EC:5.1.3.-]	K19858	0	0	0	0	0	0	0	0	0	0	0	0	0	0	0	0	0	0	0	0	0	0	0	0	0	0	0	0	0	0	0	0	0	0	0	0	0	0	0	0	0	0	0	0	0	0	0
Other carbohydrate metabolism;M00803 dTDP-D-angolosamine biosynthesis [PATH:map00523]	K19859 ang14; dTDP-4-keto-6-deoxyhexose reductase	K19859	0	0	0	0	0	0	0	0	0	0	0	0	0	0	0	0	0	0	0	0	0	0	0	0	0	0	0	0	0	0	0	0	0	0	0	0	0	0	0	0	0	0	0	0	0	0	0
[truncated: 417 more columns]

## Sheet: Energy metabolism
		ORIGIN	freshwater	freshwater	freshwater	freshwater	freshwater	freshwater	freshwater	freshwater	freshwater	freshwater	freshwater	freshwater	freshwater	freshwater	freshwater	freshwater	freshwater	freshwater	freshwater	freshwater	freshwater	freshwater	freshwater	freshwater	freshwater	freshwater	freshwater	freshwater	freshwater	freshwater	freshwater	freshwater	freshwater	freshwater	freshwater	freshwater	freshwater	freshwater	freshwater	freshwater	freshwater	freshwater	freshwater	freshwater	freshwater	freshwater	freshwater
Metabolism	KO	K0	AMD-20m-Mar20	AMD-sal-agri-Mar20-bin2	AMD20m-Sep20	BENA-cola-Mar20	BENA-sal-Oct20	CH-Jul18-bin112	CH-Jul18-bin44	CH-Jul18-bin76	CH-Oct18-bin5	GCA_000695095.2_ASM69509v2	GCA_002737375.1_ASM273737v1	GCA_009692105.1_ASM969210v1	GCA_009692115.1_ASM969211v1	GCA_009692135.1_ASM969213v1	GCA_009692185.1_ASM969218v1	GCA_009692205.1_ASM969220v1	GCA_013004105.1_ASM1300410v1	GCA_016871855.1_JGI_2017-08-21	GCA_016871895.1_JGI_2017-08-21	GCA_016871915.1_JGI_2017-08-21	GCA_016873995.1_JGI_2017-08-21	GCA_016874005.1_JGI_2017-08-21	GCA_016874035.1_JGI_2017-08-21	GCA_903823795.1_freshwater_MAG_---_Erken-D4_bin-0024	GCA_903828825.1_freshwater_MAG_---_Umea_bin-00221	GCA_903828855.1_freshwater_MAG_---_Umea_bin-06339	GCA_903867045.1_freshwater_MAG_---_Umea3p2_bin-0537	GCA_903870005.1_freshwater_MAG_---_KR_bin-4507	GCA_903871275.1_freshwater_MAG_---_Umea1p3_bin-439	GCA_903876745.1_freshwater_MAG_---_Kiruna2_bin-1709	GCA_903877525.1_freshwater_MAG_---_Umea1p2_bin-0096	GCA_903882685.1_freshwater_MAG_---_Kiruna_bin-12469	GCA_903891885.1_freshwater_MAG_---_KR2_bin-0996	GCA_903894655.1_freshwater_MAG_---_UppL5_bin-2002	GCA_903900695.1_freshwater_MAG_---_LaPlata-1m-b_bin-592	GCA_903900795.1_freshwater_MAG_---_Loclat_bin-08888	GCA_903901595.1_freshwater_MAG_---_KR1_bin-0943	GCA_903902015.1_freshwater_MAG_---_Kiruna3_bin-0973	GCA_903906325.1_freshwater_MAG_---_LaPlata-b_bin-0710	GCA_903913105.1_freshwater_MAG_---_Ki2-D1_bin-0520	GCA_903915845.1_freshwater_MAG_---_Umea1p1_bin-710	GCA_903917095.1_freshwater_MAG_---_Umea1_bin-1286	GCA_903927125.1_freshwater_MAG_---_ErkenSummer_bin-4177	GCA_903953715.1_freshwater_MAG_---_Loc090519-4m_bin-702	Jr-7aug17-35	LOR-sal-Mar20	LOR9m-Oct20
Methane metabolism; M00346 Formaldehyde assimilation, serine pathway [PATH:map01200 map00680]	K00018 hprA; glycerate dehydrogenase [EC:1.1.1.29]	K00018	0	0	0	0	0	0	0	0	0	0	0	0	0	0	0	0	0	0	0	0	0	0	0	0	0	0	0	0	0	0	0	0	0	0	0	0	0	0	0	0	0	0	0	0	0	0	0
Carbon fixation; M00168 CAM (Crassulacean acid metabolism), dark [PATH:map01200 map00710];M00173 Reductive citrate cycle (Arnon-Buchanan cycle) [PATH:map01200 map00720];M00374 Dicarboxylate-hydroxybutyrate cycle [PATH:map01200 map00720];M00620 Incomplete reductive citrate cycle, acetyl-CoA => oxoglutarate [PATH:map01200 map00720];Methane metabolism;M00346 Formaldehyde assimilation, serine pathway…	K00024 mdh; malate dehydrogenase [EC:1.1.1.37]	K00024	1	1	1	1	1	1	1	0	1	1	1	1	1	1	1	0	1	0	1	1	1	1	1	1	1	1	1	1	1	1	1	1	1	1	0	1	1	1	0	1	1	1	1	0	1	1	1
Carbon fixation;M00168 CAM (Crassulacean acid metabolism), dark [PATH:map01200 map00710];M00171 C4-dicarboxylic acid cycle, NAD - malic enzyme type [PATH:map01200 map00710]	K00025 MDH1; malate dehydrogenase [EC:1.1.1.37]	K00025	0	0	0	0	0	0	0	0	0	0	0	0	0	0	0	0	0	0	0	0	0	0	0	0	0	0	0	0	0	0	0	0	0	0	0	0	0	0	0	0	0	0	0	0	0	0	0
Carbon fixation;M00168 CAM (Crassulacean acid metabolism), dark [PATH:map01200 map00710];M00171 C4-dicarboxylic acid cycle, NAD - malic enzyme type [PATH:map01200 map00710]	K00026 MDH2; malate dehydrogenase [EC:1.1.1.37]	K00026	0	0	0	0	0	0	0	0	0	0	0	0	0	0	0	0	0	0	0	0	0	0	0	0	0	0	0	0	0	0	0	0	0	0	0	0	0	0	0	0	0	0	0	0	0	0	0
Carbon fixation;M00171 C4-dicarboxylic acid cycle, NAD - malic enzyme type [PATH:map01200 map00710]	K00028 E1.1.1.39; malate dehydrogenase (decarboxylating) [EC:1.1.1.39]	K00028	0	0	0	0	0	0	0	0	0	0	0	0	0	0	0	0	0	0	0	0	0	0	0	0	0	0	0	0	0	0	0	0	0	0	0	0	0	0	0	0	0	0	0	0	0	0	0
Carbon fixation;M00169 CAM (Crassulacean acid metabolism), light [PATH:map01200 map00710];M00172 C4-dicarboxylic acid cycle, NADP - malic enzyme type [PATH:map01200 map00710]	K00029 E1.1.1.40, maeB; malate dehydrogenase (oxaloacetate-decarboxylating)(NADP+) [EC:1.1.1.40]	K00029	1	0	1	1	1	1	0	1	0	1	1	0	0	1	0	0	1	1	1	1	1	0	1	1	1	1	1	1	1	1	1	1	1	1	1	1	1	1	1	1	1	1	1	1	1	0	1
Carbon fixation;M00173 Reductive citrate cycle (Arnon-Buchanan cycle) [PATH:map01200 map00720]	K00031 IDH1, IDH2, icd; isocitrate dehydrogenase [EC:1.1.1.42]	K00031	1	1	1	1	1	1	1	1	1	1	1	1	0	1	1	0	1	1	1	1	1	1	1	1	1	1	1	1	1	1	1	1	1	1	1	0	1	1	1	1	1	1	1	1	1	0	1
Carbon fixation;M00172 C4-dicarboxylic acid cycle, NADP - malic enzyme type [PATH:map01200 map00710]	K00051 E1.1.1.82; malate dehydrogenase (NADP+) [EC:1.1.1.82]	K00051	0	0	0	0	0	0	0	0	0	0	0	0	0	0	0	0	0	0	0	0	0	0	0	0	0	0	0	0	0	0	0	0	0	0	0	0	0	0	0	0	0	0	0	0	0	0	0
Light;Light	K00061 RDH5; retinol dehydrogenase [EC:1.1.1.-]	K00061	0	0	0	0	0	0	0	0	0	0	0	0	0	0	0	0	0	0	0	0	0	0	0	0	0	0	0	0	0	0	0	0	0	0	0	0	0	0	0	0	0	0	0	0	0	0	0
Carbon fixation;M00165 Reductive pentose phosphate cycle (Calvin cycle) [PATH:map01200 map00710];M00166 Reductive pentose phosphate cycle, ribulose-5P => glyceraldehyde-3P [PATH:map01200 map00710]	K00134 GAPDH, gapA; glyceraldehyde 3-phosphate dehydrogenase [EC:1.2.1.12]	K00134	1	1	1	1	1	1	1	1	1	1	1	1	1	1	1	0	1	0	1	1	1	1	1	1	1	1	1	1	1	0	1	1	1	1	1	1	1	1	1	1	1	1	1	0	1	1	1
Metabolism; Energy Metabolism; Methane metabolism [PATH:ko00680]	glutathione-independent formaldehyde dehydrogenase [EC:1.2.1.46]	K00148	0	0	0	0	0	0	0	0	0	0	0	0	0	0	0	0	0	0	0	0	0	0	0	0	0	0	0	0	0	0	0	0	0	0	0	0	0	0	0	0	0	0	0	0	0	0	0
Carbon fixation;M00165 Reductive pentose phosphate cycle (Calvin cycle) [PATH:map01200 map00710];M00166 Reductive pentose phosphate cycle, ribulose-5P => glyceraldehyde-3P [PATH:map01200 map00710]	K00150 gap2; glyceraldehyde-3-phosphate dehydrogenase (NAD(P)) [EC:1.2.1.59]	K00150	0	0	0	0	0	0	0	0	0	0	0	0	0	0	0	0	0	0	0	0	0	0	0	0	0	0	0	0	0	0	0	0	0	0	0	0	0	0	0	0	0	0	0	0	0	0	0
Carbon fixation;M00173 Reductive citrate cycle (Arnon-Buchanan cycle) [PATH:map01200 map00720];M00374 Dicarboxylate-hydroxybutyrate cycle [PATH:map01200 map00720];M00620 Incomplete reductive citrate cycle, acetyl-CoA => oxoglutarate [PATH:map01200 map00720]	K00169 porA; pyruvate ferredoxin oxidoreductase alpha subunit [EC:1.2.7.1]	K00169	0	0	0	0	0	0	0	0	0	0	0	0	0	0	0	0	0	1	0	0	0	0	0	0	0	0	0	0	0	0	0	0	0	0	0	0	0	0	0	0	0	0	0	0	0	0	0
Carbon fixation;M00173 Reductive citrate cycle (Arnon-Buchanan cycle) [PATH:map01200 map00720];M00374 Dicarboxylate-hydroxybutyrate cycle [PATH:map01200 map00720];M00620 Incomplete reductive citrate cycle, acetyl-CoA => oxoglutarate [PATH:map01200 map00720]	K00170 porB; pyruvate ferredoxin oxidoreductase beta subunit [EC:1.2.7.1]	K00170	0	0	0	0	0	0	0	0	0	0	0	0	0	0	0	0	0	1	0	0	0	0	0	0	0	0	0	0	0	0	0	0	0	0	0	0	0	1	0	0	0	0	0	0	0	0	0
Carbon fixation;M00173 Reductive citrate cycle (Arnon-Buchanan cycle) [PATH:map01200 map00720];M00374 Dicarboxylate-hydroxybutyrate cycle [PATH:map01200 map00720];M00620 Incomplete reductive citrate cycle, acetyl-CoA => oxoglutarate [PATH:map01200 map00720]	K00171 porD; pyruvate ferredoxin oxidoreductase delta subunit [EC:1.2.7.1]	K00171	0	0	0	0	0	0	0	0	0	0	0	0	0	0	0	0	0	0	0	0	0	0	0	0	0	0	0	0	0	0	0	0	0	0	0	0	0	0	0	0	0	0	0	0	0	0	0
Carbon fixation;M00173 Reductive citrate cycle (Arnon-Buchanan cycle) [PATH:map01200 map00720];M00374 Dicarboxylate-hydroxybutyrate cycle [PATH:map01200 map00720];M00620 Incomplete reductive citrate cycle, acetyl-CoA => oxoglutarate [PATH:map01200 map00720]	K00172 porG; pyruvate ferredoxin oxidoreductase gamma subunit [EC:1.2.7.1]	K00172	0	0	0	0	0	0	0	0	0	0	0	0	0	0	0	0	0	1	0	0	0	0	0	0	0	0	0	0	0	0	0	0	0	0	0	0	0	1	0	0	0	0	0	0	0	0	0
Carbon fixation;M00173 Reductive citrate cycle (Arnon-Buchanan cycle) [PATH:map01200 map00720];M00620 Incomplete reductive citrate cycle, acetyl-CoA => oxoglutarate [PATH:map01200 map00720]	K00174 korA, oorA, oforA; 2-oxoglutarate/2-oxoacid ferredoxin oxidoreductase subunit alpha [EC:1.2.7.3 1.2.7.11]	K00174	0	0	0	0	1	0	1	1	1	1	1	0	1	1	0	0	1	1	0	0	1	1	0	1	1	1	1	1	1	1	1	1	0	1	0	0	1	1	0	1	1	0	1	1	1	0	0
Carbon fixation;M00173 Reductive citrate cycle (Arnon-Buchanan cycle) [PATH:map01200 map00720];M00620 Incomplete reductive citrate cycle, acetyl-CoA => oxoglutarate [PATH:map01200 map00720]	K00175 korB, oorB, oforB; 2-oxoglutarate/2-oxoacid ferredoxin oxidoreductase subunit beta [EC:1.2.7.3 1.2.7.11]	K00175	0	0	1	0	1	1	1	1	1	1	1	0	1	1	0	0	1	1	0	0	1	1	0	1	1	1	1	1	1	1	1	1	1	1	0	0	1	1	0	1	1	1	1	1	1	0	0
Carbon fixation;M00173 Reductive citrate cycle (Arnon-Buchanan cycle) [PATH:map01200 map00720];M00620 Incomplete reductive citrate cycle, acetyl-CoA => oxoglutarate [PATH:map01200 map00720]	K00176 korD, oorD; 2-oxoglutarate ferredoxin oxidoreductase subunit delta [EC:1.2.7.3]	K00176	0	0	0	0	0	0	0	0	0	0	0	0	0	0	0	0	0	0	0	0	0	0	0	0	0	0	0	0	0	0	0	0	0	0	0	0	0	0	0	0	0	0	0	0	0	0	0
Carbon fixation;M00173 Reductive citrate cycle (Arnon-Buchanan cycle) [PATH:map01200 map00720];M00620 Incomplete reductive citrate cycle, acetyl-CoA => oxoglutarate [PATH:map01200 map00720]	K00177 korC, oorC; 2-oxoglutarate ferredoxin oxidoreductase subunit gamma [EC:1.2.7.3]	K00177	0	0	0	0	0	0	0	0	0	0	0	0	0	0	0	0	0	0	0	0	0	0	0	0	0	0	0	0	0	0	0	0	0	0	0	0	0	0	0	0	0	0	0	0	0	0	0
Sulfur;Sulfur	K00178 E1.2.7.-; oxidoreductase containing iron-sulfur protein [EC:1.2.7.-]	K00178	0	0	0	0	0	0	0	0	0	0	0	0	0	0	0	0	0	0	0	0	0	0	0	0	0	0	0	0	0	0	0	0	0	0	0	0	0	0	0	0	0	0	0	0	0	0	0
Sulfur;Sulfur	K00184 E1.2.7.-MB; molybdopterin oxidoreductase, iron-sulfur binding subunit [EC:1.2.7.-]	K00184	1	1	0	1	1	1	1	1	1	1	1	1	1	1	1	0	1	1	1	1	1	1	1	1	1	1	1	1	1	1	1	1	1	1	1	1	1	1	0	1	1	1	1	1	1	1	1
Methane metabolism;M00422 Acetyl-CoA pathway, CO2 => acetyl-CoA [PATH:map00680]	K00192 cdhA; acetyl-CoA decarbonylase/synthase complex subunit alpha [EC:1.2.7.4]	K00192	0	0	0	0	0	0	0	0	0	0	0	0	0	0	0	0	0	0	0	0	0	0	0	0	0	0	0	0	0	0	0	0	0	0	0	0	0	0	0	0	0	0	0	0	0	0	0
Methane metabolism;M00357 Methanogenesis, acetate => methane [PATH:map01200 map00680]	K00193 cdhC; acetyl-CoA decarbonylase/synthase complex subunit beta [EC:2.3.1.-]	K00193	0	0	0	0	0	0	0	0	0	0	0	0	0	0	0	0	0	0	0	0	0	0	0	0	0	0	0	0	0	0	0	0	0	0	0	0	0	0	0	0	0	0	0	0	0	0	0
Methane metabolism;M00422 Acetyl-CoA pathway, CO2 => acetyl-CoA [PATH:map00680]	K00193 cdhC; acetyl-CoA decarbonylase/synthase complex subunit beta [EC:2.3.1.-]	K00193	0	0	0	0	0	0	0	0	0	0	0	0	0	0	0	0	0	0	0	0	0	0	0	0	0	0	0	0	0	0	0	0	0	0	0	0	0	0	0	0	0	0	0	0	0	0	0
Carbon fixation;M00377 Reductive acetyl-CoA pathway (Wood-Ljungdahl pathway) [PATH:map01200 map00720];M00357 Methanogenesis, acetate => methane [PATH:map01200 map00680];M00422 Acetyl-CoA pathway, CO2 => acetyl-CoA [PATH:map00680]	K00194 cdhD, acsD; acetyl-CoA decarbonylase/synthase complex subunit delta [EC:2.1.1.245]	K00194	0	0	0	0	0	0	0	0	0	0	0	0	0	0	0	0	0	0	0	0	0	0	0	0	0	0	0	0	0	0	0	0	0	0	0	0	0	0	0	0	0	0	0	0	0	0	0
Methane metabolism;M00422 Acetyl-CoA pathway, CO2 => acetyl-CoA [PATH:map00680]	K00195 cdhB; acetyl-CoA decarbonylase/synthase complex subunit epsilon	K00195	0	0	0	0	0	0	0	0	0	0	0	0	0	0	0	0	0	0	0	0	0	0	0	0	0	0	0	0	0	0	0	0	0	0	0	0	0	0	0	0	0	0	0	0	0	0	0
Sulfur;Sulfur	K00196 E1.2.99.2F, cooF; carbon-monoxide dehydrogenase iron sulfur subunit	K00196	0	0	0	0	0	0	0	0	0	0	0	0	0	0	0	0	0	0	0	0	0	0	0	0	0	0	0	0	0	0	0	0	0	0	0	0	0	0	0	0	0	0	0	0	0	0	0
Carbon fixation;M00377 Reductive acetyl-CoA pathway (Wood-Ljungdahl pathway) [PATH:map01200 map00720];M00357 Methanogenesis, acetate => methane [PATH:map01200 map00680];M00422 Acetyl-CoA pathway, CO2 => acetyl-CoA [PATH:map00680]	K00197 cdhE, acsC; acetyl-CoA decarbonylase/synthase complex subunit gamma [EC:2.1.1.245]	K00197	0	0	0	0	0	0	0	0	0	0	0	0	0	0	0	0	0	0	0	0	0	0	0	0	0	0	0	0	0	0	0	0	0	0	0	0	0	0	0	0	0	0	0	0	0	0	0
Carbon fixation;M00377 Reductive acetyl-CoA pathway (Wood-Ljungdahl pathway) [PATH:map01200 map00720]	K00198 cooS, acsA; carbon-monoxide dehydrogenase catalytic subunit [EC:1.2.7.4]	K00198	0	0	0	0	0	0	0	0	0	0	0	0	0	0	0	0	0	0	0	0	0	0	0	0	0	0	0	0	0	0	0	0	0	0	0	0	0	0	0	0	0	0	0	0	0	0	0
Methane metabolism;M00567 Methanogenesis, CO2 => methane [PATH:map01200 map00680]	K00200 fwdA, fmdA; formylmethanofuran dehydrogenase subunit A [EC:1.2.99.5]	K00200	0	0	0	0	0	0	0	1	0	0	0	0	0	0	0	0	0	0	0	0	0	0	0	0	0	0	0	0	0	0	0	0	0	0	0	0	0	0	0	0	0	0	0	0	0	0	0
Methane metabolism;M00567 Methanogenesis, CO2 => methane [PATH:map01200 map00680]	K00201 fwdB, fmdB; formylmethanofuran dehydrogenase subunit B [EC:1.2.99.5]	K00201	0	0	0	0	0	0	0	0	0	0	0	0	0	0	0	0	0	0	0	0	0	0	1	0	0	0	0	0	0	0	0	0	0	0	0	0	0	0	0	0	0	0	0	0	0	0	0
Methane metabolism;M00567 Methanogenesis, CO2 => methane [PATH:map01200 map00680]	K00202 fwdC, fmdC; formylmethanofuran dehydrogenase subunit C [EC:1.2.99.5]	K00202	0	0	0	0	0	0	0	0	0	0	0	0	0	0	0	0	0	0	0	0	0	0	0	0	0	0	0	0	0	0	0	0	0	0	0	0	0	0	0	0	0	0	0	0	0	0	0
Methane metabolism;M00567 Methanogenesis, CO2 => methane [PATH:map01200 map00680]	K00203 fwdD, fmdD; formylmethanofuran dehydrogenase subunit D [EC:1.2.99.5]	K00203	0	0	0	0	0	0	0	0	0	0	0	0	0	0	0	0	0	0	0	0	0	0	1	0	0	0	0	0	0	0	0	0	0	0	0	0	0	0	0	0	0	0	0	0	0	0	0
Methane metabolism;M00567 Methanogenesis, CO2 => methane [PATH:map01200 map00680]	K00204 fwdH; 4Fe-4S ferredoxin	K00204	0	0	0	0	0	0	0	0	0	0	0	0	0	0	0	0	0	0	0	0	0	0	0	0	0	0	0	0	0	0	0	0	0	0	0	0	0	0	0	0	0	0	0	0	0	0	0
Methane metabolism;M00567 Methanogenesis, CO2 => methane [PATH:map01200 map00680]	K00205 fwdF, fmdF; 4Fe-4S ferredoxin	K00205	0	0	0	0	0	0	0	0	0	0	0	0	0	0	0	0	0	0	0	0	0	0	0	0	0	0	0	0	0	0	0	0	0	0	0	0	0	0	0	0	0	0	0	0	0	0	0
Light;Light	K00218 E1.3.1.33, por; protochlorophyllide reductase [EC:1.3.1.33]	K00218	0	0	0	0	0	0	1	0	0	1	0	0	1	0	0	0	1	0	0	0	0	1	0	1	0	1	1	0	0	0	0	0	0	1	0	0	0	0	0	0	0	0	1	0	0	0	0
ATP synthesis;M00148 Succinate dehydrogenase (ubiquinone) [PATH:map00190]	K00234 SDHA, SDH1; succinate dehydrogenase (ubiquinone) flavoprotein subunit [EC:1.3.5.1]	K00234	0	0	0	0	0	0	0	0	0	0	0	0	0	0	0	0	0	0	0	0	0	0	0	0	0	0	0	0	0	0	0	0	0	0	0	0	0	0	0	0	0	0	0	0	0	0	0
ATP synthesis;M00148 Succinate dehydrogenase (ubiquinone) [PATH:map00190];Sulfur	K00235 SDHB, SDH2; succinate dehydrogenase (ubiquinone) iron-sulfur subunit [EC:1.3.5.1]	K00235	0	0	0	0	0	0	0	0	0	0	0	0	0	0	0	0	0	0	0	0	0	0	0	0	0	0	0	0	0	0	0	0	0	0	0	0	0	0	0	0	0	0	0	0	0	0	0
ATP synthesis;M00148 Succinate dehydrogenase (ubiquinone) [PATH:map00190]	K00236 SDHC, SDH3; succinate dehydrogenase (ubiquinone) cytochrome b560 subunit	K00236	0	0	0	0	0	0	0	0	0	0	0	0	0	0	0	0	0	0	0	0	0	0	0	0	0	0	0	0	0	0	0	0	0	0	0	0	0	0	0	0	0	0	0	0	0	0	0
ATP synthesis;M00148 Succinate dehydrogenase (ubiquinone) [PATH:map00190]	K00237 SDHD, SDH4; succinate dehydrogenase (ubiquinone) membrane anchor subunit	K00237	0	0	0	0	0	0	0	0	0	0	0	0	0	0	0	0	0	0	0	0	0	0	0	0	0	0	0	0	0	0	0	0	0	0	0	0	0	0	0	0	0	0	0	0	0	0	0
Carbon fixation;M00173 Reductive citrate cycle (Arnon-Buchanan cycle) [PATH:map01200 map00720];M00376 3-Hydroxypropionate bi-cycle [PATH:map01200 map00720];M00374 Dicarboxylate-hydroxybutyrate cycle [PATH:map01200 map00720];M00149 Succinate dehydrogenase, prokaryotes [PATH:map00190]	K00239 sdhA, frdA; succinate dehydrogenase / fumarate reductase, flavoprotein subunit [EC:1.3.5.1 1.3.5.4]	K00239	1	1	1	1	1	1	1	1	1	1	1	0	1	1	1	1	1	1	1	1	1	1	1	1	1	1	1	1	1	1	1	0	0	1	1	1	1	1	1	1	0	1	1	1	1	1	1
Carbon fixation;M00173 Reductive citrate cycle (Arnon-Buchanan cycle) [PATH:map01200 map00720];M00376 3-Hydroxypropionate bi-cycle [PATH:map01200 map00720];M00374 Dicarboxylate-hydroxybutyrate cycle [PATH:map01200 map00720];ATP synthesis;M00149 Succinate dehydrogenase, prokaryotes [PATH:map00190];Sulfur	K00240 sdhB, frdB; succinate dehydrogenase / fumarate reductase, iron-sulfur subunit [EC:1.3.5.1 1.3.5.4]	K00240	1	1	1	1	1	1	1	1	1	1	1	1	1	1	1	1	1	1	1	1	1	1	1	1	1	1	1	1	1	1	0	0	0	1	1	1	1	1	1	1	1	1	1	1	1	1	1
Carbon fixation;M00173 Reductive citrate cycle (Arnon-Buchanan cycle) [PATH:map01200 map00720];M00376 3-Hydroxypropionate bi-cycle [PATH:map01200 map00720];M00374 Dicarboxylate-hydroxybutyrate cycle [PATH:map01200 map00720];M00149 Succinate dehydrogenase, prokaryotes [PATH:map00190]	K00241 sdhC, frdC; succinate dehydrogenase / fumarate reductase, cytochrome b subunit	K00241	1	1	0	1	1	0	1	0	0	0	0	0	1	1	0	0	1	1	1	1	0	0	0	1	1	1	1	1	1	1	1	1	0	1	0	1	1	1	1	1	0	1	1	1	1	1	1
Carbon fixation;M00173 Reductive citrate cycle (Arnon-Buchanan cycle) [PATH:map01200 map00720];M00149 Succinate dehydrogenase, prokaryotes [PATH:map00190]	K00242 sdhD, frdD; succinate dehydrogenase / fumarate reductase, membrane anchor subunit	K00242	0	0	1	0	0	1	0	1	0	0	0	0	0	1	1	0	0	0	0	0	1	0	1	0	0	0	0	0	0	0	0	0	0	0	0	0	0	0	0	0	0	0	0	0	0	0	0
Carbon fixation;M00173 Reductive citrate cycle (Arnon-Buchanan cycle) [PATH:map01200 map00720];ATP synthesis;M00150 Fumarate reductase, prokaryotes [PATH:map00190]	K00244 frdA; fumarate reductase flavoprotein subunit [EC:1.3.5.4]	K00244	0	0	0	0	0	0	0	0	0	0	0	0	0	0	0	0	0	0	0	0	0	0	0	0	0	0	0	0	0	0	0	0	0	0	0	0	0	0	0	0	0	0	0	0	0	0	0
Carbon fixation;M00173 Reductive citrate cycle (Arnon-Buchanan cycle) [PATH:map01200 map00720];ATP synthesis;M00150 Fumarate reductase, prokaryotes [PATH:map00190];Sulfur	K00245 frdB; fumarate reductase iron-sulfur subunit [EC:1.3.5.4]	K00245	0	0	0	0	0	0	0	0	0	0	0	0	0	0	0	0	0	0	0	0	0	0	0	0	0	0	0	0	0	0	0	0	0	0	0	0	0	0	0	0	0	0	0	0	0	0	0
Carbon fixation;M00173 Reductive citrate cycle (Arnon-Buchanan cycle) [PATH:map01200 map00720];M00150 Fumarate reductase, prokaryotes [PATH:map00190]	K00246 frdC; fumarate reductase subunit C	K00246	0	0	0	0	0	0	0	0	0	0	0	0	0	0	0	0	0	0	0	0	0	0	0	0	0	0	0	0	0	0	0	0	0	0	0	0	0	0	0	0	0	0	0	0	0	0	0
Carbon fixation;M00173 Reductive citrate cycle (Arnon-Buchanan cycle) [PATH:map01200 map00720];M00150 Fumarate reductase, prokaryotes [PATH:map00190]	K00247 frdD; fumarate reductase subunit D	K00247	0	0	0	0	0	0	0	0	0	0	0	0	0	0	0	0	0	0	0	0	0	0	0	0	0	0	0	0	0	0	0	0	0	0	0	0	0	0	0	0	0	0	0	0	0	0	0
Metabolism; Energy Metabolism; Reductive carboxylate cycle (CO2 fixation) [PATH:ko00720] Metabolism; Amino Acid Metabolism; Alanine, aspartate and glutamate metabolism [PATH:ko00250] Metabolism; Metabolism of Other Amino Acids; Taurine and hypotaurine metabolism [PATH:ko00430]	alanine dehydrogenase [EC:1.4.1.1]	K00259	1	0	1	1	0	1	1	1	0	1	1	0	1	1	0	1	1	1	1	1	1	1	1	1	1	1	1	1	1	1	1	1	1	1	1	1	1	1	1	1	1	1	1	1	1	1	1
Metabolism; Energy Metabolism; Nitrogen metabolism [PATH:ko00910] Metabolism; Amino Acid Metabolism; Alanine, aspartate and glutamate metabolism [PATH:ko00250] Metabolism; Amino Acid Metabolism; Arginine and proline metabolism [PATH:ko00330]	glutamate dehydrogenase [EC:1.4.1.2]	K00260	0	0	0	0	0	0	0	0	0	0	0	0	0	0	0	0	0	0	0	0	0	0	0	0	0	0	0	0	1	0	0	0	0	0	0	0	0	0	0	0	0	0	0	0	0	0	0
Metabolism; Energy Metabolism; Nitrogen metabolism [PATH:ko00910] Metabolism; Amino Acid Metabolism; Alanine, aspartate and glutamate metabolism [PATH:ko00250] Metabolism; Amino Acid Metabolism; Arginine and proline metabolism [PATH:ko00330] Metabolism; Metabolism of Other Amino Acids; D-Glutamine and D-glutamate metabolism [PATH:ko00471] Organismal Systems; Excretory System; Proximal tubule bica…	glutamate dehydrogenase (NAD(P)+) [EC:1.4.1.3]	K00261	1	1	1	0	1	0	1	0	1	1	1	0	1	0	1	0	1	0	1	1	0	1	1	1	1	1	1	1	1	0	1	0	1	1	1	1	1	1	1	1	1	1	1	1	1	1	1
Metabolism; Energy Metabolism; Nitrogen metabolism [PATH:ko00910] Metabolism; Amino Acid Metabolism; Alanine, aspartate and glutamate metabolism [PATH:ko00250] Metabolism; Amino Acid Metabolism; Arginine and proline metabolism [PATH:ko00330]	glutamate dehydrogenase (NADP+) [EC:1.4.1.4]	K00262	0	1	0	1	0	1	1	0	0	0	0	0	0	1	0	0	1	1	0	0	0	0	0	1	0	0	0	0	0	0	0	0	0	1	0	1	0	1	0	0	0	0	1	0	0	1	0
Metabolism; Energy Metabolism; Nitrogen metabolism [PATH:ko00910] Metabolism; Amino Acid Metabolism; Alanine, aspartate and glutamate metabolism [PATH:ko00250]	glutamate synthase (NADPH/NADH) [EC:1.4.1.13 1.4.1.14]	K00264	0	0	0	0	0	0	0	0	0	0	0	0	0	0	0	0	0	0	0	0	0	0	0	0	0	0	0	0	0	0	0	0	0	0	0	0	0	0	0	0	0	0	0	0	0	0	0
Metabolism; Energy Metabolism; Nitrogen metabolism [PATH:ko00910] Metabolism; Amino Acid Metabolism; Alanine, aspartate and glutamate metabolism [PATH:ko00250]	glutamate synthase (NADPH/NADH) large chain [EC:1.4.1.13 1.4.1.14]	K00265	0	0	0	0	0	0	0	1	0	1	0	0	0	0	1	0	1	0	0	0	1	0	0	1	0	0	0	0	0	0	0	0	0	0	0	0	0	0	0	0	0	0	0	0	0	0	0
Metabolism; Energy Metabolism; Nitrogen metabolism [PATH:ko00910] Metabolism; Amino Acid Metabolism; Alanine, aspartate and glutamate metabolism [PATH:ko00250]	glutamate synthase (NADPH/NADH) small chain [EC:1.4.1.13 1.4.1.14]	K00266	0	0	0	0	0	1	0	0	0	0	1	1	0	1	0	0	0	0	0	0	0	0	0	0	1	0	0	0	0	0	0	0	0	0	0	0	0	0	0	0	0	0	0	1	0	0	0
Metabolism; Energy Metabolism; Nitrogen metabolism [PATH:ko00910]	glutamate synthase (ferredoxin) [EC:1.4.7.1]	K00284	0	0	0	0	0	1	0	1	0	0	0	1	0	1	0	0	0	0	0	0	1	0	0	0	0	0	0	0	0	0	0	0	0	0	0	0	0	0	0	0	0	0	0	0	0	0	0
Metabolism; Energy Metabolism; Nitrogen metabolism [PATH:ko00910] Metabolism; Amino Acid Metabolism; Phenylalanine metabolism [PATH:ko00360]	D-amino-acid dehydrogenase [EC:1.4.99.1]	K00285	0	0	0	0	0	0	1	1	0	0	0	0	1	0	0	0	0	0	0	0	1	1	0	0	0	0	0	0	0	0	0	0	0	0	1	0	0	0	0	0	0	0	0	0	0	0	0
Carbon fixation;M00377 Reductive acetyl-CoA pathway (Wood-Ljungdahl pathway) [PATH:map01200 map00720]	K00297 metF, MTHFR; methylenetetrahydrofolate reductase (NADPH) [EC:1.5.1.20]	K00297	1	0	1	0	0	0	0	0	1	0	1	0	0	0	0	0	0	0	1	1	0	0	1	0	1	1	1	1	1	1	1	1	1	0	1	0	1	0	1	1	1	1	0	0	1	0	1
Metabolism; Energy Metabolism; Methane metabolism [PATH:ko00680]	trimethylamine dehydrogenase [EC:1.5.8.2]	K00317	0	0	0	0	0	0	0	0	0	0	0	0	0	0	0	0	0	0	0	0	0	0	0	0	0	0	0	0	0	0	0	0	0	0	0	0	0	0	0	0	0	0	0	0	0	0	0
Methane metabolism;M00567 Methanogenesis, CO2 => methane [PATH:map01200 map00680]	K00319 mtd; methylenetetrahydromethanopterin dehydrogenase [EC:1.5.98.1]	K00319	0	0	0	0	0	0	0	0	0	0	0	0	0	0	0	0	0	0	0	0	0	0	0	0	0	0	0	0	0	0	0	0	0	0	0	0	0	0	0	0	0	0	0	0	0	0	0
Methane metabolism;M00567 Methanogenesis, CO2 => methane [PATH:map01200 map00680]	K00320 mer; 5,10-methylenetetrahydromethanopterin reductase [EC:1.5.98.2]	K00320	0	0	0	0	0	0	0	1	0	0	0	0	0	0	0	0	0	0	0	0	0	0	0	0	0	0	0	0	0	0	0	0	0	0	0	0	0	0	0	0	0	0	0	0	0	0	0
ATP synthesis;M00144 NADH:quinone oxidoreductase, prokaryotes [PATH:map00190]	K00330 nuoA; NADH-quinone oxidoreductase subunit A [EC:1.6.5.3]	K00330	1	1	0	1	0	1	1	1	1	1	1	1	1	1	1	0	1	1	1	1	1	1	1	1	1	1	1	1	1	1	1	1	1	1	1	1	1	1	1	1	1	1	1	1	1	1	1
ATP synthesis;M00144 NADH:quinone oxidoreductase, prokaryotes [PATH:map00190]	K00331 nuoB; NADH-quinone oxidoreductase subunit B [EC:1.6.5.3]	K00331	1	1	0	1	0	1	1	1	1	1	1	1	1	1	1	0	1	1	1	1	1	1	1	1	1	1	1	1	1	1	1	1	1	1	0	1	1	1	1	1	1	1	1	1	1	1	1
ATP synthesis;M00144 NADH:quinone oxidoreductase, prokaryotes [PATH:map00190]	K00332 nuoC; NADH-quinone oxidoreductase subunit C [EC:1.6.5.3]	K00332	1	1	0	1	0	1	1	1	1	1	1	1	1	1	1	0	1	1	1	1	1	1	1	1	1	1	1	1	0	1	1	1	1	1	0	1	1	1	1	1	1	1	1	1	1	1	1
ATP synthesis;M00144 NADH:quinone oxidoreductase, prokaryotes [PATH:map00190]	K00333 nuoD; NADH-quinone oxidoreductase subunit D [EC:1.6.5.3]	K00333	1	1	0	1	0	1	1	1	1	1	1	1	1	1	1	0	1	1	1	1	1	1	1	1	1	1	1	1	1	1	1	1	1	1	0	1	1	1	1	1	1	1	1	1	1	1	1
ATP synthesis;M00144 NADH:quinone oxidoreductase, prokaryotes [PATH:map00190]	K00334 nuoE; NADH-quinone oxidoreductase subunit E [EC:1.6.5.3]	K00334	1	1	0	1	0	0	1	0	1	1	1	1	1	1	1	0	1	1	1	1	1	1	1	1	1	1	1	1	1	1	1	1	1	1	0	1	1	1	1	1	1	1	1	1	1	1	1
ATP synthesis;M00144 NADH:quinone oxidoreductase, prokaryotes [PATH:map00190]	K00335 nuoF; NADH-quinone oxidoreductase subunit F [EC:1.6.5.3]	K00335	1	1	0	1	0	1	1	0	1	1	1	1	1	1	1	0	1	1	1	1	1	1	1	1	1	1	1	1	1	1	1	1	1	1	0	1	1	1	1	1	1	1	1	1	1	1	1
ATP synthesis;M00144 NADH:quinone oxidoreductase, prokaryotes [PATH:map00190]	K00336 nuoG; NADH-quinone oxidoreductase subunit G [EC:1.6.5.3]	K00336	1	1	0	1	1	1	1	0	1	1	1	1	1	1	1	0	1	1	1	1	1	1	1	1	1	1	1	1	1	1	1	1	1	1	1	1	1	1	1	1	1	1	1	1	1	1	1
ATP synthesis;M00144 NADH:quinone oxidoreductase, prokaryotes [PATH:map00190]	K00337 nuoH; NADH-quinone oxidoreductase subunit H [EC:1.6.5.3]	K00337	1	1	1	1	1	1	1	0	1	1	1	1	1	1	1	0	1	1	1	1	1	1	1	1	1	1	1	1	0	1	1	1	1	1	1	1	1	1	1	1	1	1	1	1	1	1	1
ATP synthesis;M00144 NADH:quinone oxidoreductase, prokaryotes [PATH:map00190]	K00338 nuoI; NADH-quinone oxidoreductase subunit I [EC:1.6.5.3]	K00338	1	1	1	1	1	1	1	0	1	1	1	1	1	0	1	0	1	1	1	1	1	1	1	1	1	1	1	1	1	1	1	1	1	1	1	1	1	1	1	1	1	1	1	1	1	1	1
ATP synthesis;M00144 NADH:quinone oxidoreductase, prokaryotes [PATH:map00190]	K00339 nuoJ; NADH-quinone oxidoreductase subunit J [EC:1.6.5.3]	K00339	1	1	1	1	1	1	1	0	1	1	1	1	0	0	1	0	1	1	1	1	1	1	1	1	1	1	1	1	1	1	1	1	1	1	0	1	1	1	1	1	1	1	1	1	1	1	1
ATP synthesis;M00144 NADH:quinone oxidoreductase, prokaryotes [PATH:map00190]	K00340 nuoK; NADH-quinone oxidoreductase subunit K [EC:1.6.5.3]	K00340	1	1	1	1	1	1	1	0	1	1	1	1	0	0	1	0	1	1	1	1	1	1	1	1	1	1	1	1	1	1	1	1	1	1	0	1	1	1	1	1	1	1	1	1	1	1	1
ATP synthesis;M00144 NADH:quinone oxidoreductase, prokaryotes [PATH:map00190]	K00341 nuoL; NADH-quinone oxidoreductase subunit L [EC:1.6.5.3]	K00341	1	1	1	1	1	1	1	0	1	1	1	1	1	1	1	0	1	1	1	1	1	1	1	1	1	1	1	1	1	1	1	1	1	1	1	1	1	1	1	1	1	1	1	1	1	1	1
ATP synthesis;M00144 NADH:quinone oxidoreductase, prokaryotes [PATH:map00190]	K00342 nuoM; NADH-quinone oxidoreductase subunit M [EC:1.6.5.3]	K00342	1	1	1	1	1	1	1	0	1	1	1	1	1	1	1	0	1	1	1	1	1	1	1	1	1	1	1	1	1	1	1	1	1	1	1	1	1	1	1	1	1	1	1	1	1	1	1
ATP synthesis;M00144 NADH:quinone oxidoreductase, prokaryotes [PATH:map00190]	K00343 nuoN; NADH-quinone oxidoreductase subunit N [EC:1.6.5.3]	K00343	1	1	1	1	1	0	1	0	1	1	1	1	1	1	1	0	1	1	1	1	1	1	1	1	1	1	1	1	1	1	1	1	1	1	0	1	1	1	1	1	1	1	1	1	1	1	1
Metabolism; Energy Metabolism; Oxidative phosphorylation [PATH:ko00190]	NADH dehydrogenase [EC:1.6.99.3]	K00356	0	0	0	0	1	0	0	0	0	0	0	0	0	0	0	0	0	1	0	0	1	1	0	0	0	0	0	0	0	0	0	0	0	0	0	0	0	1	0	0	0	0	0	0	0	0	0
Nitrogen metabolism;M00531 Assimilatory nitrate reduction, nitrate => ammonia [PATH:map00910]	K00360 nasB; assimilatory nitrate reductase electron transfer subunit [EC:1.7.99.4]	K00360	0	0	0	0	0	0	0	0	0	0	0	0	0	0	0	0	0	0	0	0	0	0	0	0	0	0	0	0	0	0	0	0	0	0	0	0	0	0	0	0	0	0	0	0	0	0	0
Nitrogen metabolism;M00530 Dissimilatory nitrate reduction, nitrate => ammonia [PATH:map00910]	K00362 nirB; nitrite reductase (NADH) large subunit [EC:1.7.1.15]	K00362	0	0	0	0	1	0	0	0	0	0	0	0	0	0	0	0	0	0	0	0	0	0	0	0	0	0	0	0	0	0	0	0	0	0	0	0	0	1	0	0	0	0	0	0	0	0	0
Nitrogen metabolism;M00530 Dissimilatory nitrate reduction, nitrate => ammonia [PATH:map00910]	K00363 nirD; nitrite reductase (NADH) small subunit [EC:1.7.1.15]	K00363	0	0	0	0	0	0	0	0	0	0	0	0	0	0	0	0	0	0	0	0	0	0	0	0	0	0	0	0	0	0	0	0	0	0	0	0	0	0	0	0	0	0	0	0	0	0	0
Nitrogen metabolism;M00531 Assimilatory nitrate reduction, nitrate => ammonia [PATH:map00910]	K00366 nirA; ferredoxin-nitrite reductase [EC:1.7.7.1]	K00366	0	0	0	0	0	0	0	0	0	0	0	0	0	0	0	0	0	0	0	0	0	0	0	0	0	0	0	0	0	0	0	0	0	0	0	0	0	0	0	0	0	0	0	0	0	0	0
Nitrogen metabolism;M00531 Assimilatory nitrate reduction, nitrate => ammonia [PATH:map00910]	K00367 narB; ferredoxin-nitrate reductase [EC:1.7.7.2]	K00367	0	0	0	0	0	0	0	0	0	0	0	0	0	0	0	0	0	0	0	0	0	0	0	0	0	0	0	0	0	0	0	0	0	0	0	0	0	0	0	0	0	0	0	0	0	0	0
Nitrogen metabolism;M00529 Denitrification, nitrate => nitrogen [PATH:map00910]	K00368 nirK; nitrite reductase (NO-forming) [EC:1.7.2.1]	K00368	1	0	0	0	0	0	0	0	0	0	0	0	0	0	1	0	0	0	1	0	0	1	0	0	0	0	0	0	0	0	0	0	0	0	0	0	0	0	0	0	0	0	0	0	0	0	1
Nitrogen;Nitrogen	K00369 E1.7.99.4; nitrate reductase [EC:1.7.99.4]	K00369	0	0	0	0	0	0	0	0	0	0	0	0	0	0	0	0	0	0	0	0	0	0	0	0	0	0	0	0	0	0	0	0	0	0	0	0	0	0	0	0	0	0	0	0	0	0	0
Nitrogen metabolism;M00530 Dissimilatory nitrate reduction, nitrate => ammonia [PATH:map00910];M00529 Denitrification, nitrate => nitrogen [PATH:map00910];M00804 Complete nitrification, comammox, ammonia => nitrite => nitrate [PATH:map00910]	K00370 narG, narZ, nxrA; nitrate reductase / nitrite oxidoreductase, alpha subunit [EC:1.7.5.1 1.7.99.4]	K00370	0	0	0	0	0	0	0	0	0	0	0	0	0	0	0	0	0	0	0	0	0	0	0	0	0	0	0	0	0	0	0	0	0	0	0	0	0	0	0	0	0	0	0	0	0	0	0
Nitrogen metabolism;M00530 Dissimilatory nitrate reduction, nitrate => ammonia [PATH:map00910];M00529 Denitrification, nitrate => nitrogen [PATH:map00910];M00804 Complete nitrification, comammox, ammonia => nitrite => nitrate [PATH:map00910]	K00371 narH, narY, nxrB; nitrate reductase / nitrite oxidoreductase, beta subunit [EC:1.7.5.1 1.7.99.4]	K00371	0	0	0	0	0	0	0	0	0	0	0	0	0	0	0	0	0	0	0	0	0	0	0	0	0	0	0	0	0	0	0	0	0	0	0	0	0	0	0	0	0	0	0	0	0	0	0
Nitrogen metabolism;M00531 Assimilatory nitrate reduction, nitrate => ammonia [PATH:map00910]	K00372 nasA; assimilatory nitrate reductase catalytic subunit [EC:1.7.99.4]	K00372	0	0	0	0	0	0	0	0	0	0	0	0	0	0	0	0	0	0	0	0	0	0	0	0	0	0	0	0	0	0	0	0	0	0	0	0	0	0	0	0	0	0	0	0	0	0	0
Nitrogen metabolism;M00530 Dissimilatory nitrate reduction, nitrate => ammonia [PATH:map00910];M00529 Denitrification, nitrate => nitrogen [PATH:map00910]	K00373 narJ, narW; nitrate reductase delta subunit	K00373	0	0	0	0	0	0	0	0	0	0	0	0	0	0	0	0	0	0	0	0	0	0	0	0	0	0	0	0	0	0	0	0	0	0	0	0	0	0	0	0	0	0	0	0	0	0	0
Nitrogen metabolism;M00530 Dissimilatory nitrate reduction, nitrate => ammonia [PATH:map00910];M00529 Denitrification, nitrate => nitrogen [PATH:map00910]	K00374 narI, narV; nitrate reductase gamma subunit [EC:1.7.5.1 1.7.99.4]	K00374	0	0	0	0	0	0	0	0	0	0	0	0	0	0	0	0	0	0	0	0	0	0	0	0	0	0	0	0	0	0	0	0	0	0	0	0	0	0	0	0	0	0	0	0	0	0	0
Nitrogen metabolism;M00529 Denitrification, nitrate => nitrogen [PATH:map00910]	K00376 nosZ; nitrous-oxide reductase [EC:1.7.2.4]	K00376	0	0	1	0	1	0	0	0	0	0	0	0	0	0	0	0	0	1	0	0	0	1	1	0	1	0	0	1	0	1	1	1	0	1	0	0	0	1	0	1	0	1	0	0	1	0	0
Sulfur metabolism;M00176 Assimilatory sulfate reduction, sulfate => H2S [PATH:map00920]	K00380 cysJ; sulfite reductase (NADPH) flavoprotein alpha-component [EC:1.8.1.2]	K00380	0	0	0	0	0	0	1	0	0	1	0	0	1	0	0	0	0	0	0	0	0	0	0	0	0	0	0	0	0	0	0	1	0	0	0	0	0	0	0	0	0	0	0	0	0	0	0
Sulfur metabolism;M00176 Assimilatory sulfate reduction, sulfate => H2S [PATH:map00920]	K00381 cysI; sulfite reductase (NADPH) hemoprotein beta-component [EC:1.8.1.2]	K00381	0	0	0	0	0	0	0	0	0	0	0	0	0	0	1	0	0	0	0	0	0	0	0	0	0	0	0	0	0	0	0	0	0	0	0	0	0	0	0	0	0	0	0	0	0	0	0
Metabolism; Energy Metabolism; Sulfur metabolism [PATH:ko00920]	sulfite oxidase [EC:1.8.3.1]	K00387	0	1	0	0	0	0	0	0	0	1	0	1	0	0	0	0	0	0	0	0	0	0	0	0	0	0	0	0	0	0	0	0	0	0	0	1	0	0	0	0	0	0	0	0	0	0	0
Sulfur metabolism;M00176 Assimilatory sulfate reduction, sulfate => H2S [PATH:map00920]	K00390 cysH; phosphoadenosine phosphosulfate reductase [EC:1.8.4.8 1.8.4.10]	K00390	0	0	0	0	0	1	0	1	0	0	0	1	0	0	0	1	0	0	0	0	1	0	0	0	0	0	0	0	0	0	0	0	0	0	0	0	0	0	0	0	0	0	0	0	0	0	0
Sulfur metabolism;M00176 Assimilatory sulfate reduction, sulfate => H2S [PATH:map00920]	K00392 sir; sulfite reductase (ferredoxin) [EC:1.8.7.1]	K00392	0	0	0	0	0	1	0	1	0	0	0	1	0	0	0	1	0	0	0	0	1	0	0	0	0	0	0	0	0	0	0	0	0	0	0	0	0	0	0	0	0	0	0	0	0	0	0
Sulfur metabolism;M00596 Dissimilatory sulfate reduction, sulfate => H2S [PATH:map00920]	K00394 aprA; adenylylsulfate reductase, subunit A [EC:1.8.99.2]	K00394	0	0	0	0	0	0	0	0	0	0	0	0	0	0	0	0	0	0	0	0	0	0	0	0	0	0	0	0	0	0	0	0	0	0	0	0	0	0	0	0	0	0	0	0	0	0	0
Sulfur metabolism;M00596 Dissimilatory sulfate reduction, sulfate => H2S [PATH:map00920]	K00395 aprB; adenylylsulfate reductase, subunit B [EC:1.8.99.2]	K00395	0	0	0	0	0	0	0	0	0	0	0	0	0	0	0	0	0	0	0	0	0	0	0	0	0	0	0	0	0	0	0	0	0	0	0	0	0	0	0	0	0	0	0	0	0	0	0
Methane metabolism;M00567 Methanogenesis, CO2 => methane [PATH:map01200 map00680];M00357 Methanogenesis, acetate => methane [PATH:map01200 map00680];M00356 Methanogenesis, methanol => methane [PATH:map01200 map00680];M00563 Methanogenesis, methylamine/dimethylamine/trimethylamine => methane [PATH:map01200 map00680]	K00399 mcrA; methyl-coenzyme M reductase alpha subunit [EC:2.8.4.1]	K00399	0	0	0	0	0	0	0	0	0	0	0	0	0	0	0	0	0	0	0	0	0	0	0	0	0	0	0	0	0	0	0	0	0	0	0	0	0	0	0	0	0	0	0	0	0	0	0
Metabolism; Energy Metabolism; Methane metabolism [PATH:ko00680]	methyl coenzyme M reductase system, component A2	K00400	0	0	0	0	0	0	0	0	0	0	0	0	0	0	0	0	0	0	0	0	0	0	0	0	0	0	0	0	0	0	0	0	0	0	0	0	0	0	0	0	0	0	0	0	0	0	0
Methane metabolism;M00567 Methanogenesis, CO2 => methane [PATH:map01200 map00680];M00357 Methanogenesis, acetate => methane [PATH:map01200 map00680];M00356 Methanogenesis, methanol => methane [PATH:map01200 map00680];M00563 Methanogenesis, methylamine/dimethylamine/trimethylamine => methane [PATH:map01200 map00680]	K00401 mcrB; methyl-coenzyme M reductase beta subunit [EC:2.8.4.1]	K00401	0	0	0	0	0	0	0	0	0	0	0	0	0	0	0	0	0	0	0	0	0	0	0	0	0	0	0	0	0	0	0	0	0	0	0	0	0	0	0	0	0	0	0	0	0	0	0
Methane metabolism;M00567 Methanogenesis, CO2 => methane [PATH:map01200 map00680];M00357 Methanogenesis, acetate => methane [PATH:map01200 map00680];M00356 Methanogenesis, methanol => methane [PATH:map01200 map00680];M00563 Methanogenesis, methylamine/dimethylamine/trimethylamine => methane [PATH:map01200 map00680]	K00402 mcrG; methyl-coenzyme M reductase gamma subunit [EC:2.8.4.1]	K00402	0	0	0	0	0	0	0	0	0	0	0	0	0	0	0	0	0	0	0	0	0	0	0	0	0	0	0	0	0	0	0	0	0	0	0	0	0	0	0	0	0	0	0	0	0	0	0
ATP synthesis;M00156 Cytochrome c oxidase, cbb3-type [PATH:map00190]	K00404 ccoN; cytochrome c oxidase cbb3-type subunit I [EC:1.9.3.1]	K00404	0	0	1	0	1	0	0	0	1	0	1	0	0	0	0	0	1	1	1	1	0	0	0	0	0	1	1	0	0	0	0	0	0	0	0	1	0	1	1	0	0	0	0	1	0	0	0
ATP synthesis;M00156 Cytochrome c oxidase, cbb3-type [PATH:map00190]	K00405 ccoO; cytochrome c oxidase cbb3-type subunit II	K00405	0	0	1	0	1	1	0	0	0	0	0	0	0	0	0	0	1	0	0	0	0	0	0	0	0	0	0	0	0	0	0	0	0	0	0	0	0	0	0	0	0	0	1	0	0	0	0
ATP synthesis;M00156 Cytochrome c oxidase, cbb3-type [PATH:map00190]	K00406 ccoP; cytochrome c oxidase cbb3-type subunit III	K00406	0	1	1	1	1	0	1	1	0	1	0	0	0	0	0	1	1	1	0	0	1	1	1	1	1	0	0	1	1	1	1	1	1	1	0	1	1	1	0	1	1	1	1	1	1	1	0
ATP synthesis;M00156 Cytochrome c oxidase, cbb3-type [PATH:map00190]	K00407 ccoQ; cytochrome c oxidase cbb3-type subunit IV	K00407	0	0	0	0	0	0	0	0	0	0	0	0	0	0	0	0	0	0	0	0	0	0	0	0	0	0	0	0	0	0	0	0	0	0	0	0	0	0	0	0	0	0	0	0	0	0	0
ATP synthesis;M00151 Cytochrome bc1 complex respiratory unit [PATH:map00190];M00152 Cytochrome bc1 complex [PATH:map00190]	K00410 fbcH; ubiquinol-cytochrome c reductase cytochrome b/c1 subunit	K00410	0	0	0	0	0	0	0	0	0	0	0	0	0	0	0	0	0	0	0	0	0	0	0	0	0	0	0	0	0	0	0	0	0	0	0	0	0	0	0	0	0	0	0	0	0	0	0
ATP synthesis;M00152 Cytochrome bc1 complex [PATH:map00190];M00151 Cytochrome bc1 complex respiratory unit [PATH:map00190];Sulfur	K00411 UQCRFS1, RIP1, petA; ubiquinol-cytochrome c reductase iron-sulfur subunit [EC:1.10.2.2]	K00411	0	0	0	0	0	0	0	0	0	0	0	0	0	0	0	0	0	0	0	0	0	0	0	0	0	0	0	0	0	0	0	0	0	0	0	0	0	0	0	0	0	0	0	0	0	0	0
ATP synthesis;M00151 Cytochrome bc1 complex respiratory unit [PATH:map00190];M00152 Cytochrome bc1 complex [PATH:map00190]	K00412 CYTB, petB; ubiquinol-cytochrome c reductase cytochrome b subunit	K00412	0	1	0	1	0	0	0	0	0	1	0	0	0	0	1	0	1	0	0	0	0	0	0	1	1	0	0	1	1	1	1	1	0	1	0	1	1	1	0	1	0	1	1	1	1	1	0
ATP synthesis;M00151 Cytochrome bc1 complex respiratory unit [PATH:map00190];M00152 Cytochrome bc1 complex [PATH:map00190]	K00413 CYC1, CYT1, petC; ubiquinol-cytochrome c reductase cytochrome c1 subunit	K00413	0	0	0	0	0	0	0	0	0	0	0	0	0	0	0	0	0	0	0	0	0	0	0	0	0	0	0	0	0	0	0	0	0	0	0	0	0	0	0	0	0	0	0	0	0	0	0
ATP synthesis;M00152 Cytochrome bc1 complex [PATH:map00190]	K00414 QCR1, UQCRC1; ubiquinol-cytochrome c reductase core subunit 1	K00414	0	0	0	0	0	0	0	0	0	0	0	0	0	0	0	0	0	0	0	0	0	0	0	0	0	0	0	0	0	0	0	0	0	0	0	0	0	0	0	0	0	0	0	0	0	0	0
ATP synthesis;M00152 Cytochrome bc1 complex [PATH:map00190]	K00415 QCR2, UQCRC2; ubiquinol-cytochrome c reductase core subunit 2	K00415	0	0	0	0	0	0	0	0	0	0	0	0	0	0	0	0	0	0	0	0	0	0	0	0	0	0	0	0	0	0	0	0	0	0	0	0	0	0	0	0	0	0	0	0	0	0	0
ATP synthesis;M00152 Cytochrome bc1 complex [PATH:map00190]	K00416 QCR6, UQCRH; ubiquinol-cytochrome c reductase subunit 6	K00416	0	0	0	0	0	0	0	0	0	0	0	0	0	0	0	0	0	0	0	0	0	0	0	0	0	0	0	0	0	0	0	0	0	0	0	0	0	0	0	0	0	0	0	0	0	0	0
ATP synthesis;M00152 Cytochrome bc1 complex [PATH:map00190]	K00417 QCR7, UQCRB; ubiquinol-cytochrome c reductase subunit 7	K00417	0	0	0	0	0	0	0	0	0	0	0	0	0	0	0	0	0	0	0	0	0	0	0	0	0	0	0	0	0	0	0	0	0	0	0	0	0	0	0	0	0	0	0	0	0	0	0
ATP synthesis;M00152 Cytochrome bc1 complex [PATH:map00190]	K00418 QCR8, UQCRQ; ubiquinol-cytochrome c reductase subunit 8	K00418	0	0	0	0	0	0	0	0	0	0	0	0	0	0	0	0	0	0	0	0	0	0	0	0	0	0	0	0	0	0	0	0	0	0	0	0	0	0	0	0	0	0	0	0	0	0	0
ATP synthesis;M00152 Cytochrome bc1 complex [PATH:map00190]	K00419 QCR9, UCRC; ubiquinol-cytochrome c reductase subunit 9	K00419	0	0	0	0	0	0	0	0	0	0	0	0	0	0	0	0	0	0	0	0	0	0	0	0	0	0	0	0	0	0	0	0	0	0	0	0	0	0	0	0	0	0	0	0	0	0	0
ATP synthesis;M00152 Cytochrome bc1 complex [PATH:map00190]	K00420 QCR10, UQCR; ubiquinol-cytochrome c reductase subunit 10	K00420	0	0	0	0	0	0	0	0	0	0	0	0	0	0	0	0	0	0	0	0	0	0	0	0	0	0	0	0	0	0	0	0	0	0	0	0	0	0	0	0	0	0	0	0	0	0	0
ATP synthesis;M00153 Cytochrome d ubiquinol oxidase [PATH:map00190]	K00425 cydA; cytochrome d ubiquinol oxidase subunit I [EC:1.10.3.14]	K00425	1	0	0	0	0	0	0	0	0	1	0	0	0	0	0	0	1	0	1	1	0	0	0	0	1	0	0	1	1	0	1	0	1	0	1	0	1	0	1	1	1	1	0	0	1	0	1
ATP synthesis;M00153 Cytochrome d ubiquinol oxidase [PATH:map00190]	K00426 cydB; cytochrome d ubiquinol oxidase subunit II [EC:1.10.3.14]	K00426	1	0	0	0	0	0	0	0	0	1	0	0	0	0	0	0	1	0	1	1	0	0	0	0	1	0	0	1	1	0	1	0	1	0	1	0	1	0	1	1	1	1	0	0	1	0	1
Metabolism; Energy Metabolism; Methane metabolism [PATH:ko00680]	coenzyme F420 hydrogenase beta subunit [EC:1.12.98.1]	K00441	1	0	0	0	0	0	0	0	0	0	0	0	0	0	0	0	0	0	1	1	0	0	0	0	1	0	0	1	0	0	1	0	1	0	1	0	1	0	1	0	0	1	0	0	1	0	1
Nitrogen;Nitrogen	K00459 E1.13.12.16; nitronate monooxygenase [EC:1.13.12.16]	K00459	1	0	0	0	1	0	1	1	1	1	1	1	1	1	0	0	0	1	1	1	1	1	1	0	1	1	1	1	1	1	1	1	1	1	1	1	1	1	0	1	1	1	1	1	1	0	1
Metabolism; Energy Metabolism; Methane metabolism [PATH:ko00680] Metabolism; Xenobiotics Biodegradation and Metabolism; Drug metabolism - cytochrome P450 [PATH:ko00982]	dimethylaniline monooxygenase (N-oxide forming) [EC:1.14.13.8]	K00485	1	1	0	1	0	0	0	0	0	1	0	0	0	0	0	0	1	0	1	0	0	0	0	0	1	0	0	1	1	0	1	0	1	1	0	1	1	0	0	1	1	0	0	1	1	1	1
Nitrogen;Nitrogen	K00491 nos; nitric-oxide synthase, bacterial [EC:1.14.13.39]	K00491	0	0	0	0	0	0	0	0	0	0	0	0	0	0	0	0	0	0	0	0	0	0	0	0	0	0	0	0	0	0	0	0	0	0	0	0	0	0	0	0	0	0	0	0	0	0	0
Light;Light	K00514 E1.14.99.30, crtQ, zds; zeta-carotene desaturase [EC:1.14.99.30]	K00514	0	0	0	0	0	0	0	0	0	0	0	0	0	0	0	0	0	0	0	0	0	0	0	0	0	0	0	0	0	0	0	0	0	0	0	0	0	0	0	0	0	0	0	0	0	0	0
Light;Light	K00515 BCMO1, BCDO1; beta-carotene 15,15'-monooxygenase [EC:1.14.99.36]	K00515	0	0	0	0	0	0	0	0	0	0	0	0	0	0	0	0	0	0	0	0	0	0	0	0	0	0	0	0	0	0	0	0	0	0	0	0	0	0	0	0	0	0	0	0	0	0	0
Nitrogen metabolism;M00175 Nitrogen fixation, nitrogen => ammonia [PATH:map00910]	K00531 anfG; nitrogenase delta subunit [EC:1.18.6.1]	K00531	0	0	0	0	0	0	0	0	0	0	0	0	0	0	0	0	0	0	0	0	0	0	0	0	0	0	0	0	0	0	0	0	0	0	0	0	0	0	0	0	0	0	0	0	0	0	0
Nitrogen;Nitrogen	K00536 E1.19.6.1; nitrogenase (flavodoxin) [EC:1.19.6.1]	K00536	0	0	0	0	0	0	0	0	0	0	0	0	0	0	0	0	0	0	0	0	0	0	0	0	0	0	0	0	0	0	0	0	0	0	0	0	0	0	0	0	0	0	0	0	0	0	0
Methane metabolism;M00567 Methanogenesis, CO2 => methane [PATH:map01200 map00680];M00357 Methanogenesis, acetate => methane [PATH:map01200 map00680]	K00577 mtrA; tetrahydromethanopterin S-methyltransferase subunit A [EC:2.1.1.86]	K00577	0	0	0	0	0	0	0	0	0	0	0	0	0	0	0	0	0	0	0	0	0	0	0	0	0	0	0	0	0	0	0	0	0	0	0	0	0	0	0	0	0	0	0	0	0	0	0
Methane metabolism;M00567 Methanogenesis, CO2 => methane [PATH:map01200 map00680];M00357 Methanogenesis, acetate => methane [PATH:map01200 map00680]	K00578 mtrB; tetrahydromethanopterin S-methyltransferase subunit B [EC:2.1.1.86]	K00578	0	0	0	0	0	0	0	0	0	0	0	0	0	0	0	0	0	0	0	0	0	0	0	0	0	0	0	0	0	0	0	0	0	0	0	0	0	0	0	0	0	0	0	0	0	0	0
Methane metabolism;M00567 Methanogenesis, CO2 => methane [PATH:map01200 map00680];M00357 Methanogenesis, acetate => methane [PATH:map01200 map00680]	K00579 mtrC; tetrahydromethanopterin S-methyltransferase subunit C [EC:2.1.1.86]	K00579	0	0	0	0	0	0	0	0	0	0	0	0	0	0	0	0	0	0	0	0	0	0	0	0	0	0	0	0	0	0	0	0	0	0	0	0	0	0	0	0	0	0	0	0	0	0	0
Methane metabolism;M00567 Methanogenesis, CO2 => methane [PATH:map01200 map00680];M00357 Methanogenesis, acetate => methane [PATH:map01200 map00680]	K00580 mtrD; tetrahydromethanopterin S-methyltransferase subunit D [EC:2.1.1.86]	K00580	0	0	0	0	0	0	0	0	0	0	0	0	0	0	0	0	0	0	0	0	0	0	0	0	0	0	0	0	0	0	0	0	0	0	0	0	0	0	0	0	0	0	0	0	0	0	0
Methane metabolism;M00567 Methanogenesis, CO2 => methane [PATH:map01200 map00680];M00357 Methanogenesis, acetate => methane [PATH:map01200 map00680]	K00581 mtrE; tetrahydromethanopterin S-methyltransferase subunit E [EC:2.1.1.86]	K00581	0	0	0	0	0	0	0	0	0	0	0	0	0	0	0	0	0	0	0	0	0	0	0	0	0	0	0	0	0	0	0	0	0	0	0	0	0	0	0	0	0	0	0	0	0	0	0
Methane metabolism;M00567 Methanogenesis, CO2 => methane [PATH:map01200 map00680];M00357 Methanogenesis, acetate => methane [PATH:map01200 map00680]	K00582 mtrF; tetrahydromethanopterin S-methyltransferase subunit F [EC:2.1.1.86]	K00582	0	0	0	0	0	0	0	0	0	0	0	0	0	0	0	0	0	0	0	0	0	0	0	0	0	0	0	0	0	0	0	0	0	0	0	0	0	0	0	0	0	0	0	0	0	0	0
Methane metabolism;M00567 Methanogenesis, CO2 => methane [PATH:map01200 map00680];M00357 Methanogenesis, acetate => methane [PATH:map01200 map00680]	K00583 mtrG; tetrahydromethanopterin S-methyltransferase subunit G [EC:2.1.1.86]	K00583	0	0	0	0	0	0	0	0	0	0	0	0	0	0	0	0	0	0	0	0	0	0	0	0	0	0	0	0	0	0	0	0	0	0	0	0	0	0	0	0	0	0	0	0	0	0	0
Methane metabolism;M00567 Methanogenesis, CO2 => methane [PATH:map01200 map00680];M00357 Methanogenesis, acetate => methane [PATH:map01200 map00680]	K00584 mtrH; tetrahydromethanopterin S-methyltransferase subunit H [EC:2.1.1.86]	K00584	0	0	0	0	0	0	0	0	0	0	0	0	0	0	0	0	0	0	0	0	0	0	0	0	0	0	0	0	0	0	0	0	0	0	0	0	0	0	0	0	0	0	0	0	0	0	0
Methane metabolism;M00346 Formaldehyde assimilation, serine pathway [PATH:map01200 map00680]	K00600 glyA, SHMT; glycine hydroxymethyltransferase [EC:2.1.2.1]	K00600	1	1	1	1	1	0	1	1	0	1	1	1	1	1	1	0	1	1	1	1	1	1	1	1	1	1	1	1	1	1	1	1	1	1	1	1	1	1	1	1	1	0	1	1	1	0	1
Metabolism; Energy Metabolism; Nitrogen metabolism [PATH:ko00910] Metabolism; Amino Acid Metabolism; Glycine, serine and threonine metabolism [PATH:ko00260] Metabolism; Metabolism of Cofactors and Vitamins; One carbon pool by folate [PATH:ko00670]	aminomethyltransferase [EC:2.1.2.10]	K00605	0	1	1	1	1	1	1	1	1	1	1	1	1	1	1	0	1	1	1	1	1	1	1	1	1	1	1	1	1	1	1	1	1	1	1	1	1	1	1	1	1	0	1	1	0	1	1
Carbon fixation;M00165 Reductive pentose phosphate cycle (Calvin cycle) [PATH:map01200 map00710];M00167 Reductive pentose phosphate cycle, glyceraldehyde-3P => ribulose-5P [PATH:map01200 map00710]	K00615 E2.2.1.1, tktA, tktB; transketolase [EC:2.2.1.1]	K00615	1	1	1	0	1	1	1	1	1	1	1	1	1	1	0	1	1	1	1	1	1	1	1	1	1	1	1	1	1	1	1	1	1	1	1	1	1	1	1	1	1	1	1	1	1	0	1
Carbon fixation;M00579 Phosphate acetyltransferase-acetate kinase pathway, acetyl-CoA => acetate [PATH:map01200 map00720];Methane metabolism;M00357 Methanogenesis, acetate => methane [PATH:map01200 map00680]	K00625 E2.3.1.8, pta; phosphate acetyltransferase [EC:2.3.1.8]	K00625	0	1	0	1	0	0	0	0	0	1	0	0	0	0	1	0	1	1	0	0	0	0	0	1	1	1	1	1	1	1	1	1	0	1	0	1	1	1	0	1	1	1	1	1	1	1	0
Carbon fixation;M00375 Hydroxypropionate-hydroxybutylate cycle [PATH:map01200 map00720];M00374 Dicarboxylate-hydroxybutyrate cycle [PATH:map01200 map00720]	K00626 E2.3.1.9, atoB; acetyl-CoA C-acetyltransferase [EC:2.3.1.9]	K00626	1	1	1	1	1	1	1	1	1	1	1	1	1	1	1	0	1	1	1	1	1	1	1	1	1	1	1	1	1	1	1	1	1	1	1	1	1	1	1	1	1	0	1	1	1	0	1
Metabolism; Energy Metabolism; Sulfur metabolism [PATH:ko00920] Metabolism; Amino Acid Metabolism; Cysteine and methionine metabolism [PATH:ko00270]	serine O-acetyltransferase [EC:2.3.1.30]	K00640	0	1	0	1	1	0	0	0	0	1	0	0	0	0	0	0	1	0	0	0	0	0	0	0	0	0	0	0	0	1	0	1	0	1	0	1	0	1	0	0	0	0	0	1	0	0	0
Metabolism; Energy Metabolism; Sulfur metabolism [PATH:ko00920] Metabolism; Amino Acid Metabolism; Cysteine and methionine metabolism [PATH:ko00270]	homoserine O-acetyltransferase [EC:2.3.1.31]	K00641	0	1	0	1	1	1	0	0	1	1	1	1	0	1	0	0	1	1	0	0	1	1	1	1	0	1	1	1	1	1	1	1	1	1	0	1	1	1	0	1	1	1	1	1	1	1	0
Metabolism; Energy Metabolism; Sulfur metabolism [PATH:ko00920] Metabolism; Amino Acid Metabolism; Cysteine and methionine metabolism [PATH:ko00270]	homoserine O-succinyltransferase [EC:2.3.1.46]	K00651	0	0	0	0	0	0	0	1	0	0	0	0	0	0	0	0	0	0	0	0	1	0	0	0	0	0	0	0	0	0	0	0	0	0	0	0	0	0	0	0	0	0	0	0	0	0	0
Methane metabolism;M00567 Methanogenesis, CO2 => methane [PATH:map01200 map00680]	K00672 ftr; formylmethanofuran--tetrahydromethanopterin N-formyltransferase [EC:2.3.1.101]	K00672	0	0	0	0	0	0	0	0	0	0	0	0	0	0	0	0	0	0	0	0	0	0	0	0	0	0	0	0	0	0	0	0	0	0	0	0	0	0	0	0	0	0	0	0	0	0	0
Light;Light	K00678 LRAT; phosphatidylcholine-retinol O-acyltransferase [EC:2.3.1.135]	K00678	0	0	0	0	0	0	0	0	0	0	0	0	0	0	0	0	0	0	0	0	0	0	0	0	0	0	0	0	0	0	0	0	0	0	0	0	0	0	0	0	0	0	0	0	0	0	0
Metabolism; Energy Metabolism; Carbon fixation in photosynthetic organisms [PATH:ko00710] Metabolism; Amino Acid Metabolism; Alanine, aspartate and glutamate metabolism [PATH:ko00250] Metabolism; Amino Acid Metabolism; Cysteine and methionine metabolism [PATH:ko00270] Metabolism; Amino Acid Metabolism; Arginine and proline metabolism [PATH:ko00330] Metabolism; Amino Acid Metabolism; Tyrosine meta…	aspartate aminotransferase [EC:2.6.1.1]	K00812	1	1	1	1	1	1	1	1	1	1	1	1	1	1	1	1	1	1	1	1	1	1	1	0	1	1	1	1	1	1	1	1	1	1	1	1	0	1	1	1	1	1	1	1	1	0	1
Carbon fixation;M00171 C4-dicarboxylic acid cycle, NAD - malic enzyme type [PATH:map01200 map00710]	K00814 GPT, ALT; alanine transaminase [EC:2.6.1.2]	K00814	0	0	0	0	0	0	0	0	0	0	0	0	0	0	0	0	0	0	0	0	0	0	0	0	0	0	0	0	0	0	0	0	0	0	0	0	0	0	0	0	0	0	0	0	0	0	0
Methane metabolism;M00346 Formaldehyde assimilation, serine pathway [PATH:map01200 map00680]	K00830 AGXT; alanine-glyoxylate transaminase / serine-glyoxylate transaminase / serine-pyruvate transaminase [EC:2.6.1.44 2.6.1.45 2.6.1.51]	K00830	1	1	1	1	1	1	1	1	1	1	1	1	1	1	1	1	1	1	1	1	1	1	1	1	1	1	1	1	0	0	1	1	1	1	0	1	1	0	0	1	1	1	1	1	1	1	1
Metabolism; Energy Metabolism; Methane metabolism [PATH:ko00680] Metabolism; Amino Acid Metabolism; Glycine, serine and threonine metabolism [PATH:ko00260] Metabolism; Metabolism of Cofactors and Vitamins; Vitamin B6 metabolism [PATH:ko00750]	phosphoserine aminotransferase [EC:2.6.1.52]	K00831	0	0	0	0	0	0	1	0	0	0	0	1	0	0	0	0	0	0	0	0	0	1	0	0	0	0	0	0	0	0	0	0	0	0	0	0	0	0	0	0	0	0	0	0	0	0	0
Methane metabolism;M00345 Formaldehyde assimilation, ribulose monophosphate pathway [PATH:map01200 map00680]	K00850 pfkA, PFK; 6-phosphofructokinase 1 [EC:2.7.1.11]	K00850	1	1	1	1	1	1	1	1	0	1	0	1	1	0	0	0	1	1	1	1	0	1	1	1	1	1	1	1	1	1	1	1	1	1	1	1	1	1	1	1	1	1	1	1	1	1	1
Carbon fixation;M00165 Reductive pentose phosphate cycle (Calvin cycle) [PATH:map01200 map00710];M00166 Reductive pentose phosphate cycle, ribulose-5P => glyceraldehyde-3P [PATH:map01200 map00710]	K00855 PRK, prkB; phosphoribulokinase [EC:2.7.1.19]	K00855	0	0	0	0	0	0	0	0	0	0	0	0	0	0	1	0	0	0	0	0	0	0	0	0	0	0	0	0	0	0	0	0	0	0	0	0	0	0	0	0	0	0	0	0	0	0	0
Sulfur metabolism;M00176 Assimilatory sulfate reduction, sulfate => H2S [PATH:map00920]	K00860 cysC; adenylylsulfate kinase [EC:2.7.1.25]	K00860	0	0	0	0	0	0	0	0	0	0	0	0	0	0	0	0	0	0	0	0	0	0	0	0	0	0	0	0	0	0	0	0	0	0	0	1	0	0	0	0	0	0	0	0	0	0	0
Methane metabolism;M00344 Formaldehyde assimilation, xylulose monophosphate pathway [PATH:map01200 map00680]	K00863 DAK, TKFC; triose/dihydroxyacetone kinase / FAD-AMP lyase (cyclizing) [EC:2.7.1.28 2.7.1.29 4.6.1.15]	K00863	0	0	0	0	0	0	0	0	0	0	0	0	0	0	0	0	0	0	0	0	0	0	0	0	0	0	0	0	0	0	0	0	0	0	0	0	0	0	0	0	0	0	0	0	0	0	0
Light;Light	K00907 MYLK; myosin-light-chain kinase [EC:2.7.11.18]	K00907	0	0	0	0	0	0	0	0	0	0	0	0	0	0	0	0	0	0	0	0	0	0	0	0	0	0	0	0	0	0	0	0	0	0	0	0	0	0	0	0	0	0	0	0	0	0	0
Light;Light	K00909 E2.7.11.14, GRK1, GRK7; rhodopsin kinase [EC:2.7.11.14]	K00909	0	0	0	0	0	0	0	0	0	0	0	0	0	0	0	0	0	0	0	0	0	0	0	0	0	0	0	0	0	0	0	0	0	0	0	0	0	0	0	0	0	0	0	0	0	0	0
Carbon fixation;M00579 Phosphate acetyltransferase-acetate kinase pathway, acetyl-CoA => acetate [PATH:map01200 map00720];Methane metabolism;M00357 Methanogenesis, acetate => methane [PATH:map01200 map00680]	K00925 ackA; acetate kinase [EC:2.7.2.1]	K00925	0	1	0	1	0	0	0	0	0	1	0	0	0	0	0	0	1	0	0	0	0	0	0	0	0	1	1	0	0	0	0	0	0	0	0	1	0	0	0	0	0	0	0	1	0	1	0
Metabolism; Energy Metabolism; Nitrogen metabolism [PATH:ko00910] Metabolism; Nucleotide Metabolism; Purine metabolism [PATH:ko00230] Metabolism; Amino Acid Metabolism; Arginine and proline metabolism [PATH:ko00330]	carbamate kinase [EC:2.7.2.2]	K00926	0	0	0	0	0	0	0	0	0	0	0	0	0	0	0	0	0	1	0	0	0	0	0	0	0	0	0	0	0	0	0	0	0	0	0	0	0	0	0	0	0	0	0	0	0	0	0
Carbon fixation;M00165 Reductive pentose phosphate cycle (Calvin cycle) [PATH:map01200 map00710];M00166 Reductive pentose phosphate cycle, ribulose-5P => glyceraldehyde-3P [PATH:map01200 map00710]	K00927 PGK, pgk; phosphoglycerate kinase [EC:2.7.2.3]	K00927	1	1	1	1	1	1	1	1	1	1	1	1	1	1	1	0	1	0	1	1	1	1	1	1	1	1	1	1	1	1	1	1	1	1	1	1	1	1	1	1	0	1	1	1	1	1	1
Metabolism; Energy Metabolism; Oxidative phosphorylation [PATH:ko00190] Genetic Information Processing; Folding, Sorting and Degradation; RNA degradation [PATH:ko03018]	polyphosphate kinase [EC:2.7.4.1]	K00937	1	1	1	1	0	1	1	1	1	1	0	0	1	0	1	0	1	1	1	1	1	1	1	1	1	1	1	1	1	1	1	1	0	1	1	1	1	1	1	1	1	1	1	1	1	1	1
Sulfur metabolism;M00176 Assimilatory sulfate reduction, sulfate => H2S [PATH:map00920]	K00955 cysNC; bifunctional enzyme CysN/CysC [EC:2.7.7.4 2.7.1.25]	K00955	0	0	0	1	0	1	1	0	0	1	0	1	0	0	0	0	0	0	1	0	0	1	0	0	0	0	0	0	0	0	0	0	0	0	0	1	0	0	0	0	0	0	0	1	0	1	0
Sulfur metabolism;M00176 Assimilatory sulfate reduction, sulfate => H2S [PATH:map00920];M00596 Dissimilatory sulfate reduction, sulfate => H2S [PATH:map00920]	K00956 cysN; sulfate adenylyltransferase subunit 1 [EC:2.7.7.4]	K00956	0	0	0	0	0	0	0	0	0	0	0	0	0	0	0	0	0	0	0	0	0	0	0	0	0	0	0	0	0	0	0	0	0	0	0	0	0	0	0	0	0	0	0	1	0	0	0
Sulfur metabolism;M00176 Assimilatory sulfate reduction, sulfate => H2S [PATH:map00920];M00596 Dissimilatory sulfate reduction, sulfate => H2S [PATH:map00920]	K00957 cysD; sulfate adenylyltransferase subunit 2 [EC:2.7.7.4]	K00957	0	0	0	1	0	1	1	0	0	1	0	1	0	0	0	0	0	0	0	0	0	1	0	0	0	0	0	0	0	0	0	0	0	0	0	1	0	0	0	0	0	0	0	1	0	1	0
Sulfur metabolism;M00176 Assimilatory sulfate reduction, sulfate => H2S [PATH:map00920];M00596 Dissimilatory sulfate reduction, sulfate => H2S [PATH:map00920]	K00958 sat, met3; sulfate adenylyltransferase [EC:2.7.7.4]	K00958	0	0	0	0	0	0	0	1	0	0	0	0	0	0	1	0	0	0	0	0	1	0	0	0	0	0	0	0	0	0	0	0	0	0	0	0	0	0	0	0	0	0	0	0	0	0	0
Sulfur;Sulfur	K00959 E2.7.7.5; sulfate adenylyltransferase (ADP) [EC:2.7.7.5]	K00959	0	0	0	0	0	0	0	0	0	0	0	0	0	0	0	0	0	0	0	0	0	0	0	0	0	0	0	0	0	0	0	0	0	0	0	0	0	0	0	0	0	0	0	0	0	0	0
Carbon fixation;M00172 C4-dicarboxylic acid cycle, NADP - malic enzyme type [PATH:map01200 map00710];M00169 CAM (Crassulacean acid metabolism), light [PATH:map01200 map00710];M00171 C4-dicarboxylic acid cycle, NAD - malic enzyme type [PATH:map01200 map00710];M00173 Reductive citrate cycle (Arnon-Buchanan cycle) [PATH:map01200 map00720]	K01006 ppdK; pyruvate, orthophosphate dikinase [EC:2.7.9.1]	K01006	1	1	0	1	1	0	1	1	0	1	0	0	1	0	1	0	1	1	1	1	1	1	0	1	1	0	0	1	0	1	1	1	1	0	1	1	1	1	1	1	0	1	0	1	1	1	1
Carbon fixation;M00173 Reductive citrate cycle (Arnon-Buchanan cycle) [PATH:map01200 map00720];M00374 Dicarboxylate-hydroxybutyrate cycle [PATH:map01200 map00720]	K01007 pps, ppsA; pyruvate, water dikinase [EC:2.7.9.2]	K01007	0	1	0	1	0	0	0	0	0	1	1	0	0	0	0	0	0	0	0	0	0	0	0	1	0	0	0	0	0	0	0	0	0	0	0	1	0	0	0	0	0	0	0	1	0	1	0
Sulfur;Sulfur	K01011 TST, MPST, sseA; thiosulfate/3-mercaptopyruvate sulfurtransferase [EC:2.8.1.1 2.8.1.2]	K01011	0	1	0	1	1	1	1	1	1	1	1	0	1	1	1	0	1	1	0	0	1	1	1	1	0	1	1	0	0	1	0	1	0	1	0	1	0	1	0	0	0	0	1	1	0	1	0
Metabolism; Energy Metabolism; Sulfur metabolism [PATH:ko00920]	aryl sulfotransferase [EC:2.8.2.1]	K01014	0	0	0	0	0	0	1	0	0	0	0	0	1	0	0	0	0	0	0	0	0	1	0	0	0	0	0	0	0	0	0	0	0	0	0	0	0	0	0	0	0	0	0	0	0	0	0
Sulfur;Sulfur	K01022 CHST1; keratan sulfate 6-sulfotransferase 1 [EC:2.8.2.21]	K01022	0	0	0	0	0	0	0	0	0	0	0	0	0	0	0	0	0	0	0	0	0	0	0	0	0	0	0	0	0	0	0	0	0	0	0	0	0	0	0	0	0	0	0	0	0	0	0
Sulfur;Sulfur	K01023 E2.8.2.22; arylsulfate sulfotransferase [EC:2.8.2.22]	K01023	0	0	0	0	0	0	0	0	0	0	0	0	0	0	0	0	0	0	0	0	0	0	0	0	0	0	0	0	0	0	0	0	0	0	0	0	0	0	0	0	0	0	0	0	0	0	0
Sulfur;Sulfur	K01024 HS3ST1; [heparan sulfate]-glucosamine 3-sulfotransferase 1 [EC:2.8.2.23]	K01024	0	0	0	0	0	0	0	0	0	0	0	0	0	0	0	0	0	0	0	0	0	0	0	0	0	0	0	0	0	0	0	0	0	0	0	0	0	0	0	0	0	0	0	0	0	0	0
Metabolism; Energy Metabolism; Methane metabolism [PATH:ko00680] Metabolism; Amino Acid Metabolism; Glycine, serine and threonine metabolism [PATH:ko00260]	phosphoserine phosphatase [EC:3.1.3.3]	K01079	0	1	0	1	1	0	0	0	0	1	0	1	0	0	0	0	1	1	0	0	0	0	0	1	0	0	0	0	0	1	0	0	0	1	0	1	0	1	0	0	0	0	1	1	0	1	0
Metabolism; Energy Metabolism; Sulfur metabolism [PATH:ko00920]	3'(2'), 5'-bisphosphate nucleotidase [EC:3.1.3.7]	K01082	0	0	0	1	1	0	1	0	0	1	0	1	0	0	0	0	0	1	0	0	0	1	0	0	1	0	0	1	1	0	1	0	1	0	0	1	1	1	0	1	1	1	0	1	1	1	0
Carbon fixation;M00165 Reductive pentose phosphate cycle (Calvin cycle) [PATH:map01200 map00710];M00167 Reductive pentose phosphate cycle, glyceraldehyde-3P => ribulose-5P [PATH:map01200 map00710]	K01086 fbp-SEBP; fructose-1,6-bisphosphatase I / sedoheptulose-1,7-bisphosphatase [EC:3.1.3.11 3.1.3.37]	K01086	0	1	0	1	0	0	0	0	0	1	0	0	0	0	0	0	1	0	0	0	0	0	0	1	0	0	0	0	0	0	0	0	0	1	0	1	0	0	0	0	0	0	1	1	0	1	0
Carbon fixation;M00165 Reductive pentose phosphate cycle (Calvin cycle) [PATH:map01200 map00710];M00167 Reductive pentose phosphate cycle, glyceraldehyde-3P => ribulose-5P [PATH:map01200 map00710]	K01100 E3.1.3.37; sedoheptulose-bisphosphatase [EC:3.1.3.37]	K01100	0	0	0	0	0	0	0	0	0	0	0	0	0	0	0	0	0	0	0	0	0	0	0	0	0	0	0	0	0	0	0	0	0	0	0	0	0	0	0	0	0	0	0	0	0	0	0
Nitrogen;Nitrogen	K01101 E3.1.3.41; 4-nitrophenyl phosphatase [EC:3.1.3.41]	K01101	0	0	0	0	0	0	0	0	0	0	0	0	0	0	0	0	0	0	0	0	0	0	0	0	0	0	0	0	0	0	0	0	0	0	0	0	0	0	0	0	0	0	0	0	0	0	0
Sulfur;Sulfur	K01130 E3.1.6.1, aslA; arylsulfatase [EC:3.1.6.1]	K01130	0	1	1	1	1	1	1	1	0	1	1	0	1	1	0	1	1	1	1	1	1	1	1	1	1	1	1	1	1	1	1	1	1	0	1	1	1	1	1	1	1	1	1	1	1	1	0
Sulfur;Sulfur	K01131 STS; steryl-sulfatase [EC:3.1.6.2]	K01131	0	0	0	0	0	0	0	0	0	0	0	0	0	0	0	0	0	0	0	0	0	0	0	0	0	0	0	0	0	0	0	0	0	0	0	0	0	0	0	0	0	0	0	0	0	0	0
Sulfur;Sulfur	K01132 GALNS; N-acetylgalactosamine-6-sulfatase [EC:3.1.6.4]	K01132	0	0	0	0	0	0	0	0	0	0	0	0	0	0	0	0	0	0	0	0	0	0	0	0	0	0	0	0	0	0	0	0	0	0	0	0	0	0	0	0	0	0	0	0	0	0	0
Sulfur;Sulfur	K01133 E3.1.6.6, betC; choline-sulfatase [EC:3.1.6.6]	K01133	0	0	0	0	0	0	0	0	0	0	0	0	0	0	0	0	0	0	0	0	0	1	0	0	0	0	0	0	0	0	0	0	0	0	0	0	0	0	0	0	0	0	0	0	0	0	0
Sulfur;Sulfur	K01134 ARSA; arylsulfatase A [EC:3.1.6.8]	K01134	0	0	0	0	0	0	0	0	0	0	0	0	0	0	0	0	0	0	0	0	0	0	0	0	0	0	0	0	0	0	0	0	0	0	0	0	0	0	0	0	0	0	0	0	0	0	0
Sulfur;Sulfur	K01135 ARSB; arylsulfatase B [EC:3.1.6.12]	K01135	0	1	0	0	0	0	0	0	0	0	0	0	0	0	0	0	0	0	0	0	0	0	0	1	0	0	0	0	0	0	0	0	0	0	0	0	0	0	0	0	0	0	1	0	0	1	0
Sulfur;Sulfur	K01136 IDS; iduronate 2-sulfatase [EC:3.1.6.13]	K01136	0	0	0	0	0	0	1	0	0	0	0	0	1	0	0	0	0	0	0	0	0	0	0	1	0	0	0	0	0	0	0	0	0	1	0	1	0	0	0	0	0	0	1	1	0	0	0
Sulfur;Sulfur	K01137 GNS; N-acetylglucosamine-6-sulfatase [EC:3.1.6.14]	K01137	0	0	0	1	0	0	0	0	0	0	0	0	0	0	0	0	0	0	0	0	0	0	0	0	0	0	0	0	0	0	0	0	0	0	0	1	0	0	0	0	0	0	1	0	0	1	0
Metabolism; Energy Metabolism; Nitrogen metabolism [PATH:ko00910] Metabolism; Amino Acid Metabolism; Alanine, aspartate and glutamate metabolism [PATH:ko00250] Metabolism; Metabolism of Other Amino Acids; Cyanoamino acid metabolism [PATH:ko00460]	L-asparaginase [EC:3.5.1.1]	K01424	1	1	1	1	0	1	1	1	1	1	1	1	1	1	1	1	1	1	1	1	1	1	1	1	1	1	1	1	1	1	1	1	1	1	1	1	1	1	1	1	1	1	1	1	1	1	1
Metabolism; Energy Metabolism; Nitrogen metabolism [PATH:ko00910] Metabolism; Amino Acid Metabolism; Alanine, aspartate and glutamate metabolism [PATH:ko00250] Metabolism; Amino Acid Metabolism; Arginine and proline metabolism [PATH:ko00330] Metabolism; Metabolism of Other Amino Acids; D-Glutamine and D-glutamate metabolism [PATH:ko00471] Organismal Systems; Excretory System; Proximal tubule bica…	glutaminase [EC:3.5.1.2]	K01425	0	0	0	0	0	0	0	0	0	0	0	0	0	0	0	0	0	0	0	0	0	0	0	0	0	0	0	0	0	0	0	0	0	0	0	0	0	0	0	0	0	0	0	0	0	0	0
Carbon fixation;M00377 Reductive acetyl-CoA pathway (Wood-Ljungdahl pathway) [PATH:map01200 map00720]	K01491 folD; methylenetetrahydrofolate dehydrogenase (NADP+) / methenyltetrahydrofolate cyclohydrolase [EC:1.5.1.5 3.5.4.9]	K01491	1	1	1	1	1	1	1	1	1	1	1	1	1	1	1	0	1	1	1	1	1	1	1	1	1	1	1	1	1	1	1	0	1	1	1	1	1	0	1	1	0	1	1	1	1	1	1
Methane metabolism;M00567 Methanogenesis, CO2 => methane [PATH:map01200 map00680]	K01499 mch; methenyltetrahydromethanopterin cyclohydrolase [EC:3.5.4.27]	K01499	0	0	0	0	0	0	0	0	0	0	0	0	0	0	0	0	0	0	0	0	0	0	0	0	0	0	0	0	0	0	0	0	0	0	0	0	0	0	0	0	0	0	0	0	0	0	0
Nitrogen;Nitrogen	K01501 E3.5.5.1; nitrilase [EC:3.5.5.1]	K01501	0	1	1	0	0	0	1	0	0	1	1	0	1	0	0	0	1	0	0	0	0	1	1	1	0	0	0	0	0	0	0	0	0	1	0	0	0	0	0	0	0	0	1	0	1	0	0
Nitrogen;Nitrogen	K01502 E3.5.5.7; aliphatic nitrilase [EC:3.5.5.7]	K01502	0	0	0	0	0	0	0	0	0	0	0	0	0	0	0	0	0	0	0	0	0	0	0	0	0	0	0	0	0	0	0	0	0	0	0	0	0	0	0	0	0	0	0	0	0	0	0
Metabolism; Energy Metabolism; Oxidative phosphorylation [PATH:ko00190]	inorganic pyrophosphatase [EC:3.6.1.1]	K01507	1	1	0	1	1	1	0	1	0	1	0	0	0	0	0	0	1	1	1	1	0	1	0	1	1	0	0	1	1	1	1	1	1	1	1	0	1	1	1	1	1	1	1	1	1	1	1
Metabolism; Energy Metabolism; Oxidative phosphorylation [PATH:ko00190]	H+-transporting ATPase [EC:3.6.3.6]	K01535	0	0	0	0	0	0	0	0	0	0	0	0	0	0	0	0	0	0	0	0	0	0	0	0	0	0	0	0	0	0	0	0	0	0	0	0	0	0	0	0	0	0	0	0	0	0	0
ATP synthesis;M00158 F-type ATPase, eukaryotes [PATH:map00190]	K01549 TIM11, ATP21; F-type H+-transporting ATP synthase subunit e	K01549	0	0	0	0	0	0	0	0	0	0	0	0	0	0	0	0	0	0	0	0	0	0	0	0	0	0	0	0	0	0	0	0	0	0	0	0	0	0	0	0	0	0	0	0	0	0	0
Carbon fixation;M00168 CAM (Crassulacean acid metabolism), dark [PATH:map01200 map00710];M00172 C4-dicarboxylic acid cycle, NADP - malic enzyme type [PATH:map01200 map00710];M00171 C4-dicarboxylic acid cycle, NAD - malic enzyme type [PATH:map01200 map00710];M00170 C4-dicarboxylic acid cycle, phosphoenolpyruvate carboxykinase type [PATH:map01200 map00710];M00173 Reductive citrate cycle (Arnon-Buch…	K01595 ppc; phosphoenolpyruvate carboxylase [EC:4.1.1.31]	K01595	0	1	0	1	0	0	0	0	0	1	0	0	0	0	0	0	1	0	0	0	0	0	0	0	0	0	0	0	0	0	0	0	0	0	0	0	0	0	0	0	0	0	0	0	0	1	0
Carbon fixation;M00165 Reductive pentose phosphate cycle (Calvin cycle) [PATH:map01200 map00710];M00166 Reductive pentose phosphate cycle, ribulose-5P => glyceraldehyde-3P [PATH:map01200 map00710]	K01601 rbcL; ribulose-bisphosphate carboxylase large chain [EC:4.1.1.39]	K01601	0	0	0	0	0	0	0	0	0	1	0	0	0	0	1	0	0	0	0	0	0	0	0	0	1	0	0	1	0	1	1	1	1	0	0	0	1	0	0	1	1	1	0	0	1	0	0
Carbon fixation;M00165 Reductive pentose phosphate cycle (Calvin cycle) [PATH:map01200 map00710];M00166 Reductive pentose phosphate cycle, ribulose-5P => glyceraldehyde-3P [PATH:map01200 map00710]	K01602 rbcS; ribulose-bisphosphate carboxylase small chain [EC:4.1.1.39]	K01602	0	0	0	0	0	0	0	0	0	0	0	0	0	0	1	0	0	0	0	0	0	0	0	0	0	0	0	0	0	0	0	0	0	0	0	0	0	0	0	0	0	0	0	0	0	0	0
Carbon fixation;M00170 C4-dicarboxylic acid cycle, phosphoenolpyruvate carboxykinase type [PATH:map01200 map00710]	K01610 E4.1.1.49, pckA; phosphoenolpyruvate carboxykinase (ATP) [EC:4.1.1.49]	K01610	1	1	1	1	0	1	1	1	0	1	1	0	0	1	1	0	1	1	1	1	1	1	1	1	1	1	1	1	1	1	1	1	1	1	1	1	1	1	1	1	1	1	1	1	1	1	1
Carbon fixation;M00165 Reductive pentose phosphate cycle (Calvin cycle) [PATH:map01200 map00710];M00167 Reductive pentose phosphate cycle, glyceraldehyde-3P => ribulose-5P [PATH:map01200 map00710]	K01623 ALDO; fructose-bisphosphate aldolase, class I [EC:4.1.2.13]	K01623	0	0	0	0	0	0	0	1	0	0	0	0	0	0	0	0	0	0	0	0	1	0	0	0	0	0	0	0	0	0	0	0	0	0	0	0	0	0	0	0	0	0	0	0	0	0	0
Carbon fixation;M00165 Reductive pentose phosphate cycle (Calvin cycle) [PATH:map01200 map00710];M00167 Reductive pentose phosphate cycle, glyceraldehyde-3P => ribulose-5P [PATH:map01200 map00710];Methane metabolism;M00345 Formaldehyde assimilation, ribulose monophosphate pathway [PATH:map01200 map00680];M00344 Formaldehyde assimilation, xylulose monophosphate pathway [PATH:map01200 map00680]	K01624 FBA, fbaA; fructose-bisphosphate aldolase, class II [EC:4.1.2.13]	K01624	0	0	0	0	0	0	0	0	0	0	0	0	0	0	0	0	0	0	0	0	0	0	0	0	0	0	0	0	0	0	0	0	0	0	0	0	0	0	0	0	0	0	0	0	0	0	0
Metabolism; Energy Metabolism; Nitrogen metabolism [PATH:ko00910] Metabolism; Amino Acid Metabolism; Tryptophan metabolism [PATH:ko00380]	tryptophanase [EC:4.1.99.1]	K01667	0	0	0	0	1	0	0	0	0	0	0	0	0	0	0	0	0	1	0	0	0	0	0	0	0	0	0	0	0	1	0	1	0	0	0	0	0	1	0	0	1	0	0	0	0	0	0
Metabolism; Energy Metabolism; Nitrogen metabolism [PATH:ko00910] Metabolism; Amino Acid Metabolism; Tyrosine metabolism [PATH:ko00350]	tyrosine phenol-lyase [EC:4.1.99.2]	K01668	0	0	0	0	1	0	0	0	0	0	0	0	0	0	0	0	0	1	0	0	0	0	0	0	1	0	0	1	1	1	1	1	1	0	0	0	1	1	0	1	1	1	0	0	1	0	0
Light;Light	K01669 E4.1.99.3, phrB; deoxyribodipyrimidine photo-lyase [EC:4.1.99.3]	K01669	1	1	1	1	1	0	1	1	0	1	1	0	1	0	0	1	1	1	1	1	1	1	1	1	1	0	0	1	1	0	1	0	1	1	1	1	1	1	1	1	1	1	1	1	1	1	1
Metabolism; Energy Metabolism; Nitrogen metabolism [PATH:ko00910]	carbonic anhydrase [EC:4.2.1.1]	K01673	1	1	1	1	1	0	1	1	0	1	1	1	1	0	1	0	1	1	1	1	1	1	1	1	0	1	1	1	0	1	1	1	0	1	1	1	1	1	1	1	0	1	1	1	1	1	1
Metabolism; Energy Metabolism; Nitrogen metabolism [PATH:ko00910]	carbonic anhydrase [EC:4.2.1.1]	K01674	0	0	0	0	0	0	0	0	0	0	0	0	0	0	0	0	0	0	0	0	0	0	0	0	0	0	0	0	0	0	0	0	0	0	0	0	0	0	0	0	0	0	0	0	0	0	0
Carbon fixation;M00173 Reductive citrate cycle (Arnon-Buchanan cycle) [PATH:map01200 map00720];M00374 Dicarboxylate-hydroxybutyrate cycle [PATH:map01200 map00720]	K01676 E4.2.1.2A, fumA, fumB; fumarate hydratase, class I [EC:4.2.1.2]	K01676	1	1	1	1	0	0	1	0	1	1	1	0	1	0	0	0	1	1	1	0	0	1	1	1	1	1	1	1	1	1	1	1	1	1	0	1	1	1	0	1	1	1	1	1	1	1	1
Carbon fixation;M00173 Reductive citrate cycle (Arnon-Buchanan cycle) [PATH:map01200 map00720];M00374 Dicarboxylate-hydroxybutyrate cycle [PATH:map01200 map00720];M00620 Incomplete reductive citrate cycle, acetyl-CoA => oxoglutarate [PATH:map01200 map00720];M00173 Reductive citrate cycle (Arnon-Buchanan cycle) [PATH:map01200 map00720]	K01677 E4.2.1.2AA, fumA; fumarate hydratase subunit alpha [EC:4.2.1.2]	K01677	0	0	0	0	0	0	0	0	0	0	0	0	0	0	0	0	0	0	0	0	0	0	0	0	0	0	0	0	0	0	0	0	0	0	0	0	0	0	0	0	0	0	0	0	0	0	0
Carbon fixation;M00374 Dicarboxylate-hydroxybutyrate cycle [PATH:map01200 map00720];M00620 Incomplete reductive citrate cycle, acetyl-CoA => oxoglutarate [PATH:map01200 map00720]	K01678 E4.2.1.2AB, fumB; fumarate hydratase subunit beta [EC:4.2.1.2]	K01678	0	0	0	0	0	0	0	0	0	0	0	0	0	0	0	0	0	0	0	0	0	0	0	0	0	0	0	0	0	0	0	0	0	0	0	0	0	0	0	0	0	0	0	0	0	0	0
Carbon fixation;M00173 Reductive citrate cycle (Arnon-Buchanan cycle) [PATH:map01200 map00720];M00376 3-Hydroxypropionate bi-cycle [PATH:map01200 map00720]	K01679 E4.2.1.2B, fumC; fumarate hydratase, class II [EC:4.2.1.2]	K01679	0	0	0	0	0	1	0	1	0	0	0	1	0	1	0	0	0	0	0	0	1	0	0	0	0	0	0	0	0	0	0	0	0	0	0	0	0	0	0	0	0	0	0	0	0	0	0
Carbon fixation;M00173 Reductive citrate cycle (Arnon-Buchanan cycle) [PATH:map01200 map00720]	K01681 ACO, acnA; aconitate hydratase [EC:4.2.1.3]	K01681	1	1	1	1	1	1	1	1	1	1	1	1	1	1	1	0	1	1	1	1	1	1	1	1	1	1	1	1	1	1	1	1	1	1	1	1	1	1	1	1	1	1	1	1	1	1	1
Carbon fixation;M00173 Reductive citrate cycle (Arnon-Buchanan cycle) [PATH:map01200 map00720]	K01682 acnB; aconitate hydratase 2 / 2-methylisocitrate dehydratase [EC:4.2.1.3 4.2.1.99]	K01682	0	0	0	0	0	0	0	0	0	0	0	0	0	0	0	0	0	0	0	0	0	0	0	0	0	0	0	0	0	0	0	0	0	0	0	0	0	0	0	0	0	0	0	0	0	0	0
Methane metabolism;M00346 Formaldehyde assimilation, serine pathway [PATH:map01200 map00680]	K01689 ENO, eno; enolase [EC:4.2.1.11]	K01689	1	1	1	1	0	1	1	1	0	1	1	1	1	0	1	0	1	1	1	1	1	1	1	1	1	1	1	1	1	1	1	1	0	1	1	1	1	0	1	1	1	1	1	1	0	0	0
Nitrogen;Nitrogen	K01721 E4.2.1.84; nitrile hydratase [EC:4.2.1.84]	K01721	0	0	0	0	0	0	0	0	0	0	0	0	0	0	0	0	0	0	0	0	0	0	0	0	0	0	0	0	0	0	0	0	0	0	0	0	0	0	0	0	0	0	0	0	0	0	0
Metabolism; Energy Metabolism; Sulfur metabolism [PATH:ko00920] Metabolism; Amino Acid Metabolism; Cysteine and methionine metabolism [PATH:ko00270] Metabolism; Metabolism of Other Amino Acids; Selenoamino acid metabolism [PATH:ko00450]	cysteine synthase A [EC:2.5.1.47]	K01738	1	1	0	1	1	1	0	1	0	1	0	1	0	1	0	1	1	1	1	0	1	1	1	0	0	1	1	0	0	1	0	1	0	1	0	1	0	1	0	0	0	0	1	1	0	0	1
Metabolism; Energy Metabolism; Sulfur metabolism [PATH:ko00920] Metabolism; Amino Acid Metabolism; Cysteine and methionine metabolism [PATH:ko00270] Metabolism; Metabolism of Other Amino Acids; Selenoamino acid metabolism [PATH:ko00450]	cystathionine gamma-synthase [EC:2.5.1.48]	K01739	1	0	0	0	0	0	0	0	0	0	0	0	0	0	0	0	1	0	0	0	0	0	0	0	0	0	0	0	1	0	0	0	0	0	0	1	0	1	0	0	0	0	0	0	0	0	0
Metabolism; Energy Metabolism; Nitrogen metabolism [PATH:ko00910] Metabolism; Amino Acid Metabolism; Alanine, aspartate and glutamate metabolism [PATH:ko00250]	aspartate ammonia-lyase [EC:4.3.1.1]	K01744	1	1	1	1	1	0	1	0	1	1	1	0	1	0	1	0	1	1	1	0	0	1	1	1	0	1	1	0	0	1	0	1	0	1	0	1	0	1	0	0	0	0	1	1	0	1	1
Metabolism; Energy Metabolism; Nitrogen metabolism [PATH:ko00910] Metabolism; Amino Acid Metabolism; Histidine metabolism [PATH:ko00340]	histidine ammonia-lyase [EC:4.3.1.3]	K01745	1	1	1	1	0	0	1	0	1	1	1	0	0	0	1	0	1	1	1	1	0	1	1	1	1	1	1	1	0	1	1	1	1	1	1	1	1	0	1	1	1	1	1	1	1	1	1
Metabolism; Energy Metabolism; Nitrogen metabolism [PATH:ko00910] Metabolism; Amino Acid Metabolism; Glycine, serine and threonine metabolism [PATH:ko00260] Metabolism; Amino Acid Metabolism; Cysteine and methionine metabolism [PATH:ko00270] Metabolism; Metabolism of Other Amino Acids; Selenoamino acid metabolism [PATH:ko00450]	cystathionine gamma-lyase [EC:4.4.1.1]	K01758	1	1	0	1	1	1	1	1	1	1	1	1	1	1	1	0	1	1	1	1	1	1	1	1	1	1	1	1	1	1	1	1	1	1	1	1	1	1	1	1	1	1	1	1	1	1	1
Metabolism; Energy Metabolism; Nitrogen metabolism [PATH:ko00910] Metabolism; Energy Metabolism; Sulfur metabolism [PATH:ko00920] Metabolism; Amino Acid Metabolism; Cysteine and methionine metabolism [PATH:ko00270] Metabolism; Metabolism of Other Amino Acids; Selenoamino acid metabolism [PATH:ko00450]	cystathionine beta-lyase [EC:4.4.1.8]	K01760	0	0	0	0	0	0	0	0	0	0	0	0	0	1	0	0	0	0	0	0	0	1	0	0	0	0	0	0	0	0	0	0	0	0	0	0	0	0	1	0	0	0	0	0	0	0	0
Sulfur;Sulfur	K01793 E5.1.3.17; heparosan-N-sulfate-glucuronate 5-epimerase [EC:5.1.3.17]	K01793	0	0	0	0	0	0	0	0	0	0	0	0	0	0	0	0	0	0	0	0	0	0	0	0	0	0	0	0	0	0	0	0	0	0	0	0	0	0	0	0	0	0	0	0	0	0	0
Carbon fixation;M00165 Reductive pentose phosphate cycle (Calvin cycle) [PATH:map01200 map00710];M00167 Reductive pentose phosphate cycle, glyceraldehyde-3P => ribulose-5P [PATH:map01200 map00710]	K01807 rpiA; ribose 5-phosphate isomerase A [EC:5.3.1.6]	K01807	0	0	0	0	0	1	0	1	0	0	0	1	0	1	0	0	0	0	0	0	1	0	0	0	0	1	1	0	0	0	0	0	0	0	0	0	0	0	0	0	0	0	0	0	0	0	0
Carbon fixation;M00165 Reductive pentose phosphate cycle (Calvin cycle) [PATH:map01200 map00710];M00167 Reductive pentose phosphate cycle, glyceraldehyde-3P => ribulose-5P [PATH:map01200 map00710]	K01808 rpiB; ribose 5-phosphate isomerase B [EC:5.3.1.6]	K01808	1	1	1	1	1	0	1	0	0	1	1	0	1	0	1	0	1	1	1	1	0	1	1	1	1	1	1	1	1	0	1	0	1	1	1	1	1	1	1	1	1	0	1	1	1	0	1
Carbon fixation;M00376 3-Hydroxypropionate bi-cycle [PATH:map01200 map00720]	K01847 MUT; methylmalonyl-CoA mutase [EC:5.4.99.2]	K01847	0	0	0	0	0	0	0	0	0	0	0	0	0	0	0	0	0	0	0	0	0	0	0	0	0	0	0	0	0	1	0	0	0	0	1	0	0	1	0	0	0	0	0	0	0	0	0
Carbon fixation;M00376 3-Hydroxypropionate bi-cycle [PATH:map01200 map00720];M00375 Hydroxypropionate-hydroxybutylate cycle [PATH:map01200 map00720]	K01848 E5.4.99.2A, mcmA1; methylmalonyl-CoA mutase, N-terminal domain [EC:5.4.99.2]	K01848	1	1	1	1	1	1	1	1	1	1	1	0	1	1	1	1	1	1	1	1	1	1	1	1	1	1	1	1	1	1	1	1	1	1	1	1	1	1	1	1	1	1	1	1	1	1	1
Carbon fixation;M00376 3-Hydroxypropionate bi-cycle [PATH:map01200 map00720];M00375 Hydroxypropionate-hydroxybutylate cycle [PATH:map01200 map00720]	K01849 E5.4.99.2B, mcmA2; methylmalonyl-CoA mutase, C-terminal domain [EC:5.4.99.2]	K01849	1	1	1	1	1	1	1	0	1	1	1	0	1	1	1	0	1	1	1	1	1	1	1	1	1	1	1	1	1	1	1	0	1	0	1	1	1	1	1	1	0	1	1	1	1	1	1
Methane metabolism;M00357 Methanogenesis, acetate => methane [PATH:map01200 map00680]	K01895 ACSS, acs; acetyl-CoA synthetase [EC:6.2.1.1]	K01895	1	1	1	1	1	1	1	1	1	1	1	1	1	1	1	0	1	1	1	1	1	1	1	1	1	1	1	1	1	1	1	1	1	1	1	1	1	1	1	1	1	1	1	1	1	1	1
Carbon fixation;M00374 Dicarboxylate-hydroxybutyrate cycle [PATH:map01200 map00720];M00620 Incomplete reductive citrate cycle, acetyl-CoA => oxoglutarate [PATH:map01200 map00720]	K01902 sucD; succinyl-CoA synthetase alpha subunit [EC:6.2.1.5]	K01902	1	1	1	1	1	1	1	1	1	1	1	1	1	1	1	0	1	1	1	1	1	1	1	1	1	1	1	1	1	1	1	1	1	1	0	1	1	1	1	1	1	1	1	1	1	1	1
Carbon fixation;M00374 Dicarboxylate-hydroxybutyrate cycle [PATH:map01200 map00720];M00620 Incomplete reductive citrate cycle, acetyl-CoA => oxoglutarate [PATH:map01200 map00720]	K01903 sucC; succinyl-CoA synthetase beta subunit [EC:6.2.1.5]	K01903	1	1	1	1	1	1	1	1	1	1	1	0	1	1	1	0	1	1	1	1	1	1	1	1	1	1	1	1	1	0	1	0	1	1	1	1	1	1	0	1	1	1	1	1	1	1	1
Metabolism; Energy Metabolism; Nitrogen metabolism [PATH:ko00910] Metabolism; Amino Acid Metabolism; Alanine, aspartate and glutamate metabolism [PATH:ko00250] Metabolism; Metabolism of Other Amino Acids; Cyanoamino acid metabolism [PATH:ko00460]	aspartate--ammonia ligase [EC:6.3.1.1]	K01914	0	0	0	0	0	0	0	0	0	0	0	0	0	0	0	0	0	1	0	0	0	0	0	0	0	0	0	0	0	0	0	0	0	0	0	0	0	0	0	0	0	0	0	0	0	0	0
Metabolism; Energy Metabolism; Nitrogen metabolism [PATH:ko00910] Metabolism; Amino Acid Metabolism; Alanine, aspartate and glutamate metabolism [PATH:ko00250] Metabolism; Amino Acid Metabolism; Arginine and proline metabolism [PATH:ko00330] Environmental Information Processing; Signal Transduction; Two-component system [PATH:ko02020]	glutamine synthetase [EC:6.3.1.2]	K01915	1	1	1	1	1	1	1	1	1	1	1	1	1	1	1	1	1	1	1	1	1	1	1	1	1	1	1	1	1	1	1	1	1	1	1	1	1	1	1	1	1	1	1	1	1	1	1
Metabolism; Energy Metabolism; Nitrogen metabolism [PATH:ko00910] Metabolism; Metabolism of Cofactors and Vitamins; Nicotinate and nicotinamide metabolism [PATH:ko00760]	NAD+ synthase [EC:6.3.1.5]	K01916	0	0	0	0	0	0	0	0	0	1	0	0	0	0	0	0	0	0	0	0	0	0	0	0	0	0	0	0	0	0	0	1	0	0	0	0	0	1	0	0	0	0	0	1	0	0	0
Carbon fixation;M00377 Reductive acetyl-CoA pathway (Wood-Ljungdahl pathway) [PATH:map01200 map00720]	K01938 fhs; formate--tetrahydrofolate ligase [EC:6.3.4.3]	K01938	1	1	0	1	0	0	1	0	1	1	1	0	1	0	0	0	1	1	1	1	0	1	1	1	1	1	1	1	1	1	1	1	1	1	1	1	1	1	1	1	1	1	1	1	1	1	1
Metabolism; Energy Metabolism; Nitrogen metabolism [PATH:ko00910] Metabolism; Amino Acid Metabolism; Alanine, aspartate and glutamate metabolism [PATH:ko00250] Metabolism; Enzyme Families; Peptidases [BR:ko01002]	asparagine synthase (glutamine-hydrolysing) [EC:6.3.5.4]	K01953	0	0	1	0	1	1	0	0	0	1	0	0	0	1	1	0	1	1	0	0	0	1	1	0	1	1	1	1	1	1	1	0	1	1	0	1	1	1	0	1	1	1	0	0	1	1	0
Carbon fixation;M00173 Reductive citrate cycle (Arnon-Buchanan cycle) [PATH:map01200 map00720]	K01958 PC, pyc; pyruvate carboxylase [EC:6.4.1.1]	K01958	0	0	0	0	0	0	0	1	0	0	0	0	0	0	0	0	0	0	0	0	1	0	0	0	0	0	0	0	0	0	0	0	0	0	0	0	0	0	0	0	1	0	0	0	0	0	0
Carbon fixation;M00173 Reductive citrate cycle (Arnon-Buchanan cycle) [PATH:map01200 map00720];M00620 Incomplete reductive citrate cycle, acetyl-CoA => oxoglutarate [PATH:map01200 map00720]	K01959 pycA; pyruvate carboxylase subunit A [EC:6.4.1.1]	K01959	0	0	0	0	0	0	0	0	0	0	0	0	0	0	0	0	0	0	0	0	0	0	0	0	0	0	0	0	0	0	0	0	0	0	0	0	0	0	0	0	0	0	0	0	0	0	0
Carbon fixation;M00173 Reductive citrate cycle (Arnon-Buchanan cycle) [PATH:map01200 map00720];M00620 Incomplete reductive citrate cycle, acetyl-CoA => oxoglutarate [PATH:map01200 map00720]	K01960 pycB; pyruvate carboxylase subunit B [EC:6.4.1.1]	K01960	1	1	0	1	0	0	1	0	1	0	1	0	1	1	0	0	1	1	0	1	1	1	0	1	1	1	1	1	1	1	1	1	1	1	1	1	1	0	1	1	1	1	1	1	1	1	1
Carbon fixation;M00376 3-Hydroxypropionate bi-cycle [PATH:map01200 map00720]	K01961 accC; acetyl-CoA carboxylase, biotin carboxylase subunit [EC:6.4.1.2 6.3.4.14]	K01961	1	1	1	1	0	1	1	1	1	1	1	1	1	1	1	1	1	1	1	1	1	1	1	1	1	1	1	1	1	1	1	1	1	1	1	1	1	1	1	1	1	1	1	1	1	1	1
Carbon fixation;M00376 3-Hydroxypropionate bi-cycle [PATH:map01200 map00720]	K01962 accA; acetyl-CoA carboxylase carboxyl transferase subunit alpha [EC:6.4.1.2]	K01962	1	0	1	1	0	1	1	1	1	1	1	1	1	1	1	1	1	1	1	1	1	1	1	1	1	1	1	1	1	1	1	1	1	1	1	1	1	1	1	1	1	1	0	1	1	1	0
Carbon fixation;M00376 3-Hydroxypropionate bi-cycle [PATH:map01200 map00720]	K01963 accD; acetyl-CoA carboxylase carboxyl transferase subunit beta [EC:6.4.1.2]	K01963	1	0	0	1	0	1	1	1	1	1	1	1	1	1	1	1	1	1	1	1	1	1	1	1	1	1	1	1	1	1	1	0	1	1	1	1	1	1	1	1	1	1	1	1	1	0	1
Carbon fixation;M00375 Hydroxypropionate-hydroxybutylate cycle [PATH:map01200 map00720]	K01964 K01964; acetyl-CoA/propionyl-CoA carboxylase [EC:6.4.1.2 6.4.1.3]	K01964	0	0	0	0	0	0	0	0	0	0	0	0	0	0	0	0	0	0	0	0	0	0	0	0	0	0	0	0	0	0	0	0	0	0	0	0	0	0	0	0	0	0	0	0	0	0	0
Sulfur;Sulfur	K02045 cysA; sulfate transport system ATP-binding protein [EC:3.6.3.25]	K02045	0	0	0	0	0	1	0	0	0	0	0	1	0	0	0	0	0	0	0	0	0	0	0	0	0	0	0	0	0	0	0	0	0	0	0	0	0	0	0	0	0	0	0	0	0	0	0
Sulfur;Sulfur	K02046 cysU; sulfate transport system permease protein	K02046	0	0	0	0	0	0	0	0	0	0	0	1	0	0	0	0	0	0	0	0	0	0	0	0	0	0	0	0	0	0	0	0	0	0	0	0	0	0	0	0	0	0	0	0	0	0	0
Sulfur;Sulfur	K02047 cysW; sulfate transport system permease protein	K02047	0	0	0	0	0	0	0	0	0	0	0	1	0	0	0	0	0	0	0	0	0	0	0	0	0	0	0	0	0	0	0	0	0	0	0	0	0	0	0	0	0	0	0	0	0	0	0
Sulfur;Sulfur	K02048 cysP, sbp; sulfate transport system substrate-binding protein	K02048	0	0	0	0	0	0	0	0	0	0	0	1	0	0	0	0	0	0	0	0	0	0	0	0	0	0	0	0	0	0	0	0	0	0	0	0	0	0	0	0	0	0	0	0	0	0	0
Nitrogen;Nitrogen	K02049 ABC.SN.A, ssuB, tauB; sulfonate/nitrate/taurine transport system ATP-binding protein	K02049	0	1	0	1	0	0	0	0	0	0	0	0	0	0	0	0	1	0	0	0	0	0	0	0	0	0	0	0	0	0	0	0	0	1	0	1	0	0	0	0	0	0	0	1	0	1	0
Nitrogen;Nitrogen	K02050 ABC.SN.P, ssuC, tauC; sulfonate/nitrate/taurine transport system permease protein	K02050	0	1	1	1	0	0	1	0	0	1	0	0	0	0	0	0	0	1	0	0	0	1	0	0	0	0	0	0	0	0	0	0	0	1	0	1	0	0	0	0	0	0	0	1	0	1	0
Nitrogen;Nitrogen	K02051 ABC.SN.S, ssuA, tauA; sulfonate/nitrate/taurine transport system substrate-binding protein	K02051	0	1	0	1	0	0	0	0	0	1	0	0	0	0	0	0	0	0	0	0	0	0	0	0	0	0	0	0	0	1	0	1	0	1	0	1	0	0	0	0	0	0	0	0	0	1	0
Sulfur;Sulfur	K02059 ABC.SX.A, cysA; putative sulfate transport system ATP-binding protein	K02059	0	0	0	0	0	0	0	0	0	0	0	0	0	0	0	0	0	0	0	0	0	0	0	0	0	0	0	0	0	0	0	0	0	0	0	0	0	0	0	0	0	0	0	0	0	0	0
Sulfur;Sulfur	K02060 ABC.SX.P, cysT; putative sulfate transport system permease protein	K02060	0	0	0	0	0	0	0	0	0	0	0	0	0	0	0	0	0	0	0	0	0	0	0	0	0	0	0	0	0	0	0	0	0	0	0	0	0	0	0	0	0	0	0	0	0	0	0
Sulfur;Sulfur	K02061 ABC.SX.S; putative sulfate transport system substrate-binding protein	K02061	0	0	0	0	0	0	0	0	0	0	0	0	0	0	0	0	0	0	0	0	0	0	0	0	0	0	0	0	0	0	0	0	0	0	0	0	0	0	0	0	0	0	0	0	0	0	0
ATP synthesis;M00159 V-type ATPase, prokaryotes [PATH:map00190]	K02107 ATPVG, ahaH, atpH; V/A-type H+/Na+-transporting ATPase subunit G/H	K02107	0	0	0	0	0	0	0	0	0	0	0	0	0	0	0	0	0	0	0	0	0	0	0	0	0	0	0	0	0	0	0	0	0	0	0	0	0	0	0	0	0	0	0	0	0	0	0
ATP synthesis;M00157 F-type ATPase, prokaryotes and chloroplasts [PATH:map00190 map00195]	K02108 ATPF0A, atpB; F-type H+-transporting ATPase subunit a	K02108	1	1	0	1	1	1	1	1	1	1	1	1	1	1	1	0	1	1	1	1	1	1	1	1	1	1	1	1	1	1	1	1	0	1	1	1	1	1	1	1	1	1	1	1	1	1	1
ATP synthesis;M00157 F-type ATPase, prokaryotes and chloroplasts [PATH:map00190 map00195]	K02109 ATPF0B, atpF; F-type H+-transporting ATPase subunit b	K02109	1	1	0	1	1	1	1	1	1	1	1	1	1	1	1	0	1	1	1	1	1	1	1	1	1	1	1	1	1	1	1	1	1	1	1	1	1	1	0	1	1	1	1	1	1	1	1
ATP synthesis;M00157 F-type ATPase, prokaryotes and chloroplasts [PATH:map00190 map00195]	K02110 ATPF0C, atpE; F-type H+-transporting ATPase subunit c	K02110	1	1	0	1	1	1	1	1	1	1	1	0	1	1	1	0	1	1	1	1	1	1	1	1	1	1	1	1	1	1	1	1	0	1	1	0	1	1	0	1	1	1	1	1	1	1	1
ATP synthesis;M00157 F-type ATPase, prokaryotes and chloroplasts [PATH:map00190 map00195]	K02111 ATPF1A, atpA; F-type H+-transporting ATPase subunit alpha [EC:3.6.3.14]	K02111	0	1	0	1	1	1	1	1	0	1	1	0	1	1	1	0	1	1	1	1	1	1	1	1	1	1	1	1	1	0	1	0	0	1	1	1	1	1	1	1	1	1	1	1	1	1	0
ATP synthesis;M00157 F-type ATPase, prokaryotes and chloroplasts [PATH:map00190 map00195]	K02112 ATPF1B, atpD; F-type H+-transporting ATPase subunit beta [EC:3.6.3.14]	K02112	0	1	1	1	1	1	1	0	0	1	1	0	1	1	1	0	1	1	1	1	1	1	1	1	1	1	1	1	1	1	1	1	1	1	1	0	1	1	1	1	1	1	1	1	1	1	0
ATP synthesis;M00157 F-type ATPase, prokaryotes and chloroplasts [PATH:map00190 map00195]	K02113 ATPF1D, atpH; F-type H+-transporting ATPase subunit delta	K02113	1	1	0	1	1	1	1	1	1	1	1	1	1	1	1	0	1	1	1	1	1	1	1	1	1	1	1	1	1	1	1	1	1	1	1	1	1	1	1	1	1	1	1	1	1	1	1
ATP synthesis;M00157 F-type ATPase, prokaryotes and chloroplasts [PATH:map00190 map00195]	K02114 ATPF1E, atpC; F-type H+-transporting ATPase subunit epsilon	K02114	0	1	1	1	1	1	1	1	0	1	1	0	1	1	1	0	1	1	1	1	1	1	1	1	1	1	1	1	1	1	1	1	1	1	0	0	1	1	1	1	1	1	1	1	1	1	1
ATP synthesis;M00157 F-type ATPase, prokaryotes and chloroplasts [PATH:map00190 map00195]	K02115 ATPF1G, atpG; F-type H+-transporting ATPase subunit gamma	K02115	0	1	1	1	1	1	1	0	0	1	1	0	1	1	1	0	1	1	1	1	1	1	1	1	1	1	1	1	1	1	1	0	1	1	1	0	1	1	1	1	1	1	1	1	1	1	0
Metabolism; Energy Metabolism; Oxidative phosphorylation [PATH:ko00190] Metabolism; Energy Metabolism; Photosynthesis [PATH:ko00195] Metabolism; Energy Metabolism; Photosynthesis proteins [BR:ko00194]	ATP synthase protein I	K02116	0	0	0	0	0	1	0	0	1	0	0	0	0	1	0	0	0	0	0	0	0	0	0	0	0	0	0	0	0	0	0	0	0	0	0	0	0	0	0	1	0	0	0	0	0	0	0
ATP synthesis;M00159 V-type ATPase, prokaryotes [PATH:map00190]	K02117 ATPVA, ntpA, atpA; V/A-type H+/Na+-transporting ATPase subunit A [EC:3.6.3.14 3.6.3.15]	K02117	0	0	0	0	0	0	0	0	0	0	0	0	0	0	0	0	0	0	0	0	0	0	0	0	0	0	0	0	0	1	0	1	0	0	0	0	0	0	0	0	0	0	0	0	0	0	0
ATP synthesis;M00159 V-type ATPase, prokaryotes [PATH:map00190]	K02118 ATPVB, ntpB, atpB; V/A-type H+/Na+-transporting ATPase subunit B	K02118	0	0	0	0	0	0	0	0	0	0	0	0	0	0	0	0	0	0	0	0	0	0	0	0	0	0	0	0	0	1	0	1	0	0	0	0	0	0	0	0	0	0	0	0	0	0	0
ATP synthesis;M00159 V-type ATPase, prokaryotes [PATH:map00190]	K02119 ATPVC, ntpC, atpC; V/A-type H+/Na+-transporting ATPase subunit C	K02119	0	0	0	0	0	0	0	0	0	0	0	0	0	0	0	0	0	0	0	0	0	0	0	0	0	0	0	0	0	0	0	0	0	0	0	0	0	0	0	0	0	0	0	0	0	0	0
ATP synthesis;M00159 V-type ATPase, prokaryotes [PATH:map00190]	K02120 ATPVD, ntpD, atpD; V/A-type H+/Na+-transporting ATPase subunit D	K02120	0	0	0	0	0	0	0	0	0	0	0	0	0	0	0	0	0	0	0	0	0	0	0	0	0	0	0	0	0	1	0	1	0	0	0	0	0	0	0	0	0	0	0	0	0	0	0
ATP synthesis;M00159 V-type ATPase, prokaryotes [PATH:map00190]	K02121 ATPVE, ntpE, atpE; V/A-type H+/Na+-transporting ATPase subunit E	K02121	0	0	0	0	0	0	0	0	0	0	0	0	0	0	0	0	0	0	0	0	0	0	0	0	0	0	0	0	0	0	0	0	0	0	0	0	0	0	0	0	0	0	0	0	0	0	0
ATP synthesis;M00159 V-type ATPase, prokaryotes [PATH:map00190]	K02122 ATPVF, ntpF, atpF; V/A-type H+/Na+-transporting ATPase subunit F	K02122	0	0	0	0	0	0	0	0	0	0	0	0	0	0	0	0	0	0	0	0	0	0	0	0	0	0	0	0	0	1	0	1	0	0	0	0	0	0	0	0	0	0	0	0	0	0	0
ATP synthesis;M00159 V-type ATPase, prokaryotes [PATH:map00190]	K02123 ATPVI, ntpI, atpI; V/A-type H+/Na+-transporting ATPase subunit I	K02123	0	0	0	0	0	0	0	0	0	0	0	0	0	0	0	0	0	0	0	0	0	0	0	0	0	0	0	0	0	1	0	1	0	0	0	0	0	0	0	0	0	0	0	0	0	0	0
ATP synthesis;M00159 V-type ATPase, prokaryotes [PATH:map00190]	K02124 ATPVK, ntpK, atpK; V/A-type H+/Na+-transporting ATPase subunit K	K02124	0	0	0	0	0	0	0	0	0	0	0	0	0	0	0	0	0	0	0	0	0	0	0	0	0	0	0	0	0	1	0	1	0	0	0	0	0	0	0	0	0	0	0	0	0	0	0
Metabolism; Energy Metabolism; Oxidative phosphorylation [PATH:ko00190] Human Diseases; Neurodegenerative Diseases; Alzheimer's disease [PATH:ko05010] Human Diseases; Neurodegenerative Diseases; Parkinson's disease [PATH:ko05012] Human Diseases; Neurodegenerative Diseases; Huntington's disease [PATH:ko05016]	F-type H+-transporting ATPase subunit alpha [EC:3.6.3.14]	K02132	0	0	0	0	0	0	0	0	0	0	0	0	0	0	0	0	0	0	0	0	0	0	0	0	0	0	0	0	0	1	0	0	0	0	0	0	0	1	0	0	0	0	1	0	0	0	0
Metabolism; Energy Metabolism; Oxidative phosphorylation [PATH:ko00190] Human Diseases; Neurodegenerative Diseases; Alzheimer's disease [PATH:ko05010] Human Diseases; Neurodegenerative Diseases; Parkinson's disease [PATH:ko05012] Human Diseases; Neurodegenerative Diseases; Huntington's disease [PATH:ko05016]	F-type H+-transporting ATPase subunit beta [EC:3.6.3.14]	K02133	0	0	0	0	0	0	0	0	0	0	0	0	0	0	0	0	0	0	0	0	0	0	0	0	0	0	0	0	0	0	0	0	0	0	0	0	0	0	0	0	0	0	0	0	0	0	0
Carbon fixation;M00376 3-Hydroxypropionate bi-cycle [PATH:map01200 map00720]	K02160 accB, bccP; acetyl-CoA carboxylase biotin carboxyl carrier protein	K02160	1	0	1	1	0	1	1	1	1	1	1	1	1	0	1	0	1	1	1	1	1	1	1	1	1	1	1	1	1	1	1	1	1	1	1	1	1	0	1	1	1	1	1	1	1	1	1
Nitrogen;Nitrogen	K02164 norE; nitric-oxide reductase NorE protein [EC:1.7.99.7]	K02164	0	0	0	0	0	0	0	0	0	0	0	0	0	0	0	0	0	0	0	0	0	0	0	0	0	0	0	0	0	0	0	0	0	0	0	0	0	0	0	0	0	0	0	0	0	0	0
ATP synthesis;M00154 Cytochrome c oxidase [PATH:map00190]	K02256 COX1; cytochrome c oxidase subunit 1 [EC:1.9.3.1]	K02256	0	0	0	0	0	0	0	0	0	0	0	0	0	0	0	0	0	0	0	0	0	0	0	0	0	0	0	0	0	0	0	0	0	0	0	0	0	0	0	0	0	0	0	0	0	0	0
ATP synthesis;M00154 Cytochrome c oxidase [PATH:map00190]	K02257 COX10; protoheme IX farnesyltransferase [EC:2.5.1.-]	K02257	0	0	0	0	0	0	0	0	0	0	0	0	0	0	0	0	0	0	0	0	0	0	0	0	0	0	0	0	0	0	0	0	0	0	0	0	0	0	0	0	0	0	0	0	0	0	0
ATP synthesis;M00154 Cytochrome c oxidase [PATH:map00190]	K02258 COX11; cytochrome c oxidase assembly protein subunit 11	K02258	0	0	0	0	0	0	0	0	0	0	0	0	0	0	0	0	0	0	0	0	0	0	0	0	0	0	0	0	0	0	0	0	0	0	0	0	0	0	0	0	0	0	0	0	0	0	0
ATP synthesis;M00154 Cytochrome c oxidase [PATH:map00190]	K02259 COX15; cytochrome c oxidase assembly protein subunit 15	K02259	1	1	1	0	0	1	1	1	1	1	1	1	0	1	1	1	1	1	1	1	1	1	1	1	1	1	1	1	1	1	1	1	1	1	1	1	1	1	1	1	1	1	0	0	1	1	1
ATP synthesis;M00154 Cytochrome c oxidase [PATH:map00190]	K02260 COX17; cytochrome c oxidase assembly protein subunit 17	K02260	0	0	0	0	0	0	0	0	0	0	0	0	0	0	0	0	0	0	0	0	0	0	0	0	0	0	0	0	0	0	0	0	0	0	0	0	0	0	0	0	0	0	0	0	0	0	0
ATP synthesis;M00154 Cytochrome c oxidase [PATH:map00190]	K02261 COX2; cytochrome c oxidase subunit 2	K02261	0	0	0	0	0	0	0	0	0	0	0	0	0	0	0	0	0	0	0	0	0	0	0	0	0	0	0	0	0	0	0	0	0	0	0	0	0	0	0	0	0	0	0	0	0	0	0
ATP synthesis;M00154 Cytochrome c oxidase [PATH:map00190]	K02262 COX3; cytochrome c oxidase subunit 3	K02262	0	0	0	0	0	0	0	0	0	0	0	0	0	0	0	0	0	0	0	0	0	0	0	0	0	0	0	0	0	0	0	0	0	0	0	0	0	0	0	0	0	0	0	0	0	0	0
ATP synthesis;M00154 Cytochrome c oxidase [PATH:map00190]	K02263 COX4; cytochrome c oxidase subunit 4	K02263	0	0	0	0	0	0	0	0	0	0	0	0	0	0	0	0	0	0	0	0	0	0	0	0	0	0	0	0	0	0	0	0	0	0	0	0	0	0	0	0	0	0	0	0	0	0	0
ATP synthesis;M00154 Cytochrome c oxidase [PATH:map00190]	K02264 COX5A; cytochrome c oxidase subunit 5a	K02264	0	0	0	0	0	0	0	0	0	0	0	0	0	0	0	0	0	0	0	0	0	0	0	0	0	0	0	0	0	0	0	0	0	0	0	0	0	0	0	0	0	0	0	0	0	0	0
ATP synthesis;M00154 Cytochrome c oxidase [PATH:map00190]	K02265 COX5B; cytochrome c oxidase subunit 5b	K02265	0	0	0	0	0	0	0	0	0	0	0	0	0	0	0	0	0	0	0	0	0	0	0	0	0	0	0	0	0	0	0	0	0	0	0	0	0	0	0	0	0	0	0	0	0	0	0
ATP synthesis;M00154 Cytochrome c oxidase [PATH:map00190]	K02266 COX6A; cytochrome c oxidase subunit 6a	K02266	0	0	0	0	0	0	0	0	0	0	0	0	0	0	0	0	0	0	0	0	0	0	0	0	0	0	0	0	0	0	0	0	0	0	0	0	0	0	0	0	0	0	0	0	0	0	0
ATP synthesis;M00154 Cytochrome c oxidase [PATH:map00190]	K02267 COX6B; cytochrome c oxidase subunit 6b	K02267	0	0	0	0	0	0	0	0	0	0	0	0	0	0	0	0	0	0	0	0	0	0	0	0	0	0	0	0	0	0	0	0	0	0	0	0	0	0	0	0	0	0	0	0	0	0	0
ATP synthesis;M00154 Cytochrome c oxidase [PATH:map00190]	K02268 COX6C; cytochrome c oxidase subunit 6c	K02268	0	0	0	0	0	0	0	0	0	0	0	0	0	0	0	0	0	0	0	0	0	0	0	0	0	0	0	0	0	0	0	0	0	0	0	0	0	0	0	0	0	0	0	0	0	0	0
ATP synthesis;M00154 Cytochrome c oxidase [PATH:map00190]	K02269 COX7; cytochrome c oxidase subunit 7	K02269	0	0	0	0	0	0	0	0	0	0	0	0	0	0	0	0	0	0	0	0	0	0	0	0	0	0	0	0	0	0	0	0	0	0	0	0	0	0	0	0	0	0	0	0	0	0	0
ATP synthesis;M00154 Cytochrome c oxidase [PATH:map00190]	K02270 COX7A; cytochrome c oxidase subunit 7a	K02270	0	0	0	0	0	0	0	0	0	0	0	0	0	0	0	0	0	0	0	0	0	0	0	0	0	0	0	0	0	0	0	0	0	0	0	0	0	0	0	0	0	0	0	0	0	0	0
ATP synthesis;M00154 Cytochrome c oxidase [PATH:map00190]	K02271 COX7B; cytochrome c oxidase subunit 7b	K02271	0	0	0	0	0	0	0	0	0	0	0	0	0	0	0	0	0	0	0	0	0	0	0	0	0	0	0	0	0	0	0	0	0	0	0	0	0	0	0	0	0	0	0	0	0	0	0
ATP synthesis;M00154 Cytochrome c oxidase [PATH:map00190]	K02272 COX7C; cytochrome c oxidase subunit 7c	K02272	0	0	0	0	0	0	0	0	0	0	0	0	0	0	0	0	0	0	0	0	0	0	0	0	0	0	0	0	0	0	0	0	0	0	0	0	0	0	0	0	0	0	0	0	0	0	0
ATP synthesis;M00154 Cytochrome c oxidase [PATH:map00190]	K02273 COX8; cytochrome c oxidase subunit 8	K02273	0	0	0	0	0	0	0	0	0	0	0	0	0	0	0	0	0	0	0	0	0	0	0	0	0	0	0	0	0	0	0	0	0	0	0	0	0	0	0	0	0	0	0	0	0	0	0
ATP synthesis;M00155 Cytochrome c oxidase, prokaryotes [PATH:map00190]	K02274 coxA; cytochrome c oxidase subunit I [EC:1.9.3.1]	K02274	1	1	1	1	1	1	1	1	1	1	1	1	1	1	1	0	1	1	1	1	1	1	1	1	1	1	1	1	1	1	1	1	1	1	1	1	1	1	1	1	1	1	1	1	1	1	1
ATP synthesis;M00155 Cytochrome c oxidase, prokaryotes [PATH:map00190]	K02275 coxB; cytochrome c oxidase subunit II [EC:1.9.3.1]	K02275	1	1	1	1	1	1	1	1	1	0	1	1	1	1	1	0	1	1	1	1	1	1	1	1	1	1	1	1	1	1	1	1	1	1	1	1	1	1	1	1	1	1	1	1	1	1	1
ATP synthesis;M00155 Cytochrome c oxidase, prokaryotes [PATH:map00190]	K02276 coxC; cytochrome c oxidase subunit III [EC:1.9.3.1]	K02276	0	0	0	0	1	0	1	1	0	0	0	0	1	1	1	0	1	1	1	0	1	0	0	0	1	1	1	1	1	1	1	1	1	0	0	0	1	1	0	1	1	1	0	0	1	0	0
ATP synthesis;M00155 Cytochrome c oxidase, prokaryotes [PATH:map00190]	K02277 coxD, ctaF; cytochrome c oxidase subunit IV [EC:1.9.3.1]	K02277	1	1	1	1	1	1	1	0	1	1	1	0	1	1	1	0	1	1	1	1	0	1	1	1	1	1	1	1	1	0	1	0	0	1	1	1	1	1	1	1	1	1	1	1	1	1	1
Light;Light	K02291 E2.5.1.32, crtB; phytoene synthase [EC:2.5.1.32]	K02291	1	1	0	1	0	0	1	0	0	0	0	0	1	0	0	0	1	0	1	1	0	1	0	1	1	0	0	1	1	0	1	0	1	1	1	1	1	0	1	1	0	1	1	1	1	1	1
Light;Light	K02292 crtO; beta-carotene ketolase (CrtO type)	K02292	0	0	0	0	0	0	1	0	0	0	0	0	1	0	0	0	0	0	0	0	0	1	1	0	0	0	0	0	0	0	0	0	0	0	0	0	0	0	0	0	0	0	0	0	0	0	0
Light;Light	K02293 PDS, crtP; phytoene dehydrogenase, phytoene desaturase [EC:1.14.99.-]	K02293	0	0	0	0	0	0	0	0	0	0	0	0	0	0	0	0	0	0	0	0	0	0	0	0	0	0	0	0	0	0	0	0	0	0	0	0	0	0	0	0	0	0	0	0	0	0	0
Light;Light	K02294 crtR, crtZ; beta-carotene hydroxylase [EC:1.14.13.-]	K02294	0	0	0	0	0	0	0	0	0	0	0	0	0	0	0	0	0	0	0	0	0	0	0	0	0	0	0	0	0	0	0	0	0	0	0	0	0	0	0	0	0	0	0	0	0	0	0
ATP synthesis;M00417 Cytochrome o ubiquinol oxidase [PATH:map00190]	K02297 cyoA; cytochrome o ubiquinol oxidase subunit II [EC:1.10.3.10]	K02297	0	0	0	0	0	0	0	0	0	0	0	0	0	0	0	0	0	0	0	0	0	0	0	0	0	0	0	0	0	0	0	0	0	0	0	0	0	0	0	0	0	0	0	0	0	0	0
ATP synthesis;M00417 Cytochrome o ubiquinol oxidase [PATH:map00190]	K02298 cyoB; cytochrome o ubiquinol oxidase subunit I [EC:1.10.3.10]	K02298	0	0	0	0	0	0	0	0	0	0	0	0	0	0	0	0	0	0	0	0	0	0	0	1	0	0	0	0	1	0	0	0	0	0	0	0	0	0	0	0	0	0	0	0	0	0	0
ATP synthesis;M00417 Cytochrome o ubiquinol oxidase [PATH:map00190]	K02299 cyoC; cytochrome o ubiquinol oxidase subunit III	K02299	1	1	1	1	1	1	0	0	1	1	1	1	0	1	0	0	1	0	0	1	0	1	1	1	1	0	0	1	1	0	1	0	1	1	1	1	1	1	1	1	1	1	1	1	1	1	1
ATP synthesis;M00417 Cytochrome o ubiquinol oxidase [PATH:map00190]	K02300 cyoD; cytochrome o ubiquinol oxidase subunit IV	K02300	0	0	0	0	0	0	0	0	0	0	0	0	0	0	0	0	0	0	0	0	0	0	0	0	0	0	0	0	0	0	0	0	0	0	0	0	0	0	0	0	0	0	0	0	0	0	0
Metabolism; Energy Metabolism; Oxidative phosphorylation [PATH:ko00190] Metabolism; Metabolism of Cofactors and Vitamins; Porphyrin and chlorophyll metabolism [PATH:ko00860] Metabolism; Metabolism of Terpenoids and Polyketides; Prenyltransferases [BR:ko01006]	protoheme IX farnesyltransferase [EC:2.5.1.-]	K02301	1	1	0	1	1	1	1	1	1	1	1	1	1	1	1	1	1	1	1	1	1	1	1	1	1	1	1	1	1	1	1	1	1	1	1	1	1	1	1	1	1	1	1	1	1	1	1
Nitrogen metabolism;M00529 Denitrification, nitrate => nitrogen [PATH:map00910]	K02305 norC; nitric oxide reductase subunit C	K02305	0	0	0	0	0	0	0	0	0	0	0	0	0	0	0	0	0	0	0	0	0	0	0	0	0	0	0	0	0	0	0	0	0	0	0	1	0	0	0	0	0	0	0	0	0	0	0
Sulfur;Sulfur	K02426 sufE; cysteine desulfuration protein SufE	K02426	0	1	0	1	0	1	1	0	0	1	0	0	0	1	0	0	1	0	0	0	0	1	0	1	0	1	1	0	0	0	0	0	0	1	0	1	0	0	0	0	0	0	1	1	0	1	0
Sulfur;Sulfur	K02439 glpE; thiosulfate sulfurtransferase [EC:2.8.1.1]	K02439	0	1	0	1	1	0	0	0	0	1	1	0	0	0	0	0	0	0	0	0	0	0	0	1	0	0	0	0	0	1	0	1	0	1	0	1	0	0	0	0	0	1	1	1	0	1	0
Carbon fixation;M00165 Reductive pentose phosphate cycle (Calvin cycle) [PATH:map01200 map00710];M00167 Reductive pentose phosphate cycle, glyceraldehyde-3P => ribulose-5P [PATH:map01200 map00710]	K02446 glpX; fructose-1,6-bisphosphatase II [EC:3.1.3.11]	K02446	0	0	0	0	0	0	0	0	0	0	0	0	0	0	0	0	0	0	0	0	0	0	0	0	0	0	0	0	0	0	0	0	0	0	0	0	0	0	0	0	0	0	0	0	0	0	0
Nitrogen;Nitrogen	K02448 norD; nitric-oxide reductase NorD protein [EC:1.7.99.7]	K02448	0	0	0	0	0	0	0	0	0	0	0	0	0	0	0	0	0	0	0	0	0	0	0	0	0	0	0	0	0	0	0	0	0	0	0	0	0	0	0	0	0	0	0	0	0	0	0
Sulfur;Sulfur	K02513 HS2ST1; heparan sulfate 2-O-sulfotransferase HS2ST1 [EC:2.8.2.-]	K02513	0	0	0	0	0	0	0	0	0	0	0	0	0	0	0	0	0	0	0	0	0	0	0	0	0	0	0	0	0	0	0	0	0	0	0	0	0	0	0	0	0	0	0	0	0	0	0
Sulfur;Sulfur	K02514 HS6ST1; heparan sulfate 6-O-sulfotransferase HS6ST1 [EC:2.8.2.-]	K02514	0	0	0	0	0	0	0	0	0	0	0	0	0	0	0	0	0	0	0	0	0	0	0	0	0	0	0	0	0	0	0	0	0	0	0	0	0	0	0	0	0	0	0	0	0	0	0
Nitrogen metabolism;M00530 Dissimilatory nitrate reduction, nitrate => ammonia [PATH:map00910];M00529 Denitrification, nitrate => nitrogen [PATH:map00910]	K02567 napA; periplasmic nitrate reductase NapA [EC:1.7.99.4]	K02567	0	0	0	0	0	1	0	0	0	0	0	0	0	0	0	0	0	0	0	0	1	0	0	0	0	0	0	0	0	0	0	0	0	0	1	0	0	1	0	0	0	0	0	0	0	0	0
Nitrogen metabolism;M00530 Dissimilatory nitrate reduction, nitrate => ammonia [PATH:map00910];M00529 Denitrification, nitrate => nitrogen [PATH:map00910]	K02568 napB; cytochrome c-type protein NapB	K02568	0	0	0	0	0	0	0	0	0	0	0	0	0	0	0	0	0	0	0	0	0	0	0	0	0	0	0	0	0	0	0	0	0	0	0	0	0	0	0	0	0	0	0	0	0	0	0
Metabolism; Energy Metabolism; Nitrogen metabolism [PATH:ko00910]	cytochrome c-type protein NapC	K02569	0	0	0	0	0	0	0	0	0	0	0	0	0	0	0	0	0	0	0	0	0	0	0	0	0	0	0	0	0	0	0	0	0	0	0	0	0	0	0	0	0	0	0	0	0	0	0
Nitrogen;Nitrogen	K02570 napD; periplasmic nitrate reductase NapD	K02570	0	0	0	0	0	0	0	0	0	0	0	0	0	0	0	0	0	0	0	0	0	0	0	0	0	0	0	0	0	0	0	0	0	0	0	0	0	0	0	0	0	0	0	0	0	0	0
Nitrogen;Nitrogen	K02571 napE; periplasmic nitrate reductase NapE	K02571	0	0	0	0	0	0	0	0	0	0	0	0	0	0	0	0	0	0	0	0	0	0	0	0	0	0	0	0	0	0	0	0	0	0	0	0	0	0	0	0	0	0	0	0	0	0	0
Metabolism; Energy Metabolism; Nitrogen metabolism [PATH:ko00910]	ferredoxin-type protein NapG	K02573	0	0	0	0	1	0	1	0	1	0	1	0	1	0	0	0	0	1	0	0	0	1	1	0	1	1	1	1	1	1	1	1	1	0	0	0	1	1	0	1	1	1	0	0	1	0	0
Metabolism; Energy Metabolism; Nitrogen metabolism [PATH:ko00910]	ferredoxin-type protein NapH	K02574	0	0	0	0	1	0	0	1	0	0	0	0	0	1	0	1	0	1	0	0	0	0	0	0	0	0	0	0	0	0	0	0	0	0	0	0	0	1	0	0	0	0	0	0	0	0	0
Nitrogen;Nitrogen	K02575 narK, narU, nasA; MFS transporter, NNP family, nitrate/nitrite transporter	K02575	0	0	0	0	0	0	0	0	0	0	0	0	0	0	0	0	0	0	0	0	0	0	0	0	0	0	0	0	0	1	0	1	0	0	0	0	0	0	0	0	0	0	0	0	1	0	0
Sulfur;Sulfur	K02576 NDST1; heparan sulfate N-deacetylase/N-sulfotransferase NDST1 [EC:3.1.1.- 2.8.2.-]	K02576	0	0	0	0	0	0	0	0	0	0	0	0	0	0	0	0	0	0	0	0	0	0	0	0	0	0	0	0	0	0	0	0	0	0	0	0	0	0	0	0	0	0	0	0	0	0	0
Sulfur;Sulfur	K02577 NDST2; heparan sulfate N-deacetylase/N-sulfotransferase NDST2 [EC:3.1.1.- 2.8.2.-]	K02577	0	0	0	0	0	0	0	0	0	0	0	0	0	0	0	0	0	0	0	0	0	0	0	0	0	0	0	0	0	0	0	0	0	0	0	0	0	0	0	0	0	0	0	0	0	0	0
Sulfur;Sulfur	K02578 NDST3; heparan sulfate N-deacetylase/N-sulfotransferase NDST3 [EC:3.1.1.- 2.8.2.-]	K02578	0	0	0	0	0	0	0	0	0	0	0	0	0	0	0	0	0	0	0	0	0	0	0	0	0	0	0	0	0	0	0	0	0	0	0	0	0	0	0	0	0	0	0	0	0	0	0
Sulfur;Sulfur	K02579 NDST4; heparan sulfate N-deacetylase/N-sulfotransferase NDST4 [EC:3.1.1.- 2.8.2.-]	K02579	0	0	0	0	0	0	0	0	0	0	0	0	0	0	0	0	0	0	0	0	0	0	0	0	0	0	0	0	0	0	0	0	0	0	0	0	0	0	0	0	0	0	0	0	0	0	0
Nitrogen;Nitrogen	K02585 nifB; nitrogen fixation protein NifB	K02585	0	0	0	0	0	0	0	0	0	0	0	0	0	0	0	0	0	0	0	0	0	0	0	0	0	0	0	0	0	0	0	0	0	0	0	0	0	0	0	0	0	0	0	0	0	0	0
Nitrogen metabolism;M00175 Nitrogen fixation, nitrogen => ammonia [PATH:map00910];Nitrogen	K02586 nifD; nitrogenase molybdenum-iron protein alpha chain [EC:1.18.6.1]	K02586	0	0	0	0	0	0	0	0	0	0	0	0	0	0	0	0	0	0	0	0	0	0	0	0	0	0	0	0	0	0	0	0	0	0	0	0	0	0	0	0	0	0	0	0	0	0	0
Nitrogen;Nitrogen	K02587 nifE; nitrogenase molybdenum-cofactor synthesis protein NifE	K02587	0	0	0	0	0	0	0	0	0	0	0	0	0	0	0	0	0	0	0	0	0	0	0	0	0	0	0	0	0	0	0	0	0	0	0	0	0	0	0	0	0	0	0	0	0	0	0
Nitrogen metabolism;M00175 Nitrogen fixation, nitrogen => ammonia [PATH:map00910];Nitrogen	K02588 nifH; nitrogenase iron protein NifH [EC:1.18.6.1]	K02588	0	0	0	0	0	0	0	0	0	0	0	0	0	0	0	0	0	0	0	0	0	0	0	1	0	0	0	0	0	0	0	0	0	0	0	0	0	0	0	0	0	0	0	1	0	0	0
Nitrogen;Nitrogen	K02589 nifHD1, nifI1; nitrogen regulatory protein PII 1	K02589	0	0	0	0	0	0	0	0	0	0	0	0	0	0	0	0	0	0	0	0	0	0	0	0	0	0	0	0	0	0	0	0	0	0	0	0	0	0	0	0	0	0	0	0	0	0	0
Nitrogen;Nitrogen	K02590 nifHD2, nifI2; nitrogen regulatory protein PII 2	K02590	0	0	0	0	0	0	0	0	0	0	0	0	0	0	0	0	0	0	0	0	0	0	0	0	0	0	0	0	0	0	0	0	0	0	0	0	0	0	0	0	0	0	0	0	0	0	0
Nitrogen metabolism;M00175 Nitrogen fixation, nitrogen => ammonia [PATH:map00910];Nitrogen	K02591 nifK; nitrogenase molybdenum-iron protein beta chain [EC:1.18.6.1]	K02591	0	0	0	0	0	0	0	0	0	0	0	0	0	0	0	0	0	0	0	0	0	0	0	0	0	0	0	0	0	0	0	0	0	0	0	0	0	0	0	0	0	0	0	0	0	0	0
Nitrogen;Nitrogen	K02592 nifN; nitrogenase molybdenum-iron protein NifN	K02592	0	0	0	0	0	0	0	0	0	0	0	0	0	0	0	0	0	0	0	0	0	0	0	0	0	0	0	0	0	0	0	0	0	0	0	0	0	0	0	0	0	0	0	0	0	0	0
Nitrogen;Nitrogen	K02593 nifT; nitrogen fixation protein NifT	K02593	0	0	0	0	0	0	0	0	0	0	0	0	0	0	0	0	0	0	0	0	0	0	0	0	0	0	0	0	0	0	0	0	0	0	0	0	0	0	0	0	0	0	0	0	0	0	0
Nitrogen;Nitrogen	K02595 nifW; nitrogen fixation protein NifW	K02595	0	0	0	0	0	0	0	0	0	0	0	0	0	0	0	0	0	0	0	0	0	0	0	0	0	0	0	0	0	0	0	0	0	0	0	0	0	0	0	0	0	0	0	0	0	0	0
Nitrogen;Nitrogen	K02596 nifX; nitrogen fixation protein NifX	K02596	0	0	0	0	0	0	0	0	0	0	0	0	0	0	0	0	0	0	0	0	0	0	0	0	0	0	0	0	0	0	0	0	0	0	0	0	0	0	0	0	0	0	0	0	0	0	0
Nitrogen;Nitrogen	K02597 nifZ; nitrogen fixation protein NifZ	K02597	0	0	0	0	0	0	0	0	0	0	0	0	0	0	0	0	0	0	0	0	0	0	0	0	0	0	0	0	0	0	0	0	0	0	0	0	0	0	0	0	0	0	0	0	0	0	0
Nitrogen;Nitrogen	K02598 nirC; nitrite transporter NirC	K02598	0	0	0	0	0	0	0	0	0	0	0	0	0	0	0	0	0	0	0	0	0	0	0	0	0	0	0	0	0	0	0	0	0	0	0	0	0	0	0	0	0	0	0	0	0	0	0
ATP synthesis;M00162 Cytochrome b6f complex [PATH:map00195]	K02634 petA; apocytochrome f	K02634	0	0	0	0	0	0	0	0	0	0	0	0	0	0	0	0	0	0	0	0	0	0	0	0	0	0	0	0	0	0	0	0	0	0	0	0	0	0	0	0	0	0	0	0	0	0	0
ATP synthesis;M00162 Cytochrome b6f complex [PATH:map00195]	K02635 petB; cytochrome b6	K02635	0	0	0	0	0	0	0	0	0	0	0	0	0	0	0	0	0	0	0	0	0	0	0	0	0	0	0	0	0	0	0	1	0	0	0	0	0	0	0	0	0	0	0	0	0	0	0
[truncated: 435 more rows]
[truncated: 417 more columns]

## Sheet: Environmental info. processing
		ORIGIN	freshwater	freshwater	freshwater	freshwater	freshwater	freshwater	freshwater	freshwater	freshwater	freshwater	freshwater	freshwater	freshwater	freshwater	freshwater	freshwater	freshwater	freshwater	freshwater	freshwater	freshwater	freshwater	freshwater	freshwater	freshwater	freshwater	freshwater	freshwater	freshwater	freshwater	freshwater	freshwater	freshwater	freshwater	freshwater	freshwater	freshwater	freshwater	freshwater	freshwater	freshwater	freshwater	freshwater	freshwater	freshwater	freshwater	freshwater
[truncated: 2,033 more rows]
[truncated: 417 more columns]

[truncated: 2 more sheets: Cofactor and vitamin, Other]
